# Supplementary material for: De novo assembly and characterization of tissue specific transcriptomes in the emerald notothen, Trematomus bernacchii
Source: BMC Genomics. 2013 Nov 20;14:805. doi: 10.1186/1471-2164-14-805 (PMC3840625; doi:10.1186/1471-2164-14-805)
Supplement: Additional file 1: Table S1 — Percent identity BLAST output. [file 1471-2164-14-805-S1.xlsx]

## Sheet: TB Seqs BLAST
Query	Number of hits	Lowest E-value	Accession (E-value)	Description (E-value)	Greatest identity %	Accession (identity %)	Description (identity %)	Greatest positive %	Accession (positive %)	Description (positive %)	Greatest hit length	Accession (hit length)	Description (hit length)	Greatest bit score	Accession (bit score)	Description (bit score)
gi|305677912|pdb|1HBH.1|	6	4.93746e-41	unigene_7098	Average coverage: 3.88	59	unigene_16604	Average coverage: 1.95	76	unigene_16604	Average coverage: 1.95	426	unigene_2241	Average coverage: 173.36	140.559	unigene_7098	Average coverage: 3.88
gi|1065040|pdb|1HBH.2|	10	4.36615e-80	unigene_2241	Average coverage: 173.36	93	unigene_21481	Average coverage: 3.76	97	unigene_21481	Average coverage: 3.76	438	unigene_2241	Average coverage: 173.36	237.565	unigene_2241	Average coverage: 173.36
gi|305677913|pdb|1HBH.3|	6	4.93746e-41	unigene_7098	Average coverage: 3.88	59	unigene_16604	Average coverage: 1.95	76	unigene_16604	Average coverage: 1.95	426	unigene_2241	Average coverage: 173.36	140.559	unigene_7098	Average coverage: 3.88
gi|1065042|pdb|1HBH.4|	10	4.36615e-80	unigene_2241	Average coverage: 173.36	93	unigene_21481	Average coverage: 3.76	97	unigene_21481	Average coverage: 3.76	438	unigene_2241	Average coverage: 173.36	237.565	unigene_2241	Average coverage: 173.36
gi|230236|pdb|1PBX.1|	6	4.93746e-41	unigene_7098	Average coverage: 3.88	59	unigene_16604	Average coverage: 1.95	76	unigene_16604	Average coverage: 1.95	426	unigene_2241	Average coverage: 173.36	140.559	unigene_7098	Average coverage: 3.88
gi|230237|pdb|1PBX.2|	10	4.36615e-80	unigene_2241	Average coverage: 173.36	93	unigene_21481	Average coverage: 3.76	97	unigene_21481	Average coverage: 3.76	438	unigene_2241	Average coverage: 173.36	237.565	unigene_2241	Average coverage: 173.36
gi|404573574|pdb|1S5X.1|	6	4.93746e-41	unigene_7098	Average coverage: 3.88	59	unigene_16604	Average coverage: 1.95	76	unigene_16604	Average coverage: 1.95	426	unigene_2241	Average coverage: 173.36	140.559	unigene_7098	Average coverage: 3.88
gi|48425566|pdb|1S5X.2|	10	4.36615e-80	unigene_2241	Average coverage: 173.36	93	unigene_21481	Average coverage: 3.76	97	unigene_21481	Average coverage: 3.76	438	unigene_2241	Average coverage: 173.36	237.565	unigene_2241	Average coverage: 173.36
gi|433552024|pdb|1S5Y.1|	6	4.93746e-41	unigene_7098	Average coverage: 3.88	59	unigene_16604	Average coverage: 1.95	76	unigene_16604	Average coverage: 1.95	426	unigene_2241	Average coverage: 173.36	140.559	unigene_7098	Average coverage: 3.88
gi|48425568|pdb|1S5Y.2|	10	4.36615e-80	unigene_2241	Average coverage: 173.36	93	unigene_21481	Average coverage: 3.76	97	unigene_21481	Average coverage: 3.76	438	unigene_2241	Average coverage: 173.36	237.565	unigene_2241	Average coverage: 173.36
gi|433552025|pdb|1S5Y.3|	6	4.93746e-41	unigene_7098	Average coverage: 3.88	59	unigene_16604	Average coverage: 1.95	76	unigene_16604	Average coverage: 1.95	426	unigene_2241	Average coverage: 173.36	140.559	unigene_7098	Average coverage: 3.88
gi|48425570|pdb|1S5Y.4|	10	4.36615e-80	unigene_2241	Average coverage: 173.36	93	unigene_21481	Average coverage: 3.76	97	unigene_21481	Average coverage: 3.76	438	unigene_2241	Average coverage: 173.36	237.565	unigene_2241	Average coverage: 173.36
gi|409187872|pdb|2H8D.1|	6	4.93746e-41	unigene_7098	Average coverage: 3.88	59	unigene_16604	Average coverage: 1.95	76	unigene_16604	Average coverage: 1.95	426	unigene_2241	Average coverage: 173.36	140.559	unigene_7098	Average coverage: 3.88
gi|114794255|pdb|2H8D.2|	10	4.36615e-80	unigene_2241	Average coverage: 173.36	93	unigene_21481	Average coverage: 3.76	97	unigene_21481	Average coverage: 3.76	438	unigene_2241	Average coverage: 173.36	237.565	unigene_2241	Average coverage: 173.36
gi|409187873|pdb|2H8D.3|	6	4.93746e-41	unigene_7098	Average coverage: 3.88	59	unigene_16604	Average coverage: 1.95	76	unigene_16604	Average coverage: 1.95	426	unigene_2241	Average coverage: 173.36	140.559	unigene_7098	Average coverage: 3.88
gi|114794257|pdb|2H8D.4|	10	4.36615e-80	unigene_2241	Average coverage: 173.36	93	unigene_21481	Average coverage: 3.76	97	unigene_21481	Average coverage: 3.76	438	unigene_2241	Average coverage: 173.36	237.565	unigene_2241	Average coverage: 173.36
gi|410375156|pdb|2H8F.1|	6	4.93746e-41	unigene_7098	Average coverage: 3.88	59	unigene_16604	Average coverage: 1.95	76	unigene_16604	Average coverage: 1.95	426	unigene_2241	Average coverage: 173.36	140.559	unigene_7098	Average coverage: 3.88
gi|114794259|pdb|2H8F.2|	10	4.36615e-80	unigene_2241	Average coverage: 173.36	93	unigene_21481	Average coverage: 3.76	97	unigene_21481	Average coverage: 3.76	438	unigene_2241	Average coverage: 173.36	237.565	unigene_2241	Average coverage: 173.36
gi|410375157|pdb|2H8F.3|	6	4.93746e-41	unigene_7098	Average coverage: 3.88	59	unigene_16604	Average coverage: 1.95	76	unigene_16604	Average coverage: 1.95	426	unigene_2241	Average coverage: 173.36	140.559	unigene_7098	Average coverage: 3.88
gi|114794261|pdb|2H8F.4|	10	4.36615e-80	unigene_2241	Average coverage: 173.36	93	unigene_21481	Average coverage: 3.76	97	unigene_21481	Average coverage: 3.76	438	unigene_2241	Average coverage: 173.36	237.565	unigene_2241	Average coverage: 173.36
gi|407280265|pdb|2PEG.1|	6	4.93746e-41	unigene_7098	Average coverage: 3.88	59	unigene_16604	Average coverage: 1.95	76	unigene_16604	Average coverage: 1.95	426	unigene_2241	Average coverage: 173.36	140.559	unigene_7098	Average coverage: 3.88
gi|157835652|pdb|2PEG.2|	10	4.36615e-80	unigene_2241	Average coverage: 173.36	93	unigene_21481	Average coverage: 3.76	97	unigene_21481	Average coverage: 3.76	438	unigene_2241	Average coverage: 173.36	237.565	unigene_2241	Average coverage: 173.36
gi|229597886|pdb|3GKV.1|	6	4.93746e-41	unigene_7098	Average coverage: 3.88	59	unigene_16604	Average coverage: 1.95	76	unigene_16604	Average coverage: 1.95	426	unigene_2241	Average coverage: 173.36	140.559	unigene_7098	Average coverage: 3.88
gi|229597887|pdb|3GKV.2|	10	4.36615e-80	unigene_2241	Average coverage: 173.36	93	unigene_21481	Average coverage: 3.76	97	unigene_21481	Average coverage: 3.76	438	unigene_2241	Average coverage: 173.36	237.565	unigene_2241	Average coverage: 173.36
gi|261278670|pdb|3GQG.1|	6	4.93746e-41	unigene_7098	Average coverage: 3.88	59	unigene_16604	Average coverage: 1.95	76	unigene_16604	Average coverage: 1.95	426	unigene_2241	Average coverage: 173.36	140.559	unigene_7098	Average coverage: 3.88
gi|261278671|pdb|3GQG.2|	10	4.36615e-80	unigene_2241	Average coverage: 173.36	93	unigene_21481	Average coverage: 3.76	97	unigene_21481	Average coverage: 3.76	438	unigene_2241	Average coverage: 173.36	237.565	unigene_2241	Average coverage: 173.36
gi|261278672|pdb|3GQG.3|	6	4.93746e-41	unigene_7098	Average coverage: 3.88	59	unigene_16604	Average coverage: 1.95	76	unigene_16604	Average coverage: 1.95	426	unigene_2241	Average coverage: 173.36	140.559	unigene_7098	Average coverage: 3.88
gi|261278673|pdb|3GQG.4|	10	4.36615e-80	unigene_2241	Average coverage: 173.36	93	unigene_21481	Average coverage: 3.76	97	unigene_21481	Average coverage: 3.76	438	unigene_2241	Average coverage: 173.36	237.565	unigene_2241	Average coverage: 173.36
gi|442570704|pdb|4G51.1|	6	4.93746e-41	unigene_7098	Average coverage: 3.88	59	unigene_16604	Average coverage: 1.95	76	unigene_16604	Average coverage: 1.95	426	unigene_2241	Average coverage: 173.36	140.559	unigene_7098	Average coverage: 3.88
gi|442570705|pdb|4G51.2|	10	4.36615e-80	unigene_2241	Average coverage: 173.36	93	unigene_21481	Average coverage: 3.76	97	unigene_21481	Average coverage: 3.76	438	unigene_2241	Average coverage: 173.36	237.565	unigene_2241	Average coverage: 173.36
gi|442570706|pdb|4G51.3|	6	4.93746e-41	unigene_7098	Average coverage: 3.88	59	unigene_16604	Average coverage: 1.95	76	unigene_16604	Average coverage: 1.95	426	unigene_2241	Average coverage: 173.36	140.559	unigene_7098	Average coverage: 3.88
gi|442570707|pdb|4G51.4|	10	4.36615e-80	unigene_2241	Average coverage: 173.36	93	unigene_21481	Average coverage: 3.76	97	unigene_21481	Average coverage: 3.76	438	unigene_2241	Average coverage: 173.36	237.565	unigene_2241	Average coverage: 173.36
gi|451929075|pdb|4IRO.1|	6	4.93746e-41	unigene_7098	Average coverage: 3.88	59	unigene_16604	Average coverage: 1.95	76	unigene_16604	Average coverage: 1.95	426	unigene_2241	Average coverage: 173.36	140.559	unigene_7098	Average coverage: 3.88
gi|451929076|pdb|4IRO.2|	10	4.36615e-80	unigene_2241	Average coverage: 173.36	93	unigene_21481	Average coverage: 3.76	97	unigene_21481	Average coverage: 3.76	438	unigene_2241	Average coverage: 173.36	237.565	unigene_2241	Average coverage: 173.36
gi|451929077|pdb|4IRO.3|	6	4.93746e-41	unigene_7098	Average coverage: 3.88	59	unigene_16604	Average coverage: 1.95	76	unigene_16604	Average coverage: 1.95	426	unigene_2241	Average coverage: 173.36	140.559	unigene_7098	Average coverage: 3.88
gi|451929078|pdb|4IRO.4|	10	4.36615e-80	unigene_2241	Average coverage: 173.36	93	unigene_21481	Average coverage: 3.76	97	unigene_21481	Average coverage: 3.76	438	unigene_2241	Average coverage: 173.36	237.565	unigene_2241	Average coverage: 173.36
gi|248477|gb|AAB22028.1|	6	4.70677e-41	unigene_7098	Average coverage: 3.88	59	unigene_16604	Average coverage: 1.95	76	unigene_16604	Average coverage: 1.95	426	unigene_2241	Average coverage: 173.36	140.559	unigene_7098	Average coverage: 3.88
gi|248478|gb|AAB22029.1|	10	4.36615e-80	unigene_2241	Average coverage: 173.36	93	unigene_21481	Average coverage: 3.76	97	unigene_21481	Average coverage: 3.76	438	unigene_2241	Average coverage: 173.36	237.565	unigene_2241	Average coverage: 173.36
gi|3372858|gb|AAC41388.1|	10	4.61137e-81	unigene_2241	Average coverage: 173.36	93	unigene_21481	Average coverage: 3.76	97	unigene_21481	Average coverage: 3.76	441	unigene_2241	Average coverage: 173.36	239.98	unigene_2241	Average coverage: 173.36
gi|29893817|gb|AAC69881.3|	15	0	unigene_1128	Average coverage: 50.49	97	unigene_1128	Average coverage: 50.49	97	unigene_1128	Average coverage: 50.49	1380	unigene_1128	Average coverage: 50.49	935.118	unigene_1128	Average coverage: 50.49
gi|5726598|gb|AAD48487.1|	2	7.41554e-136	unigene_22212	Average coverage: 5.73	99	unigene_22212	Average coverage: 5.73	99	unigene_22212	Average coverage: 5.73	543	unigene_22212	Average coverage: 5.73	387.702	unigene_22212	Average coverage: 5.73
gi|10998838|gb|AAG26009.1|	2	5.51382e-16	unigene_1128	Average coverage: 50.49	96	unigene_21314	Average coverage: 3.04	96	unigene_21314	Average coverage: 3.04	105	unigene_1128	Average coverage: 50.49	71.7298	unigene_1128	Average coverage: 50.49
gi|11141731|gb|AAG32051.1|	2	1.42592e-09	unigene_22360	Average coverage: 4.00	46	unigene_6939	Average coverage: 1.77	74	unigene_22360	Average coverage: 4.00	189	unigene_6939	Average coverage: 1.77	55.6293	unigene_22360	Average coverage: 4.00
gi|11890635|gb|AAG41150.1|	11	1.08303e-31	unigene_2844	Average coverage: 7.71	100	unigene_1128	Average coverage: 50.49	100	unigene_1128	Average coverage: 50.49	252	unigene_10183	Average coverage: 3.96	78.975	unigene_2844	Average coverage: 7.71
gi|11890637|gb|AAG41151.1|	11	6.75208e-40	unigene_23825	Average coverage: 3.00	100	unigene_1128	Average coverage: 50.49	100	unigene_1128	Average coverage: 50.49	273	unigene_7060	Average coverage: 3.80	132.509	unigene_23825	Average coverage: 3.00
gi|11890639|gb|AAG41152.1|	10	6.16856e-58	unigene_2844	Average coverage: 7.71	100	unigene_1128	Average coverage: 50.49	100	unigene_1128	Average coverage: 50.49	318	unigene_10183	Average coverage: 3.96	147	unigene_2844	Average coverage: 7.71
gi|11890641|gb|AAG41153.1|	11	2.41777e-43	unigene_23825	Average coverage: 3.00	100	unigene_1128	Average coverage: 50.49	100	unigene_1128	Average coverage: 50.49	291	unigene_17056	Average coverage: 2.04	141.364	unigene_23825	Average coverage: 3.00
gi|11890643|gb|AAG41154.1|	11	2.65685e-52	unigene_2844	Average coverage: 7.71	100	unigene_1128	Average coverage: 50.49	100	unigene_1128	Average coverage: 50.49	318	unigene_10183	Average coverage: 3.96	136.132	unigene_2844	Average coverage: 7.71
gi|11890645|gb|AAG41155.1|	11	1.23745e-26	unigene_2844	Average coverage: 7.71	100	unigene_1128	Average coverage: 50.49	100	unigene_1128	Average coverage: 50.49	219	unigene_7060	Average coverage: 3.80	86.6227	unigene_2844	Average coverage: 7.71
gi|29470385|gb|AAG41156.2|	10	3.00833e-45	unigene_2844	Average coverage: 7.71	100	unigene_1128	Average coverage: 50.49	100	unigene_1128	Average coverage: 50.49	318	unigene_10183	Average coverage: 3.96	149.415	unigene_2844	Average coverage: 7.71
gi|11890649|gb|AAG41157.1|	11	1.03641e-45	unigene_2844	Average coverage: 7.71	100	unigene_1128	Average coverage: 50.49	100	unigene_1128	Average coverage: 50.49	321	unigene_7060	Average coverage: 3.80	150.22	unigene_2844	Average coverage: 7.71
gi|11890651|gb|AAG41158.1|	7	3.92862e-53	unigene_2844	Average coverage: 7.71	100	unigene_1128	Average coverage: 50.49	100	unigene_1128	Average coverage: 50.49	321	unigene_7060	Average coverage: 3.80	150.622	unigene_2844	Average coverage: 7.71
gi|11890653|gb|AAG41159.1|	11	3.55235e-27	unigene_23825	Average coverage: 3.00	100	unigene_1128	Average coverage: 50.49	100	unigene_1128	Average coverage: 50.49	285	unigene_17056	Average coverage: 2.04	100.308	unigene_23825	Average coverage: 3.00
gi|11890655|gb|AAG41160.1|	10	6.2321e-54	unigene_2844	Average coverage: 7.71	100	unigene_1128	Average coverage: 50.49	100	unigene_1128	Average coverage: 50.49	318	unigene_10183	Average coverage: 3.96	144.987	unigene_2844	Average coverage: 7.71
gi|11890657|gb|AAG41161.1|	6	1.46652e-23	unigene_2844	Average coverage: 7.71	100	unigene_1128	Average coverage: 50.49	100	unigene_1128	Average coverage: 50.49	144	unigene_2844	Average coverage: 7.71	89.0378	unigene_2844	Average coverage: 7.71
gi|11890659|gb|AAG41162.1|	4	1.33139e-07	unigene_2844	Average coverage: 7.71	100	unigene_1128	Average coverage: 50.49	100	unigene_1128	Average coverage: 50.49	138	unigene_19670	Average coverage: 2.59	45.164	unigene_2844	Average coverage: 7.71
gi|11890661|gb|AAG41163.1|	7	1.35556e-28	unigene_2844	Average coverage: 7.71	100	unigene_1128	Average coverage: 50.49	100	unigene_1128	Average coverage: 50.49	165	unigene_2844	Average coverage: 7.71	102.723	unigene_2844	Average coverage: 7.71
gi|11890663|gb|AAG41164.1|	11	2.61181e-40	unigene_2844	Average coverage: 7.71	100	unigene_1128	Average coverage: 50.49	100	unigene_1128	Average coverage: 50.49	252	unigene_10183	Average coverage: 3.96	104.333	unigene_2844	Average coverage: 7.71
gi|11890665|gb|AAG41165.1|	10	1.2996e-59	unigene_2844	Average coverage: 7.71	100	unigene_1128	Average coverage: 50.49	100	unigene_1128	Average coverage: 50.49	354	unigene_10183	Average coverage: 3.96	146.195	unigene_2844	Average coverage: 7.71
gi|11890667|gb|AAG41166.1|	9	4.60104e-43	unigene_2844	Average coverage: 7.71	100	unigene_1128	Average coverage: 50.49	100	unigene_1128	Average coverage: 50.49	336	unigene_10183	Average coverage: 3.96	143.779	unigene_2844	Average coverage: 7.71
gi|11890669|gb|AAG41167.1|	11	2.43867e-56	unigene_2844	Average coverage: 7.71	100	unigene_1128	Average coverage: 50.49	100	unigene_1128	Average coverage: 50.49	318	unigene_10183	Average coverage: 3.96	152.635	unigene_2844	Average coverage: 7.71
gi|11890671|gb|AAG41168.1|	10	2.93474e-22	unigene_2844	Average coverage: 7.71	100	unigene_1128	Average coverage: 50.49	100	unigene_1128	Average coverage: 50.49	264	unigene_7060	Average coverage: 3.80	88.6353	unigene_2844	Average coverage: 7.71
gi|11890673|gb|AAG41169.1|	11	1.1056e-42	unigene_2844	Average coverage: 7.71	100	unigene_1128	Average coverage: 50.49	100	unigene_1128	Average coverage: 50.49	276	unigene_7060	Average coverage: 3.80	102.723	unigene_2844	Average coverage: 7.71
gi|11890675|gb|AAG41170.1|	11	1.23745e-26	unigene_2844	Average coverage: 7.71	100	unigene_1128	Average coverage: 50.49	100	unigene_1128	Average coverage: 50.49	219	unigene_7060	Average coverage: 3.80	86.6227	unigene_2844	Average coverage: 7.71
gi|11890677|gb|AAG41171.1|	7	6.04847e-50	unigene_2844	Average coverage: 7.71	100	unigene_1128	Average coverage: 50.49	100	unigene_1128	Average coverage: 50.49	303	unigene_10183	Average coverage: 3.96	147.805	unigene_2844	Average coverage: 7.71
gi|11890679|gb|AAG41172.1|	11	7.11496e-58	unigene_2844	Average coverage: 7.71	100	unigene_1128	Average coverage: 50.49	100	unigene_1128	Average coverage: 50.49	321	unigene_7060	Average coverage: 3.80	144.987	unigene_2844	Average coverage: 7.71
gi|11890681|gb|AAG41173.1|	8	5.27079e-59	unigene_2844	Average coverage: 7.71	100	unigene_1128	Average coverage: 50.49	100	unigene_1128	Average coverage: 50.49	318	unigene_10183	Average coverage: 3.96	152.232	unigene_2844	Average coverage: 7.71
gi|11890683|gb|AAG41174.1|	8	5.69734e-26	unigene_2844	Average coverage: 7.71	100	unigene_1128	Average coverage: 50.49	100	unigene_1128	Average coverage: 50.49	282	unigene_17056	Average coverage: 2.04	98.2956	unigene_2844	Average coverage: 7.71
gi|11890685|gb|AAG41175.1|	8	2.30192e-29	unigene_2844	Average coverage: 7.71	100	unigene_1128	Average coverage: 50.49	100	unigene_1128	Average coverage: 50.49	204	unigene_7060	Average coverage: 3.80	97.0881	unigene_2844	Average coverage: 7.71
gi|11890687|gb|AAG41176.1|	11	1.41044e-32	unigene_2844	Average coverage: 7.71	100	unigene_1128	Average coverage: 50.49	100	unigene_1128	Average coverage: 50.49	207	unigene_7060	Average coverage: 3.80	94.2705	unigene_2844	Average coverage: 7.71
gi|11890689|gb|AAG41177.1|	10	2.1271e-46	unigene_2844	Average coverage: 7.71	100	unigene_1128	Average coverage: 50.49	100	unigene_1128	Average coverage: 50.49	339	unigene_10183	Average coverage: 3.96	151.83	unigene_2844	Average coverage: 7.71
gi|11890691|gb|AAG41178.1|	10	1.2996e-59	unigene_2844	Average coverage: 7.71	100	unigene_1128	Average coverage: 50.49	100	unigene_1128	Average coverage: 50.49	354	unigene_10183	Average coverage: 3.96	146.195	unigene_2844	Average coverage: 7.71
gi|11890693|gb|AAG41179.1|	12	3.92673e-57	unigene_2844	Average coverage: 7.71	100	unigene_1128	Average coverage: 50.49	100	unigene_1128	Average coverage: 50.49	258	unigene_17056	Average coverage: 2.04	142.572	unigene_2844	Average coverage: 7.71
gi|11890695|gb|AAG41180.1|	9	1.16717e-57	unigene_2844	Average coverage: 7.71	100	unigene_1128	Average coverage: 50.49	100	unigene_2844	Average coverage: 7.71	345	unigene_10183	Average coverage: 3.96	144.584	unigene_2844	Average coverage: 7.71
gi|11890697|gb|AAG41181.1|	9	5.17278e-56	unigene_2844	Average coverage: 7.71	100	unigene_1128	Average coverage: 50.49	100	unigene_1128	Average coverage: 50.49	318	unigene_10183	Average coverage: 3.96	144.584	unigene_2844	Average coverage: 7.71
gi|11890699|gb|AAG41182.1|	11	5.46138e-43	unigene_2844	Average coverage: 7.71	100	unigene_1128	Average coverage: 50.49	100	unigene_1128	Average coverage: 50.49	336	unigene_10183	Average coverage: 3.96	143.779	unigene_2844	Average coverage: 7.71
gi|11890701|gb|AAG41183.1|	5	1.65801e-23	unigene_2844	Average coverage: 7.71	100	unigene_1128	Average coverage: 50.49	100	unigene_1128	Average coverage: 50.49	150	unigene_2844	Average coverage: 7.71	90.6479	unigene_2844	Average coverage: 7.71
gi|11890703|gb|AAG41184.1|	5	3.32138e-24	unigene_2844	Average coverage: 7.71	100	unigene_1128	Average coverage: 50.49	100	unigene_1128	Average coverage: 50.49	150	unigene_2844	Average coverage: 7.71	92.2579	unigene_2844	Average coverage: 7.71
gi|11890705|gb|AAG41185.1|	7	6.51714e-59	unigene_2844	Average coverage: 7.71	100	unigene_1128	Average coverage: 50.49	100	unigene_1128	Average coverage: 50.49	318	unigene_10183	Average coverage: 3.96	151.427	unigene_2844	Average coverage: 7.71
gi|11890707|gb|AAG41186.1|	11	2.6649e-40	unigene_23825	Average coverage: 3.00	100	unigene_1128	Average coverage: 50.49	100	unigene_1128	Average coverage: 50.49	267	unigene_7060	Average coverage: 3.80	132.509	unigene_23825	Average coverage: 3.00
gi|11890709|gb|AAG41187.1|	8	1.50812e-42	unigene_23825	Average coverage: 3.00	100	unigene_1128	Average coverage: 50.49	100	unigene_1128	Average coverage: 50.49	303	unigene_7060	Average coverage: 3.80	139.352	unigene_23825	Average coverage: 3.00
gi|11890711|gb|AAG41188.1|	11	2.81527e-43	unigene_2844	Average coverage: 7.71	100	unigene_1128	Average coverage: 50.49	100	unigene_1128	Average coverage: 50.49	315	unigene_2844	Average coverage: 7.71	144.182	unigene_2844	Average coverage: 7.71
gi|11890713|gb|AAG41189.1|	10	7.21422e-59	unigene_2844	Average coverage: 7.71	100	unigene_1128	Average coverage: 50.49	100	unigene_1128	Average coverage: 50.49	318	unigene_10183	Average coverage: 3.96	151.83	unigene_2844	Average coverage: 7.71
gi|11890715|gb|AAG41190.1|	11	1.5848e-27	unigene_2844	Average coverage: 7.71	100	unigene_1128	Average coverage: 50.49	100	unigene_1128	Average coverage: 50.49	270	unigene_7060	Average coverage: 3.80	102.723	unigene_2844	Average coverage: 7.71
gi|11890717|gb|AAG41191.1|	8	4.87062e-61	unigene_2844	Average coverage: 7.71	100	unigene_1128	Average coverage: 50.49	100	unigene_1128	Average coverage: 50.49	318	unigene_10183	Average coverage: 3.96	151.83	unigene_2844	Average coverage: 7.71
gi|17902257|gb|AAL47847.1|	4	7.09963e-19	unigene_8325	Average coverage: 2.48	55	unigene_8325	Average coverage: 2.48	72	unigene_8325	Average coverage: 2.48	207	unigene_8325	Average coverage: 2.48	87.0253	unigene_8325	Average coverage: 2.48
gi|18448952|gb|AAL69973.1|	0		not available	not available		not available	not available		not available	not available		not available	not available		not available	not available
gi|19908251|gb|AAL99186.1|	3	4.62183e-69	unigene_28224	Average coverage: 3.00	99	unigene_28224	Average coverage: 3.00	99	unigene_28224	Average coverage: 3.00	324	unigene_28224	Average coverage: 3.00	208.181	unigene_28224	Average coverage: 3.00
gi|19908253|gb|AAL99187.1|	3	3.38876e-53	unigene_28224	Average coverage: 3.00	76	unigene_15718	Average coverage: 2.00	84	unigene_15718	Average coverage: 2.00	324	unigene_28224	Average coverage: 3.00	169.54	unigene_28224	Average coverage: 3.00
gi|19908255|gb|AAL99188.1|	2	6.62468e-54	unigene_28224	Average coverage: 3.00	74	unigene_15718	Average coverage: 2.00	94	unigene_15718	Average coverage: 2.00	324	unigene_28224	Average coverage: 3.00	170.748	unigene_28224	Average coverage: 3.00
gi|27733673|gb|AAO21696.1|	10	0	unigene_3460	Average coverage: 24.27	94	unigene_3459	Average coverage: 29.36	98	unigene_3457	Average coverage: 5.17	1122	unigene_3460	Average coverage: 24.27	770.893	unigene_3460	Average coverage: 24.27
gi|32453301|gb|AAP82783.1|	4	0	unigene_59	Average coverage: 111.65	98	unigene_59	Average coverage: 111.65	99	unigene_59	Average coverage: 111.65	981	unigene_59	Average coverage: 111.65	508.858	unigene_59	Average coverage: 111.65
gi|57908848|gb|AAW59359.1|	3	3.41273e-111	unigene_1512	Average coverage: 61.45	99	unigene_1512	Average coverage: 61.45	99	unigene_1512	Average coverage: 61.45	453	unigene_1512	Average coverage: 61.45	317.665	unigene_1512	Average coverage: 61.45
gi|58372916|gb|AAW71781.1|	12	0	unigene_1128	Average coverage: 50.49	99	unigene_1128	Average coverage: 50.49	99	unigene_1128	Average coverage: 50.49	831	unigene_1128	Average coverage: 50.49	593.385	unigene_1128	Average coverage: 50.49
gi|63080998|gb|AAY30258.1|	10	9.88349e-81	unigene_8865	Average coverage: 11.18	100	unigene_8864	Average coverage: 2.00	100	unigene_8864	Average coverage: 2.00	396	unigene_986	Average coverage: 28.37	260.105	unigene_8865	Average coverage: 11.18
gi|77737351|gb|ABB01534.1|	6	8.20464e-82	unigene_1038	Average coverage: 522.35	98	unigene_1038	Average coverage: 522.35	99	unigene_1038	Average coverage: 522.35	525	unigene_1038	Average coverage: 522.35	251.653	unigene_1038	Average coverage: 522.35
gi|77737353|gb|ABB01535.1|	6	3.79501e-81	unigene_1038	Average coverage: 522.35	98	unigene_1038	Average coverage: 522.35	98	unigene_1038	Average coverage: 522.35	525	unigene_1038	Average coverage: 522.35	250.043	unigene_1038	Average coverage: 522.35
gi|77737355|gb|ABB01536.1|	6	8.20464e-82	unigene_1038	Average coverage: 522.35	98	unigene_1038	Average coverage: 522.35	99	unigene_1038	Average coverage: 522.35	525	unigene_1038	Average coverage: 522.35	251.653	unigene_1038	Average coverage: 522.35
gi|77737357|gb|ABB01537.1|	6	8.20464e-82	unigene_1038	Average coverage: 522.35	98	unigene_1038	Average coverage: 522.35	99	unigene_1038	Average coverage: 522.35	525	unigene_1038	Average coverage: 522.35	251.653	unigene_1038	Average coverage: 522.35
gi|77737359|gb|ABB01538.1|	6	8.20464e-82	unigene_1038	Average coverage: 522.35	98	unigene_1038	Average coverage: 522.35	99	unigene_1038	Average coverage: 522.35	525	unigene_1038	Average coverage: 522.35	251.653	unigene_1038	Average coverage: 522.35
gi|77737361|gb|ABB01539.1|	6	8.20464e-82	unigene_1038	Average coverage: 522.35	98	unigene_1038	Average coverage: 522.35	99	unigene_1038	Average coverage: 522.35	525	unigene_1038	Average coverage: 522.35	251.653	unigene_1038	Average coverage: 522.35
gi|77737363|gb|ABB01540.1|	6	8.20464e-82	unigene_1038	Average coverage: 522.35	98	unigene_1038	Average coverage: 522.35	99	unigene_1038	Average coverage: 522.35	525	unigene_1038	Average coverage: 522.35	251.653	unigene_1038	Average coverage: 522.35
gi|77737365|gb|ABB01541.1|	6	6.59758e-80	unigene_1038	Average coverage: 522.35	97	unigene_1038	Average coverage: 522.35	98	unigene_1038	Average coverage: 522.35	525	unigene_1038	Average coverage: 522.35	246.822	unigene_1038	Average coverage: 522.35
gi|77737367|gb|ABB01542.1|	6	8.20464e-82	unigene_1038	Average coverage: 522.35	98	unigene_1038	Average coverage: 522.35	99	unigene_1038	Average coverage: 522.35	525	unigene_1038	Average coverage: 522.35	251.653	unigene_1038	Average coverage: 522.35
gi|89001225|gb|ABD59135.1|	10	3.40728e-118	unigene_2894	Average coverage: 21.57	98	unigene_2060	Average coverage: 18.00	100	unigene_2060	Average coverage: 18.00	597	unigene_26812	Average coverage: 3.95	342.62	unigene_2894	Average coverage: 21.57
gi|99079016|gb|ABF65881.1|	5	0.0295626	unigene_18157	Average coverage: 1.98	38	unigene_29561	Average coverage: 1.98	59	unigene_29561	Average coverage: 1.98	294	unigene_19064	Average coverage: 1.35	33.8937	unigene_18157	Average coverage: 1.98
gi|99079060|gb|ABF65903.1|	6	1.89818e-84	unigene_1038	Average coverage: 522.35	98	unigene_1038	Average coverage: 522.35	99	unigene_1038	Average coverage: 522.35	537	unigene_1038	Average coverage: 522.35	258.898	unigene_1038	Average coverage: 522.35
gi|111278833|gb|ABH09113.1|	5	5.10853e-19	unigene_13433	Average coverage: 3.20	83	unigene_19830	Average coverage: 9.33	88	unigene_19830	Average coverage: 9.33	162	unigene_13433	Average coverage: 3.20	76.5599	unigene_13433	Average coverage: 3.20
gi|111278835|gb|ABH09114.1|	5	5.10853e-19	unigene_13433	Average coverage: 3.20	83	unigene_19830	Average coverage: 9.33	88	unigene_19830	Average coverage: 9.33	162	unigene_13433	Average coverage: 3.20	76.5599	unigene_13433	Average coverage: 3.20
gi|111278837|gb|ABH09115.1|	4	6.06197e-08	unigene_13433	Average coverage: 3.20	68	unigene_13433	Average coverage: 3.20	82	unigene_13433	Average coverage: 3.20	249	unigene_21319	Average coverage: 3.10	45.5665	unigene_13433	Average coverage: 3.20
gi|111278839|gb|ABH09116.1|	10	3.64718e-07	unigene_13433	Average coverage: 3.20	79	unigene_19830	Average coverage: 9.33	79	unigene_19830	Average coverage: 9.33	303	unigene_1956	Average coverage: 44.18	44.359	unigene_13433	Average coverage: 3.20
gi|111278841|gb|ABH09117.1|	10	3.32049e-07	unigene_13433	Average coverage: 3.20	79	unigene_19830	Average coverage: 9.33	79	unigene_19830	Average coverage: 9.33	303	unigene_1956	Average coverage: 44.18	44.7615	unigene_13433	Average coverage: 3.20
gi|111278843|gb|ABH09118.1|	10	3.32049e-07	unigene_13433	Average coverage: 3.20	79	unigene_19830	Average coverage: 9.33	79	unigene_19830	Average coverage: 9.33	303	unigene_1956	Average coverage: 44.18	44.7615	unigene_13433	Average coverage: 3.20
gi|111278845|gb|ABH09119.1|	13	1.77279e-34	unigene_19830	Average coverage: 9.33	100	unigene_19831	Average coverage: 2.22	100	unigene_19831	Average coverage: 2.22	327	unigene_17056	Average coverage: 2.04	87.0253	unigene_19830	Average coverage: 9.33
gi|111278847|gb|ABH09120.1|	11	3.30833e-36	unigene_13433	Average coverage: 3.20	98	unigene_13433	Average coverage: 3.20	98	unigene_13433	Average coverage: 3.20	384	unigene_1128	Average coverage: 50.49	122.849	unigene_13433	Average coverage: 3.20
gi|111278849|gb|ABH09121.1|	8	3.82513e-39	unigene_13433	Average coverage: 3.20	97	unigene_13433	Average coverage: 3.20	98	unigene_13433	Average coverage: 3.20	294	unigene_1956	Average coverage: 44.18	128.081	unigene_13433	Average coverage: 3.20
gi|111278851|gb|ABH09122.1|	10	8.62267e-35	unigene_13433	Average coverage: 3.20	100	unigene_6000	Average coverage: 3.30	100	unigene_6000	Average coverage: 3.30	240	unigene_10183	Average coverage: 3.96	117.616	unigene_13433	Average coverage: 3.20
gi|111278853|gb|ABH09123.1|	7	3.60572e-36	unigene_13433	Average coverage: 3.20	98	unigene_13433	Average coverage: 3.20	98	unigene_13433	Average coverage: 3.20	294	unigene_1956	Average coverage: 44.18	120.836	unigene_13433	Average coverage: 3.20
gi|111278855|gb|ABH09124.1|	7	3.60572e-36	unigene_13433	Average coverage: 3.20	98	unigene_13433	Average coverage: 3.20	98	unigene_13433	Average coverage: 3.20	294	unigene_1956	Average coverage: 44.18	120.836	unigene_13433	Average coverage: 3.20
gi|111278857|gb|ABH09125.1|	7	1.31008e-34	unigene_13433	Average coverage: 3.20	100	unigene_6000	Average coverage: 3.30	100	unigene_6000	Average coverage: 3.30	294	unigene_1956	Average coverage: 44.18	116.811	unigene_13433	Average coverage: 3.20
gi|111278859|gb|ABH09126.1|	10	8.62267e-35	unigene_13433	Average coverage: 3.20	100	unigene_6000	Average coverage: 3.30	100	unigene_6000	Average coverage: 3.30	240	unigene_10183	Average coverage: 3.96	117.616	unigene_13433	Average coverage: 3.20
gi|111278861|gb|ABH09127.1|	10	1.41582e-34	unigene_13433	Average coverage: 3.20	95	unigene_13433	Average coverage: 3.20	96	unigene_13433	Average coverage: 3.20	237	unigene_10183	Average coverage: 3.96	117.214	unigene_13433	Average coverage: 3.20
gi|111278863|gb|ABH09128.1|	10	5.13816e-34	unigene_13433	Average coverage: 3.20	100	unigene_6000	Average coverage: 3.30	100	unigene_6000	Average coverage: 3.30	273	unigene_1128	Average coverage: 50.49	116.006	unigene_13433	Average coverage: 3.20
gi|119067911|gb|ABL60889.1|	9	1.33969e-35	unigene_13433	Average coverage: 3.20	100	unigene_6000	Average coverage: 3.30	100	unigene_13433	Average coverage: 3.20	294	unigene_1956	Average coverage: 44.18	119.226	unigene_13433	Average coverage: 3.20
gi|119067918|gb|ABL60890.1|	10	1.79714e-70	unigene_1956	Average coverage: 44.18	99	unigene_1956	Average coverage: 44.18	100	unigene_1956	Average coverage: 44.18	330	unigene_19670	Average coverage: 2.59	211.401	unigene_1956	Average coverage: 44.18
gi|119067926|gb|ABL60891.1|	8	2.17412e-35	unigene_13433	Average coverage: 3.20	100	unigene_6000	Average coverage: 3.30	100	unigene_6000	Average coverage: 3.30	294	unigene_1956	Average coverage: 44.18	118.824	unigene_13433	Average coverage: 3.20
gi|119067931|gb|ABL60892.1|	8	1.21057e-36	unigene_13433	Average coverage: 3.20	100	unigene_6000	Average coverage: 3.30	100	unigene_13433	Average coverage: 3.20	294	unigene_1956	Average coverage: 44.18	122.044	unigene_13433	Average coverage: 3.20
gi|119067935|gb|ABL60893.1|	7	3.48338e-36	unigene_13433	Average coverage: 3.20	100	unigene_6000	Average coverage: 3.30	100	unigene_6000	Average coverage: 3.30	294	unigene_1956	Average coverage: 44.18	120.836	unigene_13433	Average coverage: 3.20
gi|119067942|gb|ABL60894.1|	10	1.12933e-69	unigene_1956	Average coverage: 44.18	98	unigene_1956	Average coverage: 44.18	99	unigene_1956	Average coverage: 44.18	330	unigene_19670	Average coverage: 2.59	209.389	unigene_1956	Average coverage: 44.18
gi|119067949|gb|ABL60895.1|	10	1.00532e-69	unigene_1956	Average coverage: 44.18	98	unigene_1956	Average coverage: 44.18	99	unigene_1956	Average coverage: 44.18	330	unigene_19670	Average coverage: 2.59	209.389	unigene_1956	Average coverage: 44.18
gi|126211527|gb|ABN80431.1|	7	9.25518e-37	unigene_13433	Average coverage: 3.20	98	unigene_13433	Average coverage: 3.20	98	unigene_13433	Average coverage: 3.20	267	unigene_1956	Average coverage: 44.18	121.641	unigene_13433	Average coverage: 3.20
gi|126211529|gb|ABN80432.1|	10	1.06552e-69	unigene_1956	Average coverage: 44.18	98	unigene_1956	Average coverage: 44.18	100	unigene_1956	Average coverage: 44.18	330	unigene_19670	Average coverage: 2.59	209.389	unigene_1956	Average coverage: 44.18
gi|126211531|gb|ABN80433.1|	10	2.376e-70	unigene_1956	Average coverage: 44.18	98	unigene_1956	Average coverage: 44.18	99	unigene_1956	Average coverage: 44.18	330	unigene_19670	Average coverage: 2.59	210.999	unigene_1956	Average coverage: 44.18
gi|126211533|gb|ABN80434.1|	10	9.26436e-70	unigene_1956	Average coverage: 44.18	98	unigene_1956	Average coverage: 44.18	100	unigene_1956	Average coverage: 44.18	330	unigene_19670	Average coverage: 2.59	209.389	unigene_1956	Average coverage: 44.18
gi|126211535|gb|ABN80435.1|	13	2.59391e-35	unigene_13433	Average coverage: 3.20	100	unigene_6000	Average coverage: 3.30	100	unigene_13433	Average coverage: 3.20	399	unigene_1128	Average coverage: 50.49	122.446	unigene_13433	Average coverage: 3.20
gi|157092641|gb|ABV22508.1|	10	0	unigene_1128	Average coverage: 50.49	96	unigene_1128	Average coverage: 50.49	96	unigene_1128	Average coverage: 50.49	1005	unigene_1128	Average coverage: 50.49	660.605	unigene_1128	Average coverage: 50.49
gi|160337423|gb|ABX25981.1|	6	4.01541e-68	unigene_1038	Average coverage: 522.35	99	unigene_1038	Average coverage: 522.35	100	unigene_1039	Average coverage: 9.83	468	unigene_1038	Average coverage: 522.35	215.829	unigene_1038	Average coverage: 522.35
gi|160337425|gb|ABX25982.1|	6	4.01541e-68	unigene_1038	Average coverage: 522.35	99	unigene_1038	Average coverage: 522.35	100	unigene_1039	Average coverage: 9.83	468	unigene_1038	Average coverage: 522.35	215.829	unigene_1038	Average coverage: 522.35
gi|160337427|gb|ABX25983.1|	6	4.01541e-68	unigene_1038	Average coverage: 522.35	99	unigene_1038	Average coverage: 522.35	100	unigene_1039	Average coverage: 9.83	468	unigene_1038	Average coverage: 522.35	215.829	unigene_1038	Average coverage: 522.35
gi|160337429|gb|ABX25984.1|	6	4.01541e-68	unigene_1038	Average coverage: 522.35	99	unigene_1038	Average coverage: 522.35	100	unigene_1039	Average coverage: 9.83	468	unigene_1038	Average coverage: 522.35	215.829	unigene_1038	Average coverage: 522.35
gi|160337431|gb|ABX25985.1|	6	4.01541e-68	unigene_1038	Average coverage: 522.35	99	unigene_1038	Average coverage: 522.35	100	unigene_1039	Average coverage: 9.83	468	unigene_1038	Average coverage: 522.35	215.829	unigene_1038	Average coverage: 522.35
gi|160337433|gb|ABX25986.1|	6	4.01541e-68	unigene_1038	Average coverage: 522.35	99	unigene_1038	Average coverage: 522.35	100	unigene_1039	Average coverage: 9.83	468	unigene_1038	Average coverage: 522.35	215.829	unigene_1038	Average coverage: 522.35
gi|160337435|gb|ABX25987.1|	6	4.01541e-68	unigene_1038	Average coverage: 522.35	99	unigene_1038	Average coverage: 522.35	100	unigene_1039	Average coverage: 9.83	468	unigene_1038	Average coverage: 522.35	215.829	unigene_1038	Average coverage: 522.35
gi|160337437|gb|ABX25988.1|	6	1.86939e-67	unigene_1038	Average coverage: 522.35	98	unigene_1038	Average coverage: 522.35	99	unigene_1038	Average coverage: 522.35	468	unigene_1038	Average coverage: 522.35	214.219	unigene_1038	Average coverage: 522.35
gi|160337439|gb|ABX25989.1|	6	4.01541e-68	unigene_1038	Average coverage: 522.35	99	unigene_1038	Average coverage: 522.35	100	unigene_1039	Average coverage: 9.83	468	unigene_1038	Average coverage: 522.35	215.829	unigene_1038	Average coverage: 522.35
gi|160337441|gb|ABX25990.1|	6	3.88562e-76	unigene_1038	Average coverage: 522.35	96	unigene_1038	Average coverage: 522.35	98	unigene_1039	Average coverage: 9.83	423	unigene_1038	Average coverage: 522.35	235.955	unigene_1038	Average coverage: 522.35
gi|164449530|gb|ABY56235.1|	6	6.90434e-104	unigene_564	Average coverage: 281.70	97	unigene_564	Average coverage: 281.70	100	unigene_564	Average coverage: 281.70	651	unigene_564	Average coverage: 281.70	316.457	unigene_564	Average coverage: 281.70
gi|164449532|gb|ABY56236.1|	6	6.90434e-104	unigene_564	Average coverage: 281.70	97	unigene_564	Average coverage: 281.70	100	unigene_564	Average coverage: 281.70	651	unigene_564	Average coverage: 281.70	316.457	unigene_564	Average coverage: 281.70
gi|164449534|gb|ABY56237.1|	6	6.90434e-104	unigene_564	Average coverage: 281.70	97	unigene_564	Average coverage: 281.70	100	unigene_564	Average coverage: 281.70	651	unigene_564	Average coverage: 281.70	316.457	unigene_564	Average coverage: 281.70
gi|164449536|gb|ABY56238.1|	6	6.44293e-101	unigene_564	Average coverage: 281.70	97	unigene_564	Average coverage: 281.70	100	unigene_564	Average coverage: 281.70	639	unigene_564	Average coverage: 281.70	308.809	unigene_564	Average coverage: 281.70
gi|164449560|gb|ABY56250.1|	6	6.90434e-104	unigene_564	Average coverage: 281.70	97	unigene_564	Average coverage: 281.70	100	unigene_564	Average coverage: 281.70	651	unigene_564	Average coverage: 281.70	316.457	unigene_564	Average coverage: 281.70
gi|187373095|gb|ACD03268.1|	7	0.000666923	unigene_16365	Average coverage: 3.65	47	unigene_25089	Average coverage: 3.49	68	unigene_9567	Average coverage: 7.39	201	unigene_16365	Average coverage: 3.65	39.5289	unigene_16365	Average coverage: 3.65
gi|187373097|gb|ACD03269.1|	9	1.24869e-12	unigene_9997	Average coverage: 3.47	84	unigene_13547	Average coverage: 2.65	89	unigene_13547	Average coverage: 2.65	183	unigene_7330	Average coverage: 1.69	63.2771	unigene_9997	Average coverage: 3.47
gi|193795173|gb|ACF21693.1|	0		not available	not available		not available	not available		not available	not available		not available	not available		not available	not available
gi|198400275|gb|ACH87159.1|	5	2.24041e-80	unigene_1128	Average coverage: 50.49	96	unigene_21314	Average coverage: 3.04	96	unigene_21314	Average coverage: 3.04	378	unigene_1128	Average coverage: 50.49	252.055	unigene_1128	Average coverage: 50.49
gi|204308456|gb|ACI00566.1|	5	0.0555165	unigene_18157	Average coverage: 1.98	38	unigene_29561	Average coverage: 1.98	59	unigene_29561	Average coverage: 1.98	294	unigene_19064	Average coverage: 1.35	33.0887	unigene_18157	Average coverage: 1.98
gi|204308748|gb|ACI00712.1|	1	2.27515	unigene_17733	Average coverage: 3.61	47	unigene_17733	Average coverage: 3.61	66	unigene_17733	Average coverage: 3.61	93	unigene_17733	Average coverage: 3.61	28.2585	unigene_17733	Average coverage: 3.61
gi|204308970|gb|ACI00823.1|	10	1.13803e-102	unigene_15400	Average coverage: 1.37	71	unigene_10107	Average coverage: 2.69	82	unigene_10107	Average coverage: 2.69	684	unigene_15400	Average coverage: 1.37	308.407	unigene_15400	Average coverage: 1.37
gi|206601296|gb|ACI16378.1|	2	9.78383e-94	unigene_16970	Average coverage: 5.93	73	unigene_6208	Average coverage: 2.05	85	unigene_6208	Average coverage: 2.05	507	unigene_16970	Average coverage: 5.93	279.828	unigene_16970	Average coverage: 5.93
gi|254047511|gb|ACT64128.1|	16	2.9256e-08	unigene_18510	Average coverage: 1.63	48	unigene_20984	Average coverage: 2.46	64	unigene_15433	Average coverage: 2.00	477	unigene_238	Average coverage: 29.06	53.6168	unigene_18510	Average coverage: 1.63
gi|254047515|gb|ACT64130.1|	15	1.03356e-97	unigene_18510	Average coverage: 1.63	92	unigene_18510	Average coverage: 1.63	94	unigene_18510	Average coverage: 1.63	828	unigene_238	Average coverage: 29.06	308.407	unigene_18510	Average coverage: 1.63
gi|312840387|gb|ACU30152.2|	11	2.81216e-102	unigene_18259	Average coverage: 5.99	100	unigene_18259	Average coverage: 5.99	100	unigene_18259	Average coverage: 5.99	525	unigene_8552	Average coverage: 6.80	299.954	unigene_18259	Average coverage: 5.99
gi|256576520|gb|ACU87995.1|	4	7.92637e-180	unigene_59	Average coverage: 111.65	98	unigene_59	Average coverage: 111.65	99	unigene_59	Average coverage: 111.65	981	unigene_59	Average coverage: 111.65	505.638	unigene_59	Average coverage: 111.65
gi|256576578|gb|ACU88024.1|	3	2.5398e-121	unigene_59	Average coverage: 111.65	97	unigene_59	Average coverage: 111.65	99	unigene_59	Average coverage: 111.65	657	unigene_59	Average coverage: 111.65	353.891	unigene_59	Average coverage: 111.65
gi|256576580|gb|ACU88025.1|	3	2.5398e-121	unigene_59	Average coverage: 111.65	97	unigene_59	Average coverage: 111.65	99	unigene_59	Average coverage: 111.65	657	unigene_59	Average coverage: 111.65	353.891	unigene_59	Average coverage: 111.65
gi|260066013|gb|ACX30417.1|	23	2.55248e-24	unigene_9997	Average coverage: 3.47	60	unigene_13547	Average coverage: 2.65	73	unigene_13547	Average coverage: 2.65	555	unigene_982	Average coverage: 10.09	105.943	unigene_9997	Average coverage: 3.47
gi|260066015|gb|ACX30418.1|	10	1.85306e-96	unigene_20343	Average coverage: 3.00	99	unigene_20343	Average coverage: 3.00	99	unigene_20343	Average coverage: 3.00	444	unigene_28655	Average coverage: 1.00	300.357	unigene_20343	Average coverage: 3.00
gi|260066017|gb|ACX30419.1|	7	5.44306e-39	unigene_7330	Average coverage: 1.69	77	unigene_20343	Average coverage: 3.00	88	unigene_20343	Average coverage: 3.00	246	unigene_7330	Average coverage: 1.69	135.729	unigene_7330	Average coverage: 1.69
gi|260066019|gb|ACX30420.1|	7	1.22368e-48	unigene_7330	Average coverage: 1.69	58	unigene_7330	Average coverage: 1.69	72	unigene_7330	Average coverage: 1.69	381	unigene_7330	Average coverage: 1.69	160.685	unigene_7330	Average coverage: 1.69
gi|260066021|gb|ACX30421.1|	4	3.94343e-13	unigene_7330	Average coverage: 1.69	51	unigene_20343	Average coverage: 3.00	75	unigene_20343	Average coverage: 3.00	237	unigene_7330	Average coverage: 1.69	64.8871	unigene_7330	Average coverage: 1.69
gi|270155293|gb|ACZ62685.1|	2	3.90462e-06	unigene_1038	Average coverage: 522.35	97	unigene_1038	Average coverage: 522.35	97	unigene_1038	Average coverage: 522.35	114	unigene_1038	Average coverage: 522.35	41.1389	unigene_1038	Average coverage: 522.35
gi|270155294|gb|ACZ62686.1|	1	1.48065	unigene_15166	Average coverage: 1.45	37	unigene_15166	Average coverage: 1.45	67	unigene_15166	Average coverage: 1.45	90	unigene_15166	Average coverage: 1.45	27.856	unigene_15166	Average coverage: 1.45
gi|294861404|gb|ADF45299.1|	8	1.65638e-107	unigene_3460	Average coverage: 24.27	100	unigene_3458	Average coverage: 2.49	100	unigene_3458	Average coverage: 2.49	441	unigene_3460	Average coverage: 24.27	322.495	unigene_3460	Average coverage: 24.27
gi|294861412|gb|ADF45303.1|	7	1.74414e-80	unigene_2060	Average coverage: 18.00	98	unigene_2060	Average coverage: 18.00	100	unigene_2060	Average coverage: 18.00	333	unigene_2060	Average coverage: 18.00	237.967	unigene_2060	Average coverage: 18.00
gi|294861420|gb|ADF45307.1|	17	8.3034e-49	unigene_588	Average coverage: 179.89	96	unigene_1182	Average coverage: 12.48	100	unigene_1182	Average coverage: 12.48	225	unigene_588	Average coverage: 179.89	153.44	unigene_588	Average coverage: 179.89
gi|294861428|gb|ADF45311.1|	11	7.07381e-60	unigene_8103	Average coverage: 10.69	93	unigene_13597	Average coverage: 3.67	99	unigene_13597	Average coverage: 3.67	303	unigene_8103	Average coverage: 10.69	190.873	unigene_8103	Average coverage: 10.69
gi|294861432|gb|ADF45313.1|	1	3.68553	unigene_12505	Average coverage: 2.99	53	unigene_12505	Average coverage: 2.99	76	unigene_12505	Average coverage: 2.99	51	unigene_12505	Average coverage: 2.99	25.8434	unigene_12505	Average coverage: 2.99
gi|294861436|gb|ADF45315.1|	11	6.69988e-114	unigene_2407	Average coverage: 40.31	100	unigene_2407	Average coverage: 40.31	100	unigene_2407	Average coverage: 40.31	462	unigene_2407	Average coverage: 40.31	338.193	unigene_2407	Average coverage: 40.31
gi|294861444|gb|ADF45319.1|	10	1.96529e-49	unigene_25682	Average coverage: 1.94	100	unigene_25682	Average coverage: 1.94	100	unigene_25682	Average coverage: 1.94	342	unigene_1724	Average coverage: 28.59	156.257	unigene_25682	Average coverage: 1.94
gi|294861448|gb|ADF45321.1|	11	8.81858e-131	unigene_1780	Average coverage: 13.41	100	unigene_1780	Average coverage: 13.41	100	unigene_1780	Average coverage: 13.41	540	unigene_1780	Average coverage: 13.41	382.066	unigene_1780	Average coverage: 13.41
gi|317141227|gb|ADV03914.1|	7	1.89372e-132	unigene_20205	Average coverage: 8.12	99	unigene_6246	Average coverage: 5.82	99	unigene_6246	Average coverage: 5.82	573	unigene_20205	Average coverage: 8.12	378.041	unigene_20205	Average coverage: 8.12
gi|320525376|gb|ADW41111.1|	6	3.80956e-103	unigene_564	Average coverage: 281.70	97	unigene_564	Average coverage: 281.70	100	unigene_564	Average coverage: 281.70	648	unigene_564	Average coverage: 281.70	314.444	unigene_564	Average coverage: 281.70
gi|320525378|gb|ADW41112.1|	6	6.97905e-100	unigene_564	Average coverage: 281.70	97	unigene_564	Average coverage: 281.70	100	unigene_564	Average coverage: 281.70	639	unigene_564	Average coverage: 281.70	305.992	unigene_564	Average coverage: 281.70
gi|320525380|gb|ADW41113.1|	6	4.04279e-105	unigene_564	Average coverage: 281.70	97	unigene_564	Average coverage: 281.70	100	unigene_564	Average coverage: 281.70	657	unigene_564	Average coverage: 281.70	319.677	unigene_564	Average coverage: 281.70
gi|320525382|gb|ADW41114.1|	6	6.90434e-104	unigene_564	Average coverage: 281.70	97	unigene_564	Average coverage: 281.70	100	unigene_564	Average coverage: 281.70	651	unigene_564	Average coverage: 281.70	316.457	unigene_564	Average coverage: 281.70
gi|320525384|gb|ADW41115.1|	6	6.90434e-104	unigene_564	Average coverage: 281.70	97	unigene_564	Average coverage: 281.70	100	unigene_564	Average coverage: 281.70	651	unigene_564	Average coverage: 281.70	316.457	unigene_564	Average coverage: 281.70
gi|320525640|gb|ADW41243.1|	6	1.5475e-104	unigene_564	Average coverage: 281.70	97	unigene_564	Average coverage: 281.70	99	unigene_564	Average coverage: 281.70	657	unigene_564	Average coverage: 281.70	318.067	unigene_564	Average coverage: 281.70
gi|323100110|gb|ADX25668.1|	6	1.58775e-104	unigene_564	Average coverage: 281.70	97	unigene_564	Average coverage: 281.70	100	unigene_564	Average coverage: 281.70	654	unigene_564	Average coverage: 281.70	318.067	unigene_564	Average coverage: 281.70
gi|323100112|gb|ADX25669.1|	6	1.20164e-103	unigene_564	Average coverage: 281.70	97	unigene_564	Average coverage: 281.70	99	unigene_564	Average coverage: 281.70	654	unigene_564	Average coverage: 281.70	316.055	unigene_564	Average coverage: 281.70
gi|323100114|gb|ADX25670.1|	6	1.58775e-104	unigene_564	Average coverage: 281.70	97	unigene_564	Average coverage: 281.70	100	unigene_564	Average coverage: 281.70	654	unigene_564	Average coverage: 281.70	318.067	unigene_564	Average coverage: 281.70
gi|323100116|gb|ADX25671.1|	6	1.58775e-104	unigene_564	Average coverage: 281.70	97	unigene_564	Average coverage: 281.70	100	unigene_564	Average coverage: 281.70	654	unigene_564	Average coverage: 281.70	318.067	unigene_564	Average coverage: 281.70
gi|323100118|gb|ADX25672.1|	6	1.58775e-104	unigene_564	Average coverage: 281.70	97	unigene_564	Average coverage: 281.70	100	unigene_564	Average coverage: 281.70	654	unigene_564	Average coverage: 281.70	318.067	unigene_564	Average coverage: 281.70
gi|323100120|gb|ADX25673.1|	6	1.58775e-104	unigene_564	Average coverage: 281.70	97	unigene_564	Average coverage: 281.70	100	unigene_564	Average coverage: 281.70	654	unigene_564	Average coverage: 281.70	318.067	unigene_564	Average coverage: 281.70
gi|323100122|gb|ADX25674.1|	6	1.58775e-104	unigene_564	Average coverage: 281.70	97	unigene_564	Average coverage: 281.70	100	unigene_564	Average coverage: 281.70	654	unigene_564	Average coverage: 281.70	318.067	unigene_564	Average coverage: 281.70
gi|323100124|gb|ADX25675.1|	6	1.58775e-104	unigene_564	Average coverage: 281.70	97	unigene_564	Average coverage: 281.70	100	unigene_564	Average coverage: 281.70	654	unigene_564	Average coverage: 281.70	318.067	unigene_564	Average coverage: 281.70
gi|323100126|gb|ADX25676.1|	6	1.58775e-104	unigene_564	Average coverage: 281.70	97	unigene_564	Average coverage: 281.70	100	unigene_564	Average coverage: 281.70	654	unigene_564	Average coverage: 281.70	318.067	unigene_564	Average coverage: 281.70
gi|329750184|gb|AEC03121.1|	6	3.09379e-84	unigene_564	Average coverage: 281.70	97	unigene_564	Average coverage: 281.70	99	unigene_564	Average coverage: 281.70	573	unigene_564	Average coverage: 281.70	264.533	unigene_564	Average coverage: 281.70
gi|329750186|gb|AEC03122.1|	6	1.60032e-81	unigene_564	Average coverage: 281.70	97	unigene_564	Average coverage: 281.70	99	unigene_564	Average coverage: 281.70	561	unigene_564	Average coverage: 281.70	257.288	unigene_564	Average coverage: 281.70
gi|329750188|gb|AEC03123.1|	6	3.09379e-84	unigene_564	Average coverage: 281.70	97	unigene_564	Average coverage: 281.70	99	unigene_564	Average coverage: 281.70	573	unigene_564	Average coverage: 281.70	264.533	unigene_564	Average coverage: 281.70
gi|329750190|gb|AEC03124.1|	6	3.09379e-84	unigene_564	Average coverage: 281.70	97	unigene_564	Average coverage: 281.70	99	unigene_564	Average coverage: 281.70	573	unigene_564	Average coverage: 281.70	264.533	unigene_564	Average coverage: 281.70
gi|329750192|gb|AEC03125.1|	6	3.09379e-84	unigene_564	Average coverage: 281.70	97	unigene_564	Average coverage: 281.70	99	unigene_564	Average coverage: 281.70	573	unigene_564	Average coverage: 281.70	264.533	unigene_564	Average coverage: 281.70
gi|329750194|gb|AEC03126.1|	6	1.33204e-74	unigene_564	Average coverage: 281.70	97	unigene_564	Average coverage: 281.70	99	unigene_564	Average coverage: 281.70	531	unigene_564	Average coverage: 281.70	238.772	unigene_564	Average coverage: 281.70
gi|329750196|gb|AEC03127.1|	6	3.09379e-84	unigene_564	Average coverage: 281.70	97	unigene_564	Average coverage: 281.70	99	unigene_564	Average coverage: 281.70	573	unigene_564	Average coverage: 281.70	264.533	unigene_564	Average coverage: 281.70
gi|329750198|gb|AEC03128.1|	6	3.09379e-84	unigene_564	Average coverage: 281.70	97	unigene_564	Average coverage: 281.70	99	unigene_564	Average coverage: 281.70	573	unigene_564	Average coverage: 281.70	264.533	unigene_564	Average coverage: 281.70
gi|329750200|gb|AEC03129.1|	6	3.09379e-84	unigene_564	Average coverage: 281.70	97	unigene_564	Average coverage: 281.70	99	unigene_564	Average coverage: 281.70	573	unigene_564	Average coverage: 281.70	264.533	unigene_564	Average coverage: 281.70
gi|329750202|gb|AEC03130.1|	6	3.09379e-84	unigene_564	Average coverage: 281.70	97	unigene_564	Average coverage: 281.70	99	unigene_564	Average coverage: 281.70	573	unigene_564	Average coverage: 281.70	264.533	unigene_564	Average coverage: 281.70
gi|329750204|gb|AEC03131.1|	6	3.09379e-84	unigene_564	Average coverage: 281.70	97	unigene_564	Average coverage: 281.70	99	unigene_564	Average coverage: 281.70	573	unigene_564	Average coverage: 281.70	264.533	unigene_564	Average coverage: 281.70
gi|329750294|gb|AEC03176.1|	2	3.69136	unigene_13785	Average coverage: 1.62	50	unigene_23740	Average coverage: 2.75	64	unigene_23740	Average coverage: 2.75	150	unigene_13785	Average coverage: 1.62	27.856	unigene_13785	Average coverage: 1.62
gi|329750296|gb|AEC03177.1|	2	3.82953	unigene_13785	Average coverage: 1.62	50	unigene_23740	Average coverage: 2.75	64	unigene_23740	Average coverage: 2.75	150	unigene_13785	Average coverage: 1.62	27.856	unigene_13785	Average coverage: 1.62
gi|329750298|gb|AEC03178.1|	2	3.90372	unigene_13785	Average coverage: 1.62	50	unigene_23740	Average coverage: 2.75	64	unigene_23740	Average coverage: 2.75	150	unigene_13785	Average coverage: 1.62	27.856	unigene_13785	Average coverage: 1.62
gi|329750300|gb|AEC03179.1|	1	3.81107	unigene_13785	Average coverage: 1.62	32	unigene_13785	Average coverage: 1.62	52	unigene_13785	Average coverage: 1.62	150	unigene_13785	Average coverage: 1.62	27.856	unigene_13785	Average coverage: 1.62
gi|329750302|gb|AEC03180.1|	2	3.57133	unigene_13785	Average coverage: 1.62	50	unigene_23740	Average coverage: 2.75	64	unigene_23740	Average coverage: 2.75	150	unigene_13785	Average coverage: 1.62	27.856	unigene_13785	Average coverage: 1.62
gi|329750304|gb|AEC03181.1|	1	3.97719	unigene_13785	Average coverage: 1.62	32	unigene_13785	Average coverage: 1.62	52	unigene_13785	Average coverage: 1.62	150	unigene_13785	Average coverage: 1.62	27.856	unigene_13785	Average coverage: 1.62
gi|329750306|gb|AEC03182.1|	1	3.7432	unigene_13785	Average coverage: 1.62	32	unigene_13785	Average coverage: 1.62	52	unigene_13785	Average coverage: 1.62	150	unigene_13785	Average coverage: 1.62	27.856	unigene_13785	Average coverage: 1.62
gi|329750308|gb|AEC03183.1|	1	3.69136	unigene_13785	Average coverage: 1.62	32	unigene_13785	Average coverage: 1.62	52	unigene_13785	Average coverage: 1.62	150	unigene_13785	Average coverage: 1.62	27.856	unigene_13785	Average coverage: 1.62
gi|329750310|gb|AEC03184.1|	1	3.69136	unigene_13785	Average coverage: 1.62	32	unigene_13785	Average coverage: 1.62	52	unigene_13785	Average coverage: 1.62	150	unigene_13785	Average coverage: 1.62	27.856	unigene_13785	Average coverage: 1.62
gi|329750312|gb|AEC03185.1|	1	3.53161	unigene_13785	Average coverage: 1.62	32	unigene_13785	Average coverage: 1.62	52	unigene_13785	Average coverage: 1.62	150	unigene_13785	Average coverage: 1.62	27.856	unigene_13785	Average coverage: 1.62
gi|329750314|gb|AEC03186.1|	1	3.69136	unigene_13785	Average coverage: 1.62	32	unigene_13785	Average coverage: 1.62	52	unigene_13785	Average coverage: 1.62	150	unigene_13785	Average coverage: 1.62	27.856	unigene_13785	Average coverage: 1.62
gi|329750316|gb|AEC03187.1|	1	0.720977	unigene_13785	Average coverage: 1.62	34	unigene_13785	Average coverage: 1.62	52	unigene_13785	Average coverage: 1.62	150	unigene_13785	Average coverage: 1.62	29.8686	unigene_13785	Average coverage: 1.62
gi|329750318|gb|AEC03188.1|	2	3.90372	unigene_13785	Average coverage: 1.62	50	unigene_23740	Average coverage: 2.75	64	unigene_23740	Average coverage: 2.75	150	unigene_13785	Average coverage: 1.62	27.856	unigene_13785	Average coverage: 1.62
gi|332326117|gb|AEE42382.1|	22	9.36469e-111	unigene_11806	Average coverage: 9.17	100	unigene_29379	Average coverage: 5.84	100	unigene_29379	Average coverage: 5.84	852	unigene_11806	Average coverage: 9.17	345.84	unigene_11806	Average coverage: 9.17
gi|332326119|gb|AEE42383.1|	21	3.44863e-108	unigene_11806	Average coverage: 9.17	100	unigene_29379	Average coverage: 5.84	100	unigene_29379	Average coverage: 5.84	837	unigene_11806	Average coverage: 9.17	338.595	unigene_11806	Average coverage: 9.17
gi|332326167|gb|AEE42407.1|	3	9.11325e-52	unigene_29273	Average coverage: 3.56	100	unigene_29273	Average coverage: 3.56	100	unigene_29273	Average coverage: 3.56	279	unigene_29273	Average coverage: 3.56	167.125	unigene_29273	Average coverage: 3.56
gi|332326169|gb|AEE42408.1|	3	9.11325e-52	unigene_29273	Average coverage: 3.56	100	unigene_29273	Average coverage: 3.56	100	unigene_29273	Average coverage: 3.56	279	unigene_29273	Average coverage: 3.56	167.125	unigene_29273	Average coverage: 3.56
gi|332326217|gb|AEE42432.1|	7	6.48972e-06	unigene_886	Average coverage: 19.38	58	unigene_13096	Average coverage: 1.21	68	unigene_13096	Average coverage: 1.21	279	unigene_886	Average coverage: 19.38	45.969	unigene_886	Average coverage: 19.38
gi|332326219|gb|AEE42433.1|	7	6.48972e-06	unigene_886	Average coverage: 19.38	58	unigene_13096	Average coverage: 1.21	68	unigene_13096	Average coverage: 1.21	279	unigene_886	Average coverage: 19.38	45.969	unigene_886	Average coverage: 19.38
gi|332326267|gb|AEE42457.1|	4	0.0374929	unigene_18157	Average coverage: 1.98	38	unigene_29561	Average coverage: 1.98	59	unigene_29561	Average coverage: 1.98	264	unigene_17964	Average coverage: 2.32	33.4912	unigene_18157	Average coverage: 1.98
gi|332326269|gb|AEE42458.1|	4	0.0374929	unigene_18157	Average coverage: 1.98	38	unigene_29561	Average coverage: 1.98	59	unigene_29561	Average coverage: 1.98	264	unigene_17964	Average coverage: 2.32	33.4912	unigene_18157	Average coverage: 1.98
gi|332326317|gb|AEE42482.1|	3	3.49364	unigene_1926	Average coverage: 12.21	44	unigene_17811	Average coverage: 1.50	70	unigene_17811	Average coverage: 1.50	153	unigene_1926	Average coverage: 12.21	29.0635	unigene_1926	Average coverage: 12.21
gi|332326319|gb|AEE42483.1|	3	3.35921	unigene_1926	Average coverage: 12.21	44	unigene_17811	Average coverage: 1.50	70	unigene_17811	Average coverage: 1.50	153	unigene_1926	Average coverage: 12.21	29.0635	unigene_1926	Average coverage: 12.21
gi|332326367|gb|AEE42507.1|	3	0.227062	unigene_5952	Average coverage: 10.33	30	unigene_5952	Average coverage: 10.33	53	unigene_5952	Average coverage: 10.33	210	unigene_21700	Average coverage: 5.03	31.8811	unigene_5952	Average coverage: 10.33
gi|332326369|gb|AEE42508.1|	3	0.227062	unigene_5952	Average coverage: 10.33	30	unigene_5952	Average coverage: 10.33	53	unigene_5952	Average coverage: 10.33	210	unigene_21700	Average coverage: 5.03	31.8811	unigene_5952	Average coverage: 10.33
gi|332326417|gb|AEE42532.1|	32	1.40987e-09	unigene_1935	Average coverage: 2.19	47	unigene_11939	Average coverage: 2.75	67	unigene_1935	Average coverage: 2.19	369	unigene_11575	Average coverage: 2.04	55.2268	unigene_1935	Average coverage: 2.19
gi|332326419|gb|AEE42533.1|	32	1.40987e-09	unigene_1935	Average coverage: 2.19	47	unigene_11939	Average coverage: 2.75	67	unigene_1935	Average coverage: 2.19	369	unigene_11575	Average coverage: 2.04	55.2268	unigene_1935	Average coverage: 2.19
gi|332326467|gb|AEE42557.1|	4	6.14427e-06	unigene_18254	Average coverage: 1.79	56	unigene_21140	Average coverage: 1.00	63	unigene_21140	Average coverage: 1.00	174	unigene_18254	Average coverage: 1.79	44.7615	unigene_18254	Average coverage: 1.79
gi|332326469|gb|AEE42558.1|	4	5.68148e-06	unigene_18254	Average coverage: 1.79	56	unigene_21140	Average coverage: 1.00	63	unigene_21140	Average coverage: 1.00	174	unigene_18254	Average coverage: 1.79	44.7615	unigene_18254	Average coverage: 1.79
gi|332326517|gb|AEE42582.1|	2	0.911801	unigene_15607	Average coverage: 2.91	33	unigene_15607	Average coverage: 2.91	49	unigene_15607	Average coverage: 2.91	147	unigene_15607	Average coverage: 2.91	29.8686	unigene_15607	Average coverage: 2.91
gi|332326519|gb|AEE42583.1|	2	0.886665	unigene_15607	Average coverage: 2.91	33	unigene_15607	Average coverage: 2.91	49	unigene_15607	Average coverage: 2.91	147	unigene_15607	Average coverage: 2.91	30.2711	unigene_15607	Average coverage: 2.91
gi|334306616|gb|AEG77165.1|	4	0.0260978	unigene_18157	Average coverage: 1.98	38	unigene_29561	Average coverage: 1.98	59	unigene_29561	Average coverage: 1.98	264	unigene_17964	Average coverage: 2.32	33.8937	unigene_18157	Average coverage: 1.98
gi|334306618|gb|AEG77166.1|	4	0.0260978	unigene_18157	Average coverage: 1.98	38	unigene_29561	Average coverage: 1.98	59	unigene_29561	Average coverage: 1.98	264	unigene_17964	Average coverage: 2.32	33.8937	unigene_18157	Average coverage: 1.98
gi|334306620|gb|AEG77167.1|	4	0.0260978	unigene_18157	Average coverage: 1.98	38	unigene_29561	Average coverage: 1.98	59	unigene_29561	Average coverage: 1.98	264	unigene_17964	Average coverage: 2.32	33.8937	unigene_18157	Average coverage: 1.98
gi|334306622|gb|AEG77168.1|	4	0.0260978	unigene_18157	Average coverage: 1.98	38	unigene_29561	Average coverage: 1.98	59	unigene_29561	Average coverage: 1.98	264	unigene_17964	Average coverage: 2.32	33.8937	unigene_18157	Average coverage: 1.98
gi|334306624|gb|AEG77169.1|	4	0.0260978	unigene_18157	Average coverage: 1.98	38	unigene_29561	Average coverage: 1.98	59	unigene_29561	Average coverage: 1.98	264	unigene_17964	Average coverage: 2.32	33.8937	unigene_18157	Average coverage: 1.98
gi|334306626|gb|AEG77170.1|	4	0.0260978	unigene_18157	Average coverage: 1.98	38	unigene_29561	Average coverage: 1.98	59	unigene_29561	Average coverage: 1.98	264	unigene_17964	Average coverage: 2.32	33.8937	unigene_18157	Average coverage: 1.98
gi|334306628|gb|AEG77171.1|	4	0.0260978	unigene_18157	Average coverage: 1.98	38	unigene_29561	Average coverage: 1.98	59	unigene_29561	Average coverage: 1.98	264	unigene_17964	Average coverage: 2.32	33.8937	unigene_18157	Average coverage: 1.98
gi|334306630|gb|AEG77172.1|	4	0.0260978	unigene_18157	Average coverage: 1.98	38	unigene_29561	Average coverage: 1.98	59	unigene_29561	Average coverage: 1.98	264	unigene_17964	Average coverage: 2.32	33.8937	unigene_18157	Average coverage: 1.98
gi|334306632|gb|AEG77173.1|	4	0.0260978	unigene_18157	Average coverage: 1.98	38	unigene_29561	Average coverage: 1.98	59	unigene_29561	Average coverage: 1.98	264	unigene_17964	Average coverage: 2.32	33.8937	unigene_18157	Average coverage: 1.98
gi|334306634|gb|AEG77174.1|	4	0.0260978	unigene_18157	Average coverage: 1.98	38	unigene_29561	Average coverage: 1.98	59	unigene_29561	Average coverage: 1.98	264	unigene_17964	Average coverage: 2.32	33.8937	unigene_18157	Average coverage: 1.98
gi|334306636|gb|AEG77175.1|	4	0.0260978	unigene_18157	Average coverage: 1.98	38	unigene_29561	Average coverage: 1.98	59	unigene_29561	Average coverage: 1.98	264	unigene_17964	Average coverage: 2.32	33.8937	unigene_18157	Average coverage: 1.98
gi|334306638|gb|AEG77176.1|	4	0.0260978	unigene_18157	Average coverage: 1.98	38	unigene_29561	Average coverage: 1.98	59	unigene_29561	Average coverage: 1.98	264	unigene_17964	Average coverage: 2.32	33.8937	unigene_18157	Average coverage: 1.98
gi|334306640|gb|AEG77177.1|	4	0.0260978	unigene_18157	Average coverage: 1.98	38	unigene_29561	Average coverage: 1.98	59	unigene_29561	Average coverage: 1.98	264	unigene_17964	Average coverage: 2.32	33.8937	unigene_18157	Average coverage: 1.98
gi|334306642|gb|AEG77178.1|	4	0.0260978	unigene_18157	Average coverage: 1.98	38	unigene_29561	Average coverage: 1.98	59	unigene_29561	Average coverage: 1.98	264	unigene_17964	Average coverage: 2.32	33.8937	unigene_18157	Average coverage: 1.98
gi|334306644|gb|AEG77179.1|	4	0.0260978	unigene_18157	Average coverage: 1.98	38	unigene_29561	Average coverage: 1.98	59	unigene_29561	Average coverage: 1.98	264	unigene_17964	Average coverage: 2.32	33.8937	unigene_18157	Average coverage: 1.98
gi|334306646|gb|AEG77180.1|	4	0.0260978	unigene_18157	Average coverage: 1.98	38	unigene_29561	Average coverage: 1.98	59	unigene_29561	Average coverage: 1.98	264	unigene_17964	Average coverage: 2.32	33.8937	unigene_18157	Average coverage: 1.98
gi|334306648|gb|AEG77181.1|	4	0.0260978	unigene_18157	Average coverage: 1.98	38	unigene_29561	Average coverage: 1.98	59	unigene_29561	Average coverage: 1.98	264	unigene_17964	Average coverage: 2.32	33.8937	unigene_18157	Average coverage: 1.98
gi|334306650|gb|AEG77182.1|	4	0.0241947	unigene_18157	Average coverage: 1.98	33	unigene_17964	Average coverage: 2.32	58	unigene_18157	Average coverage: 1.98	264	unigene_17964	Average coverage: 2.32	33.8937	unigene_18157	Average coverage: 1.98
gi|334737669|gb|AEH03302.1|	2	2.73608	unigene_16347	Average coverage: 2.15	69	unigene_1680	Average coverage: 2.81	85	unigene_1680	Average coverage: 2.81	45	unigene_16347	Average coverage: 2.15	22.6234	unigene_16347	Average coverage: 2.15
gi|334737767|gb|AEH03315.1|	0		not available	not available		not available	not available		not available	not available		not available	not available		not available	not available
gi|385275525|gb|AFI57168.1|	12	0	unigene_1128	Average coverage: 50.49	93	unigene_1128	Average coverage: 50.49	94	unigene_1128	Average coverage: 50.49	777	unigene_1128	Average coverage: 50.49	514.09	unigene_1128	Average coverage: 50.49
gi|385275527|gb|AFI57169.1|	11	0	unigene_1128	Average coverage: 50.49	93	unigene_1128	Average coverage: 50.49	94	unigene_1128	Average coverage: 50.49	777	unigene_1128	Average coverage: 50.49	516.908	unigene_1128	Average coverage: 50.49
gi|392506483|gb|AFM76644.1|	2	3.2187	unigene_25559	Average coverage: 2.04	77	unigene_25559	Average coverage: 2.04	77	unigene_25559	Average coverage: 2.04	87	unigene_5847	Average coverage: 3.35	26.6485	unigene_25559	Average coverage: 2.04
gi|392506485|gb|AFM76645.1|	3	3.50661	unigene_25559	Average coverage: 2.04	77	unigene_25559	Average coverage: 2.04	77	unigene_25559	Average coverage: 2.04	117	unigene_10934	Average coverage: 2.45	26.246	unigene_25559	Average coverage: 2.04
gi|392506487|gb|AFM76646.1|	2	3.2187	unigene_25559	Average coverage: 2.04	77	unigene_25559	Average coverage: 2.04	77	unigene_25559	Average coverage: 2.04	87	unigene_5847	Average coverage: 3.35	26.6485	unigene_25559	Average coverage: 2.04
gi|392506489|gb|AFM76647.1|	2	3.2187	unigene_25559	Average coverage: 2.04	77	unigene_25559	Average coverage: 2.04	77	unigene_25559	Average coverage: 2.04	87	unigene_5847	Average coverage: 3.35	26.6485	unigene_25559	Average coverage: 2.04
gi|392506491|gb|AFM76648.1|	2	3.2187	unigene_25559	Average coverage: 2.04	77	unigene_25559	Average coverage: 2.04	77	unigene_25559	Average coverage: 2.04	87	unigene_5847	Average coverage: 3.35	26.6485	unigene_25559	Average coverage: 2.04
gi|392506493|gb|AFM76649.1|	2	3.2187	unigene_25559	Average coverage: 2.04	77	unigene_25559	Average coverage: 2.04	77	unigene_25559	Average coverage: 2.04	87	unigene_5847	Average coverage: 3.35	26.6485	unigene_25559	Average coverage: 2.04
gi|392506495|gb|AFM76650.1|	2	3.2187	unigene_25559	Average coverage: 2.04	77	unigene_25559	Average coverage: 2.04	77	unigene_25559	Average coverage: 2.04	87	unigene_5847	Average coverage: 3.35	26.6485	unigene_25559	Average coverage: 2.04
gi|392506497|gb|AFM76651.1|	3	3.44049	unigene_25559	Average coverage: 2.04	77	unigene_25559	Average coverage: 2.04	77	unigene_25559	Average coverage: 2.04	117	unigene_10934	Average coverage: 2.45	26.246	unigene_25559	Average coverage: 2.04
gi|392506499|gb|AFM76652.1|	2	3.2187	unigene_25559	Average coverage: 2.04	77	unigene_25559	Average coverage: 2.04	77	unigene_25559	Average coverage: 2.04	87	unigene_5847	Average coverage: 3.35	26.6485	unigene_25559	Average coverage: 2.04
gi|392602066|gb|AFM80356.1|	5	0.00072672	unigene_20918	Average coverage: 3.58	53	unigene_22811	Average coverage: 4.54	66	unigene_20918	Average coverage: 3.58	117	unigene_23226	Average coverage: 1.81	37.5163	unigene_20918	Average coverage: 3.58
gi|392602160|gb|AFM80403.1|	1	3.79434	unigene_13785	Average coverage: 1.62	32	unigene_13785	Average coverage: 1.62	52	unigene_13785	Average coverage: 1.62	150	unigene_13785	Average coverage: 1.62	27.856	unigene_13785	Average coverage: 1.62
gi|392602274|gb|AFM80460.1|	0		not available	not available		not available	not available		not available	not available		not available	not available		not available	not available
gi|392602374|gb|AFM80510.1|	4	0.216617	unigene_20186	Average coverage: 1.44	59	unigene_28715	Average coverage: 2.34	74	unigene_14105	Average coverage: 2.28	159	unigene_20186	Average coverage: 1.44	27.856	unigene_20186	Average coverage: 1.44
gi|399532018|gb|AFP45765.1|	6	5.03468e-60	unigene_1038	Average coverage: 522.35	99	unigene_1038	Average coverage: 522.35	100	unigene_1039	Average coverage: 9.83	438	unigene_1038	Average coverage: 522.35	194.496	unigene_1038	Average coverage: 522.35
gi|399532020|gb|AFP45766.1|	8	6.52069e-72	unigene_1038	Average coverage: 522.35	97	unigene_1038	Average coverage: 522.35	98	unigene_1038	Average coverage: 522.35	438	unigene_1038	Average coverage: 522.35	224.684	unigene_1038	Average coverage: 522.35
gi|399532022|gb|AFP45767.1|	6	4.54337e-57	unigene_1038	Average coverage: 522.35	95	unigene_1038	Average coverage: 522.35	95	unigene_1038	Average coverage: 522.35	438	unigene_1038	Average coverage: 522.35	186.848	unigene_1038	Average coverage: 522.35
gi|399532024|gb|AFP45768.1|	5	4.10015e-49	unigene_1038	Average coverage: 522.35	97	unigene_1038	Average coverage: 522.35	99	unigene_1038	Average coverage: 522.35	405	unigene_1038	Average coverage: 522.35	165.113	unigene_1038	Average coverage: 522.35
gi|399532026|gb|AFP45769.1|	6	5.03468e-60	unigene_1038	Average coverage: 522.35	99	unigene_1038	Average coverage: 522.35	100	unigene_1039	Average coverage: 9.83	438	unigene_1038	Average coverage: 522.35	194.496	unigene_1038	Average coverage: 522.35
gi|399532028|gb|AFP45770.1|	6	5.03468e-60	unigene_1038	Average coverage: 522.35	99	unigene_1038	Average coverage: 522.35	100	unigene_1039	Average coverage: 9.83	438	unigene_1038	Average coverage: 522.35	194.496	unigene_1038	Average coverage: 522.35
gi|358247931|dbj|BAL15674.1|	10	1.2431e-10	unigene_17964	Average coverage: 2.32	53	unigene_16348	Average coverage: 1.56	82	unigene_16348	Average coverage: 1.56	735	unigene_17964	Average coverage: 2.32	62.0695	unigene_17964	Average coverage: 2.32
gi|358247939|dbj|BAL15678.1|	10	1.2431e-10	unigene_17964	Average coverage: 2.32	53	unigene_16348	Average coverage: 1.56	82	unigene_16348	Average coverage: 1.56	735	unigene_17964	Average coverage: 2.32	62.0695	unigene_17964	Average coverage: 2.32
gi|3676240|emb|CAA09715.1|	1	0.000523305	unigene_26577	Average coverage: 101.70	100	unigene_26577	Average coverage: 101.70	100	unigene_26577	Average coverage: 101.70	51	unigene_26577	Average coverage: 101.70	35.5037	unigene_26577	Average coverage: 101.70
gi|1619323|emb|CAA69878.1|	6	5.84065e-101	unigene_22098	Average coverage: 1.85	54	unigene_828	Average coverage: 50.37	67	unigene_22098	Average coverage: 1.85	945	unigene_22098	Average coverage: 1.85	313.639	unigene_22098	Average coverage: 1.85
gi|1323543|emb|CAA96566.1|	1	0.000470942	unigene_26577	Average coverage: 101.70	100	unigene_26577	Average coverage: 101.70	100	unigene_26577	Average coverage: 101.70	51	unigene_26577	Average coverage: 101.70	35.5037	unigene_26577	Average coverage: 101.70
gi|49019802|emb|CAD80095.2|	4	9.84886e-81	unigene_22098	Average coverage: 1.85	41	unigene_22098	Average coverage: 1.85	61	unigene_22098	Average coverage: 1.85	939	unigene_22098	Average coverage: 1.85	260.508	unigene_22098	Average coverage: 1.85
gi|49019527|emb|CAD80096.1|	4	7.54192e-77	unigene_22098	Average coverage: 1.85	40	unigene_22098	Average coverage: 1.85	60	unigene_22098	Average coverage: 1.85	939	unigene_22098	Average coverage: 1.85	250.445	unigene_22098	Average coverage: 1.85
gi|49019530|emb|CAD80097.1|	3	1.18838e-85	unigene_22098	Average coverage: 1.85	42	unigene_22098	Average coverage: 1.85	60	unigene_22098	Average coverage: 1.85	1026	unigene_22098	Average coverage: 1.85	273.388	unigene_22098	Average coverage: 1.85
gi|49019533|emb|CAD80098.1|	6	1.5095e-82	unigene_22098	Average coverage: 1.85	47	unigene_10833	Average coverage: 5.61	65	unigene_3160	Average coverage: 9.30	933	unigene_22098	Average coverage: 1.85	265.741	unigene_22098	Average coverage: 1.85
gi|116487032|emb|CAL00201.1|	2	2.19051e-53	unigene_2227	Average coverage: 9.22	100	unigene_2227	Average coverage: 9.22	100	unigene_2227	Average coverage: 9.22	243	unigene_2227	Average coverage: 9.22	177.188	unigene_2227	Average coverage: 9.22
gi|150036376|emb|CAL92188.1|	6	0	unigene_159	Average coverage: 54.61	100	unigene_160	Average coverage: 11.38	100	unigene_160	Average coverage: 11.38	1878	unigene_159	Average coverage: 54.61	1342.46	unigene_159	Average coverage: 54.61
gi|150036380|emb|CAL99239.1|	2	0.0972114	unigene_5055	Average coverage: 2.00	35	unigene_23869	Average coverage: 3.41	67	unigene_5055	Average coverage: 2.00	102	unigene_23869	Average coverage: 3.41	31.8811	unigene_5055	Average coverage: 2.00
gi|261259514|emb|CAR66078.1|	12	4.94914e-91	unigene_1178	Average coverage: 222.99	100	unigene_1092	Average coverage: 73.88	100	unigene_1092	Average coverage: 73.88	522	unigene_5274	Average coverage: 16.48	267.351	unigene_1178	Average coverage: 222.99
gi|309242177|emb|CBL95236.1|	12	0	unigene_2227	Average coverage: 9.22	98	unigene_2227	Average coverage: 9.22	100	unigene_27144	Average coverage: 1.23	2076	unigene_2227	Average coverage: 9.22	1276.05	unigene_2227	Average coverage: 9.22
gi|309242179|emb|CBL95237.1|	5	2.041e-22	unigene_2227	Average coverage: 9.22	62	unigene_12434	Average coverage: 2.68	93	unigene_16963	Average coverage: 11.06	204	unigene_2227	Average coverage: 9.22	89.8428	unigene_2227	Average coverage: 9.22
gi|18202252|sp|O93609.1|	1	0.000523305	unigene_26577	Average coverage: 101.70	100	unigene_26577	Average coverage: 101.70	100	unigene_26577	Average coverage: 101.70	51	unigene_26577	Average coverage: 101.70	35.5037	unigene_26577	Average coverage: 101.70
gi|1170175|sp|P45722.1|	5	9.34819e-113	unigene_2241	Average coverage: 173.36	100	unigene_2241	Average coverage: 173.36	100	unigene_2241	Average coverage: 173.36	438	unigene_2241	Average coverage: 173.36	318.47	unigene_2241	Average coverage: 173.36
gi|50402214|sp|P62678.1|	1	0.000470942	unigene_26577	Average coverage: 101.70	100	unigene_26577	Average coverage: 101.70	100	unigene_26577	Average coverage: 101.70	51	unigene_26577	Average coverage: 101.70	35.5037	unigene_26577	Average coverage: 101.70
gi|59799791|sp|P69082.2|	2	7.41554e-136	unigene_22212	Average coverage: 5.73	99	unigene_22212	Average coverage: 5.73	99	unigene_22212	Average coverage: 5.73	543	unigene_22212	Average coverage: 5.73	387.702	unigene_22212	Average coverage: 5.73
gi|122452|sp|P80043.1|	6	4.70677e-41	unigene_7098	Average coverage: 3.88	59	unigene_16604	Average coverage: 1.95	76	unigene_16604	Average coverage: 1.95	426	unigene_2241	Average coverage: 173.36	140.559	unigene_7098	Average coverage: 3.88
gi|14195587|sp|P80044.2|	10	4.61137e-81	unigene_2241	Average coverage: 173.36	93	unigene_21481	Average coverage: 3.76	97	unigene_21481	Average coverage: 3.76	441	unigene_2241	Average coverage: 173.36	239.98	unigene_2241	Average coverage: 173.36
gi|209572839|sp|P85836.1|	12	2.07505e-122	unigene_1178	Average coverage: 222.99	100	unigene_1179	Average coverage: 6.96	100	unigene_1913	Average coverage: 25.06	522	unigene_5274	Average coverage: 16.48	345.035	unigene_1178	Average coverage: 222.99
gi|209572837|sp|P85838.1|	11	1.80389e-89	unigene_1178	Average coverage: 222.99	85	unigene_1092	Average coverage: 73.88	94	unigene_1913	Average coverage: 25.06	522	unigene_5274	Average coverage: 16.48	263.325	unigene_1178	Average coverage: 222.99
gi|193806015|sp|P85839.1|	11	1.56133e-118	unigene_1178	Average coverage: 222.99	100	unigene_1179	Average coverage: 6.96	100	unigene_1913	Average coverage: 25.06	522	unigene_5274	Average coverage: 16.48	335.375	unigene_1178	Average coverage: 222.99
