# Supplementary material for: De novo assembly and characterization of tissue specific transcriptomes in the emerald notothen, Trematomus bernacchii
Source: BMC Genomics. 2013 Nov 20;14:805. doi: 10.1186/1471-2164-14-805 (PMC3840625; doi:10.1186/1471-2164-14-805)
Supplement: Additional file 2: Table S2 — Full transcriptome BLAST2GO data. [file 1471-2164-14-805-S2.xlsx]

## Sheet: B2GO
Unigene	Sequence Description	Length	#hits	min e-value	sim mean	#GOs	GO IDSs	Enzyme	Interpro Scans
1	coagulation factor xi-like	276	10	3.9e-23	0.661	4	F:protein binding; C:extracellular region; P:proteolysis; P:blood coagulation	-	IPR000177; IPR003014; IPR003609; G3DSA:3.50.4.10 (GENE3D)
2	coagulation factor xi-like	858	10	1.5e-101	0.665	4	F:protein binding; C:extracellular region; P:proteolysis; P:blood coagulation	-	IPR000177; IPR003014; IPR003609; G3DSA:3.50.4.10 (GENE3D), PTHR24275 (PANTHER), PTHR24275:SF2 (PANTHER), PF14295 (PFAM), SSF57414 (SUPERFAMILY)
3	coagulation factor xi-like	1109	10	4.3e-145	0.679	4	F:protein binding; C:extracellular region; P:proteolysis; P:blood coagulation	-	IPR000177; IPR003014; IPR003609; G3DSA:3.50.4.10 (GENE3D), PTHR24275 (PANTHER), PTHR24275:SF2 (PANTHER), PF14295 (PFAM), SSF57414 (SUPERFAMILY)
4	coagulation factor xi-like	834	10	3.9e-104	0.688	4	F:protein binding; C:extracellular region; P:proteolysis; P:blood coagulation	-	IPR000177; IPR003014; IPR003609; G3DSA:3.50.4.10 (GENE3D), PTHR24275 (PANTHER), PTHR24275:SF2 (PANTHER), PF14295 (PFAM), SSF57414 (SUPERFAMILY)
5	---NA---	309	0	-	-	0	-	-	no IPS match
6	---NA---	711	0	-	-	0	-	-	no IPS match
7	---NA---	645	0	-	-	0	-	-	SignalP-NN(euk) (SIGNALP), tmhmm (TMHMM)
8	dicentrarchus labrax chromosome sequence corresponding to linkage group top complete sequence	1885	1	4.1e-94	0.75	0	-	-	SignalP-NN(euk) (SIGNALP), tmhmm (TMHMM)
9	caligus clemensi clone ccle-evs-510-057 serine threonine-protein kinase nek1 complete cds	314	1	1.9e-06	1	0	-	-	SignalP-NN(euk) (SIGNALP)
10	transcription initiation factor iia subunit 2	772	10	2.9e-71	0.986	6	F:translation initiation factor activity; P:translational initiation; P:transcription initiation from RNA polymerase II promoter; P:regulation of transcription, DNA-dependent; C:transcription factor TFIIA complex; F:RNA polymerase II transcription factor activity	-	SignalP-NN(euk) (SIGNALP)
11	f-type lectin	340	10	1.5e-40	0.811	3	F:metal ion binding; P:cell adhesion;	-	IPR000421; IPR006585; IPR008979; G3DSA:2.60.120.260 (GENE3D), PTHR19277 (PANTHER), PTHR19277:SF6 (PANTHER)
12	pyruvate dehydrogenase kinase 4	1732	10	2.6e-29	0.9	9	P:two-component signal transduction system (phosphorelay); C:mitochondrial inner membrane; P:peptidyl-histidine phosphorylation; P:hibernation; F:ATP binding; F:pyruvate dehydrogenase (acetyl-transferring) kinase activity; C:mitochondrial matrix; P:glucose metabolic process; F:two-component sensor activity	EC:2.7.11.2	no IPS match
13	---NA---	576	0	-	-	0	-	-	no IPS match
14	gtpase kras	1299	10	1.1e-104	1	25	P:axon guidance; C:membrane raft; F:LRR domain binding; P:positive regulation of nitric-oxide synthase activity; P:Ras protein signal transduction; P:nerve growth factor receptor signaling pathway; P:insulin receptor signaling pathway; P:activation of MAPKK activity; P:social behavior; P:response to mineralocorticoid stimulus; F:GTP binding; P:GTP catabolic process; P:leukocyte migration; P:epide…	-	IPR001806; IPR003578; IPR003579; IPR005225; IPR020849; G3DSA:3.40.50.300 (GENE3D), PTHR24070:SF54 (PANTHER), SSF52540 (SUPERFAMILY)
15	---NA---	879	0	-	-	0	-	-	no IPS match
16	gram domain-containing protein 2-like isoform 1	392	3	1.2e-07	0.8867	0	-	-	PTHR23319 (PANTHER), SignalP-NN(euk) (SIGNALP), tmhmm (TMHMM)
17	aldose reductase	966	10	1.7e-124	0.816	2	P:oxidation-reduction process; F:alditol:NADP+ 1-oxidoreductase activity	EC:1.1.1.21	IPR001395; IPR018170; IPR020471; IPR023210; PTHR11732:SF34 (PANTHER)
18	---NA---	662	0	-	-	0	-	-	SignalP-NN(euk) (SIGNALP), tmhmm (TMHMM)
19	---NA---	918	0	-	-	0	-	-	no IPS match
20	---NA---	136	0	-	-	0	-	-	SignalP-NN(euk) (SIGNALP), tmhmm (TMHMM)
21	endoplasmic reticulum-golgi intermediate compartment protein 2	2051	10	1.4e-179	0.892	6	C:integral to membrane; C:endoplasmic reticulum membrane; C:Golgi apparatus; P:vesicle-mediated transport; C:nucleus; C:endoplasmic reticulum-Golgi intermediate compartment membrane	-	PTHR10984 (PANTHER), PTHR10984:SF5 (PANTHER), PF13850 (PFAM), SignalP-NN(euk) (SIGNALP), tmhmm (TMHMM)
22	lithognathus mormyrus clone lmos8p02h02 mrna sequence	990	1	1.7e-38	0.74	0	-	-	no IPS match
23	rrna 2 -o-methyltransferase fibrillarin-like	1478	10	6e-88	0.966	7	C:nucleolus; F:RNA binding; P:rRNA processing; P:methylation; C:ribonucleoprotein complex; F:methyltransferase activity; P:tRNA processing	EC:2.1.1.0	IPR000692; IPR020813; G3DSA:3.40.50.150 (GENE3D), SSF53335 (SUPERFAMILY)
24	tetraodon nigroviridis full-length cdna	1850	1	1.1e-12	0.72	0	-	-	no IPS match
25	---NA---	55	0	-	-	0	-	-	no IPS match
26	anoplopoma fimbria clone afim-evh-501-206 eukaryotic translation initiation factor x-chromosomal complete cds	1263	1	4.9e-91	0.72	0	-	-	SignalP-NN(euk) (SIGNALP), tmhmm (TMHMM)
27	---NA---	234	0	-	-	0	-	-	no IPS match
28	solute carrier organic anion transporter family member 1c1-like	1180	3	1.4e-19	0.5967	0	-	-	no IPS match
29	serine (or cysteine) peptidase clade member 2b	871	10	9.3e-45	0.738	1	F:serine-type endopeptidase inhibitor activity	-	IPR000215; IPR023796; G3DSA:3.30.497.10 (GENE3D), PTHR11461:SF20 (PANTHER), SignalP-NN(euk) (SIGNALP)
30	gymnodraco acuticeps isolate 1 alpha globin and beta globin partial cds	1117	1	7.3e-06	0.97	0	-	-	SignalP-NN(euk) (SIGNALP), tmhmm (TMHMM)
31	perca flavescens haplotype 3 domain-containing protein 2-like protein and cyclin g1 complete cds	494	1	9.5e-89	0.75	0	-	-	SignalP-NN(euk) (SIGNALP)
32	atp synthase f0 subunit 6	910	10	2.4e-106	0.933	4	F:hydrogen ion transmembrane transporter activity; C:mitochondrial inner membrane; P:ATP synthesis coupled proton transport; C:proton-transporting ATP synthase complex, coupling factor F(o)	-	SignalP-NN(euk) (SIGNALP), tmhmm (TMHMM)
33	atp synthase f0 subunit 6	549	10	1.7e-67	0.963	4	F:hydrogen ion transmembrane transporter activity; C:mitochondrial inner membrane; P:ATP synthesis coupled proton transport; C:proton-transporting ATP synthase complex, coupling factor F(o)	-	no IPS match
34	Medicago truncatula clone JCVI-FLMt-17N23 unknown mRNA	295	1	1.4e-07	1	0	-	-	no IPS match
35	---NA---	311	0	-	-	0	-	-	no IPS match
36	fibrinogen beta chain precursor	1711	10	0	0.848	6	C:fibrinogen complex; F:protein binding, bridging; P:signal transduction; F:receptor binding; P:protein polymerization; P:platelet activation	-	IPR002181; IPR012290; IPR014715; IPR014716; IPR020837; G3DSA:1.20.5.50 (GENE3D), PTHR19143 (PANTHER), PTHR19143:SF23 (PANTHER)
37	40s ribosomal protein s5	970	10	1.2e-140	0.965	4	F:structural constituent of ribosome; F:RNA binding; C:small ribosomal subunit; P:translation	-	IPR000235; IPR005716; IPR020606; IPR023798
38	type-iv antifreeze protein	612	10	8.7e-60	0.767	2	C:extracellular region; P:response to freezing	-	G3DSA:1.20.120.20 (GENE3D), PTHR18976 (PANTHER), PTHR18976:SF5 (PANTHER), SignalP-NN(euk) (SIGNALP), tmhmm (TMHMM)
39	---NA---	540	0	-	-	0	-	-	no IPS match
40	---NA---	249	0	-	-	0	-	-	SignalP-NN(euk) (SIGNALP)
41	complement component c9-like	490	10	2.1e-49	0.769	5	P:complement activation, alternative pathway; P:cytolysis; C:membrane attack complex; P:complement activation, classical pathway; C:extracellular region	-	no IPS match
42	complement component c9	1343	10	0	0.802	5	P:complement activation, alternative pathway; P:cytolysis; C:membrane attack complex; P:complement activation, classical pathway; C:extracellular region	-	IPR000884; IPR001862; IPR020863; IPR020864; G3DSA:2.10.25.10 (GENE3D), PTHR19325 (PANTHER), PTHR19325:SF5 (PANTHER), SSF57196 (SUPERFAMILY)
43	---NA---	297	0	-	-	0	-	-	no IPS match
44	tsa: anolis carolinensis comp22079_c0_seq1 transcribed rna sequence	1271	1	6.4e-134	0.75	0	-	-	SignalP-NN(euk) (SIGNALP), tmhmm (TMHMM)
45	14 kda apolipoprotein	783	10	6.2e-98	0.802	0	-	-	no IPS match
46	14 kda apolipoprotein	418	10	6.1e-18	0.784	0	-	-	no IPS match
47	zebrafish dna sequence from clone ch211-159e12 in linkage group complete sequence	657	1	3.5e-26	0.98	0	-	-	SignalP-NN(euk) (SIGNALP), tmhmm (TMHMM)
48	zebrafish dna sequence from clone dkey-5b23 in linkage group complete sequence	472	1	6.1e-15	0.96	0	-	-	no IPS match
49	---NA---	711	0	-	-	0	-	-	no IPS match
50	salmo salar clone ssal-evd-534-240 myosin light polypeptide 6 complete cds	1206	1	6.5e-07	1	0	-	-	no IPS match
51	nedd4 family-interacting protein 1	1228	10	1.2e-30	0.957	2	C:Golgi membrane; C:integral to membrane	-	no IPS match
52	---NA---	225	0	-	-	0	-	-	no IPS match
53	---NA---	482	0	-	-	0	-	-	no IPS match
54	bile salt-activated lipase-like	284	10	1.5e-26	0.772	3	F:methyl salicylate esterase activity; F:methyl jasmonate esterase activity; F:methyl indole-3-acetate esterase activity	EC:3.1.1.1	IPR002018; G3DSA:3.40.50.1820 (GENE3D), PTHR11559 (PANTHER), PTHR11559:SF34 (PANTHER), SSF53474 (SUPERFAMILY)
55	bile salt-activated lipase-like	496	10	9.7e-66	0.759	3	F:methyl salicylate esterase activity; F:methyl jasmonate esterase activity; F:methyl indole-3-acetate esterase activity	EC:3.1.1.1	IPR002018; G3DSA:3.40.50.1820 (GENE3D), PTHR11559 (PANTHER), PTHR11559:SF34 (PANTHER), SSF53474 (SUPERFAMILY)
56	gtp-binding protein sar1a	2068	10	7.2e-98	0.976	8	F:metal ion binding; F:GTP binding; C:Golgi apparatus; P:cellular membrane organization; P:intracellular protein transport; P:ER to Golgi vesicle-mediated transport; C:membrane; C:endoplasmic reticulum	-	no IPS match
57	liparis atlanticus type ii keratin complete cds	661	1	3.3e-39	0.74	0	-	-	SignalP-NN(euk) (SIGNALP)
58	60s ribosomal protein l27a	518	10	4.7e-85	0.973	3	C:ribosome; F:structural constituent of ribosome; P:translation	-	SignalP-NN(euk) (SIGNALP)
59	nadh dehydrogenase subunit 2	1106	10	1.4e-170	0.973	6	P:mitochondrial electron transport, NADH to ubiquinone; C:mitochondrial inner membrane; C:respiratory chain; F:NADH dehydrogenase (ubiquinone) activity; P:transport; C:integral to membrane	EC:1.6.5.3	IPR010933; PTHR22773 (PANTHER), PTHR22773:SF1 (PANTHER), SignalP-NN(euk) (SIGNALP), tmhmm (TMHMM)
60	nadh dehydrogenase subunit 2	1022	10	7e-137	0.88	6	P:mitochondrial electron transport, NADH to ubiquinone; C:mitochondrial inner membrane; C:respiratory chain; F:NADH dehydrogenase (ubiquinone) activity; P:transport; C:integral to membrane	EC:1.6.5.3	IPR001750; PTHR22773 (PANTHER), PTHR22773:SF1 (PANTHER), SignalP-NN(euk) (SIGNALP), tmhmm (TMHMM)
61	---NA---	1615	0	-	-	0	-	-	SignalP-NN(euk) (SIGNALP)
62	tributyltin binding protein type 1	479	10	3.7e-47	0.726	1	F:binding	-	no IPS match
63	tributyltin binding protein type 1	309	10	3.6e-22	0.671	1	F:binding	-	SignalP-NN(euk) (SIGNALP)
64	---NA---	292	0	-	-	0	-	-	no IPS match
65	---NA---	305	0	-	-	0	-	-	SignalP-NN(euk) (SIGNALP), tmhmm (TMHMM)
66	---NA---	495	0	-	-	0	-	-	no IPS match
67	fibrinogen alpha chain-like	2925	10	6.6e-106	0.74	5	P:biological regulation; C:extracellular space; P:response to stimulus; F:protein binding; P:cellular process	-	no IPS match
68	---NA---	200	0	-	-	0	-	-	SignalP-NN(euk) (SIGNALP)
69	---NA---	331	0	-	-	0	-	-	no IPS match
70	complement c4-like	264	7	4.4e-16	0.7214	1	C:extracellular region	-	SignalP-NN(euk) (SIGNALP)
71	beta-2-glycoprotein 1-like	1051	10	1.8e-170	0.699	0	-	-	IPR000436; IPR015104; G3DSA:2.10.70.10 (GENE3D), PTHR19325 (PANTHER), PTHR19325:SF46 (PANTHER), SignalP-NN(euk) (SIGNALP)
72	---NA---	190	0	-	-	0	-	-	SignalP-NN(euk) (SIGNALP), tmhmm (TMHMM)
73	---NA---	252	0	-	-	0	-	-	SignalP-NN(euk) (SIGNALP), tmhmm (TMHMM)
74	---NA---	269	0	-	-	0	-	-	tmhmm (TMHMM)
75	bile salt-activated lipase-like	548	10	1.6e-69	0.765	3	F:methyl salicylate esterase activity; F:methyl jasmonate esterase activity; F:methyl indole-3-acetate esterase activity	EC:3.1.1.1	no IPS match
76	bile salt-activated lipase-like	557	10	7.7e-56	0.742	1	F:carboxylic ester hydrolase activity	EC:3.1.1.0	no IPS match
77	bile salt-activated lipase-like	239	10	5.5e-16	0.816	4	F:methyl salicylate esterase activity; F:methyl jasmonate esterase activity; F:methyl indole-3-acetate esterase activity; F:cholinesterase activity	EC:3.1.1.1; EC:3.1.1.8	no IPS match
78	champsocephalus gunnari l-lactate dehydrogenase a (ldh-a) exon intron exon 6 and partial cds	1053	1	5.7e-26	0.91	0	-	-	no IPS match
79	---NA---	455	0	-	-	0	-	-	no IPS match
80	galectin-3-binding protein precursor	2135	10	9e-101	0.516	6	F:scavenger receptor activity; C:membrane; P:cell adhesion; C:proteinaceous extracellular matrix; C:extracellular region; C:extracellular matrix	-	IPR011705; PTHR24410 (PANTHER), PTHR24410:SF1 (PANTHER)
81	populus est from mild drought-stressed leaves	1293	1	8.5e-06	1	0	-	-	SignalP-NN(euk) (SIGNALP)
82	---NA---	223	0	-	-	0	-	-	SignalP-NN(euk) (SIGNALP)
83	---NA---	314	0	-	-	0	-	-	SignalP-NN(euk) (SIGNALP), tmhmm (TMHMM)
84	protein ambp-like	1424	10	2.6e-18	0.578	1	F:serine-type endopeptidase inhibitor activity	-	IPR002223; IPR020901; PTHR10083 (PANTHER), SignalP-NN(euk) (SIGNALP)
85	complement factor h precursor	1004	10	6.8e-51	0.508	3	F:molecular_function; P:biological_process; C:cellular_component	-	IPR000436; G3DSA:2.10.70.10 (GENE3D), PTHR19325 (PANTHER)
86	leucine-rich alpha-2-glyco	902	10	4.7e-104	0.653	1	F:protein binding	-	IPR001611; IPR003591; PR00019 (PRINTS), G3DSA:3.80.10.10 (GENE3D), PTHR24367 (PANTHER), PF13855 (PFAM), PS51257 (PROFILE), SignalP-NN(euk) (SIGNALP), tmhmm (TMHMM), SSF52058 (SUPERFAMILY)
87	---NA---	93	0	-	-	0	-	-	no IPS match
88	---NA---	1037	0	-	-	0	-	-	tmhmm (TMHMM)
89	complement c1q-like protein 4 precursor	372	10	1.8e-24	0.685	3	F:molecular_function; P:biological_process; C:cellular_component	-	PTHR22923 (PANTHER), PTHR22923:SF1 (PANTHER), SignalP-NN(euk) (SIGNALP), tmhmm (TMHMM)
90	tbt-binding partial	1145	10	4.2e-54	0.569	2	P:regulation of immune system process; C:extracellular space	-	IPR001500; IPR011038; IPR012674; IPR022734; SignalP-NN(euk) (SIGNALP)
91	---NA---	1484	0	-	-	0	-	-	no IPS match
92	---NA---	229	0	-	-	0	-	-	no IPS match
93	complement component c3	486	10	2.6e-74	0.833	3	C:extracellular space; F:endopeptidase inhibitor activity; P:negative regulation of endopeptidase activity	-	PTHR11412 (PANTHER), PTHR11412:SF14 (PANTHER)
94	PREDICTED: uncharacterized protein LOC101172895	815	10	1.7e-54	0.535	0	-	-	IPR011038; IPR022272; IPR022734; SignalP-NN(euk) (SIGNALP), tmhmm (TMHMM)
95	---NA---	111	0	-	-	0	-	-	no IPS match
96	eukaryotic translation initiation factor 1b	1204	10	2.7e-58	0.944	2	P:translational initiation; F:translation initiation factor activity	-	IPR001950; IPR005874; G3DSA:3.30.780.10 (GENE3D), PTHR10388 (PANTHER)
97	racovitzia glacialis myoglobin partial cds	948	1	1.6e-32	0.89	0	-	-	SignalP-NN(euk) (SIGNALP)
98	60s ribosomal protein l7	812	10	1.5e-170	0.969	4	F:transcription regulator activity; F:structural constituent of ribosome; C:large ribosomal subunit; P:translation	-	IPR005998; IPR012988; IPR016082; PTHR11524 (PANTHER)
99	pentraxin fusion	1035	10	4.6e-110	0.778	0	-	-	IPR001759; IPR008985; IPR013320; PTHR19277 (PANTHER), PTHR19277:SF3 (PANTHER), SignalP-NN(euk) (SIGNALP), tmhmm (TMHMM)
100	sparus aurata clone contig00109 genomic sequence	3420	1	0	0.92	0	-	-	no IPS match
101	7-alpha-hydroxycholest-4-en-3-one 12-alpha-hydroxylase-like	2613	10	1.4e-177	0.881	5	F:heme binding; F:monooxygenase activity; F:oxidoreductase activity, acting on paired donors, with incorporation or reduction of molecular oxygen; F:electron carrier activity; P:oxidation-reduction process	-	IPR001128; IPR002403; PTHR24306 (PANTHER), PTHR24306:SF0 (PANTHER), tmhmm (TMHMM)
102	complement c1q-like protein 4 precursor	210	10	4.3e-19	0.704	3	F:molecular_function; P:biological_process; C:cellular_component	-	no IPS match
103	tyrosine-protein kinase jak2-like	566	10	2.1e-56	0.819	6	C:cytoskeleton; F:non-membrane spanning protein tyrosine kinase activity; P:protein phosphorylation; F:ATP binding; P:intracellular protein kinase cascade; C:membrane	EC:2.7.10.2	IPR000719; IPR001245; IPR011009; G3DSA:1.10.510.10 (GENE3D), PTHR24418 (PANTHER), PTHR24418:SF71 (PANTHER)
104	---NA---	301	0	-	-	0	-	-	SignalP-NN(euk) (SIGNALP)
105	---NA---	694	0	-	-	0	-	-	no IPS match
106	---NA---	374	0	-	-	0	-	-	no IPS match
107	eukaryotic translation initiation factor 3 subunit m	863	10	0	0.959	3	C:cytoplasm; P:translational initiation; F:translation initiation factor activity	-	PTHR15350 (PANTHER), PTHR15350:SF3 (PANTHER), SignalP-NN(euk) (SIGNALP)
108	novel sal-like protein	1181	10	2.8e-45	0.941	0	-	-	no IPS match
109	---NA---	1110	0	-	-	0	-	-	no IPS match
110	---NA---	441	0	-	-	0	-	-	no IPS match
111	---NA---	349	0	-	-	0	-	-	no IPS match
112	---NA---	236	0	-	-	0	-	-	no IPS match
113	---NA---	292	0	-	-	0	-	-	tmhmm (TMHMM)
114	dissostichus mawsoni haplotype 2 afgp tlp gene partial sequence	1616	1	3.5e-18	0.94	0	-	-	SignalP-NN(euk) (SIGNALP), tmhmm (TMHMM)
115	betaine--homocysteine s-methyltransferase 1-like	663	10	2e-121	0.936	6	C:cytoplasm; F:homocysteine S-methyltransferase activity; P:methionine biosynthetic process; F:betaine-homocysteine S-methyltransferase activity; P:methylation; F:zinc ion binding	EC:2.1.1.10; EC:2.1.1.5	IPR003726; IPR017226; PTHR21091 (PANTHER), PTHR21091:SF5 (PANTHER)
116	dolichyl-diphosphooligosaccharide--protein glycosyltransferase subunit stt3a-like	1326	10	1.5e-163	0.835	4	C:membrane fraction; P:protein N-linked glycosylation via asparagine; C:oligosaccharyltransferase complex; F:oligosaccharyl transferase activity	-	IPR003674; PTHR13872 (PANTHER), PTHR13872:SF12 (PANTHER), SignalP-NN(euk) (SIGNALP)
117	---NA---	1192	0	-	-	0	-	-	SignalP-NN(euk) (SIGNALP), tmhmm (TMHMM)
118	---NA---	291	0	-	-	0	-	-	no IPS match
119	tributyltin binding protein type 1	466	10	1.8e-42	0.701	1	F:binding	-	no IPS match
120	tetraodon nigroviridis full-length cdna	371	1	9.7e-100	0.86	0	-	-	no IPS match
121	rrna intron-encoded homing endonuclease	382	4	1.5e-06	0.6075	0	-	-	no IPS match
122	fbp32ii precursor	562	10	9.5e-67	0.765	1	F:binding	-	no IPS match
123	fbp32 precursor	288	10	1.3e-39	0.797	2	F:metal ion binding; P:cell adhesion	-	IPR006585; IPR008979; G3DSA:2.60.120.260 (GENE3D), PTHR19277 (PANTHER), PTHR19277:SF6 (PANTHER)
124	fbp32ii precursor	204	10	2.9e-23	0.802	2	F:metal ion binding; P:cell adhesion	-	IPR008979; G3DSA:2.60.120.260 (GENE3D), PTHR19277 (PANTHER), PTHR19277:SF6 (PANTHER)
125	fbp32 precursor	484	10	2.7e-58	0.772	2	F:metal ion binding; P:cell adhesion	-	IPR006585; IPR008979; G3DSA:2.60.120.260 (GENE3D), PTHR19277 (PANTHER), PTHR19277:SF6 (PANTHER)
126	fbp32ii precursor	392	10	2.4e-36	0.792	2	F:metal ion binding; P:cell adhesion	-	no IPS match
127	fbp32ii precursor	945	10	3.4e-90	0.762	1	F:binding	-	IPR006585; IPR008979; G3DSA:2.60.120.260 (GENE3D), PTHR19277 (PANTHER), PTHR19277:SF6 (PANTHER)
128	fibrinogen gamma chain precursor	568	10	1.5e-88	0.86	6	C:fibrinogen complex; F:protein binding, bridging; P:signal transduction; F:receptor binding; P:protein polymerization; P:platelet activation	-	tmhmm (TMHMM)
129	carboxypeptidase b2-like	329	10	4.8e-49	0.737	11	C:cortical cytoskeleton; P:lamellipodium assembly; C:organelle part; C:lamellipodium; C:membrane; C:extracellular region; P:fibrinolysis; C:protein complex; F:metallocarboxypeptidase activity; P:proteolysis; F:zinc ion binding	-	IPR000834; IPR003146; IPR009020; G3DSA:3.40.630.10 (GENE3D), PTHR11705 (PANTHER), PTHR11705:SF17 (PANTHER), SSF53187 (SUPERFAMILY)
130	complement component c3	476	10	1.7e-37	0.909	3	C:extracellular space; F:endopeptidase inhibitor activity; P:negative regulation of endopeptidase activity	-	IPR008930; IPR011626; G3DSA:1.50.10.20 (GENE3D), PTHR11412 (PANTHER), PTHR11412:SF14 (PANTHER)
131	complement component c3	353	10	3e-44	0.896	3	C:extracellular space; F:endopeptidase inhibitor activity; P:negative regulation of endopeptidase activity	-	IPR008930; IPR011626; G3DSA:1.50.10.20 (GENE3D), PTHR11412 (PANTHER), PTHR11412:SF14 (PANTHER)
132	complement component c3	336	10	9.3e-46	0.912	3	C:extracellular space; F:endopeptidase inhibitor activity; P:negative regulation of endopeptidase activity	-	IPR008930; IPR011626; G3DSA:1.50.10.20 (GENE3D), PTHR11412 (PANTHER), PTHR11412:SF14 (PANTHER)
133	complement component c3	3390	10	0	0.871	4	C:extracellular space; F:endopeptidase inhibitor activity; P:negative regulation of endopeptidase activity; F:protein binding	-	IPR000020; IPR001134; IPR001599; IPR008930; IPR008993; IPR009048; IPR011626; IPR018081; IPR018933; IPR019565; IPR019742; G3DSA:1.50.10.20 (GENE3D), PTHR11412 (PANTHER), PTHR11412:SF14 (PANTHER)
134	ectopic p granules protein 5 homolog	437	10	8.3e-28	0.86	0	-	-	PTHR31139 (PANTHER), SignalP-NN(euk) (SIGNALP)
135	abl-interactor 1	1671	10	2.4e-25	0.946	14	P:cell migration; C:filopodium; C:cytosol; F:proline-rich region binding; P:camera-type eye development; P:peptidyl-tyrosine phosphorylation; P:dendrite development; C:cytoskeleton; C:dendrite; C:cell-cell adherens junction; P:learning or memory; F:ubiquitin protein ligase binding; C:lamellipodium; F:SH3 domain binding	-	SignalP-NN(euk) (SIGNALP), tmhmm (TMHMM)
136	gamma-secretase subunit pen-2	742	10	6.5e-56	0.91	0	-	-	IPR019379; PTHR16318 (PANTHER), SignalP-NN(euk) (SIGNALP), tmhmm (TMHMM)
137	---NA---	278	0	-	-	0	-	-	no IPS match
138	oryzias latipes nsfl1 cofactor p47-like mrna	254	1	5.2e-25	0.91	0	-	-	no IPS match
139	---NA---	982	0	-	-	0	-	-	no IPS match
140	---NA---	260	0	-	-	0	-	-	no IPS match
141	---NA---	769	0	-	-	0	-	-	no IPS match
142	---NA---	296	0	-	-	0	-	-	no IPS match
143	---NA---	483	0	-	-	0	-	-	no IPS match
144	apolipoprotein b-like protein	715	5	2.6e-64	0.678	3	P:lipid transport; F:lipid transporter activity; P:response to chemical stimulus	-	no IPS match
145	60s ribosomal protein l18a	550	10	5.4e-120	0.975	3	C:ribosome; F:structural constituent of ribosome; P:translation	-	no IPS match
146	---NA---	251	0	-	-	0	-	-	no IPS match
147	nadh dehydrogenase 1 subunit c2	1198	10	5.4e-49	0.823	5	P:mitochondrial electron transport, NADH to ubiquinone; C:mitochondrial inner membrane; C:respiratory chain; F:NADH dehydrogenase (ubiquinone) activity; P:transport	EC:1.6.5.3	IPR009786; PTHR14315:SF3 (PANTHER)
148	phosphopantothenate--cysteine ligase	1101	10	3.2e-63	0.917	1	F:ligase activity	-	IPR007085; PTHR12290 (PANTHER), PTHR12290:SF2 (PANTHER)
149	sphoeroides nephelus alpha globin gene complete sequence	226	1	2.2e-35	0.8	0	-	-	no IPS match
150	cirhin	385	10	7.6e-50	0.796	3	F:molecular_function; P:biological_process; C:cellular_component	-	PTHR22841 (PANTHER), PTHR22841:SF4 (PANTHER)
151	14-3-3 protein beta alpha-1-like	2656	10	2.5e-156	0.937	2	C:cytoplasm; F:protein domain specific binding	-	IPR000308; IPR023409; IPR023410; PTHR18860:SF0 (PANTHER)
152	deoxyribonuclease i	413	10	2.5e-45	0.819	4	P:DNA catabolic process; C:nuclear envelope; F:deoxyribonuclease I activity; C:extracellular region	EC:3.1.21.1	IPR005135; IPR008185; IPR016202; IPR018057; G3DSA:3.60.10.10 (GENE3D), PTHR11371:SF9 (PANTHER)
153	---NA---	124	0	-	-	0	-	-	no IPS match
154	oreochromis niloticus death-associated protein 1-like mrna	306	1	1e-28	0.81	0	-	-	no IPS match
155	---NA---	301	0	-	-	0	-	-	no IPS match
156	---NA---	288	0	-	-	0	-	-	no IPS match
157	---NA---	210	0	-	-	0	-	-	tmhmm (TMHMM)
158	dicentrarchus labrax mrna for stearoyl 9-desatrurase (scd gene)	839	1	1.5e-57	0.88	0	-	-	SignalP-NN(euk) (SIGNALP), tmhmm (TMHMM)
159	transferrin	1999	10	0	0.858	4	C:extracellular region; P:iron ion transport; F:ferric iron binding; P:cellular iron ion homeostasis	-	IPR001156; IPR018195; G3DSA:3.40.190.10 (GENE3D), PTHR11485:SF13 (PANTHER), SSF53850 (SUPERFAMILY)
160	transferrin	241	10	7.8e-17	0.86	4	C:extracellular region; P:iron ion transport; F:ferric iron binding; P:cellular iron ion homeostasis	-	SignalP-NN(euk) (SIGNALP)
161	unknown	289	1	0.00079	0.7	2	P:lipoprotein metabolic process; C:extracellular region	-	SignalP-NN(euk) (SIGNALP), tmhmm (TMHMM)
162	unknown	287	1	0.00079	0.7	2	C:extracellular region; P:lipoprotein metabolic process	-	IPR006781; G3DSA:4.10.260.30 (GENE3D), SignalP-NN(euk) (SIGNALP)
163	---NA---	691	0	-	-	0	-	-	no IPS match
164	trypsinogen-like protease 1	451	10	2.8e-50	0.899	2	F:serine-type endopeptidase activity; P:proteolysis	EC:3.4.21.0	IPR001254; IPR009003; G3DSA:2.40.10.10 (GENE3D), PTHR24259 (PANTHER), PTHR24259:SF32 (PANTHER)
165	---NA---	362	0	-	-	0	-	-	no IPS match
166	---NA---	348	0	-	-	0	-	-	no IPS match
167	---NA---	352	0	-	-	0	-	-	no IPS match
168	f-type lectin	477	10	1.3e-53	0.812	2	P:cell adhesion;	-	IPR000421; IPR006585; IPR008979; G3DSA:2.60.120.260 (GENE3D), PTHR19277 (PANTHER), PTHR19277:SF6 (PANTHER), SignalP-NN(euk) (SIGNALP)
169	f-type lectin	435	10	1.5e-59	0.787	2	P:cell adhesion;	-	IPR000421; IPR006585; IPR008979; G3DSA:2.60.120.260 (GENE3D), PTHR19277 (PANTHER), PTHR19277:SF6 (PANTHER), SignalP-NN(euk) (SIGNALP), tmhmm (TMHMM)
170	f-type lectin	275	10	5.2e-38	0.833	3	F:metal ion binding; P:cell adhesion;	-	IPR000421; IPR006585; IPR008979; G3DSA:2.60.120.260 (GENE3D), PTHR19277 (PANTHER), PTHR19277:SF6 (PANTHER), SignalP-NN(euk) (SIGNALP)
171	f-type lectin	348	10	3.1e-35	0.772	2	P:cell adhesion;	-	IPR000421; IPR006585; IPR008979; G3DSA:2.60.120.260 (GENE3D), PTHR19277 (PANTHER), PTHR19277:SF6 (PANTHER), SignalP-NN(euk) (SIGNALP), tmhmm (TMHMM)
172	---NA---	218	0	-	-	0	-	-	no IPS match
173	---NA---	195	0	-	-	0	-	-	no IPS match
174	---NA---	431	0	-	-	0	-	-	no IPS match
175	proteasome subunit beta type-1-a	573	10	3.6e-115	0.968	5	C:cytoplasm; C:proteasome core complex; C:nucleus; F:threonine-type endopeptidase activity; P:proteolysis involved in cellular protein catabolic process	EC:3.4.25.0	IPR001353; IPR016050; IPR023333; G3DSA:3.60.20.10 (GENE3D), PTHR11599 (PANTHER), PTHR11599:SF8 (PANTHER), SSF56235 (SUPERFAMILY)
176	---NA---	434	0	-	-	0	-	-	tmhmm (TMHMM)
177	translocon-associated protein subunit beta precursor	425	10	5.3e-20	0.962	3	C:integral to membrane; C:endoplasmic reticulum; F:receptor activity	-	IPR008856; tmhmm (TMHMM)
178	tributyltin binding protein type 2	361	10	2.6e-19	0.657	4	P:response to toxin; F:toxin transporter activity; C:extracellular region; C:cellular_component	-	SignalP-NN(euk) (SIGNALP)
179	tributyltin binding protein type 2	557	10	1.2e-53	0.668	4	P:response to toxin; F:toxin transporter activity; C:extracellular region; C:cellular_component	-	no IPS match
180	fibronectin precursor	1422	10	6.3e-168	0.808	7	P:cell-cell adhesion; F:integrin binding; P:establishment of epithelial cell apical/basal polarity; P:somite specification; P:embryonic heart tube development; P:heart morphogenesis; C:extracellular region	-	IPR000083; IPR003961; IPR013783; G3DSA:2.10.70.10 (GENE3D), PTHR25906 (PANTHER), PTHR25906:SF1 (PANTHER), SSF57603 (SUPERFAMILY)
181	dissostichus mawsoni haplotype 2 afgp tlp gene partial sequence	361	1	1.1e-22	0.73	0	-	-	tmhmm (TMHMM)
182	---NA---	228	0	-	-	0	-	-	no IPS match
183	unknown	294	1	0.00095	0.7	2	P:lipoprotein metabolic process; C:extracellular region	-	SignalP-NN(euk) (SIGNALP), tmhmm (TMHMM)
184	---NA---	344	0	-	-	2	C:extracellular region; P:lipoprotein metabolic process	-	IPR006781; G3DSA:4.10.260.30 (GENE3D), SignalP-NN(euk) (SIGNALP)
185	---NA---	434	0	-	-	0	-	-	no IPS match
186	protein ambp-like	528	10	8.6e-43	0.757	2	P:metabolic process; F:serine-type endopeptidase inhibitor activity	-	IPR002223; IPR020901; PTHR10083 (PANTHER), PTHR10083:SF18 (PANTHER)
187	fbp32 precursor	284	10	9e-35	0.819	3	F:metal ion binding; P:cell adhesion;	-	IPR000421; IPR006585; IPR008979; G3DSA:2.60.120.260 (GENE3D), PTHR19277 (PANTHER), PTHR19277:SF6 (PANTHER)
188	---NA---	2592	0	-	-	0	-	-	SignalP-NN(euk) (SIGNALP), tmhmm (TMHMM)
189	---NA---	507	0	-	-	0	-	-	SignalP-NN(euk) (SIGNALP)
190	---NA---	971	0	-	-	0	-	-	tmhmm (TMHMM)
191	exosome complex exonuclease rrp41	983	10	3e-161	0.919	3	F:RNA binding; P:RNA processing; F:3'-5'-exoribonuclease activity	-	IPR001247; IPR015847; IPR020568; G3DSA:3.30.230.70 (GENE3D), PTHR11953 (PANTHER)
192	---NA---	408	0	-	-	0	-	-	no IPS match
193	---NA---	491	0	-	-	0	-	-	no IPS match
194	pantothenate kinase mitochondrial	2099	10	3.7e-92	0.952	8	P:coenzyme A biosynthetic process; P:cell death; C:nucleolus; C:mitochondrial intermembrane space; F:ATP binding; F:protein binding; F:pantothenate kinase activity; P:pantothenate metabolic process	EC:2.7.1.33	no IPS match
195	glyoxylate reductase-like	637	10	6.1e-18	0.67	6	F:cofactor binding; F:binding; P:metabolic process; F:oxidoreductase activity, acting on the CH-OH group of donors, NAD or NADP as acceptor; F:NAD binding; C:cellular_component	-	SignalP-NN(euk) (SIGNALP)
196	dissostichus mawsoni haplotype 1 afgp tlp gene partial sequence	696	1	8.1e-60	0.91	0	-	-	no IPS match
197	tributyltin binding protein type 2	542	10	5e-47	0.635	0	-	-	no IPS match
198	tributyltin binding protein type 2	516	10	1.4e-43	0.653	0	-	-	no IPS match
199	---NA---	405	0	-	-	0	-	-	no IPS match
200	xenopus laevis hypothetical mrna (cdna clone mgc:85460 image:6937002) complete cds	1093	1	7.2e-06	0.95	0	-	-	no IPS match
201	nascent polypeptide-associated complex subunit alpha	1123	10	5.1e-13	1	1	P:protein transport	-	no IPS match
202	---NA---	878	0	-	-	0	-	-	SignalP-NN(euk) (SIGNALP), tmhmm (TMHMM)
203	---NA---	516	0	-	-	0	-	-	SignalP-NN(euk) (SIGNALP)
204	---NA---	408	0	-	-	0	-	-	no IPS match
205	lactose-binding lectin l-2-like	219	10	7.8e-28	0.789	1	F:carbohydrate binding	-	IPR001304; IPR016186; IPR016187; PTHR22802 (PANTHER)
206	lactose-binding lectin l-2-like	270	10	1.5e-31	0.757	1	F:carbohydrate binding	-	IPR001304; IPR016186; IPR016187; IPR018378; PTHR22802 (PANTHER)
207	lactose-binding lectin l-2-like	248	10	2e-30	0.765	1	F:carbohydrate binding	-	IPR001304; IPR016186; IPR016187; IPR018378; PR01504 (PRINTS), PTHR22802 (PANTHER)
208	lactose-binding lectin l-2-like	656	10	9.8e-33	0.773	1	F:carbohydrate binding	-	IPR001304; IPR016186; IPR016187; IPR018378; PTHR22802 (PANTHER)
209	oryzias latipes hepatocyte growth factor-like mrna	1302	1	6.2e-71	0.89	0	-	-	SignalP-NN(euk) (SIGNALP)
210	---NA---	1983	0	-	-	0	-	-	no IPS match
211	---NA---	326	0	-	-	0	-	-	no IPS match
212	salmo salar clone ssal-rgf-532-325 amyloid beta a4 precursor protein-binding family b member 1 partial cds	657	1	5.9e-17	0.86	0	-	-	no IPS match
213	---NA---	1176	0	-	-	0	-	-	no IPS match
214	collagen type i alpha 3 chain	572	10	2.1e-71	0.978	2	C:collagen; F:extracellular matrix structural constituent	-	IPR000885; PTHR24637 (PANTHER), PTHR24637:SF25 (PANTHER)
215	nucleoside diphosphate mitochondrial-like	1904	10	1.1e-52	0.839	10	P:nucleoside diphosphate phosphorylation; F:nucleoside diphosphate kinase activity; C:mitochondrial inner membrane; F:metal ion binding; P:nucleobase-containing small molecule interconversion; P:UTP biosynthetic process; C:mitochondrial intermembrane space; F:ATP binding; P:GTP biosynthetic process; P:CTP biosynthetic process	EC:2.7.4.6	IPR001564; IPR023005
216	apolipoprotein b-100	2639	10	0	0.534	1	F:lipid transporter activity	-	PTHR13769 (PANTHER)
217	---NA---	1278	0	-	-	0	-	-	SignalP-NN(euk) (SIGNALP), tmhmm (TMHMM)
218	---NA---	337	0	-	-	0	-	-	SignalP-NN(euk) (SIGNALP)
219	---NA---	419	0	-	-	0	-	-	SignalP-NN(euk) (SIGNALP), tmhmm (TMHMM)
220	---NA---	576	0	-	-	0	-	-	SignalP-NN(euk) (SIGNALP)
221	---NA---	430	0	-	-	0	-	-	SignalP-NN(euk) (SIGNALP), tmhmm (TMHMM)
222	---NA---	530	0	-	-	0	-	-	no IPS match
223	---NA---	296	0	-	-	0	-	-	no IPS match
224	oplegnathus fasciatus calmodulin complete cds	1245	1	0	0.87	0	-	-	SignalP-NN(euk) (SIGNALP), tmhmm (TMHMM)
225	---NA---	373	0	-	-	0	-	-	no IPS match
226	alpha-2-macroglobulin-like protein 1-like	2027	10	0	0.845	1	C:extracellular space	-	IPR008930; IPR009048; IPR011626; IPR019565; IPR019742; G3DSA:1.50.10.20 (GENE3D), PTHR11412 (PANTHER), PTHR11412:SF36 (PANTHER)
227	microsomal glutathione s-transferase 1	631	10	7.3e-81	0.807	1	F:transferase activity	-	IPR001129; IPR023352; PTHR10689 (PANTHER), PTHR10689:SF3 (PANTHER), SignalP-NN(euk) (SIGNALP), tmhmm (TMHMM)
228	---NA---	443	0	-	-	0	-	-	tmhmm (TMHMM)
229	---NA---	265	0	-	-	0	-	-	no IPS match
230	---NA---	219	0	-	-	0	-	-	no IPS match
231	ribosomal protein l4	386	10	1.9e-66	0.992	3	C:ribosome; F:structural constituent of ribosome; P:translation	-	no IPS match
232	dicentrarchus labrax chromosome sequence corresponding to linkage group bottom complete sequence	743	1	0	0.88	0	-	-	SignalP-NN(euk) (SIGNALP), tmhmm (TMHMM)
233	apolipoprotein b-like protein	302	5	2.5e-33	0.702	3	P:lipid transport; F:lipid transporter activity; P:response to chemical stimulus	-	no IPS match
234	granulins precursor	920	10	1.9e-25	0.689	1	F:growth factor activity	-	no IPS match
235	---NA---	205	0	-	-	0	-	-	SignalP-NN(euk) (SIGNALP)
236	paralichthys olivaceus ornithine decarboxylase complete cds	1078	1	4.5e-21	0.73	0	-	-	no IPS match
237	---NA---	1525	0	-	-	0	-	-	SignalP-NN(euk) (SIGNALP), tmhmm (TMHMM)
238	insulin-like growth factor-binding protein complex acid labile subunit-like	1994	10	0	0.757	1	F:protein binding	-	no IPS match
239	f-type lectin	342	10	3.6e-41	0.785	2	P:cell adhesion;	-	IPR000421; IPR006585; IPR008979; G3DSA:2.60.120.260 (GENE3D), PTHR19277 (PANTHER), PTHR19277:SF6 (PANTHER), SignalP-NN(euk) (SIGNALP)
240	c1 inhibitor	2148	10	0	0.763	2	F:serine-type endopeptidase inhibitor activity; F:protein binding	-	IPR000215; IPR003598; IPR003599; IPR007110; IPR013151; IPR013783; IPR023796; G3DSA:2.30.39.10 (GENE3D), G3DSA:3.30.497.10 (GENE3D), PTHR11461:SF71 (PANTHER), PF13895 (PFAM), SignalP-NN(euk) (SIGNALP), tmhmm (TMHMM), SSF48726 (SUPERFAMILY)
241	s-formylglutathione hydrolase	1211	10	0	0.933	3	C:cytoplasmic membrane-bounded vesicle; F:S-formylglutathione hydrolase activity; F:carboxylesterase activity	EC:3.1.2.12; EC:3.1.1.1	no IPS match
242	tetraodon nigroviridis full-length cdna	350	1	1.6e-39	0.87	0	-	-	SignalP-NN(euk) (SIGNALP), tmhmm (TMHMM)
243	---NA---	135	0	-	-	0	-	-	SignalP-NN(euk) (SIGNALP)
244	dicentrarchus labrax chromosome sequence corresponding to linkage group bottom complete sequence	796	1	9.3e-22	0.82	0	-	-	no IPS match
245	---NA---	224	0	-	-	0	-	-	no IPS match
246	---NA---	225	0	-	-	1	C:integral to membrane	-	IPR009311; PTHR16932:SF5 (PANTHER), SignalP-NN(euk) (SIGNALP), tmhmm (TMHMM)
247	sbcfr-1 protein	279	10	8.6e-20	0.722	0	-	-	IPR000436; G3DSA:2.10.70.10 (GENE3D), PTHR19325 (PANTHER), PTHR19325:SF36 (PANTHER), SignalP-NN(euk) (SIGNALP)
248	complement factor h-like	211	10	4.2e-16	0.579	0	-	-	IPR000436; G3DSA:2.10.70.10 (GENE3D), PTHR19325 (PANTHER)
249	complement factor h-like	350	10	3.2e-31	0.545	7	F:hydrolase activity; F:binding; P:cell adhesion; ; F:peptidase inhibitor activity; C:extracellular region; P:negative regulation of peptidase activity	-	IPR000436; G3DSA:2.10.70.10 (GENE3D), PTHR19325 (PANTHER), PTHR19325:SF43 (PANTHER)
250	---NA---	1026	0	-	-	0	-	-	SignalP-NN(euk) (SIGNALP)
251	dolichyl-diphosphooligosaccharide--protein glycosyltransferase subunit 1-like	1330	10	9.3e-89	0.961	4	P:protein glycosylation; C:integral to membrane; F:dolichyl-diphosphooligosaccharide-protein glycotransferase activity; C:endoplasmic reticulum	EC:2.4.1.119	tmhmm (TMHMM)
252	populus est from mild drought-stressed leaves	332	1	2.6e-11	0.97	0	-	-	SignalP-NN(euk) (SIGNALP), tmhmm (TMHMM)
253	---NA---	340	0	-	-	0	-	-	no IPS match
254	---NA---	272	0	-	-	0	-	-	no IPS match
255	complement component c8 beta	1886	10	0	0.869	6	P:complement activation, alternative pathway; P:cytolysis; C:membrane attack complex; P:complement activation, classical pathway; C:extracellular region; F:protein binding	-	IPR000884; IPR001862; IPR002172; IPR013032; IPR020863; IPR020864; G3DSA:2.10.25.10 (GENE3D), G3DSA:2.20.100.10 (GENE3D), G3DSA:4.10.1220.10 (GENE3D), PTHR19325 (PANTHER), PTHR19325:SF117 (PANTHER), SignalP-NN(euk) (SIGNALP), tmhmm (TMHMM), SSF57196 (SUPERFAMILY)
256	transmembrane protein 205	1341	10	3.3e-21	0.829	1	C:integral to membrane	-	tmhmm (TMHMM)
257	60s ribosomal protein l3	416	10	1.7e-82	0.968	6	C:nucleolus; C:ribosome; F:structural constituent of ribosome; F:hydrolase activity; C:cytosol; P:translational elongation	-	IPR000597; IPR009000; G3DSA:2.40.30.10 (GENE3D), G3DSA:3.30.1430.10 (GENE3D), PTHR11363 (PANTHER)
258	sex hormone-binding globulin	579	10	4e-57	0.666	0	-	-	IPR013320; PTHR24040 (PANTHER), PTHR24040:SF0 (PANTHER)
259	---NA---	1216	0	-	-	0	-	-	no IPS match
260	---NA---	1978	0	-	-	0	-	-	no IPS match
261	---NA---	251	0	-	-	0	-	-	SignalP-NN(euk) (SIGNALP), tmhmm (TMHMM)
262	---NA---	668	0	-	-	0	-	-	no IPS match
263	translocon-associated protein subunit delta precursor	1141	10	7e-113	0.958	3	C:integral to membrane; C:endoplasmic reticulum; F:receptor activity	-	IPR008855; SignalP-NN(euk) (SIGNALP), tmhmm (TMHMM)
264	tributyltin binding protein type 2	177	10	9.3e-15	0.773	2	P:response to toxin; F:toxin transporter activity	-	no IPS match
265	tributyltin binding protein type 2	479	10	1.3e-33	0.718	2	P:response to toxin; F:toxin transporter activity	-	no IPS match
266	---NA---	817	0	-	-	0	-	-	no IPS match
267	---NA---	1669	0	-	-	0	-	-	no IPS match
268	---NA---	581	0	-	-	0	-	-	no IPS match
269	---NA---	279	0	-	-	0	-	-	no IPS match
270	---NA---	802	0	-	-	0	-	-	SignalP-NN(euk) (SIGNALP)
271	---NA---	584	0	-	-	0	-	-	no IPS match
272	transmembrane protein loc401397	725	3	9.8e-07	0.66	0	-	-	no IPS match
273	thiosulfate sulfurtransferase kat	397	10	1.1e-15	0.818	1	F:transferase activity	-	tmhmm (TMHMM)
274	---NA---	293	0	-	-	0	-	-	SignalP-NN(euk) (SIGNALP)
275	---NA---	232	0	-	-	0	-	-	no IPS match
276	caligus rogercresseyi clone crog-evp-516-041 sll1483 precursor complete cds	781	1	5.1e-06	0.97	0	-	-	SignalP-NN(euk) (SIGNALP)
277	gasterosteus aculeatus clone cfw230-h01 mrna sequence	352	1	7e-38	0.97	0	-	-	SignalP-NN(euk) (SIGNALP)
278	complement component c3	389	10	6.4e-76	0.879	4	C:extracellular space; F:endopeptidase inhibitor activity; P:negative regulation of endopeptidase activity; F:protein binding	-	IPR001134; IPR008993; IPR018933; PTHR11412 (PANTHER), PTHR11412:SF14 (PANTHER)
279	complement component c3	452	10	1.5e-86	0.869	4	C:extracellular space; F:endopeptidase inhibitor activity; P:negative regulation of endopeptidase activity; F:protein binding	-	IPR001134; IPR008993; IPR018933; PTHR11412 (PANTHER), PTHR11412:SF14 (PANTHER)
280	complement component c3	472	10	4.3e-88	0.859	4	C:extracellular space; F:endopeptidase inhibitor activity; P:negative regulation of endopeptidase activity; F:protein binding	-	IPR001134; IPR008993; IPR018933; PTHR11412 (PANTHER), PTHR11412:SF14 (PANTHER)
281	complement component c3	324	10	1.1e-55	0.865	4	C:extracellular space; F:endopeptidase inhibitor activity; P:negative regulation of endopeptidase activity; F:protein binding	-	IPR001134; IPR008993; IPR018933; PTHR11412 (PANTHER), PTHR11412:SF14 (PANTHER)
282	coagulation factor xi-like	307	10	1.4e-32	0.683	5	P:proteolysis; F:serine-type endopeptidase activity; P:blood coagulation; ; C:extracellular region	-	no IPS match
283	coagulation factor xi-like	282	10	1.1e-34	0.72	4	F:protein binding; C:extracellular region; P:proteolysis; P:blood coagulation	-	IPR000177; IPR003609; G3DSA:3.50.4.10 (GENE3D), PTHR24265 (PANTHER), PTHR24265:SF5 (PANTHER), PF14295 (PFAM)
284	coagulation factor xi-like	262	10	1.3e-32	0.7	5	P:proteolysis; F:serine-type endopeptidase activity; P:blood coagulation; ; C:extracellular region	-	G3DSA:3.50.4.10 (GENE3D), PTHR24275 (PANTHER), PTHR24275:SF2 (PANTHER)
285	---NA---	372	0	-	-	0	-	-	no IPS match
286	---NA---	861	0	-	-	0	-	-	no IPS match
287	---NA---	518	0	-	-	0	-	-	no IPS match
288	---NA---	378	0	-	-	0	-	-	no IPS match
289	---NA---	981	0	-	-	0	-	-	no IPS match
290	complement c4-like	3089	10	0	0.677	4	P:metabolic process; P:regulation of biological process; F:protein binding; C:extracellular space	-	IPR001134; IPR008930; IPR008993; IPR009048; IPR011626; IPR018933; IPR019565; G3DSA:1.50.10.20 (GENE3D), G3DSA:2.40.50.120 (GENE3D), PTHR11412 (PANTHER), PTHR11412:SF14 (PANTHER)
291	dissostichus mawsoni haplotype 1 afgp tlp gene partial sequence	2764	1	3.3e-21	0.98	0	-	-	tmhmm (TMHMM)
292	aspartoacylase 3	730	10	3.6e-53	0.819	6	F:hydrolase activity, acting on ester bonds; F:metal ion binding; C:apical plasma membrane; P:metabolic process; C:cytoplasm; F:aspartoacylase activity	EC:3.5.1.15	IPR007036; PTHR15162 (PANTHER), PTHR15162:SF0 (PANTHER), SSF53187 (SUPERFAMILY)
293	cop9 signalosome complex subunit 3	439	10	8.4e-29	0.93	6	C:cytoplasm; P:in utero embryonic development; F:protein binding; P:signal transduction; C:signalosome; P:response to light stimulus	-	IPR000717; PTHR10758 (PANTHER)
294	dissostichus mawsoni haplotype 2 afgp tlp gene partial sequence	382	1	2.7e-132	0.87	0	-	-	no IPS match
295	c-type lysozyme	1328	10	5.2e-54	0.837	5	C:extracellular region; P:cytolysis; P:defense response to bacterium; P:cell wall macromolecule catabolic process; F:lysozyme activity	EC:3.2.1.17	IPR000974; IPR001916; IPR023346; G3DSA:1.10.530.10 (GENE3D), PTHR11407 (PANTHER), PTHR11407:SF8 (PANTHER), SignalP-NN(euk) (SIGNALP)
296	---NA---	898	0	-	-	0	-	-	no IPS match
297	---NA---	287	0	-	-	0	-	-	no IPS match
298	dicentrarchus labrax chromosome sequence corresponding to linkage group bottom complete sequence	2271	1	6.8e-143	0.73	0	-	-	no IPS match
299	male specific protein	885	10	2.6e-63	0.538	0	-	-	IPR011038; IPR012674; SignalP-NN(euk) (SIGNALP), tmhmm (TMHMM)
300	---NA---	373	0	-	-	0	-	-	tmhmm (TMHMM)
301	---NA---	2547	0	-	-	0	-	-	no IPS match
302	apolipoprotein c-i precursor	300	6	2.6e-07	0.7017	2	C:extracellular region; P:lipoprotein metabolic process	-	IPR006781; G3DSA:4.10.260.30 (GENE3D)
303	60s ribosomal protein l36a	419	10	1.2e-59	0.981	8	P:viral transcription; P:endocrine pancreas development; C:cytosol; C:ribosome; F:structural constituent of ribosome; P:translational elongation; F:protein binding; P:translational termination	-	SignalP-NN(euk) (SIGNALP), tmhmm (TMHMM)
304	hemoglobin subunit alpha-2	411	10	1.9e-21	0.848	10	C:cytoskeleton; F:sodium channel activity; P:oxygen transport; F:oxygen transporter activity; C:hemoglobin complex; F:heme binding; F:ATP binding; C:membrane; F:oxygen binding; P:sodium ion transmembrane transport	-	no IPS match
305	ac1147-like protein	1617	10	4.5e-70	0.843	0	-	-	no IPS match
306	microsomal glutathione s-transferase 3	1071	10	7.6e-88	0.858	1	F:transferase activity	-	no IPS match
307	---NA---	186	0	-	-	0	-	-	no IPS match
308	pre-rrna-processing protein tsr1 homolog	239	10	5.7e-08	0.784	4	P:ribosome biogenesis; C:nucleus; P:ribosome assembly; C:nucleolus	-	no IPS match
309	---NA---	416	0	-	-	0	-	-	no IPS match
310	---NA---	1060	0	-	-	0	-	-	no IPS match
311	---NA---	460	0	-	-	0	-	-	no IPS match
312	dissostichus mawsoni haplotype 2 afgp tlp gene partial sequence	503	1	4.7e-42	0.9	0	-	-	SignalP-NN(euk) (SIGNALP), tmhmm (TMHMM)
313	dissostichus mawsoni haplotype 1 afgp tlp gene partial sequence	330	1	6.5e-76	0.86	0	-	-	no IPS match
314	protein ambp-like	253	10	2e-30	0.784	7	P:negative regulation of peptidase activity; F:binding; F:serine-type endopeptidase inhibitor activity; P:transport; P:protein-chromophore linkage; C:extracellular region; F:transporter activity	-	IPR000566; IPR002968; IPR011038; IPR012674; PTHR11430 (PANTHER), PTHR11430:SF32 (PANTHER)
315	---NA---	474	0	-	-	0	-	-	no IPS match
316	---NA---	462	0	-	-	0	-	-	no IPS match
317	---NA---	240	0	-	-	0	-	-	SignalP-NN(euk) (SIGNALP), tmhmm (TMHMM)
318	---NA---	831	0	-	-	0	-	-	SignalP-NN(euk) (SIGNALP)
319	complement factor h-like	434	10	3.7e-07	0.477	3	F:molecular_function; P:biological_process; C:cellular_component	-	IPR000436; G3DSA:2.10.70.10 (GENE3D), PTHR25931 (PANTHER)
320	complement factor h-related protein 5	846	6	8.8e-06	0.5117	14	F:molecular_function; P:biological_process; C:cellular_component; F:complement component C3b binding; C:nucleus; P:regulation of complement activation; C:cytoplasm; C:extracellular region; F:eukaryotic cell surface binding; P:innate immune response; F:heparin binding; P:complement activation, alternative pathway; C:plasma membrane; C:extracellular space	-	IPR000436; G3DSA:2.10.70.10 (GENE3D), PTHR25931 (PANTHER)
321	secreted phosphoprotein 24	454	10	3.8e-34	0.646	2	C:extracellular region; P:bone remodeling	-	IPR010892; G3DSA:3.10.450.10 (GENE3D), PTHR15444:SF2 (PANTHER)
322	---NA---	1293	0	-	-	0	-	-	tmhmm (TMHMM)
323	---NA---	217	0	-	-	0	-	-	no IPS match
324	conserved protein	1633	5	5.5e-27	0.556	0	-	-	no IPS match
325	trematomus pennellii isolate 16s ribosomal rna partial sequence mitochondrial	532	1	0	0.99	0	-	-	SignalP-NN(euk) (SIGNALP), tmhmm (TMHMM)
326	---NA---	241	0	-	-	0	-	-	no IPS match
327	cytosolic fe-s cluster assembly factor nubp2-like	979	10	1.1e-153	0.942	3	F:metal ion binding; F:ATP binding; F:4 iron, 4 sulfur cluster binding	-	IPR000808; IPR015223; IPR019591; G3DSA:3.40.50.300 (GENE3D), PTHR23264 (PANTHER), PTHR23264:SF9 (PANTHER), SSF52540 (SUPERFAMILY)
328	apolipoprotein c-i	302	9	3e-09	0.6933	2	C:extracellular region; P:lipoprotein metabolic process	-	IPR006781; G3DSA:4.10.260.30 (GENE3D)
329	---NA---	542	0	-	-	0	-	-	SignalP-NN(euk) (SIGNALP), tmhmm (TMHMM)
330	coiled-coil-helix-coiled-coil-helix domain-containing protein mitochondrial-like	847	10	1.5e-25	0.759	0	-	-	PTHR13523 (PANTHER)
331	notothenia coriiceps alpha globin and beta globin complete cds	252	1	9.9e-104	0.94	0	-	-	SignalP-NN(euk) (SIGNALP)
332	40s ribosomal protein s13	281	10	5.7e-59	0.989	4	C:ribosome; F:hydrolase activity; F:structural constituent of ribosome; P:translation	-	IPR000589; IPR009068; PTHR11885 (PANTHER)
333	---NA---	1310	0	-	-	0	-	-	no IPS match
334	hemoglobin subunit alpha-2	157	10	1e-19	0.885	10	C:cytoskeleton; F:sodium channel activity; P:oxygen transport; F:oxygen transporter activity; C:hemoglobin complex; F:heme binding; F:ATP binding; C:membrane; F:oxygen binding; P:sodium ion transmembrane transport	-	no IPS match
335	tsa: anguilla japonica contig08199 transcribed rna sequence	131	1	3.2e-36	0.87	0	-	-	no IPS match
336	cytochrome p450 1a	168	10	7e-31	0.998	6	C:endoplasmic reticulum membrane; C:microsome; F:electron carrier activity; F:heme binding; F:aromatase activity; P:oxidation-reduction process	EC:1.14.14.1	IPR001128; PTHR24299 (PANTHER), PTHR24299:SF1 (PANTHER)
337	---NA---	350	0	-	-	0	-	-	SignalP-NN(euk) (SIGNALP)
338	sebastes schlegelii clone: brf 21- induced by treatment of lps and con a pma	849	1	1.3e-140	0.76	0	-	-	SignalP-NN(euk) (SIGNALP), tmhmm (TMHMM)
339	inter-alpha-trypsin inhibitor heavy chain h3-like	675	10	1.1e-52	0.621	3	F:molecular_function; P:biological_process; C:cellular_component	-	no IPS match
340	---NA---	542	0	-	-	0	-	-	no IPS match
341	tetraodon nigroviridis full-length cdna	2719	1	3.5e-46	0.72	0	-	-	no IPS match
342	Sparus aurata contig 91 unknown mRNA	200	1	3.7e-19	0.75	0	-	-	SignalP-NN(euk) (SIGNALP)
343	cytochrome p450 partial	406	10	3.3e-86	0.953	6	C:endoplasmic reticulum membrane; C:microsome; F:electron carrier activity; F:heme binding; F:aromatase activity; P:oxidation-reduction process	EC:1.14.14.1	IPR001128; IPR002401; IPR017972; PTHR24299 (PANTHER), PTHR24299:SF1 (PANTHER)
344	dynein light chain cytoplasmic-like	313	10	8.9e-48	0.98	2	C:microtubule associated complex; P:microtubule-based process	-	SignalP-NN(euk) (SIGNALP)
345	dynein light chain cytoplasmic-like	312	10	1.1e-36	0.94	0	-	-	no IPS match
346	---NA---	551	0	-	-	0	-	-	no IPS match
347	lactose-binding lectin l-2-like	249	9	1.5e-05	0.7111	1	F:carbohydrate binding	-	IPR001304; IPR016186; IPR016187; IPR018378; PTHR22802 (PANTHER)
348	lactose-binding lectin l-2-like	278	10	1.7e-33	0.719	1	F:carbohydrate binding	-	IPR001304; IPR016186; IPR016187; PR01504 (PRINTS), PTHR22802 (PANTHER)
349	---NA---	532	0	-	-	0	-	-	no IPS match
350	prohibitin 2	1205	10	1.7e-144	0.938	4	F:receptor activity; C:mitochondrial inner membrane; C:nucleus; P:regulation of transcription, DNA-dependent	-	IPR000163; IPR001107; SSF117892 (SUPERFAMILY)
351	complement c1r subcomponent-like	2551	10	0	0.734	4	P:proteolysis; F:serine-type endopeptidase activity; F:protein binding; F:calcium ion binding	EC:3.4.21.0	IPR000436; IPR000742; IPR000859; IPR001254; IPR001314; IPR001881; IPR009003; IPR013032; IPR018097; IPR018114; G3DSA:2.10.25.10 (GENE3D), G3DSA:2.10.70.10 (GENE3D), G3DSA:2.40.10.10 (GENE3D), PTHR24265 (PANTHER), PTHR24265:SF24 (PANTHER), SSF57196 (SUPERFAMILY)
352	PREDICTED: uncharacterized protein LOC101170081	1603	1	7.6e-15	0.67	0	-	-	SignalP-NN(euk) (SIGNALP), tmhmm (TMHMM)
353	---NA---	1079	0	-	-	0	-	-	tmhmm (TMHMM)
354	---NA---	53	0	-	-	0	-	-	SignalP-NN(euk) (SIGNALP)
355	---NA---	576	0	-	-	0	-	-	SignalP-NN(euk) (SIGNALP)
356	60s ribosomal protein l10	799	10	3.4e-152	0.966	3	C:ribosome; F:structural constituent of ribosome; P:translation	-	IPR001197; IPR016180; IPR018255; G3DSA:3.90.1170.10 (GENE3D), PTHR11726 (PANTHER)
357	---NA---	755	0	-	-	0	-	-	no IPS match
358	male-specific protein	722	10	5.7e-45	0.564	2	P:regulation of immune system process; C:extracellular space	-	IPR001500; IPR011038; IPR022734; SignalP-NN(euk) (SIGNALP)
359	male-specific protein	642	10	4.3e-38	0.542	1	F:binding	-	IPR011038; IPR022734
360	---NA---	195	0	-	-	0	-	-	no IPS match
361	---NA---	565	0	-	-	0	-	-	no IPS match
362	warm-temperature-acclimation-related 65-kda protein	1467	10	0	0.842	0	-	-	IPR000585; IPR016358; IPR018487; PTHR13717 (PANTHER), SignalP-NN(euk) (SIGNALP)
363	---NA---	1727	0	-	-	0	-	-	SignalP-NN(euk) (SIGNALP), tmhmm (TMHMM)
364	apolipoprotein a-i	1246	10	1.5e-102	0.766	4	P:lipid transport; C:extracellular region; P:lipoprotein metabolic process; F:lipid binding	-	IPR000074; IPR013326; G3DSA:1.20.120.20 (GENE3D), PTHR18976 (PANTHER), PTHR18976:SF1 (PANTHER), SignalP-NN(euk) (SIGNALP), tmhmm (TMHMM)
365	ribosomal protein s7	695	10	2.8e-135	0.982	9	P:translation; C:nucleolus; P:regulation of cell cycle; P:rRNA processing; F:structural constituent of ribosome; C:cytosolic small ribosomal subunit; C:90S preribosome; P:ribosomal small subunit biogenesis; C:small-subunit processome	-	IPR000554; PTHR11278:SF0 (PANTHER)
366	sulfotransferase family cytosolic 2b member 1-like	1763	10	2.6e-157	0.788	2	F:sulfurtransferase activity; F:sulfotransferase activity	EC:2.8.1.0; EC:2.8.2.0	IPR000863; G3DSA:3.40.50.300 (GENE3D), PTHR11783 (PANTHER), PTHR11783:SF7 (PANTHER), SSF52540 (SUPERFAMILY)
367	coagulation factor v	456	10	7.4e-43	0.781	13	F:copper ion binding; P:oxidation-reduction process; P:ion transport; C:extracellular space; P:response to bacterium; F:oxidoreductase activity; C:platelet alpha granule; C:juxtaparanode region of axon; P:cell adhesion; F:ion channel activity; P:blood circulation; C:membrane; P:blood coagulation	-	IPR008972; PTHR10127 (PANTHER), PTHR10127:SF169 (PANTHER)
368	40s ribosomal protein s23	540	10	1.5e-98	0.998	9	P:viral transcription; P:endocrine pancreas development; P:regulation of translation; F:structural constituent of ribosome; P:translational elongation; C:cytosolic small ribosomal subunit; F:translation regulator activity; F:protein binding; P:translational termination	-	no IPS match
369	anoplopoma fimbria clone afim-evh-501-328 annexin a5 complete cds	216	1	3.5e-26	0.71	0	-	-	no IPS match
370	60s ribosomal protein l10a	486	10	8.1e-82	0.977	6	F:structural constituent of ribosome; F:RNA binding; F:hydrolase activity; C:large ribosomal subunit; P:translation; P:RNA processing	-	SignalP-NN(euk) (SIGNALP), tmhmm (TMHMM)
371	gobiocypris rarus microsatellite gre2 sequence	1345	1	3.5e-17	0.91	0	-	-	no IPS match
372	cytochrome c oxidase subunit iii	810	10	2.1e-108	0.875	4	P:mitochondrial electron transport, cytochrome c to oxygen; C:integral to membrane; C:mitochondrion; F:cytochrome-c oxidase activity	EC:1.9.3.1	IPR000298; tmhmm (TMHMM)
373	---NA---	1491	0	-	-	0	-	-	SignalP-NN(euk) (SIGNALP), tmhmm (TMHMM)
374	---NA---	401	0	-	-	0	-	-	SignalP-NN(euk) (SIGNALP)
375	vacuolar protein sorting-associated protein 41 homolog	1480	10	0	0.934	11	F:microtubule binding; C:early endosome; C:membrane fraction; P:Golgi vesicle transport; C:late endosome; C:Golgi-associated vesicle; P:intracellular protein transport; C:HOPS complex; F:zinc ion binding; C:cytosol; C:microtubule	-	tmhmm (TMHMM)
376	---NA---	350	0	-	-	0	-	-	no IPS match
377	oxidoreductase htatip2	1309	10	4e-131	0.874	4	F:NAD binding; C:cytoplasm; P:cellular amino acid metabolic process; F:oxidoreductase activity, acting on the aldehyde or oxo group of donors, NAD or NADP as acceptor	EC:1.2.1.0	IPR016040; PTHR14097 (PANTHER), PTHR14097:SF4 (PANTHER), PF13460 (PFAM), SSF51735 (SUPERFAMILY)
378	bsg protein	2082	10	1e-119	0.763	2	F:protein binding; C:membrane	-	IPR003599; IPR007110; IPR009151; IPR013098; IPR013783; PR01856 (PRINTS), PTHR10075 (PANTHER), PF13895 (PFAM), SignalP-NN(euk) (SIGNALP), tmhmm (TMHMM), SSF48726 (SUPERFAMILY)
379	---NA---	250	0	-	-	0	-	-	no IPS match
380	danio rerio zinc fingers and homeoboxes mrna (cdna clone mgc:110489 image:7163759) complete cds	95	1	3.5e-08	1	0	-	-	no IPS match
381	caligus rogercresseyi clone crog-evp-516-041 sll1483 precursor complete cds	1370	1	7.4e-07	0.97	0	-	-	no IPS match
382	probable gluconokinase	629	10	1.1e-31	0.762	4	P:carbohydrate metabolic process; F:ATP binding; P:phosphorylation; F:shikimate kinase activity	EC:2.7.1.71	G3DSA:3.40.50.300 (GENE3D)
383	udp-n-acetylglucosamine udp-glucose gdp-mannose transporter-like	468	1	8.9e-05	0.77	0	-	-	no IPS match
384	---NA---	212	0	-	-	0	-	-	tmhmm (TMHMM)
385	---NA---	391	0	-	-	0	-	-	no IPS match
386	---NA---	308	0	-	-	0	-	-	no IPS match
387	loc555483 protein	904	10	8e-106	0.785	5	P:transport; P:lipid metabolic process; F:binding; F:transporter activity; F:small molecule binding	-	IPR000566; IPR002345; IPR002972; IPR011038; IPR012674; IPR022272; PTHR11430 (PANTHER), PTHR11430:SF32 (PANTHER)
388	la-related protein 7-like	608	10	4.4e-88	0.837	5	F:RNA binding; C:ribonucleoprotein complex; P:RNA processing; C:nucleus; F:nucleotide binding	-	IPR000504; IPR002344; IPR006630; IPR011991; IPR012677; PTHR22792 (PANTHER), PTHR22792:SF3 (PANTHER), SSF46785 (SUPERFAMILY), SSF54928 (SUPERFAMILY)
389	protein ambp-like	465	10	8.6e-25	0.741	2	F:peptidase inhibitor activity; P:metabolic process	-	SignalP-NN(euk) (SIGNALP)
390	ubiquitin-conjugating enzyme e2 g1	1445	10	2.4e-117	0.974	6	F:ubiquitin protein ligase binding; P:protein K63-linked ubiquitination; P:ubiquitin-dependent protein catabolic process; F:ATP binding; P:protein K48-linked ubiquitination; F:ubiquitin-protein ligase activity	EC:6.3.2.19	no IPS match
391	---NA---	381	0	-	-	0	-	-	SignalP-NN(euk) (SIGNALP), tmhmm (TMHMM)
392	---NA---	464	0	-	-	0	-	-	no IPS match
393	---NA---	454	0	-	-	0	-	-	no IPS match
394	mid1-interacting protein 1-b-like	215	10	3.2e-16	0.795	0	-	-	IPR009786; PTHR14315:SF3 (PANTHER)
395	small serum protein 2	436	10	1.8e-36	0.582	0	-	-	IPR008735; PTHR10500:SF1 (PANTHER), SignalP-NN(euk) (SIGNALP)
396	small serum protein 2	378	10	2.8e-29	0.592	0	-	-	IPR008735; PTHR10500:SF1 (PANTHER), SignalP-NN(euk) (SIGNALP)
397	small serum protein 2	367	10	1e-28	0.604	0	-	-	IPR008735; PTHR10500:SF1 (PANTHER)
398	small serum protein 2	367	10	2.1e-28	0.609	0	-	-	IPR008735; PTHR10500:SF1 (PANTHER)
399	---NA---	965	0	-	-	0	-	-	SignalP-NN(euk) (SIGNALP)
400	---NA---	1221	0	-	-	0	-	-	no IPS match
401	---NA---	969	0	-	-	0	-	-	no IPS match
402	dissostichus mawsoni haplotype 2 afgp tlp gene partial sequence	989	1	1.4e-20	0.98	0	-	-	no IPS match
403	---NA---	22	0	-	-	0	-	-	no IPS match
404	dissostichus mawsoni haplotype 2 afgp tlp gene partial sequence	271	1	4.3e-39	0.88	0	-	-	no IPS match
405	---NA---	380	0	-	-	0	-	-	no IPS match
406	fatty acid-binding protein 10- liver basic-like	397	10	5.4e-71	0.889	3	P:transport; F:lipid binding; F:transporter activity	-	IPR000463; IPR000566; IPR011038; IPR012674; PTHR11955 (PANTHER)
407	fatty acid-binding protein 10- liver basic-like	398	10	3e-69	0.882	3	P:transport; F:lipid binding; F:transporter activity	-	IPR000463; IPR000566; IPR011038; IPR012674; PTHR11955 (PANTHER)
408	fatty acid-binding protein 10- liver basic-like	400	10	4.3e-69	0.882	3	P:transport; F:lipid binding; F:transporter activity	-	IPR000463; IPR000566; IPR011038; IPR012674; PTHR11955 (PANTHER)
409	uridine phosphorylase 2	1308	10	1.2e-139	0.913	5	C:cytoplasm; P:nucleotide catabolic process; F:uridine phosphorylase activity; C:type III intermediate filament; P:nucleoside metabolic process	EC:2.4.2.3	IPR000845; IPR010059; IPR018016; IPR018017; G3DSA:3.40.50.1580 (GENE3D), SSF53167 (SUPERFAMILY)
410	60s ribosomal protein l18	630	10	4.4e-101	0.962	3	C:ribosome; F:structural constituent of ribosome; P:translation	-	IPR000039; IPR021131; IPR021132; G3DSA:3.100.10.10 (GENE3D)
411	osmerus mordax clone omor-eva-507-025 transcription elongation factor 1 homolog complete cds	402	1	2.5e-06	1	0	-	-	no IPS match
412	oryzias latipes 14-3-3 protein beta alpha-1-like mrna	753	1	2.4e-16	0.7	0	-	-	no IPS match
413	glutathione s-transferase theta-1	606	10	6.8e-118	0.907	2	F:transferase activity; F:protein binding	-	IPR004045; IPR004046; IPR010987; IPR012336; IPR017933; PTHR11260 (PANTHER)
414	14 kda apolipoprotein	221	10	7.9e-38	0.876	0	-	-	no IPS match
415	14 kda apolipoprotein	225	10	3.4e-38	0.875	0	-	-	no IPS match
416	---NA---	32	0	-	-	0	-	-	no IPS match
417	---NA---	1431	0	-	-	0	-	-	SignalP-NN(euk) (SIGNALP), tmhmm (TMHMM)
418	PREDICTED: hypothetical protein LOC100707133	550	2	2.2e-05	0.88	0	-	-	SignalP-NN(euk) (SIGNALP), tmhmm (TMHMM)
419	---NA---	472	0	-	-	0	-	-	no IPS match
420	---NA---	334	0	-	-	0	-	-	SignalP-NN(euk) (SIGNALP)
421	---NA---	619	0	-	-	0	-	-	no IPS match
422	---NA---	441	0	-	-	0	-	-	no IPS match
423	---NA---	639	0	-	-	0	-	-	no IPS match
424	dolichol phosphate-mannose biosynthesis regulatory protein	1198	10	6.1e-46	0.876	2	C:integral to endoplasmic reticulum membrane; P:macromolecule biosynthetic process	-	IPR009914; PTHR15039 (PANTHER), PTHR15039:SF1 (PANTHER), tmhmm (TMHMM)
425	---NA---	336	0	-	-	0	-	-	no IPS match
426	---NA---	482	0	-	-	0	-	-	no IPS match
427	---NA---	646	0	-	-	0	-	-	SignalP-NN(euk) (SIGNALP)
428	peptide-n4-n-acetyl-beta-d-glucosaminylasparagine amidase f precursor	1266	10	2.3e-77	0.789	3	P:cellular process; F:catalytic activity; P:oxidation-reduction process	-	IPR008977; IPR014784; IPR015197
429	hyaluronan-binding protein 2-like	396	10	1.2e-39	0.81	1	F:serine-type peptidase activity	-	no IPS match
430	hyaluronan-binding protein 2-like	305	10	2.1e-17	0.761	2	F:serine-type endopeptidase activity; P:proteolysis	EC:3.4.21.0	no IPS match
431	nadh dehydrogenase	1613	10	0	0.969	5	F:NAD binding; P:photosynthesis, light reaction; F:oxidoreductase activity, acting on NADH or NADPH; P:oxidation-reduction process; F:quinone binding	-	IPR014029; G3DSA:1.10.645.10 (GENE3D), PTHR11993 (PANTHER), PTHR11993:SF10 (PANTHER), SSF56762 (SUPERFAMILY)
432	---NA---	391	0	-	-	0	-	-	no IPS match
433	---NA---	437	0	-	-	0	-	-	no IPS match
434	ceruloplasmin	1801	10	0	0.862	3	F:ferroxidase activity; P:oxidation-reduction process; F:copper ion binding	EC:1.16.3.1	IPR002355; IPR008972; IPR011706; IPR011707; PTHR10127 (PANTHER), PTHR10127:SF294 (PANTHER)
435	---NA---	548	0	-	-	0	-	-	no IPS match
436	dicentrarchus labrax chromosome sequence corresponding to linkage group bottom complete sequence	385	1	1.2e-98	0.81	0	-	-	SignalP-NN(euk) (SIGNALP)
437	---NA---	237	0	-	-	0	-	-	no IPS match
438	proteoglycan 4	659	10	1.2e-83	0.679	8	F:scavenger receptor activity; F:polysaccharide binding; P:immune response; C:cellular_component; F:hydrolase activity; C:integral to membrane; C:membrane; F:phosphatidate phosphatase activity	-	IPR000585; IPR018486; IPR018487; PTHR22917 (PANTHER), PTHR22917:SF1 (PANTHER)
439	---NA---	488	0	-	-	0	-	-	no IPS match
440	---NA---	227	0	-	-	0	-	-	no IPS match
441	heparan-alpha-glucosaminide n-acetyltransferase-like	1700	10	3.1e-66	0.817	0	-	-	no IPS match
442	---NA---	308	0	-	-	0	-	-	no IPS match
443	---NA---	283	0	-	-	0	-	-	no IPS match
444	---NA---	648	0	-	-	0	-	-	no IPS match
445	---NA---	115	0	-	-	0	-	-	no IPS match
446	---NA---	685	0	-	-	0	-	-	tmhmm (TMHMM)
447	dissostichus mawsoni haplotype 1 afgp tlp gene partial sequence	370	1	5e-40	0.84	0	-	-	no IPS match
448	dissostichus mawsoni haplotype 2 afgp tlp gene partial sequence	416	1	2.9e-37	0.91	0	-	-	no IPS match
449	---NA---	852	0	-	-	0	-	-	tmhmm (TMHMM)
450	acyl- -binding protein homolog	766	10	5.6e-44	0.886	2	P:transport; F:fatty-acyl-CoA binding	-	IPR000582; IPR014352; IPR022408; PTHR23310 (PANTHER)
451	acyl- -binding protein homolog	406	10	1e-45	0.886	2	P:transport; F:fatty-acyl-CoA binding	-	IPR000582; IPR014352; IPR022408; PTHR23310 (PANTHER)
452	---NA---	129	0	-	-	0	-	-	no IPS match
453	male-specific protein	270	10	2.5e-18	0.565	1	F:binding	-	no IPS match
454	caligus rogercresseyi clone crog-evm-505-070 dynactin subunit 1 complete cds	540	1	8e-08	1	0	-	-	no IPS match
455	eukaryotic translation initiation factor 4e type 3	476	10	2.1e-14	0.85	5	C:cytoplasm; P:translational initiation; C:mRNA cap binding complex; F:translation initiation factor activity; P:regulation of translation	-	SignalP-NN(euk) (SIGNALP)
456	adenylosuccinate synthetase isozyme 2	1181	10	4e-150	0.816	6	C:cytoplasm; F:adenylosuccinate synthase activity; F:GTP binding; C:plasma membrane; P:AMP biosynthetic process; F:magnesium ion binding	EC:6.3.4.4	IPR001114; G3DSA:3.40.440.10 (GENE3D), G3DSA:3.90.170.10 (GENE3D), PTHR11846:SF2 (PANTHER), SSF52540 (SUPERFAMILY)
457	lates calcarifer clone lca964 microsatellite sequence	738	1	3.2e-46	0.7	0	-	-	SignalP-NN(euk) (SIGNALP), tmhmm (TMHMM)
458	cytochrome c oxidase subunit vib isoform 1	600	10	2.4e-45	0.894	2	F:cytochrome-c oxidase activity; C:mitochondrion	EC:1.9.3.1	IPR003213; PD015172 (PRODOM), PTHR11387 (PANTHER)
459	dicentrarchus labrax chromosome sequence corresponding to linkage group top complete sequence	1644	1	6e-85	0.69	0	-	-	SignalP-NN(euk) (SIGNALP), tmhmm (TMHMM)
460	PREDICTED: uncharacterized protein LOC101161079	1077	4	2.9e-29	0.7575	0	-	-	no IPS match
461	---NA---	525	0	-	-	0	-	-	SignalP-NN(euk) (SIGNALP), tmhmm (TMHMM)
462	ribonuclease like 2	489	10	3.4e-22	0.537	4	P:defense response to bacterium; P:multicellular organismal development; F:nucleic acid binding; F:pancreatic ribonuclease activity	-	IPR001427; IPR023412; PTHR11437:SF10 (PANTHER), SignalP-NN(euk) (SIGNALP)
463	60s ribosomal protein l35a-like	211	10	1.5e-16	0.997	8	C:ribosome; P:ribosomal large subunit biogenesis; F:structural constituent of ribosome; P:rRNA processing; C:cytosol; C:mitochondrion; F:tRNA binding; P:translational elongation	-	no IPS match
464	---NA---	1168	0	-	-	0	-	-	SignalP-NN(euk) (SIGNALP)
465	proteasome subunit alpha type-6-like	1570	10	7.9e-88	0.746	3	C:proteasome core complex; P:proteolysis involved in cellular protein catabolic process; F:threonine-type endopeptidase activity	-	IPR001353; IPR023332; G3DSA:3.60.20.10 (GENE3D), PTHR11599 (PANTHER), PTHR11599:SF11 (PANTHER), SignalP-NN(euk) (SIGNALP), tmhmm (TMHMM), SSF56235 (SUPERFAMILY)
466	---NA---	310	0	-	-	0	-	-	SignalP-NN(euk) (SIGNALP)
467	PREDICTED: beta-microseminoprotein-like	277	1	1.5e-11	0.85	0	-	-	no IPS match
468	serine (or cysteine) peptidase clade member 2b	1438	10	6.1e-151	0.807	1	F:serine-type endopeptidase inhibitor activity	-	IPR000215; IPR023796; G3DSA:2.30.39.10 (GENE3D), G3DSA:3.30.497.10 (GENE3D), PTHR11461:SF20 (PANTHER)
469	---NA---	840	0	-	-	0	-	-	no IPS match
470	tyrosine 3-monooxygenase tryptophan 5-monooxygenase activation beta polypeptide like	1748	10	2.3e-109	0.869	2	F:protein domain specific binding; F:monooxygenase activity	-	IPR000308; IPR023409; IPR023410; PTHR18860:SF0 (PANTHER)
471	fact complex subunit spt16	622	10	1.8e-41	0.972	1	P:cellular process	-	tmhmm (TMHMM)
472	tbt-binding partial	621	6	3.1e-72	0.7533	0	-	-	IPR022734; tmhmm (TMHMM)
473	transcription factor btf3 homolog 4	898	10	3e-84	0.985	3	F:molecular_function; P:biological_process; C:cellular_component	-	IPR002715; PTHR10351 (PANTHER)
474	60s ribosomal protein l34	211	10	2.4e-39	0.985	3	C:ribosome; F:structural constituent of ribosome; P:translation	-	IPR008195; IPR018065
475	male-specific protein	345	10	9.2e-14	0.62	1	F:binding	-	SignalP-NN(euk) (SIGNALP)
476	male-specific protein	452	9	6.4e-15	0.5433	1	F:binding	-	SignalP-NN(euk) (SIGNALP)
477	---NA---	205	0	-	-	0	-	-	SignalP-NN(euk) (SIGNALP)
478	---NA---	98	0	-	-	0	-	-	no IPS match
479	---NA---	910	0	-	-	0	-	-	SignalP-NN(euk) (SIGNALP)
480	tripeptidyl-peptidase 1-like	502	10	2.4e-11	0.841	40	P:skeletal system development; F:vitamin E binding; P:segmentation; C:nucleoplasm; P:peptide catabolic process; F:serine-type endopeptidase activity; P:bone resorption; P:embryonic placenta development; P:response to pH; P:protection from non-homologous end joining at telomere; P:lysosome organization; P:negative regulation of telomere maintenance via telomerase; C:melanosome; P:vitamin E metabol…	EC:3.4.21.0	no IPS match
481	---NA---	553	0	-	-	0	-	-	no IPS match
482	rwd domain-containing protein 1	1142	10	6.9e-113	0.902	1	F:protein binding	-	IPR006575; IPR016135; PTHR12292 (PANTHER)
483	---NA---	473	0	-	-	0	-	-	no IPS match
484	#NAME?	401	10	7.5e-43	0.788	3	F:catalytic activity; P:carbohydrate metabolic process; F:cation binding	-	IPR006048; IPR013780; IPR015902; PTHR10357:SF27 (PANTHER), SSF51011 (SUPERFAMILY)
485	---NA---	249	0	-	-	0	-	-	no IPS match
486	dopamine receptor	468	10	2.3e-27	0.708	3	P:negative regulation of peptidase activity; F:cysteine-type endopeptidase inhibitor activity; C:intracellular	-	IPR000010; IPR001713; G3DSA:3.10.450.10 (GENE3D), PTHR11414 (PANTHER), PTHR11414:SF1 (PANTHER), SignalP-NN(euk) (SIGNALP), SSF54403 (SUPERFAMILY)
487	bufo marinus mrna for epithelial sodium channel alpha complete cds	2647	1	1.9e-11	0.98	0	-	-	no IPS match
488	---NA---	532	0	-	-	0	-	-	no IPS match
489	---NA---	455	0	-	-	0	-	-	tmhmm (TMHMM)
490	lysozyme c ii precursor	414	10	8.8e-47	0.81	5	C:extracellular region; P:cytolysis; P:defense response to bacterium; P:cell wall macromolecule catabolic process; F:lysozyme activity	EC:3.2.1.17	no IPS match
491	---NA---	514	0	-	-	0	-	-	no IPS match
492	---NA---	540	0	-	-	0	-	-	no IPS match
493	---NA---	265	0	-	-	0	-	-	no IPS match
494	x-box binding protein 1	1670	10	3.8e-92	0.829	5	F:sequence-specific DNA binding transcription factor activity; F:sequence-specific DNA binding; F:protein dimerization activity; C:nucleus; P:regulation of transcription, DNA-dependent	-	G3DSA:1.20.5.170 (GENE3D), PTHR13301 (PANTHER), PTHR13301:SF14 (PANTHER)
495	membrane-associated progesterone receptor component 1	1773	10	1.5e-90	0.9	2	F:receptor activity; F:heme binding	-	IPR001199; PTHR10281 (PANTHER), PTHR10281:SF23 (PANTHER), tmhmm (TMHMM)
496	40s ribosomal protein s8	280	10	3.1e-57	0.977	3	C:ribosome; F:structural constituent of ribosome; P:translation	-	IPR001047; IPR022309
497	14 kda apolipoprotein	223	10	1.5e-37	0.873	0	-	-	no IPS match
498	dicentrarchus labrax chromosome sequence corresponding to linkage group top complete sequence	2507	1	0	0.76	0	-	-	tmhmm (TMHMM)
499	transmembrane protein 26-like	978	10	9.2e-90	0.769	3	F:molecular_function; P:biological_process; C:cellular_component	-	IPR019169; PTHR22168 (PANTHER), SignalP-NN(euk) (SIGNALP), tmhmm (TMHMM)
500	Uncharacterized protein	1269	2	1.1e-110	0.685	0	-	-	SignalP-NN(euk) (SIGNALP), tmhmm (TMHMM)
501	zgc:171352 protein	1148	10	5.7e-168	0.712	3	F:serine-type endopeptidase activity; P:proteolysis; F:protein binding	EC:3.4.21.0	IPR000001; IPR000742; IPR001254; IPR009003; IPR013032; IPR013806; IPR018114; PR00018 (PRINTS), G3DSA:2.10.25.10 (GENE3D), G3DSA:2.40.10.10 (GENE3D), PTHR24265 (PANTHER), PTHR24265:SF14 (PANTHER), SignalP-NN(euk) (SIGNALP), tmhmm (TMHMM), SSF57196 (SUPERFAMILY)
502	---NA---	561	0	-	-	0	-	-	SignalP-NN(euk) (SIGNALP)
503	dissostichus mawsoni haplotype 1 afgp tlp gene partial sequence	1046	1	2.9e-23	1	0	-	-	SignalP-NN(euk) (SIGNALP), tmhmm (TMHMM)
504	---NA---	392	0	-	-	0	-	-	no IPS match
505	dissostichus mawsoni haplotype 2 afgp tlp gene partial sequence	427	1	6.2e-65	0.79	0	-	-	SignalP-NN(euk) (SIGNALP), tmhmm (TMHMM)
506	---NA---	487	0	-	-	0	-	-	no IPS match
507	---NA---	679	0	-	-	0	-	-	no IPS match
508	---NA---	597	0	-	-	0	-	-	SignalP-NN(euk) (SIGNALP)
509	translocon-associated protein subunit alpha-like	1564	10	2.2e-114	0.88	4	C:integral to membrane; C:endoplasmic reticulum membrane; F:receptor activity; P:response to chemical stimulus	-	IPR005595; PTHR12924 (PANTHER), PTHR12924:SF0 (PANTHER), tmhmm (TMHMM)
510	dicentrarchus labrax chromosome sequence corresponding to linkage group bottom complete sequence	226	1	2e-105	0.98	0	-	-	SignalP-NN(euk) (SIGNALP), tmhmm (TMHMM)
511	---NA---	220	0	-	-	0	-	-	SignalP-NN(euk) (SIGNALP)
512	apolipoprotein b-100	1634	10	0	0.684	1	F:lipid transporter activity	-	PTHR13769 (PANTHER), SignalP-NN(euk) (SIGNALP)
513	---NA---	425	0	-	-	0	-	-	SignalP-NN(euk) (SIGNALP)
514	60s ribosomal protein l22	423	10	8.1e-52	0.984	3	C:ribosome; F:structural constituent of ribosome; P:translation	-	IPR002671
515	60s ribosomal protein l22	416	10	1.2e-64	0.969	7	C:ribosome; F:heparin binding; P:alpha-beta T cell differentiation; F:structural constituent of ribosome; F:RNA binding; C:cytosol; P:translational elongation	-	IPR002671
516	---NA---	1684	0	-	-	0	-	-	IPR010487; PTHR13475 (PANTHER), PTHR13475:SF2 (PANTHER)
517	complement factor h-like	240	10	1.7e-20	0.593	3	F:molecular_function; P:biological_process; C:cellular_component	-	IPR000436; G3DSA:2.10.70.10 (GENE3D), PTHR19325 (PANTHER)
518	---NA---	146	0	-	-	0	-	-	SignalP-NN(euk) (SIGNALP)
519	40s ribosomal protein s2	950	10	7.1e-167	0.972	4	F:structural constituent of ribosome; F:RNA binding; C:small ribosomal subunit; P:translation	-	no IPS match
520	---NA---	1170	0	-	-	0	-	-	tmhmm (TMHMM)
521	---NA---	450	0	-	-	0	-	-	SignalP-NN(euk) (SIGNALP)
522	tryptophan -dioxygenase a-like	2644	10	0	0.893	4	F:tryptophan 2,3-dioxygenase activity; F:iron ion binding; P:tryptophan catabolic process to kynurenine; P:oxidation-reduction process	EC:1.13.11.11	IPR004981; PTHR10138:SF0 (PANTHER), SSF140959 (SUPERFAMILY)
523	---NA---	418	0	-	-	0	-	-	no IPS match
524	---NA---	1077	0	-	-	0	-	-	no IPS match
525	complement factor h-like	224	10	1.8e-20	0.64	0	-	-	no IPS match
526	---NA---	1156	0	-	-	0	-	-	no IPS match
527	zfp36 ring finger 1	487	10	2.3e-74	0.761	2	F:nucleic acid binding; F:zinc ion binding	-	IPR000571; IPR007635; G3DSA:4.10.1000.10 (GENE3D), PTHR12547 (PANTHER), PTHR12547:SF15 (PANTHER), SSF90229 (SUPERFAMILY)
528	perca flavescens malate dehydrogenase partial cds	1064	1	7e-25	0.77	0	-	-	SignalP-NN(euk) (SIGNALP)
529	60s ribosomal protein l35a	243	10	2.7e-32	0.954	5	P:embryo development; C:ribosome; F:structural constituent of ribosome; P:translation; F:tRNA binding	-	IPR001780; IPR009000; PTHR10902:SF0 (PANTHER)
530	60s ribosomal protein l35a-like	226	10	1.5e-17	0.994	8	C:ribosome; P:ribosomal large subunit biogenesis; F:structural constituent of ribosome; P:rRNA processing; C:cytosol; C:mitochondrion; F:tRNA binding; P:translational elongation	-	no IPS match
531	hyaluronan-binding protein 2-like	213	10	1.8e-27	0.711	1	F:peptidase activity	-	no IPS match
532	glutathione s-transferase	674	10	2.1e-123	0.889	3	C:cytoplasm; F:glutathione transferase activity; F:protein binding	EC:2.5.1.18	IPR004045; IPR004046; IPR010987; IPR012336; IPR017933; PTHR11260 (PANTHER), PTHR11260:SF18 (PANTHER)
533	---NA---	43	0	-	-	0	-	-	no IPS match
534	---NA---	400	0	-	-	0	-	-	no IPS match
535	pterin-4-alpha-carbinolamine dehydratase	644	10	9e-42	0.994	2	F:4-alpha-hydroxytetrahydrobiopterin dehydratase activity; P:tetrahydrobiopterin biosynthetic process	EC:4.2.1.96	SignalP-NN(euk) (SIGNALP)
536	tick transposon	1689	10	1.3e-81	0.662	3	F:RNA binding; F:RNA-directed DNA polymerase activity; P:RNA-dependent DNA replication	-	IPR000477; PTHR19446 (PANTHER), PTHR19446:SF100 (PANTHER), SSF56672 (SUPERFAMILY)
537	sideroflexin 2	1020	10	5.5e-48	0.822	4	C:membrane; F:cation transmembrane transporter activity; P:cation transport; P:transmembrane transport	-	IPR004686; tmhmm (TMHMM)
538	60s ribosomal protein l35	480	10	7e-58	0.988	5	P:embryo development; C:ribosome; F:structural constituent of ribosome; P:regulation of cell cycle; P:translation	-	IPR001854; IPR018254; PTHR13872 (PANTHER)
539	60s ribosomal protein l35	1039	10	9.7e-47	0.988	5	P:embryo development; C:ribosome; F:structural constituent of ribosome; P:regulation of cell cycle; P:translation	-	IPR001854; PTHR13872 (PANTHER)
540	60s ribosomal protein l35	448	10	3.9e-29	1	5	P:embryo development; C:ribosome; F:structural constituent of ribosome; P:regulation of cell cycle; P:translation	-	no IPS match
541	---NA---	379	0	-	-	0	-	-	no IPS match
542	---NA---	406	0	-	-	0	-	-	no IPS match
543	complement c1q subcomponent subunit b-like	1326	10	1.8e-80	0.636	1	C:collagen	-	IPR008160; PTHR24023 (PANTHER), SignalP-NN(euk) (SIGNALP), tmhmm (TMHMM)
544	beta-2 microglobulin	581	10	5.5e-55	0.786	3	P:immune response; P:antigen processing and presentation of peptide antigen via MHC class I; C:MHC class I protein complex	-	no IPS match
545	beta-2 microglobulin	243	10	1.3e-11	0.826	3	P:immune response; P:antigen processing and presentation of peptide antigen via MHC class I; C:MHC class I protein complex	-	no IPS match
546	---NA---	109	0	-	-	0	-	-	no IPS match
547	protein mitochondrial-like	1158	10	3.9e-158	0.855	1	F:hydrolase activity	-	IPR001279; G3DSA:3.60.15.10 (GENE3D), PTHR11935 (PANTHER), PTHR11935:SF10 (PANTHER), SSF56281 (SUPERFAMILY)
548	---NA---	399	0	-	-	0	-	-	no IPS match
549	dissostichus mawsoni haplotype 1 afgp tlp gene partial sequence	183	1	6.4e-41	0.76	0	-	-	SignalP-NN(euk) (SIGNALP)
550	Lotus japonicus clone JCVI-FLLj-9K11 unknown mRNA	620	1	4e-06	1	0	-	-	no IPS match
551	nucleophosmin	1445	10	1.2e-30	0.759	1	F:binding	-	no IPS match
552	zebrafish dna sequence from clone ch211-88d2 in linkage group complete sequence	235	1	6.2e-68	0.9	0	-	-	SignalP-NN(euk) (SIGNALP), tmhmm (TMHMM)
553	zebrafish dna sequence from clone ch211-88d2 in linkage group complete sequence	220	1	4.4e-44	0.81	0	-	-	SignalP-NN(euk) (SIGNALP)
554	---NA---	358	0	-	-	0	-	-	no IPS match
555	---NA---	475	0	-	-	0	-	-	no IPS match
556	---NA---	411	0	-	-	0	-	-	SignalP-NN(euk) (SIGNALP)
557	---NA---	498	0	-	-	0	-	-	no IPS match
558	---NA---	245	0	-	-	0	-	-	tmhmm (TMHMM)
559	dicentrarchus labrax chromosome sequence corresponding to linkage group complete sequence	873	1	7.4e-30	0.72	0	-	-	no IPS match
560	---NA---	339	0	-	-	0	-	-	no IPS match
561	---NA---	520	0	-	-	0	-	-	no IPS match
562	---NA---	877	0	-	-	0	-	-	no IPS match
563	dicentrarchus labrax chromosome sequence corresponding to linkage group top complete sequence	301	1	7.2e-56	0.81	0	-	-	tmhmm (TMHMM)
564	cytochrome c oxidase subunit i	1651	10	0	0.968	9	P:aerobic respiration; C:mitochondrial inner membrane; C:respiratory chain; F:electron carrier activity; F:heme binding; P:transport; C:integral to membrane; P:electron transport chain; F:cytochrome-c oxidase activity	EC:1.9.3.1	IPR000883; IPR023616; SignalP-NN(euk) (SIGNALP), tmhmm (TMHMM)
565	probable ribosome biogenesis protein rlp24	754	10	6.3e-106	0.925	5	C:nucleolus; C:ribosome; F:structural constituent of ribosome; P:ribosome biogenesis; P:translation	-	IPR000988; IPR011017; IPR023441; IPR023442; IPR024546; SSF57716 (SUPERFAMILY)
566	alpha-2-macroglobulin-like protein 1-like	1056	10	1.3e-125	0.679	2	P:liver development; F:endopeptidase inhibitor activity	-	IPR002890; PTHR11412 (PANTHER), PTHR11412:SF36 (PANTHER), SignalP-NN(euk) (SIGNALP), tmhmm (TMHMM)
567	---NA---	1599	0	-	-	0	-	-	SignalP-NN(euk) (SIGNALP)
568	epinephelus bruneus clone jkjrrc001_18-a05-t3 complement component c3 subunit partial cds	86	1	1.9e-23	0.92	0	-	-	no IPS match
569	complement component c3	231	10	1.9e-37	0.872	1	C:extracellular space	-	IPR008993; IPR018933; PTHR11412 (PANTHER)
570	peroxisomal proliferator-activated receptor a-interacting complex 285 kda	1449	10	2.1e-132	0.707	1	F:helicase activity	-	IPR026855; G3DSA:3.40.50.300 (GENE3D), PTHR10887 (PANTHER), PF13086 (PFAM), PF13087 (PFAM), SSF52540 (SUPERFAMILY)
571	fc receptor-like protein 5-like	891	10	5.8e-32	0.498	1	F:protein binding	-	IPR003599; IPR007110; IPR013106; IPR013783; PTHR11481 (PANTHER), PF13895 (PFAM), SSF48726 (SUPERFAMILY)
572	fc receptor-like protein 5-like	862	10	3.9e-26	0.496	1	F:protein binding	-	IPR003599; IPR007110; IPR013106; IPR013783; PTHR11481 (PANTHER), PF13895 (PFAM), PF13927 (PFAM), SSF48726 (SUPERFAMILY)
573	---NA---	509	0	-	-	0	-	-	no IPS match
574	---NA---	554	0	-	-	0	-	-	SignalP-NN(euk) (SIGNALP), tmhmm (TMHMM)
575	apolipoprotein c-ii	834	9	3.3e-19	0.7089	4	P:lipid metabolic process; P:lipid transport; F:enzyme activator activity; C:chylomicron	-	IPR008019; IPR023121; PTHR16566:SF0 (PANTHER), SignalP-NN(euk) (SIGNALP)
576	---NA---	200	0	-	-	0	-	-	tmhmm (TMHMM)
577	---NA---	346	0	-	-	0	-	-	SignalP-NN(euk) (SIGNALP), tmhmm (TMHMM)
578	saimiri boliviensis boliviensis wiskott-aldrich syndrome-like mrna	987	1	1.2e-27	0.89	0	-	-	no IPS match
579	histamine n-methyltransferase	1120	10	1.9e-164	0.743	2	P:methylation; F:histamine N-methyltransferase activity	EC:2.1.1.0	IPR016673; G3DSA:3.40.50.150 (GENE3D), PTHR16897 (PANTHER), PTHR16897:SF0 (PANTHER), PF13489 (PFAM), SignalP-NN(euk) (SIGNALP), SSF53335 (SUPERFAMILY)
580	inter-alpha-trypsin inhibitor heavy chain h3-like	1902	10	0	0.766	3	P:hyaluronan metabolic process; F:serine-type endopeptidase inhibitor activity; F:protein binding	-	IPR002035; IPR010600; G3DSA:3.40.50.410 (GENE3D), PTHR10338 (PANTHER), PTHR10338:SF24 (PANTHER), PF13768 (PFAM), SSF53300 (SUPERFAMILY)
581	---NA---	299	0	-	-	0	-	-	tmhmm (TMHMM)
582	dna-directed rna polymerase ii subunit rpb4	701	10	6.9e-90	0.948	3	F:DNA-directed RNA polymerase activity; F:nucleotide binding; P:transcription, DNA-dependent	EC:2.7.7.6	IPR005574; IPR006590; IPR010997; PTHR21297 (PANTHER), PTHR21297:SF0 (PANTHER)
583	gasterosteus aculeatus clone ch213- complete sequence	948	1	5e-121	0.72	0	-	-	tmhmm (TMHMM)
584	---NA---	933	0	-	-	0	-	-	no IPS match
585	ribosome-binding protein 1-like	664	10	4.5e-24	0.915	2	C:integral to endoplasmic reticulum membrane; P:protein transport	-	IPR007794
586	tetraodon nigroviridis full-length cdna	385	1	1.8e-77	0.78	0	-	-	no IPS match
587	---NA---	338	0	-	-	0	-	-	no IPS match
588	ubiquitin-60s ribosomal protein l40	510	10	2.6e-88	0.981	40	P:endosomal transport; P:negative regulation of ubiquitin-protein ligase activity involved in mitotic cell cycle; P:MyD88-independent toll-like receptor signaling pathway; P:positive regulation of I-kappaB kinase/NF-kappaB cascade; F:structural constituent of ribosome; P:DNA repair; P:toll-like receptor 3 signaling pathway; P:M/G1 transition of mitotic cell cycle; P:toll-like receptor 4 signaling…	-	IPR000626; IPR001975; IPR019954; IPR019955; IPR019956; G3DSA:3.10.20.90 (GENE3D), PTHR10666 (PANTHER), SSF54236 (SUPERFAMILY)
589	---NA---	264	0	-	-	0	-	-	tmhmm (TMHMM)
590	---NA---	296	0	-	-	0	-	-	SignalP-NN(euk) (SIGNALP), tmhmm (TMHMM)
591	gasterosteus aculeatus clone cfw153-b09 mrna sequence	282	1	1.7e-06	0.85	0	-	-	SignalP-NN(euk) (SIGNALP)
592	---NA---	400	0	-	-	0	-	-	no IPS match
593	---NA---	389	0	-	-	0	-	-	no IPS match
594	ahsg protein	590	7	1.3e-41	0.6529	1	F:cysteine-type endopeptidase inhibitor activity	-	PTHR13814 (PANTHER), PTHR13814:SF6 (PANTHER), SSF54403 (SUPERFAMILY)
595	ahsg protein	874	10	9.1e-92	0.557	1	F:cysteine-type endopeptidase inhibitor activity	-	IPR000010; G3DSA:3.10.450.10 (GENE3D), PTHR13814 (PANTHER), PTHR13814:SF6 (PANTHER), SignalP-NN(euk) (SIGNALP), SSF54403 (SUPERFAMILY)
596	39s ribosomal protein mitochondrial-like	649	10	7.2e-96	0.829	3	C:ribosome; F:structural constituent of ribosome; P:translation	-	IPR001857; IPR008991; PTHR15680:SF3 (PANTHER)
597	cytochrome p450 cyp2n	133	10	2e-17	0.952	4	F:heme binding; F:oxidoreductase activity, acting on paired donors, with incorporation or reduction of molecular oxygen, reduced flavin or flavoprotein as one donor, and incorporation of one atom of oxygen; F:electron carrier activity; P:oxidation-reduction process	EC:1.14.14.0	no IPS match
598	cytochrome p450 cyp2n	402	10	3e-75	0.906	4	F:heme binding; F:oxidoreductase activity, acting on paired donors, with incorporation or reduction of molecular oxygen, reduced flavin or flavoprotein as one donor, and incorporation of one atom of oxygen; F:electron carrier activity; P:oxidation-reduction process	EC:1.14.14.0	IPR001128; IPR002401; IPR017972; PTHR24300 (PANTHER)
599	charged multivesicular body protein 1b	948	10	1.1e-45	0.941	3	P:protein transport; C:cytosol; C:late endosome membrane	-	tmhmm (TMHMM)
600	male-specific protein	287	10	2.2e-20	0.533	1	F:binding	-	no IPS match
601	---NA---	312	0	-	-	0	-	-	no IPS match
602	salmo salar clone ssal-rgf-516- novel cds	417	1	4.7e-41	0.81	0	-	-	no IPS match
603	---NA---	442	0	-	-	0	-	-	SignalP-NN(euk) (SIGNALP), tmhmm (TMHMM)
604	---NA---	400	0	-	-	0	-	-	SignalP-NN(euk) (SIGNALP)
605	---NA---	332	0	-	-	0	-	-	no IPS match
606	acyl- -binding domain-containing protein 5a	672	10	4.7e-71	0.877	3	C:integral to membrane; F:fatty-acyl-CoA binding; P:transport	-	PTHR23310 (PANTHER), PTHR23310:SF6 (PANTHER)
607	serpin a3-5-like	469	10	2.4e-74	0.843	1	F:serine-type endopeptidase inhibitor activity	-	IPR000215; IPR023795; IPR023796; G3DSA:2.30.39.10 (GENE3D), G3DSA:3.30.497.10 (GENE3D), PTHR11461:SF97 (PANTHER)
608	serine proteinase inhibitor	348	10	3.9e-47	0.817	1	F:serine-type endopeptidase inhibitor activity	-	IPR000215; IPR023796; G3DSA:2.30.39.10 (GENE3D), G3DSA:3.30.497.10 (GENE3D), PTHR11461:SF97 (PANTHER)
609	---NA---	495	0	-	-	0	-	-	no IPS match
610	---NA---	200	0	-	-	0	-	-	no IPS match
611	---NA---	1077	0	-	-	0	-	-	SignalP-NN(euk) (SIGNALP), tmhmm (TMHMM)
612	cytochrome p450 cyp2n	720	10	1.2e-96	0.934	4	F:heme binding; F:oxidoreductase activity, acting on paired donors, with incorporation or reduction of molecular oxygen, reduced flavin or flavoprotein as one donor, and incorporation of one atom of oxygen; F:electron carrier activity; P:oxidation-reduction process	EC:1.14.14.0	no IPS match
613	tsa: anolis carolinensis comp31201_c0_seq1 transcribed rna sequence	490	1	1.6e-41	0.84	0	-	-	no IPS match
614	hemoglobin subunit alpha-2	228	10	1.5e-19	0.865	10	C:cytoskeleton; F:sodium channel activity; P:oxygen transport; F:oxygen transporter activity; C:hemoglobin complex; F:heme binding; F:ATP binding; C:membrane; F:oxygen binding; P:sodium ion transmembrane transport	-	no IPS match
615	60s ribosomal protein l13a	298	10	5.1e-45	0.997	3	F:structural constituent of ribosome; C:large ribosomal subunit; P:translation	-	IPR005755; IPR005822; IPR023564
616	long-chain-fatty-acid-- ligase acsbg2-like	1727	10	1.3e-46	0.829	3	F:ligase activity; P:lipid metabolic process; F:nucleotide binding	-	PTHR24096 (PANTHER), PTHR24096:SF38 (PANTHER)
617	---NA---	258	0	-	-	0	-	-	no IPS match
618	---NA---	537	0	-	-	0	-	-	no IPS match
619	---NA---	829	0	-	-	0	-	-	SignalP-NN(euk) (SIGNALP), tmhmm (TMHMM)
620	dissostichus mawsoni haplotype 2 afgp tlp gene partial sequence	937	1	4.7e-39	0.9	0	-	-	PS51257 (PROFILE)
621	---NA---	211	0	-	-	0	-	-	SignalP-NN(euk) (SIGNALP)
622	fbp32ii precursor	389	10	9.9e-46	0.747	1	F:binding	-	IPR006585; IPR008979; G3DSA:2.60.120.260 (GENE3D), PTHR19277 (PANTHER), PTHR19277:SF6 (PANTHER)
623	fbp32ii precursor	378	10	5.3e-44	0.749	2	P:cell adhesion;	-	IPR006585; IPR008979; G3DSA:2.60.120.260 (GENE3D), PTHR19277 (PANTHER), PTHR19277:SF6 (PANTHER)
624	---NA---	778	0	-	-	0	-	-	SignalP-NN(euk) (SIGNALP), tmhmm (TMHMM)
625	---NA---	328	0	-	-	0	-	-	no IPS match
626	serpin a3-5-like	384	10	1.6e-41	0.832	1	F:serine-type endopeptidase inhibitor activity	-	IPR000215; IPR023795; IPR023796; G3DSA:2.30.39.10 (GENE3D), G3DSA:3.30.497.10 (GENE3D), PTHR11461:SF97 (PANTHER)
627	nadh dehydrogenase 1 alpha subcomplex subunit 6	543	10	2.8e-68	0.903	7	C:mitochondrial inner membrane; C:respiratory chain; P:transport; P:electron transport chain; F:phospholipase A2 activity; P:phospholipid metabolic process; P:lipid catabolic process	-	IPR013090; SignalP-NN(euk) (SIGNALP), tmhmm (TMHMM)
628	---NA---	124	0	-	-	0	-	-	SignalP-NN(euk) (SIGNALP)
629	---NA---	407	0	-	-	1	P:iron-sulfur cluster assembly	-	IPR000825
630	complement c1q and tumor necrosis factor-related protein 9-like	551	10	8.3e-61	0.614	3	F:hormone activity; C:collagen; C:extracellular region	-	no IPS match
631	---NA---	292	0	-	-	0	-	-	SignalP-NN(euk) (SIGNALP), tmhmm (TMHMM)
632	40s ribosomal protein s20	270	10	6.5e-52	1	4	F:structural constituent of ribosome; F:RNA binding; C:cytosolic small ribosomal subunit; P:translation	-	no IPS match
633	---NA---	562	0	-	-	0	-	-	no IPS match
634	af104898gadus morhua immunoglobulin light chain gcl10 gene partial sequence	364	1	2.7e-05	0.9	0	-	-	SignalP-NN(euk) (SIGNALP), tmhmm (TMHMM)
635	af104898gadus morhua immunoglobulin light chain gcl10 gene partial sequence	530	1	7.9e-08	0.95	0	-	-	no IPS match
636	---NA---	683	0	-	-	0	-	-	SignalP-NN(euk) (SIGNALP), tmhmm (TMHMM)
637	---NA---	852	0	-	-	0	-	-	SignalP-NN(euk) (SIGNALP)
638	---NA---	214	0	-	-	0	-	-	no IPS match
639	---NA---	1571	0	-	-	0	-	-	SignalP-NN(euk) (SIGNALP), tmhmm (TMHMM)
640	atp synthase lipid-binding mitochondrial precursor	780	10	9.3e-68	0.939	5	F:hydrogen ion transporting ATP synthase activity, rotational mechanism; C:integral to membrane; P:ATP synthesis coupled proton transport; C:proton-transporting ATP synthase complex, coupling factor F(o); P:ATP hydrolysis coupled proton transport	-	IPR000454; IPR002379; IPR020537; PTHR10031 (PANTHER), PTHR10031:SF0 (PANTHER), tmhmm (TMHMM)
641	transmembrane protein 47-like	1464	10	4.6e-18	1	2	C:integral to membrane; C:cell-cell junction	-	SignalP-NN(euk) (SIGNALP)
642	---NA---	192	0	-	-	0	-	-	SignalP-NN(euk) (SIGNALP)
643	---NA---	430	0	-	-	0	-	-	SignalP-NN(euk) (SIGNALP), tmhmm (TMHMM)
644	vesicle-associated membrane protein 8	368	4	3.1e-07	0.94	2	C:integral to membrane; P:vesicle-mediated transport	-	IPR001388; G3DSA:1.10.3840.10 (GENE3D), PTHR21136 (PANTHER), PTHR21136:SF14 (PANTHER), SignalP-NN(euk) (SIGNALP), tmhmm (TMHMM)
645	---NA---	336	0	-	-	0	-	-	SignalP-NN(euk) (SIGNALP), tmhmm (TMHMM)
646	oplegnathus fasciatus cebpd mrna for ccaat enhancer binding protein delta2 complete clone: 005_02-e08	202	1	1.7e-80	0.95	0	-	-	SignalP-NN(euk) (SIGNALP), tmhmm (TMHMM)
647	glycogen liver form-like isoform 1	1254	10	3.7e-15	0.976	3	P:carbohydrate metabolic process; F:pyridoxal phosphate binding; F:phosphorylase activity	EC:2.4.1.1	no IPS match
648	---NA---	218	0	-	-	0	-	-	no IPS match
649	---NA---	725	0	-	-	0	-	-	no IPS match
650	synaptosomal-associated protein 29	750	10	2.4e-43	0.827	1	F:protein binding	-	IPR000727; G3DSA:1.20.5.110 (GENE3D), PTHR19305 (PANTHER), PTHR19305:SF0 (PANTHER)
651	oryzias latipes peptidyl-prolyl cis-trans isomerase fkbp8-like mrna	699	1	2.5e-28	0.89	0	-	-	tmhmm (TMHMM)
652	soluble guanylate cyclase 88e-like	1049	10	0	0.727	3	F:heme binding; F:guanylate cyclase activity; P:cGMP biosynthetic process	-	IPR011644; IPR011645; IPR024096; G3DSA:3.90.1520.10 (GENE3D), PTHR11920 (PANTHER), PTHR11920:SF29 (PANTHER)
653	---NA---	730	0	-	-	0	-	-	SignalP-NN(euk) (SIGNALP), tmhmm (TMHMM)
654	bcl-2-like protein 15	1616	3	1.1e-41	0.5967	1	P:regulation of apoptotic process	-	IPR002475; G3DSA:1.10.437.10 (GENE3D), SSF56854 (SUPERFAMILY)
655	low-density lipoprotein receptor-related protein 1-like	1107	10	4e-59	0.947	27	P:multicellular organismal development; P:negative regulation of endopeptidase activity; P:receptor-mediated endocytosis; P:protein kinase C-activating G-protein coupled receptor signaling pathway; C:membrane fraction; P:aging; P:cell proliferation; P:positive regulation of cholesterol efflux; F:calcium ion binding; P:positive regulation of anti-apoptosis; P:lipoprotein metabolic process; C:coate…	-	PTHR10529 (PANTHER), PTHR10529:SF100 (PANTHER), SignalP-NN(euk) (SIGNALP), tmhmm (TMHMM)
656	disulfide-isomerase a3 precursor	961	10	3.3e-110	0.917	6	P:cell redox homeostasis; C:endoplasmic reticulum; F:electron carrier activity; F:isomerase activity; F:protein disulfide oxidoreductase activity; P:glycerol ether metabolic process	-	no IPS match
657	disulfide-isomerase a3 precursor	1362	10	0	0.869	6	P:cell redox homeostasis; C:endoplasmic reticulum; F:electron carrier activity; F:isomerase activity; F:protein disulfide oxidoreductase activity; P:glycerol ether metabolic process	-	IPR005746; IPR005792; IPR012336; IPR013766; IPR017937; PTHR18929 (PANTHER), PTHR18929:SF32 (PANTHER), PF13848 (PFAM), SignalP-NN(euk) (SIGNALP)
658	---NA---	1152	0	-	-	0	-	-	no IPS match
659	zebrafish dna sequence from clone ch211-278m11 in linkage group complete sequence	1434	1	6.8e-14	0.86	0	-	-	no IPS match
660	transmembrane protein 33	2338	10	6.3e-143	0.921	1	C:integral to membrane	-	IPR001060; PTHR14166 (PANTHER)
661	coagulin factor ii	1339	10	0	0.811	5	C:extracellular region; P:proteolysis; P:blood coagulation; F:calcium ion binding; F:serine-type endopeptidase activity	EC:3.4.21.0	IPR000001; IPR000294; IPR001254; IPR003966; IPR009003; IPR013806; IPR017857; IPR018056; IPR018114; IPR018992; PR00018 (PRINTS), G3DSA:2.40.10.10 (GENE3D), PTHR24265 (PANTHER), PTHR24265:SF23 (PANTHER), SignalP-NN(euk) (SIGNALP), tmhmm (TMHMM)
662	fetuin b	978	10	6.5e-131	0.745	1	F:cysteine-type endopeptidase inhibitor activity	-	IPR000010; IPR025764; G3DSA:3.10.450.10 (GENE3D), PTHR13814 (PANTHER), PTHR13814:SF3 (PANTHER), SignalP-NN(euk) (SIGNALP), SSF54403 (SUPERFAMILY)
663	---NA---	302	0	-	-	0	-	-	no IPS match
664	trypsinogen h1_1d	851	10	6.4e-128	0.837	2	F:serine-type endopeptidase activity; P:proteolysis	EC:3.4.21.0	no IPS match
665	---NA---	419	0	-	-	0	-	-	no IPS match
666	nucleolar protein 5a	941	10	0	0.917	1	P:heart development	-	IPR012974; IPR012976; PTHR10894 (PANTHER), SignalP-NN(euk) (SIGNALP), SSF89124 (SUPERFAMILY)
667	choriogenin h	1368	10	0	0.799	0	-	-	IPR000519; IPR001507; IPR017957; PTHR23343 (PANTHER), PTHR23343:SF5 (PANTHER)
668	---NA---	340	0	-	-	0	-	-	SignalP-NN(euk) (SIGNALP), tmhmm (TMHMM)
669	---NA---	434	0	-	-	0	-	-	SignalP-NN(euk) (SIGNALP), tmhmm (TMHMM)
670	epoxide hydrolase 1-like	1165	10	8.5e-140	0.807	5	P:response to toxin; F:epoxide hydrolase activity; P:metabolic process; C:membrane; F:cis-stilbene-oxide hydrolase activity	EC:3.3.2.10; EC:3.3.2.9	G3DSA:3.40.50.1820 (GENE3D), PTHR21661 (PANTHER), PTHR21661:SF2 (PANTHER), SignalP-NN(euk) (SIGNALP), tmhmm (TMHMM), SSF53474 (SUPERFAMILY)
671	cytochrome c oxidase polypeptide mitochondrial precursor	425	10	7.5e-33	0.767	2	F:cytochrome-c oxidase activity; C:mitochondrial respiratory chain	EC:1.9.3.1	no IPS match
672	zinc finger protein 593	835	10	5.5e-73	0.891	3	F:zinc ion binding; C:intracellular; F:nucleic acid binding	-	IPR003604; IPR007087; IPR022755; PTHR20863 (PANTHER), PTHR20863:SF2 (PANTHER), SSF57667 (SUPERFAMILY)
673	---NA---	511	0	-	-	0	-	-	no IPS match
674	tax1 (human t-cell leukemia virus type i) binding protein 3	2183	10	1.6e-34	0.817	1	P:convergent extension involved in axis elongation	-	SignalP-NN(euk) (SIGNALP)
675	---NA---	339	0	-	-	0	-	-	no IPS match
676	---NA---	1378	0	-	-	0	-	-	SignalP-NN(euk) (SIGNALP), tmhmm (TMHMM)
677	---NA---	1085	0	-	-	0	-	-	no IPS match
678	---NA---	1581	0	-	-	0	-	-	no IPS match
679	---NA---	311	0	-	-	0	-	-	SignalP-NN(euk) (SIGNALP)
680	---NA---	358	0	-	-	0	-	-	no IPS match
681	---NA---	643	0	-	-	0	-	-	no IPS match
682	heat shock protein 70	589	10	1.7e-19	0.88	2	F:ATP binding; P:response to stress	-	SignalP-NN(euk) (SIGNALP)
683	---NA---	265	0	-	-	0	-	-	SignalP-NN(euk) (SIGNALP)
684	cd59 glyco	732	9	9e-29	0.5911	3	F:phospholipase inhibitor activity; C:extracellular region; P:pathogenesis	-	G3DSA:2.10.60.10 (GENE3D), SignalP-NN(euk) (SIGNALP), tmhmm (TMHMM), SSF57302 (SUPERFAMILY)
685	---NA---	543	0	-	-	0	-	-	SignalP-NN(euk) (SIGNALP)
686	ambp protein precursor	241	10	7.2e-10	0.603	1	F:serine-type endopeptidase inhibitor activity	-	IPR002223; PTHR10083 (PANTHER)
687	heat-shock protein 90	248	10	1.4e-47	0.976	5	P:protein folding; C:cytoplasm; F:unfolded protein binding; F:ATP binding; P:response to stress	-	IPR001404; IPR003594; IPR020575
688	sebastes schlegelii clone: brf 15- induced by treatment of lps and con a pma	521	1	4.3e-30	0.86	0	-	-	SignalP-NN(euk) (SIGNALP), tmhmm (TMHMM)
689	eukaryotic translation initiation factor 4e-binding protein 2	2809	10	2.5e-63	0.905	3	P:negative regulation of translational initiation; F:translation initiation factor activity; F:eukaryotic initiation factor 4E binding	-	no IPS match
690	polyadenylate-binding protein-interacting protein 2b	248	10	2e-11	0.9	0	-	-	no IPS match
691	paralichthys olivaceus clone scaffold11_1122 microsatellite sequence	1045	1	2.7e-55	0.98	0	-	-	no IPS match
692	---NA---	1768	0	-	-	0	-	-	SignalP-NN(euk) (SIGNALP), tmhmm (TMHMM)
693	---NA---	456	0	-	-	0	-	-	tmhmm (TMHMM)
694	---NA---	481	0	-	-	0	-	-	tmhmm (TMHMM)
695	---NA---	546	0	-	-	0	-	-	SignalP-NN(euk) (SIGNALP), tmhmm (TMHMM)
696	caligus rogercresseyi clone crog-evp-516-041 sll1483 precursor complete cds	157	1	0.00012	0.94	0	-	-	SignalP-NN(euk) (SIGNALP), tmhmm (TMHMM)
697	protein yipf4-like	1069	10	1.5e-79	0.985	1	C:integral to membrane	-	no IPS match
698	---NA---	402	0	-	-	0	-	-	no IPS match
699	vacuolar protein-sorting-associated protein 36-like	1659	10	0	0.937	4	P:protein transport; C:endosome; F:phosphatidylinositol-3-phosphate binding; F:ubiquitin binding	-	IPR007286; IPR011991; IPR021648; PTHR13128 (PANTHER), PTHR13128:SF7 (PANTHER), SSF46785 (SUPERFAMILY), SSF50729 (SUPERFAMILY)
700	---NA---	345	0	-	-	0	-	-	no IPS match
701	peptidyl-prolyl cis-trans isomerase fkbp1b	1116	10	6.1e-54	0.879	3	P:protein folding; P:protein peptidyl-prolyl isomerization; F:peptidyl-prolyl cis-trans isomerase activity	EC:5.2.1.8	IPR001179; IPR023566; G3DSA:3.10.50.40 (GENE3D), SSF54534 (SUPERFAMILY)
702	---NA---	1322	0	-	-	0	-	-	no IPS match
703	adp atp translocase 2	638	10	5.9e-111	0.952	5	F:binding; C:mitochondrial inner membrane; P:transmembrane transport; C:integral to membrane; F:transporter activity	-	no IPS match
704	rrp12-like protein	1734	10	1.9e-154	0.786	2	C:membrane; C:nuclear part	-	PTHR21576 (PANTHER), PTHR21576:SF2 (PANTHER)
705	---NA---	353	0	-	-	0	-	-	no IPS match
706	ubiquitin thioesterase otub2	1606	10	1.8e-128	0.752	4	F:ubiquitin-specific protease activity; P:protein K48-linked deubiquitination; P:protein K63-linked deubiquitination; P:cellular amino acid metabolic process	-	tmhmm (TMHMM)
707	alpha -sialyltransferase	827	8	9.3e-08	0.7863	9	F:sialyltransferase activity; P:protein glycosylation; F:transferase activity; C:integral to membrane; C:integral to Golgi membrane; C:membrane; C:Golgi apparatus; F:transferase activity, transferring glycosyl groups; F:lactosylceramide alpha-2,3-sialyltransferase activity	-	no IPS match
708	---NA---	413	0	-	-	0	-	-	no IPS match
709	---NA---	462	0	-	-	0	-	-	no IPS match
710	cd59 glycoprotein preproprotein	211	10	1.7e-30	0.615	1	P:negative regulation of activation of membrane attack complex	-	IPR001526; IPR018363; IPR027101; G3DSA:2.10.60.10 (GENE3D), PTHR10036 (PANTHER), SignalP-NN(euk) (SIGNALP), tmhmm (TMHMM)
711	br serine threonine-protein kinase	242	1	6.9e-06	0.64	0	-	-	no IPS match
712	---NA---	777	0	-	-	0	-	-	no IPS match
713	---NA---	737	0	-	-	0	-	-	no IPS match
714	---NA---	322	0	-	-	0	-	-	tmhmm (TMHMM)
715	---NA---	30	0	-	-	0	-	-	no IPS match
716	dissostichus mawsoni haplotype 1 afgp tlp gene partial sequence	1585	1	6.2e-34	0.92	0	-	-	no IPS match
717	---NA---	210	0	-	-	0	-	-	SignalP-NN(euk) (SIGNALP)
718	---NA---	411	0	-	-	0	-	-	no IPS match
719	arsenite methyltransferase-like	601	5	1.6e-09	0.792	4	F:methyltransferase activity; F:transferase activity; P:metabolic process; P:methylation	-	no IPS match
720	apolipoprotein a-i	287	2	0.00019	0.67	4	F:lipid binding; P:lipid transport; P:lipoprotein metabolic process; C:extracellular region	-	no IPS match
721	---NA---	972	0	-	-	0	-	-	SignalP-NN(euk) (SIGNALP)
722	---NA---	374	0	-	-	0	-	-	no IPS match
723	invariant chain-like protein 14-1	1524	10	1.1e-61	0.633	5	P:intracellular protein transport; P:immune response; C:membrane; P:antigen processing and presentation; F:MHC class II protein binding	-	IPR000716; IPR015386; IPR022339; PTHR14093:SF6 (PANTHER), tmhmm (TMHMM)
724	---NA---	370	0	-	-	0	-	-	no IPS match
725	---NA---	1099	0	-	-	0	-	-	no IPS match
726	complement factor i-like	379	10	3.2e-42	0.683	2	F:peptidase activity; F:protein binding	-	IPR002350; IPR003884; G3DSA:3.30.60.30 (GENE3D), PTHR24265 (PANTHER), PTHR24265:SF13 (PANTHER), SSF100895 (SUPERFAMILY)
727	---NA---	84	0	-	-	0	-	-	no IPS match
728	tubulin-specific chaperone a	974	10	2.5e-29	0.861	3	F:unfolded protein binding; P:tubulin complex assembly; C:microtubule	-	IPR004226; G3DSA:1.20.58.90 (GENE3D), PTHR21500:SF0 (PANTHER)
729	fatty aldehyde dehydrogenase-like	1955	10	0	0.889	3	P:cellular aldehyde metabolic process; P:oxidation-reduction process; F:aldehyde dehydrogenase [NAD(P)+] activity	EC:1.2.1.5	IPR012394; IPR015590; IPR016160; IPR016161; IPR016162; IPR016163; PTHR11699 (PANTHER), tmhmm (TMHMM)
730	osmerus mordax clone omor-eva-507-025 transcription elongation factor 1 homolog complete cds	163	1	2.5e-07	1	0	-	-	no IPS match
731	si:ch1073- precursor	810	8	2e-84	0.6475	0	-	-	SignalP-NN(euk) (SIGNALP), tmhmm (TMHMM)
732	---NA---	142	0	-	-	0	-	-	SignalP-NN(euk) (SIGNALP)
733	---NA---	312	0	-	-	0	-	-	SignalP-NN(euk) (SIGNALP), tmhmm (TMHMM)
734	dissostichus mawsoni haplotype 1 afgp tlp gene partial sequence	909	1	5.2e-13	0.9	0	-	-	no IPS match
735	isoform cra_a	803	10	4.7e-52	0.927	9	P:insulin receptor signaling pathway; F:RNA binding; P:termination of RNA polymerase II transcription; F:phospholipase binding; C:nuclear speck; P:mRNA 3'-end processing; F:nucleotide binding; P:nuclear mRNA splicing, via spliceosome; P:mRNA export from nucleus	-	IPR000504; IPR012677; PTHR10548 (PANTHER), PTHR10548:SF8 (PANTHER), SSF54928 (SUPERFAMILY)
736	---NA---	478	0	-	-	0	-	-	SignalP-NN(euk) (SIGNALP), tmhmm (TMHMM)
737	f-type lectin	223	10	6.6e-27	0.83	3	F:metal ion binding; P:cell adhesion;	-	IPR008979; G3DSA:2.60.120.260 (GENE3D), PTHR19277 (PANTHER), PTHR19277:SF6 (PANTHER)
738	---NA---	296	0	-	-	0	-	-	SignalP-NN(euk) (SIGNALP)
739	gasterosteus aculeatus clone uogacrs-1f3- complete sequence	816	1	1.2e-159	0.79	0	-	-	no IPS match
740	complement component c3	345	10	3.4e-59	0.899	1	C:extracellular space	-	IPR009048; PTHR24887 (PANTHER), PTHR24887:SF12 (PANTHER)
741	complement component c3	686	10	4.1e-141	0.9	3	C:extracellular space; F:endopeptidase inhibitor activity; P:negative regulation of endopeptidase activity	-	IPR009048; PTHR11412 (PANTHER), PTHR11412:SF14 (PANTHER)
742	Medicago truncatula clone JCVI-FLMt-21I23 unknown mRNA	881	1	5.7e-06	1	0	-	-	no IPS match
743	plasminogen precursor	394	10	2.1e-42	0.786	2	F:serine-type endopeptidase activity; P:proteolysis	EC:3.4.21.0	IPR003014; IPR003609; G3DSA:3.50.4.10 (GENE3D), PTHR24259 (PANTHER), PTHR24259:SF2 (PANTHER), SignalP-NN(euk) (SIGNALP), SSF57414 (SUPERFAMILY)
744	epinephelus coioides annexin a11 partial cds	679	1	6.9e-48	0.8	0	-	-	SignalP-NN(euk) (SIGNALP), tmhmm (TMHMM)
745	---NA---	1459	0	-	-	0	-	-	no IPS match
746	---NA---	268	0	-	-	0	-	-	SignalP-NN(euk) (SIGNALP), tmhmm (TMHMM)
747	---NA---	277	0	-	-	0	-	-	no IPS match
748	coagulation factor ix	733	10	4.6e-40	0.617	2	F:hydrolase activity; F:protein binding	-	IPR000152; IPR000742; IPR013032; G3DSA:2.10.25.10 (GENE3D), PTHR24265 (PANTHER), PTHR24265:SF37 (PANTHER), SSF57196 (SUPERFAMILY)
749	---NA---	241	0	-	-	0	-	-	no IPS match
750	---NA---	204	0	-	-	0	-	-	no IPS match
751	---NA---	1871	0	-	-	0	-	-	tmhmm (TMHMM)
752	---NA---	386	0	-	-	0	-	-	no IPS match
753	scatophagus argus microsatellite -01702 sequence	1491	1	6.2e-40	0.8	0	-	-	no IPS match
754	salmo salar clone ssal-rgf-515-264 surfeit locus protein 4 complete cds	1339	1	1.7e-27	0.71	0	-	-	no IPS match
755	peroxiredoxin 4	609	10	2.8e-117	0.898	4	P:cell redox homeostasis; F:peroxiredoxin activity; F:peroxidase activity; P:oxidation-reduction process	EC:1.11.1.15; EC:1.11.1.7	IPR000866; IPR012336; PTHR10681 (PANTHER), PTHR10681:SF46 (PANTHER), SignalP-NN(euk) (SIGNALP)
756	alpha-1-antitrypsin homolog	965	10	0	0.809	1	F:serine-type endopeptidase inhibitor activity	-	IPR000215; IPR000295; IPR023796; G3DSA:2.30.39.10 (GENE3D), G3DSA:3.30.497.10 (GENE3D), PTHR11461:SF98 (PANTHER), tmhmm (TMHMM)
757	---NA---	705	0	-	-	0	-	-	no IPS match
758	tetraodon nigroviridis full-length cdna	311	1	1.3e-33	0.88	0	-	-	SignalP-NN(euk) (SIGNALP)
759	brain protein 44	1718	10	3.5e-66	0.922	3	F:molecular_function; P:biological_process; C:cellular_component	-	SignalP-NN(euk) (SIGNALP), tmhmm (TMHMM)
760	dicentrarchus labrax chromosome sequence corresponding to linkage group top complete sequence	913	1	7.3e-05	0.92	0	-	-	no IPS match
761	---NA---	285	0	-	-	0	-	-	no IPS match
762	---NA---	263	0	-	-	0	-	-	no IPS match
763	c-myc-binding protein	729	10	1.1e-50	0.85	1	F:transcription coactivator activity	-	IPR026060; PR02028 (PRINTS), PTHR13168:SF0 (PANTHER)
764	---NA---	438	0	-	-	0	-	-	no IPS match
765	---NA---	669	0	-	-	0	-	-	no IPS match
766	---NA---	635	0	-	-	0	-	-	no IPS match
767	---NA---	257	0	-	-	0	-	-	no IPS match
768	dissostichus mawsoni haplotype 2 afgp tlp gene partial sequence	386	1	8.9e-88	0.8	0	-	-	no IPS match
769	---NA---	469	0	-	-	0	-	-	no IPS match
770	---NA---	207	0	-	-	0	-	-	SignalP-NN(euk) (SIGNALP), tmhmm (TMHMM)
771	ahsg protein	886	10	1.9e-60	0.582	1	F:cysteine-type endopeptidase inhibitor activity	-	G3DSA:3.10.450.10 (GENE3D), PTHR13814 (PANTHER), PTHR13814:SF6 (PANTHER), SSF54403 (SUPERFAMILY)
772	---NA---	662	0	-	-	0	-	-	no IPS match
773	---NA---	964	0	-	-	0	-	-	no IPS match
774	---NA---	244	0	-	-	0	-	-	no IPS match
775	---NA---	281	0	-	-	0	-	-	no IPS match
776	proteasome ( macropain) 26s non- 13	1114	10	0	0.95	2	C:proteasome complex; F:protein binding	-	IPR000717; PTHR10539 (PANTHER), SSF46785 (SUPERFAMILY)
777	---NA---	643	0	-	-	0	-	-	no IPS match
778	---NA---	348	0	-	-	0	-	-	no IPS match
779	guanine nucleotide-binding protein subunit beta-2-like 1	1098	10	0	0.977	9	F:receptor activity; P:regulation of establishment of cell polarity; F:kinase activity; P:phosphorylation; P:negative regulation of Wnt receptor signaling pathway; P:regulation of cell division; P:positive regulation of gastrulation; P:regulation of protein localization; F:protein binding	-	IPR001680; IPR015943; IPR017986; IPR019775; IPR020472; PTHR19868 (PANTHER), PTHR19868:SF0 (PANTHER)
780	---NA---	419	0	-	-	0	-	-	no IPS match
781	---NA---	307	0	-	-	0	-	-	SignalP-NN(euk) (SIGNALP), tmhmm (TMHMM)
782	---NA---	341	0	-	-	0	-	-	SignalP-NN(euk) (SIGNALP), tmhmm (TMHMM)
783	ribosomal protein l15	752	10	2.4e-124	0.985	3	C:ribosome; F:structural constituent of ribosome; P:translation	-	IPR000439; IPR012678; IPR020925; IPR024794
784	alpha-1-antitrypsin-like protein cm55-ms-like	676	10	1.9e-106	0.789	1	F:serine-type endopeptidase inhibitor activity	-	IPR000215; IPR023796; G3DSA:3.30.497.10 (GENE3D), PTHR11461:SF97 (PANTHER)
785	alpha-1-antitrypsin-like protein cm55-ms-like	676	10	1.5e-111	0.805	1	F:serine-type endopeptidase inhibitor activity	-	IPR000215; IPR023796; G3DSA:3.30.497.10 (GENE3D), PTHR11461:SF97 (PANTHER)
786	nadh dehydrogenase 1 subunit mitochondrial precursor	196	10	6.3e-28	0.818	0	-	-	no IPS match
787	---NA---	414	0	-	-	0	-	-	no IPS match
788	---NA---	159	0	-	-	0	-	-	no IPS match
789	complement factor h-like	260	10	5.6e-23	0.627	8	P:lipid transport; F:lipid transporter activity; C:extracellular region; F:molecular_function; P:biological_process; C:cellular_component; C:extracellular space; P:complement activation	-	IPR000436; G3DSA:2.10.70.10 (GENE3D), PTHR19325 (PANTHER), PTHR19325:SF97 (PANTHER)
790	complement factor h-like	432	10	1.2e-47	0.529	3	F:molecular_function; P:biological_process; C:cellular_component	-	IPR000436; G3DSA:2.10.70.10 (GENE3D), PTHR19325 (PANTHER), PTHR19325:SF97 (PANTHER), SignalP-NN(euk) (SIGNALP)
791	dicentrarchus labrax chromosome sequence corresponding to linkage group bottom complete sequence	456	1	5.9e-15	1	0	-	-	no IPS match
792	dissostichus mawsoni haplotype 2 afgp tlp gene partial sequence	403	1	1.5e-34	0.88	0	-	-	no IPS match
793	---NA---	1989	0	-	-	0	-	-	no IPS match
794	huwe1 partial	1621	10	0	0.98	11	C:nucleolus; P:protein polyubiquitination; P:histone ubiquitination; P:base-excision repair; P:protein monoubiquitination; F:DNA binding; F:ubiquitin-protein ligase activity; P:protein ubiquitination involved in ubiquitin-dependent protein catabolic process; P:cell differentiation; F:protein binding; C:cytoplasm	EC:6.3.2.19	no IPS match
795	---NA---	393	0	-	-	0	-	-	no IPS match
796	bifunctional methylenetetrahydrofolate dehydrogenase mitochondrial-like	640	10	2.9e-137	0.926	8	P:folic acid-containing compound biosynthetic process; F:methylenetetrahydrofolate dehydrogenase (NAD+) activity; F:methylenetetrahydrofolate dehydrogenase (NADP+) activity; F:methenyltetrahydrofolate cyclohydrolase activity; P:one-carbon metabolic process; C:mitochondrion; P:oxidation-reduction process; F:nucleotide binding	EC:1.5.1.15; EC:1.5.1.5; EC:3.5.4.9	IPR000672; IPR016040; IPR020630; IPR020631; IPR020867; G3DSA:3.40.192.10 (GENE3D), PTHR10025 (PANTHER), SSF51735 (SUPERFAMILY), SSF53223 (SUPERFAMILY)
797	bifunctional methylenetetrahydrofolate dehydrogenase mitochondrial-like	314	10	1.8e-14	0.963	8	F:binding; P:folic acid-containing compound biosynthetic process; F:methylenetetrahydrofolate dehydrogenase (NAD+) activity; F:methylenetetrahydrofolate dehydrogenase (NADP+) activity; F:methenyltetrahydrofolate cyclohydrolase activity; P:one-carbon metabolic process; C:mitochondrion; P:oxidation-reduction process	EC:1.5.1.15; EC:1.5.1.5; EC:3.5.4.9	no IPS match
798	bifunctional methylenetetrahydrofolate dehydrogenase mitochondrial-like	549	10	2.8e-70	0.941	5	F:binding; P:folic acid-containing compound biosynthetic process; F:methylenetetrahydrofolate dehydrogenase (NADP+) activity; F:methenyltetrahydrofolate cyclohydrolase activity; P:oxidation-reduction process	EC:1.5.1.5; EC:3.5.4.9	no IPS match
799	nuclear mitotic apparatus protein 1	716	10	4.4e-27	0.577	0	-	-	PTHR18902 (PANTHER), PTHR18902:SF8 (PANTHER), SignalP-NN(euk) (SIGNALP)
800	protease-associated domain-containing protein 1-like	1959	10	1.6e-107	0.77	1	C:extracellular region	-	IPR003137; G3DSA:3.50.30.30 (GENE3D), PTHR22702 (PANTHER), SignalP-NN(euk) (SIGNALP), tmhmm (TMHMM), SSF52025 (SUPERFAMILY)
801	alpha-2-macroglobulin-like protein 1- partial	374	10	1.2e-31	0.635	0	-	-	PTHR11412 (PANTHER), PTHR11412:SF53 (PANTHER)
802	---NA---	1100	0	-	-	0	-	-	no IPS match
803	microfibril-associated glycoprotein 4-like	680	10	8.1e-83	0.738	2	F:receptor binding; P:signal transduction	-	IPR002181; IPR014715; IPR014716; PTHR19143 (PANTHER), SignalP-NN(euk) (SIGNALP)
804	siniperca chuatsi clone c141 microfibril-associated glycoprotein partial cds	77	1	1.8e-16	0.87	0	-	-	no IPS match
805	microfibril-associated glycoprotein 4-like	120	10	2e-14	0.903	2	P:signal transduction; F:receptor binding	-	IPR002181; IPR014715; PTHR19143 (PANTHER), PTHR19143:SF46 (PANTHER)
806	transmembrane 4 l6 family member 5-like	1173	10	1.9e-87	0.832	1	C:integral to membrane	-	IPR008661; PTHR14198 (PANTHER), PTHR14198:SF4 (PANTHER), tmhmm (TMHMM)
807	apoptosis-associated speck-like protein containing a card	556	10	1.1e-26	0.596	2	F:cysteine-type endopeptidase activity; P:proteolysis	-	IPR002398; IPR011029; PTHR10454:SF7 (PANTHER)
808	60s ribosomal protein l26	543	10	3e-85	0.987	3	F:structural constituent of ribosome; C:large ribosomal subunit; P:translation	-	no IPS match
809	---NA---	1473	0	-	-	0	-	-	no IPS match
810	pentraxin	222	10	3.7e-20	0.806	0	-	-	no IPS match
811	---NA---	469	0	-	-	0	-	-	tmhmm (TMHMM)
812	c-type lectin a	348	6	2.3e-15	0.8083	1		-	tmhmm (TMHMM)
813	---NA---	1104	0	-	-	0	-	-	tmhmm (TMHMM)
814	gasterosteus aculeatus clone vmrc26- complete sequence	508	1	1.7e-98	0.77	0	-	-	no IPS match
815	---NA---	193	0	-	-	0	-	-	no IPS match
816	obg-like atpase 1-like	2287	10	2.4e-74	0.937	6	C:cytoplasm; F:GTP binding; F:protein binding; F:hydrolase activity; P:ATP catabolic process; F:ATP binding	-	no IPS match
817	gamma-aminobutyric acid receptor-associated 1	590	10	9.3e-68	0.977	1	F:receptor activity	-	IPR004241; G3DSA:3.10.20.90 (GENE3D), PTHR10969:SF5 (PANTHER), SSF54236 (SUPERFAMILY)
818	---NA---	360	0	-	-	0	-	-	no IPS match
819	---NA---	527	0	-	-	0	-	-	no IPS match
820	Medicago truncatula clone JCVI-FLMt-21I23 unknown mRNA	433	1	9.4e-06	0.92	0	-	-	no IPS match
821	---NA---	202	0	-	-	0	-	-	no IPS match
822	inositol oxygenase-like	1351	10	0	0.875	5	C:cytoplasm; F:iron ion binding; P:inositol catabolic process; F:inositol oxygenase activity; P:oxidation-reduction process	EC:1.13.99.1	IPR007828; SSF109604 (SUPERFAMILY)
823	proactivator polypeptide-like	1693	10	1.1e-168	0.558	2	C:lysosome; P:sphingolipid metabolic process	-	IPR003119; IPR007856; IPR008138; IPR008139; IPR008373; IPR011001; PTHR11480 (PANTHER), SignalP-NN(euk) (SIGNALP)
824	tetraodon nigroviridis full-length cdna	414	1	3.3e-30	0.88	0	-	-	no IPS match
825	caligus clemensi clone ccle-evs-507-103 at1g14870 complete cds	541	1	9.8e-07	0.97	0	-	-	tmhmm (TMHMM)
826	cytochrome p450 4v2-like	1691	10	0	0.837	5	F:heme binding; F:oxidoreductase activity, acting on paired donors, with incorporation or reduction of molecular oxygen; F:monooxygenase activity; F:electron carrier activity; P:oxidation-reduction process	-	IPR001128; IPR002401; IPR017972; PTHR24290 (PANTHER), PTHR24290:SF0 (PANTHER)
827	---NA---	237	0	-	-	0	-	-	SignalP-NN(euk) (SIGNALP)
828	vacuolar proton pump subunit e 1	1397	10	1.6e-85	0.941	8	P:plasma membrane ATP synthesis coupled proton transport; F:hydrogen-exporting ATPase activity, phosphorylative mechanism; F:hydrogen ion transporting ATP synthase activity, rotational mechanism; F:ATP binding; F:proton-transporting ATPase activity, rotational mechanism; P:ATP hydrolysis coupled proton transport; P:retina development in camera-type eye; C:proton-transporting two-sector ATPase com…	EC:3.6.3.6	IPR002842; PTHR11583 (PANTHER)
829	proteasome subunit alpha type-3	1336	10	1.6e-169	0.99	5	C:cytoplasm; C:proteasome core complex, alpha-subunit complex; P:ubiquitin-dependent protein catabolic process; C:nucleus; F:threonine-type endopeptidase activity	EC:3.4.25.0	SignalP-NN(euk) (SIGNALP), tmhmm (TMHMM)
830	serum amyloid a	242	10	4.1e-25	0.772	12	P:platelet activation; P:innate immune response; P:macrophage chemotaxis; P:elevation of cytosolic calcium ion concentration; P:lymphocyte chemotaxis; P:positive regulation of interleukin-1 secretion; P:positive regulation of cell adhesion; C:high-density lipoprotein particle; P:acute-phase response; P:negative regulation of inflammatory response; F:G-protein coupled receptor binding; P:neutrophi…	-	IPR000096
831	serum amyloid a	283	10	4.3e-17	0.657	1	P:response to bacterium	-	no IPS match
832	---NA---	355	0	-	-	0	-	-	no IPS match
833	60s ribosomal protein l23	512	10	2.4e-87	0.996	10	P:viral transcription; P:endocrine pancreas development; C:nucleolus; F:structural constituent of ribosome; P:translational elongation; C:large ribosomal subunit; F:protein binding; P:translational termination; P:ribosomal protein import into nucleus; C:cytosolic ribosome	-	IPR000218; IPR019972; IPR023571; PTHR11761:SF4 (PANTHER)
834	glycine n-methyltransferase	758	10	2e-118	0.861	13	C:cytosol; P:S-adenosylhomocysteine metabolic process; F:glycine binding; P:methionine metabolic process; P:regulation of gluconeogenesis; F:folic acid binding; P:folic acid metabolic process; P:methylation; P:protein homotetramerization; P:glycogen metabolic process; C:nucleus; P:S-adenosylmethionine metabolic process; F:glycine N-methyltransferase activity	EC:2.1.1.20	IPR014369; G3DSA:3.30.46.10 (GENE3D), PTHR16458:SF0 (PANTHER), SSF53335 (SUPERFAMILY)
835	apolipoprotein b	284	10	8.2e-31	0.641	1	F:lipid transporter activity	-	PTHR13769 (PANTHER)
836	lithognathus mormyrus clone lmos8p02h12 mrna sequence	211	1	1.1e-57	0.82	0	-	-	no IPS match
837	nuclear speckle splicing regulatory protein 1-like	1062	10	3.4e-87	0.724	1	C:nuclear speck	-	IPR018612; PTHR31938 (PANTHER)
838	alcohol dehydrogenase class-3	1275	10	0	0.959	7	C:cytoplasm; F:S-(hydroxymethyl)glutathione dehydrogenase activity; F:zinc ion binding; P:ethanol oxidation; F:alcohol dehydrogenase (NAD) activity; F:nucleotide binding; P:oxidation-reduction process	EC:1.1.1.284; EC:1.1.1.1	IPR002085; IPR002328; IPR011032; IPR013149; IPR013154; IPR014183; IPR016040; G3DSA:3.90.180.10 (GENE3D), PTHR11695:SF4 (PANTHER), SSF51735 (SUPERFAMILY)
839	---NA---	330	0	-	-	0	-	-	no IPS match
840	urate partial	1071	10	0	0.903	3	F:urate oxidase activity; P:oxidation-reduction process; P:purine nucleobase metabolic process	EC:1.7.3.3	IPR002042; PD003367 (PRODOM), PTHR10395 (PANTHER), SSF55620 (SUPERFAMILY)
841	upf0197 transmembrane protein c11orf10 homolog	333	10	2.2e-14	1	1	C:integral to membrane	-	no IPS match
842	pancreatic trypsin	362	10	2e-72	0.841	2	F:serine-type endopeptidase activity; P:proteolysis	EC:3.4.21.0	IPR001254; IPR009003; G3DSA:2.40.10.10 (GENE3D), PTHR24264 (PANTHER)
843	catechol-o-methyltransferase domain-containing protein 1	212	10	4.9e-32	0.858	2	F:O-methyltransferase activity; P:methylation	-	IPR002935; G3DSA:3.40.50.150 (GENE3D), PTHR10509:SF5 (PANTHER)
844	---NA---	227	0	-	-	0	-	-	no IPS match
845	---NA---	987	0	-	-	0	-	-	SignalP-NN(euk) (SIGNALP), tmhmm (TMHMM)
846	---NA---	456	0	-	-	0	-	-	SignalP-NN(euk) (SIGNALP), tmhmm (TMHMM)
847	---NA---	244	0	-	-	0	-	-	tmhmm (TMHMM)
848	---NA---	246	0	-	-	0	-	-	no IPS match
849	---NA---	205	0	-	-	0	-	-	SignalP-NN(euk) (SIGNALP), tmhmm (TMHMM)
850	---NA---	619	0	-	-	0	-	-	tmhmm (TMHMM)
851	extracellular matrix protein 1-like	655	10	6.2e-25	0.624	1	C:extracellular region	-	IPR008605; PTHR16776 (PANTHER)
852	---NA---	1486	0	-	-	0	-	-	SignalP-NN(euk) (SIGNALP), tmhmm (TMHMM)
853	death-associated protein kinase 2	1086	10	4.4e-28	0.853	0	-	-	no IPS match
854	nedd8 precursor	687	10	5.2e-26	0.898	6	P:regulation of smoothened signaling pathway; P:protein neddylation; P:regulation of ubiquitin-protein ligase activity; P:cell proliferation; P:regulation of proteolysis; P:regulation of protein stability	-	SignalP-NN(euk) (SIGNALP), tmhmm (TMHMM)
855	cytochrome b5	297	10	1e-21	0.777	2	F:heme binding; P:response to chemical stimulus	-	SignalP-NN(euk) (SIGNALP), tmhmm (TMHMM)
856	complement factor h-like	278	10	5e-42	0.748	3	F:molecular_function; P:biological_process; C:cellular_component	-	IPR000436; G3DSA:2.10.70.10 (GENE3D), PTHR19325 (PANTHER), PTHR19325:SF127 (PANTHER)
857	---NA---	408	0	-	-	0	-	-	no IPS match
858	metalloreductase steap4	673	10	2.4e-126	0.866	6	F:flavin adenine dinucleotide binding; C:integral to membrane; F:oxidoreductase activity; F:iron ion binding; F:electron carrier activity; P:oxidation-reduction process	-	IPR013130; PTHR14239 (PANTHER), SignalP-NN(euk) (SIGNALP), tmhmm (TMHMM)
859	mrna turnover protein 4 homolog	599	10	5.7e-46	0.886	2	C:ribosome; P:ribosome biogenesis	-	PTHR21141 (PANTHER)
860	tox high mobility group box family member 4-like	845	10	4.1e-70	0.626	2	F:DNA binding; C:nucleus	-	IPR009071; PTHR13711 (PANTHER), PTHR13711:SF12 (PANTHER)
861	zinc finger protein 92-like	754	5	2.3e-07	0.674	0	-	-	no IPS match
862	homo sapiens mrna cdna dkfzp686n12252 (from clone dkfzp686n12252)	740	1	2.6e-09	1	0	-	-	SignalP-NN(euk) (SIGNALP)
863	gamma-aminobutyric acid receptor-associated protein	1371	10	5e-78	0.989	1	F:receptor activity	-	IPR004241; G3DSA:3.10.20.90 (GENE3D), PTHR10969:SF5 (PANTHER), tmhmm (TMHMM), SSF54236 (SUPERFAMILY)
864	---NA---	599	0	-	-	0	-	-	SignalP-NN(euk) (SIGNALP), tmhmm (TMHMM)
865	---NA---	77	0	-	-	0	-	-	SignalP-NN(euk) (SIGNALP)
866	---NA---	799	0	-	-	0	-	-	no IPS match
867	---NA---	260	0	-	-	0	-	-	SignalP-NN(euk) (SIGNALP), tmhmm (TMHMM)
868	zebrafish dna sequence from clone ch211-244m8 in linkage group complete sequence	373	1	9.7e-62	0.85	0	-	-	SignalP-NN(euk) (SIGNALP)
869	brain protein 44-like protein	1201	10	1.2e-66	0.978	0	-	-	IPR005336; PTHR14154 (PANTHER), PTHR14154:SF3 (PANTHER), tmhmm (TMHMM)
870	---NA---	222	0	-	-	0	-	-	SignalP-NN(euk) (SIGNALP), tmhmm (TMHMM)
871	---NA---	587	0	-	-	0	-	-	no IPS match
872	rna-directed dna polymerase from transposon bs	620	4	1.6e-06	0.465	0	-	-	no IPS match
873	caligus rogercresseyi clone crog-evm-505-070 dynactin subunit 1 complete cds	2000	1	0.00016	0.97	0	-	-	SignalP-NN(euk) (SIGNALP), tmhmm (TMHMM)
874	---NA---	474	0	-	-	0	-	-	SignalP-NN(euk) (SIGNALP), tmhmm (TMHMM)
875	---NA---	536	0	-	-	0	-	-	no IPS match
876	---NA---	476	0	-	-	0	-	-	no IPS match
877	upf0485 protein c1orf144 homolog	341	10	1.6e-35	0.854	3	F:molecular_function; P:biological_process; C:cellular_component	-	SignalP-NN(euk) (SIGNALP)
878	bifunctional aminoacyl-trna synthetase	842	10	2.6e-119	0.792	8	C:cytosol; C:soluble fraction; F:proline-tRNA ligase activity; P:protein complex assembly; F:ATP binding; F:protein binding; F:glutamate-tRNA ligase activity; P:prolyl-tRNA aminoacylation	EC:6.1.1.15; EC:6.1.1.17	IPR000924; IPR004046; IPR010987; PTHR10119:SF11 (PANTHER)
879	---NA---	202	0	-	-	0	-	-	tmhmm (TMHMM)
880	---NA---	222	0	-	-	0	-	-	SignalP-NN(euk) (SIGNALP), tmhmm (TMHMM)
881	---NA---	87	0	-	-	0	-	-	no IPS match
882	---NA---	439	0	-	-	0	-	-	no IPS match
883	---NA---	657	0	-	-	0	-	-	no IPS match
884	dicentrarchus labrax chromosome sequence corresponding to linkage group bottom complete sequence	1328	1	1.5e-53	0.86	0	-	-	SignalP-NN(euk) (SIGNALP)
885	---NA---	301	0	-	-	0	-	-	SignalP-NN(euk) (SIGNALP)
886	sorting nexin 12	995	10	2.3e-103	0.936	3	P:cell communication; F:phosphatidylinositol binding; F:protein binding	-	IPR001683; PTHR10555 (PANTHER), PTHR10555:SF72 (PANTHER)
887	---NA---	225	0	-	-	0	-	-	SignalP-NN(euk) (SIGNALP)
888	---NA---	359	0	-	-	0	-	-	SignalP-NN(euk) (SIGNALP)
889	fam3c precursor	1454	10	2.8e-119	0.873	0	-	-	no IPS match
890	---NA---	79	0	-	-	0	-	-	SignalP-NN(euk) (SIGNALP), tmhmm (TMHMM)
891	osmerus mordax clone omor-eva-507-025 transcription elongation factor 1 homolog complete cds	1347	1	8.9e-06	1	0	-	-	SignalP-NN(euk) (SIGNALP)
892	---NA---	873	0	-	-	0	-	-	no IPS match
893	bccip homolog	1010	10	5.1e-158	0.884	0	-	-	IPR025602
894	dissostichus mawsoni haplotype 1 afgp tlp gene partial sequence	785	1	1.8e-05	0.83	0	-	-	no IPS match
895	---NA---	285	0	-	-	0	-	-	no IPS match
896	retinoic acid receptor responder protein 3	1835	10	3e-71	0.84	1	F:receptor activity	-	IPR007053; PTHR13943 (PANTHER), PTHR13943:SF9 (PANTHER), tmhmm (TMHMM)
897	zgc:171352 protein	330	10	2.3e-26	0.534	1	F:hydrolase activity	-	no IPS match
898	dicentrarchus labrax chromosome sequence corresponding to linkage group top complete sequence	1124	1	1.7e-83	0.67	0	-	-	SignalP-NN(euk) (SIGNALP), tmhmm (TMHMM)
899	---NA---	254	0	-	-	0	-	-	SignalP-NN(euk) (SIGNALP)
900	cytochrome p450 3a	885	10	8.6e-171	0.892	6	C:endoplasmic reticulum membrane; C:microsome; F:electron carrier activity; F:heme binding; F:aromatase activity; P:oxidation-reduction process	EC:1.14.14.1	IPR001128; IPR002401; IPR017972; PTHR24302 (PANTHER), PTHR24302:SF0 (PANTHER), SignalP-NN(euk) (SIGNALP)
901	---NA---	359	0	-	-	0	-	-	SignalP-NN(euk) (SIGNALP), tmhmm (TMHMM)
902	tetraodon nigroviridis full-length cdna	608	1	1e-76	0.75	0	-	-	SignalP-NN(euk) (SIGNALP)
903	---NA---	1099	0	-	-	0	-	-	no IPS match
904	dissostichus mawsoni haplotype 2 afgp tlp gene partial sequence	334	1	9.8e-36	0.9	0	-	-	no IPS match
905	dissostichus mawsoni haplotype 2 afgp tlp gene partial sequence	1087	1	3e-99	0.88	0	-	-	no IPS match
906	unnamed protein product	609	1	9.6e-05	0.56	0	-	-	G3DSA:2.10.60.10 (GENE3D), SignalP-NN(euk) (SIGNALP), SSF57302 (SUPERFAMILY)
907	unnamed protein product	458	5	7.5e-18	0.606	0	-	-	G3DSA:2.10.60.10 (GENE3D), SSF57302 (SUPERFAMILY)
908	---NA---	483	0	-	-	0	-	-	SignalP-NN(euk) (SIGNALP), tmhmm (TMHMM)
909	caligus rogercresseyi clone crog-evm-505-070 dynactin subunit 1 complete cds	712	1	1.6e-05	0.97	0	-	-	SignalP-NN(euk) (SIGNALP)
910	---NA---	1201	0	-	-	0	-	-	SignalP-NN(euk) (SIGNALP), tmhmm (TMHMM)
911	mitochondrial 28s ribosomal protein s36	692	10	2.9e-37	0.747	1	C:ribosome	-	IPR020373; PD404576 (PRODOM), PTHR31601 (PANTHER), PTHR31601:SF0 (PANTHER)
912	oryzias latipes stromal membrane-associated protein 1-like mrna	497	1	5.3e-73	0.8	0	-	-	SignalP-NN(euk) (SIGNALP), tmhmm (TMHMM)
913	serum amyloid a	263	10	2.7e-19	0.732	3	C:extracellular region; P:response to bacterium; P:acute-phase response	-	IPR000096; SignalP-NN(euk) (SIGNALP), tmhmm (TMHMM)
914	---NA---	227	0	-	-	0	-	-	no IPS match
915	neoverrucotoxin subunit beta-like	512	10	8.8e-79	0.785	0	-	-	SignalP-NN(euk) (SIGNALP)
916	neoverrucotoxin subunit beta-like	659	10	1.6e-55	0.746	0	-	-	no IPS match
917	---NA---	480	0	-	-	0	-	-	SignalP-NN(euk) (SIGNALP), tmhmm (TMHMM)
918	transmembrane 4 l6 family member 4	443	10	8e-62	0.897	1	C:integral to membrane	-	no IPS match
919	transmembrane 4 l6 family member 4	392	10	1.5e-41	0.83	1	C:integral to membrane	-	IPR008661; PTHR14198 (PANTHER), PTHR14198:SF2 (PANTHER), tmhmm (TMHMM)
920	coagulation factor ix precursor	899	10	1.2e-126	0.736	5	C:extracellular region; P:proteolysis; P:blood coagulation; F:calcium ion binding; F:serine-type endopeptidase activity	EC:3.4.21.0	SignalP-NN(euk) (SIGNALP)
921	ribonuclease like 2	257	10	5.4e-16	0.599	7	P:negative regulation of biological process; P:angiogenesis; P:defense response to Gram-negative bacterium; F:nucleic acid binding; P:regulation of cellular process; P:defense response to Gram-positive bacterium; F:pancreatic ribonuclease activity	-	IPR001427; IPR023411; IPR023412; PTHR11437:SF10 (PANTHER)
922	pra1 family protein 3	1766	10	2.3e-106	0.94	3	F:molecular_function; P:biological_process; C:cellular_component	-	IPR004895; PTHR12859 (PANTHER), tmhmm (TMHMM)
923	zebrafish dna sequence from clone dkey-32o22 in linkage group complete sequence	591	1	3.5e-38	0.77	0	-	-	no IPS match
924	cd209 antigen-like protein e	1127	10	4.2e-71	0.598	1	F:carbohydrate binding	-	IPR001304; IPR016186; IPR016187; PTHR22800 (PANTHER), tmhmm (TMHMM)
925	---NA---	373	0	-	-	0	-	-	no IPS match
926	---NA---	429	0	-	-	0	-	-	no IPS match
927	---NA---	561	0	-	-	0	-	-	SignalP-NN(euk) (SIGNALP)
928	selenoprotein t	1223	10	1.2e-111	0.914	3	P:selenocysteine incorporation; F:selenium binding; P:cell redox homeostasis	-	IPR011893; IPR012336; IPR019389; PTHR13544:SF0 (PANTHER), SignalP-NN(euk) (SIGNALP), tmhmm (TMHMM)
929	---NA---	976	0	-	-	0	-	-	no IPS match
930	---NA---	829	0	-	-	0	-	-	SignalP-NN(euk) (SIGNALP)
931	achain solution structure of the cullin-3 homologue	650	10	7.5e-42	1	22	P:cyclin catabolic process; P:gastrulation; P:Wnt receptor signaling pathway; P:induction of apoptosis by intracellular signals; P:negative regulation of Rho protein signal transduction; C:Golgi apparatus; P:cell cycle arrest; P:positive regulation of cell proliferation; F:ubiquitin-protein ligase activity; F:ubiquitin protein ligase binding; P:protein ubiquitination; P:trophectodermal cellular m…	EC:6.3.2.19	IPR011991; IPR016157; IPR019559; PTHR11932 (PANTHER), PTHR11932:SF58 (PANTHER), SSF46785 (SUPERFAMILY)
932	chromosome 13 open reading frame 1	1393	10	4.7e-124	0.96	3	F:molecular_function; P:biological_process; C:cellular_component	-	tmhmm (TMHMM)
933	fbp32 precursor	967	10	2.4e-52	0.811	3	F:metal ion binding; P:cell adhesion;	-	IPR000421; IPR006585; IPR008979; G3DSA:2.60.120.260 (GENE3D), PTHR19277 (PANTHER), PTHR19277:SF6 (PANTHER)
934	dissostichus mawsoni haplotype 1 afgp tlp gene partial sequence	555	1	4.9e-150	0.86	0	-	-	no IPS match
935	lactose-binding lectin l-2-like	209	10	2.3e-18	0.795	1		-	no IPS match
936	oreochromis niloticus rna-binding protein 39-like mrna	378	1	2.3e-63	0.82	0	-	-	SignalP-NN(euk) (SIGNALP)
937	---NA---	527	0	-	-	0	-	-	no IPS match
938	salmo salar interferon regulatory factor 2-binding protein 2-a mrna	423	1	3.9e-42	0.73	0	-	-	no IPS match
939	gasterosteus aculeatus clone cnb284-c08 mrna sequence	301	1	5.9e-114	0.97	0	-	-	no IPS match
940	pre-mrna-processing-splicing factor 8	1445	10	0	0.959	8	C:U5 snRNP; P:response to stimulus; F:RNA binding; F:protein binding; C:nuclear speck; P:visual perception; P:nuclear mRNA splicing, via spliceosome; C:catalytic step 2 spliceosome	-	IPR000555; IPR012984; PTHR11140 (PANTHER), PTHR11140:SF0 (PANTHER)
941	signal peptidase complex catalytic subunit sec11a	1183	10	3.4e-120	0.974	8	P:regulation of insulin secretion; P:signal peptide processing; C:integral to membrane; F:serine-type peptidase activity; C:microsome; F:protein binding; P:energy reserve metabolic process; C:endoplasmic reticulum membrane	-	IPR001733; IPR011056; IPR015927; IPR019756; IPR019758; IPR019759; PTHR10806:SF4 (PANTHER), SignalP-NN(euk) (SIGNALP), tmhmm (TMHMM)
942	---NA---	748	0	-	-	0	-	-	no IPS match
943	translocating chain-associated membrane protein 1-like 1-like	917	10	2.9e-115	0.897	1	C:integral to membrane	-	IPR006634; PTHR12371 (PANTHER), PTHR12371:SF3 (PANTHER), tmhmm (TMHMM)
944	translocating chain-associated membrane protein 1-like 1-like	491	10	7.5e-68	0.922	1	C:integral to membrane	-	IPR013599; PTHR12371 (PANTHER), PTHR12371:SF3 (PANTHER), tmhmm (TMHMM)
945	tsa: anolis carolinensis comp2925_c0_seq1 transcribed rna sequence	220	1	1.4e-56	0.91	0	-	-	no IPS match
946	copper transport protein atox1	727	10	1.6e-34	0.858	2	P:metal ion transport; F:metal ion binding	-	IPR006121; G3DSA:3.30.70.100 (GENE3D), PTHR22814 (PANTHER), PTHR22814:SF17 (PANTHER)
947	---NA---	548	0	-	-	0	-	-	PS51257 (PROFILE)
948	tributyltin binding protein type 1	238	10	2.7e-15	0.737	1	F:binding	-	SignalP-NN(euk) (SIGNALP), tmhmm (TMHMM)
949	tributyltin binding protein type 1	459	9	1.6e-12	0.7844	1	F:binding	-	no IPS match
950	lates calcarifer clone lca379 microsatellite sequence	1076	1	5.1e-33	0.95	0	-	-	SignalP-NN(euk) (SIGNALP), tmhmm (TMHMM)
951	---NA---	1264	0	-	-	0	-	-	no IPS match
952	---NA---	1581	0	-	-	0	-	-	tmhmm (TMHMM)
953	racovitzia glacialis myoglobin partial cds	319	1	4.5e-46	0.95	0	-	-	no IPS match
954	---NA---	411	0	-	-	0	-	-	SignalP-NN(euk) (SIGNALP), tmhmm (TMHMM)
955	40s ribosomal protein s17	518	10	7.2e-97	0.962	6	P:rRNA processing; F:structural constituent of ribosome; P:erythrocyte homeostasis; P:translational elongation; C:cytosolic small ribosomal subunit; P:ribosomal small subunit assembly	-	IPR001210; IPR018273; PTHR10732:SF0 (PANTHER)
956	elmo domain-containing protein 2	2163	10	5.1e-132	0.638	2	C:cytoskeleton; P:phagocytosis	-	PTHR12771 (PANTHER), PTHR12771:SF1 (PANTHER)
957	---NA---	267	0	-	-	0	-	-	no IPS match
958	receptor-transporting protein 3	541	10	3.3e-64	0.661	1	F:receptor activity	-	IPR026096; PF13695 (PFAM)
959	zebrafish dna sequence from clone ch1073-484g12 in linkage group complete sequence	1044	1	6.8e-06	1	0	-	-	no IPS match
960	---NA---	219	0	-	-	0	-	-	no IPS match
961	---NA---	356	0	-	-	0	-	-	SignalP-NN(euk) (SIGNALP)
962	general transcription factor ii-i repeat domain-containing protein 2-like	301	1	1.5e-05	0.82	0	-	-	no IPS match
963	---NA---	724	0	-	-	0	-	-	SignalP-NN(euk) (SIGNALP), tmhmm (TMHMM)
964	cell death activator cide-b	1098	10	1.6e-107	0.84	2	C:intracellular; P:apoptotic process	-	IPR003508; G3DSA:3.10.20.10 (GENE3D), PTHR12306 (PANTHER), PTHR12306:SF10 (PANTHER), SSF54277 (SUPERFAMILY)
965	---NA---	880	0	-	-	0	-	-	no IPS match
966	protein phosphatase 1 regulatory subunit 12b	1106	10	2.3e-60	0.711	0	-	-	PTHR24179 (PANTHER), PTHR24179:SF0 (PANTHER)
967	Uncharacterized protein	538	1	6.1e-10	0.57	0	-	-	no IPS match
968	nipped-b-like protein	4145	10	0	0.902	30	P:negative regulation of transcription from RNA polymerase II promoter; P:regulation of developmental growth; P:sensory perception of sound; F:histone deacetylase binding; P:metanephros development; P:cellular protein localization; P:outflow tract morphogenesis; P:response to DNA damage stimulus; F:protein C-terminus binding; P:positive regulation of multicellular organism growth; F:chromo shadow…	-	IPR024986; PTHR21704 (PANTHER), PTHR21704:SF5 (PANTHER), SignalP-NN(euk) (SIGNALP)
969	---NA---	269	0	-	-	0	-	-	no IPS match
970	ubiquitin-conjugating enzyme e2 variant 2	1171	10	6.9e-79	0.945	11	P:negative regulation of neuron apoptotic process; P:positive regulation of proteasomal ubiquitin-dependent protein catabolic process; C:UBC13-MMS2 complex; P:error-free postreplication DNA repair; F:acid-amino acid ligase activity; P:positive regulation of neuron projection development; P:DNA double-strand break processing; P:post-translational protein modification; C:nucleus; P:positive regulat…	EC:6.3.2.0	SignalP-NN(euk) (SIGNALP)
971	tetraodon nigroviridis full-length cdna	783	1	1.1e-20	0.85	0	-	-	tmhmm (TMHMM)
972	---NA---	322	0	-	-	0	-	-	no IPS match
973	---NA---	228	0	-	-	0	-	-	no IPS match
974	---NA---	563	0	-	-	0	-	-	no IPS match
975	anisakis simplex complete genome	663	1	2.8e-160	0.94	0	-	-	no IPS match
976	glucose-6-phosphatase-like isoform 1	1150	10	2e-119	0.901	3	F:glucose-6-phosphatase activity; P:metabolic process; C:membrane	EC:3.1.3.9	IPR000326; PTHR12591 (PANTHER), SignalP-NN(euk) (SIGNALP), tmhmm (TMHMM)
977	cytochrome c oxidase subunit iii	249	10	3.4e-33	0.936	4	P:mitochondrial electron transport, cytochrome c to oxygen; C:integral to membrane; C:mitochondrion; F:cytochrome-c oxidase activity	EC:1.9.3.1	no IPS match
978	---NA---	2013	0	-	-	0	-	-	SignalP-NN(euk) (SIGNALP), tmhmm (TMHMM)
979	anoplopoma fimbria clone afim-evh-001-071 glycine n-methyltransferase complete cds	1364	1	1.3e-41	0.82	0	-	-	no IPS match
980	c-type lectin domain family 10 member a-like	281	10	3.9e-43	0.766	1	F:binding	-	no IPS match
981	annexin a4	1364	10	0	0.89	3	F:calcium ion binding; F:calcium-dependent phospholipid binding; P:negative regulation of coagulation	-	IPR001464; IPR002391; IPR002392; IPR018252; IPR018502
982	atp-binding cassette sub-family f member 2	2383	10	0	0.869	3	F:ATPase activity; P:ATP catabolic process; F:ATP binding	EC:3.6.1.3	IPR003439; IPR017871; G3DSA:3.40.50.300 (GENE3D), PTHR19211 (PANTHER), PTHR19211:SF15 (PANTHER), PF12848 (PFAM), SSF52540 (SUPERFAMILY)
983	---NA---	269	0	-	-	0	-	-	SignalP-NN(euk) (SIGNALP)
984	---NA---	563	0	-	-	0	-	-	no IPS match
985	---NA---	532	0	-	-	0	-	-	no IPS match
986	atp2b1b protein	1262	10	3e-179	0.931	10	P:otolith development; F:calcium-transporting ATPase activity; P:calcium ion transmembrane transport; C:integral to membrane; F:metal ion binding; P:inner ear receptor cell development; P:ATP biosynthetic process; F:ATP binding; P:posterior lateral line neuromast development; P:sensory perception of sound	EC:3.6.3.8	IPR001757; IPR004014; IPR008250; PTHR24093:SF2 (PANTHER), tmhmm (TMHMM), SSF81653 (SUPERFAMILY), SSF81665 (SUPERFAMILY)
987	dissostichus mawsoni haplotype 1 afgp tlp gene partial sequence	1017	1	6.2e-171	0.92	0	-	-	no IPS match
988	---NA---	257	0	-	-	0	-	-	no IPS match
989	---NA---	1563	0	-	-	0	-	-	no IPS match
990	---NA---	937	0	-	-	0	-	-	PS51257 (PROFILE), SignalP-NN(euk) (SIGNALP)
991	---NA---	507	0	-	-	0	-	-	no IPS match
992	signal recognition particle receptor subunit beta	1527	10	2.3e-159	0.898	4	F:receptor activity; F:GTP binding; C:intracellular; P:small GTPase mediated signal transduction	-	IPR019009; IPR024156; G3DSA:3.40.50.300 (GENE3D), PTHR19326 (PANTHER), tmhmm (TMHMM), SSF52540 (SUPERFAMILY)
993	vesicle transport protein sft2a-like	3015	10	3.6e-68	0.896	2	C:integral to membrane; P:vesicle-mediated transport	-	no IPS match
994	---NA---	1033	0	-	-	0	-	-	no IPS match
995	nucleolar protein 16-like	1161	10	2.6e-68	0.756	1	C:nucleolus	-	IPR019002; PTHR13243 (PANTHER), PTHR13243:SF0 (PANTHER)
996	dissostichus mawsoni haplotype 2 afgp tlp gene partial sequence	601	1	0	0.98	0	-	-	SignalP-NN(euk) (SIGNALP), tmhmm (TMHMM)
997	---NA---	845	0	-	-	0	-	-	SignalP-NN(euk) (SIGNALP)
998	---NA---	509	0	-	-	0	-	-	no IPS match
999	---NA---	266	0	-	-	0	-	-	no IPS match
1000	---NA---	654	0	-	-	0	-	-	SignalP-NN(euk) (SIGNALP), tmhmm (TMHMM)
1001	---NA---	516	0	-	-	0	-	-	SignalP-NN(euk) (SIGNALP)
1002	voltage-dependent anion channel 2	989	10	0	0.973	5	F:voltage-gated anion channel activity; P:transmembrane transport; P:regulation of anion transport; C:integral to membrane; C:mitochondrial outer membrane	-	IPR001925; IPR023614; IPR027246; PTHR11743 (PANTHER), PTHR11743:SF12 (PANTHER), SignalP-NN(euk) (SIGNALP)
1003	---NA---	1983	0	-	-	0	-	-	SignalP-NN(euk) (SIGNALP)
1004	6-pyruvoyl tetrahydrobiopterin synthase	255	10	3.6e-43	0.909	3	F:6-pyruvoyltetrahydropterin synthase activity; F:metal ion binding; P:tetrahydrobiopterin biosynthetic process	EC:4.2.3.12	no IPS match
1005	cytochrome family subfamily polypeptide 6	460	10	3.3e-20	0.888	6	F:heme binding; F:oxidoreductase activity, acting on paired donors, with incorporation or reduction of molecular oxygen; F:monooxygenase activity; F:electron carrier activity; P:aflatoxin B1 metabolic process; P:oxidation-reduction process	-	SignalP-NN(euk) (SIGNALP), tmhmm (TMHMM)
1006	plasminogen precursor	360	10	1.4e-37	0.883	2	F:serine-type endopeptidase activity; P:proteolysis	EC:3.4.21.0	PS51257 (PROFILE), tmhmm (TMHMM)
1007	low quality protein: glutathione peroxidase 3-like	2548	10	1.4e-74	0.746	3	F:glutathione peroxidase activity; P:response to oxidative stress; P:oxidation-reduction process	-	IPR000889; IPR012336; PTHR11592:SF0 (PANTHER)
1008	---NA---	543	0	-	-	0	-	-	no IPS match
1009	complement factor b-like	1001	10	1.2e-153	0.738	2	F:serine-type endopeptidase activity; P:proteolysis	-	IPR001254; IPR001314; IPR009003; IPR018114; G3DSA:2.40.10.10 (GENE3D), PTHR19325 (PANTHER), PTHR19325:SF85 (PANTHER)
1010	cytosolic sulfotransferase 3	1278	10	3.5e-57	0.878	5	C:cytoplasm; P:catecholamine metabolic process; P:xenobiotic metabolic process; F:estrone sulfotransferase activity; P:estrogen metabolic process	EC:2.8.2.4	SignalP-NN(euk) (SIGNALP)
1011	protein casc4-like	438	7	3.1e-42	0.6743	0	-	-	no IPS match
1012	protein casc4-like	1235	10	2.7e-76	0.824	1	C:membrane	-	IPR026139; IPR026141; SignalP-NN(euk) (SIGNALP), tmhmm (TMHMM)
1013	secretory phospholipase a2 receptor-like	1743	8	1.4e-74	0.6188	0	-	-	IPR023412; SignalP-NN(euk) (SIGNALP)
1014	---NA---	334	0	-	-	0	-	-	no IPS match
1015	---NA---	260	0	-	-	0	-	-	no IPS match
1016	Medicago truncatula clone JCVI-FLMt-21I23 unknown mRNA	1308	1	8.6e-06	0.97	0	-	-	SignalP-NN(euk) (SIGNALP), tmhmm (TMHMM)
1017	26s proteasome non-atpase regulatory subunit 6	1449	10	0	0.968	2	C:proteasome complex; F:protein binding	-	IPR000717; IPR011991; IPR019585; PTHR14145 (PANTHER), PTHR14145:SF1 (PANTHER), SSF46785 (SUPERFAMILY)
1018	lecithin retinol acyltransferase-like	1367	10	4e-112	0.791	1	F:transferase activity	-	IPR007053; PTHR13943 (PANTHER), PTHR13943:SF1 (PANTHER), SignalP-NN(euk) (SIGNALP)
1019	cytochrome p450 2j6-like	551	10	5.9e-72	0.813	0	-	-	tmhmm (TMHMM)
1020	splicing proline- and glutamine-rich-like	432	6	3.7e-07	0.6683	3	F:nucleic acid binding; P:brain development; F:nucleotide binding	-	PTHR23189 (PANTHER), PTHR23189:SF13 (PANTHER)
1021	---NA---	473	0	-	-	0	-	-	no IPS match
1022	---NA---	433	0	-	-	0	-	-	no IPS match
1023	---NA---	353	0	-	-	0	-	-	no IPS match
1024	---NA---	243	0	-	-	0	-	-	SignalP-NN(euk) (SIGNALP)
1025	---NA---	746	0	-	-	0	-	-	no IPS match
1026	oryzias latipes protein ssxt- transcript variant 2 mrna	1669	1	4.1e-106	0.74	0	-	-	no IPS match
1027	pre-mrna-splicing factor syf2	480	10	1.6e-58	0.971	3	P:mRNA processing; C:nucleus; P:RNA splicing	-	IPR013260
1028	transmembrane protein 59-like	1350	10	0	0.841	1	C:integral to membrane	-	IPR022065; PTHR15488 (PANTHER), PTHR15488:SF3 (PANTHER), SignalP-NN(euk) (SIGNALP), tmhmm (TMHMM)
1029	scophthalmus maximus clone kbc35 60s ribosomal protein l27 complete cds	258	1	6.4e-05	0.97	0	-	-	tmhmm (TMHMM)
1030	---NA---	264	0	-	-	0	-	-	no IPS match
1031	---NA---	205	0	-	-	0	-	-	no IPS match
1032	cytochrome p450 2j6-like	904	10	2.7e-130	0.843	4	F:heme binding; F:oxidoreductase activity, acting on paired donors, with incorporation or reduction of molecular oxygen, reduced flavin or flavoprotein as one donor, and incorporation of one atom of oxygen; F:electron carrier activity; P:oxidation-reduction process	EC:1.14.14.0	IPR001128; IPR002401; IPR017972; PTHR24300 (PANTHER)
1033	---NA---	1522	0	-	-	0	-	-	SignalP-NN(euk) (SIGNALP), tmhmm (TMHMM)
1034	---NA---	2036	0	-	-	0	-	-	no IPS match
1035	---NA---	377	0	-	-	0	-	-	SignalP-NN(euk) (SIGNALP), tmhmm (TMHMM)
1036	protein ambp-like	693	10	3.2e-80	0.694	1	F:small molecule binding	-	IPR000566; IPR002345; IPR002968; IPR011038; IPR012674; PTHR11430 (PANTHER), SignalP-NN(euk) (SIGNALP)
1037	---NA---	527	0	-	-	0	-	-	tmhmm (TMHMM)
1038	cytochrome b	1161	10	0	0.945	8	F:metal ion binding; F:oxidoreductase activity; C:respiratory chain; F:electron carrier activity; P:transport; C:integral to membrane; P:respiratory electron transport chain; C:mitochondrion	-	IPR005797; IPR016174; IPR016175; G3DSA:1.20.810.10 (GENE3D), PTHR19271:SF0 (PANTHER), SignalP-NN(euk) (SIGNALP), tmhmm (TMHMM)
1039	cytochrome partial	313	10	1.3e-38	0.95	3	F:electron carrier activity; C:membrane; F:oxidoreductase activity	-	IPR005798; G3DSA:1.10.287.980 (GENE3D), SignalP-NN(euk) (SIGNALP), tmhmm (TMHMM)
1040	---NA---	345	0	-	-	0	-	-	no IPS match
1041	---NA---	277	0	-	-	0	-	-	no IPS match
1042	cysteine-rich protein 2	1252	10	6.8e-44	0.837	3	P:positive regulation of cell proliferation; P:hemopoiesis; F:zinc ion binding	-	SignalP-NN(euk) (SIGNALP), tmhmm (TMHMM)
1043	cysteine-rich protein 2-like	344	10	1.3e-50	0.956	1	F:zinc ion binding	-	IPR001781; PTHR24208 (PANTHER), SSF57716 (SUPERFAMILY)
1044	cysteine-rich protein 2-like	351	10	6.3e-51	0.961	1	F:zinc ion binding	-	IPR001781; PTHR24208 (PANTHER), SSF57716 (SUPERFAMILY)
1045	---NA---	577	0	-	-	0	-	-	no IPS match
1046	PREDICTED: hypothetical protein LOC100562870	1240	1	0.00076	0.54	0	-	-	no IPS match
1047	---NA---	1155	0	-	-	0	-	-	SignalP-NN(euk) (SIGNALP), tmhmm (TMHMM)
1048	tetraspanin-9	384	10	8.8e-53	0.864	1	C:integral to membrane	-	no IPS match
1049	---NA---	641	0	-	-	0	-	-	no IPS match
1050	---NA---	296	0	-	-	0	-	-	SignalP-NN(euk) (SIGNALP)
1051	---NA---	310	0	-	-	0	-	-	no IPS match
1052	---NA---	439	0	-	-	0	-	-	SignalP-NN(euk) (SIGNALP)
1053	Uncharacterized protein	530	7	6.3e-17	0.85	0	-	-	no IPS match
1054	28s ribosomal protein mitochondrial-like	1138	10	1e-07	0.785	3	C:ribosome; F:structural constituent of ribosome; P:translation	-	no IPS match
1055	---NA---	442	0	-	-	0	-	-	no IPS match
1056	4-hydroxyphenylpyruvate dioxygenase	1311	10	0	0.901	6	F:metal ion binding; P:tyrosine catabolic process; F:4-hydroxyphenylpyruvate dioxygenase activity; P:L-phenylalanine catabolic process; F:lactoylglutathione lyase activity; P:oxidation-reduction process	EC:1.13.11.27; EC:4.4.1.5	IPR004360; IPR005956; G3DSA:3.10.180.10 (GENE3D), PTHR11959:SF0 (PANTHER), SSF54593 (SUPERFAMILY)
1057	atp synthase subunit mitochondrial precursor	805	10	7.5e-109	0.86	4	C:proton-transporting ATP synthase complex, catalytic core F(1); F:hydrogen ion transporting ATP synthase activity, rotational mechanism; P:ATP synthesis coupled proton transport; C:plasma membrane	-	IPR000711; IPR026015; PTHR11910:SF0 (PANTHER)
1058	---NA---	712	0	-	-	0	-	-	SignalP-NN(euk) (SIGNALP), tmhmm (TMHMM)
1059	---NA---	1297	0	-	-	0	-	-	no IPS match
1060	PREDICTED: Oreochromis niloticus hypothetical protein LOC100707681 (LOC100707681), mRNA	248	1	4.1e-45	0.81	0	-	-	SignalP-NN(euk) (SIGNALP)
1061	---NA---	253	0	-	-	0	-	-	SignalP-NN(euk) (SIGNALP)
1062	peroxisomal membrane protein 2-like	1869	10	4.8e-111	0.808	2	C:mitochondrion; C:integral to peroxisomal membrane	-	IPR007248; tmhmm (TMHMM)
1063	genome sequencing contig c270	215	10	7.2e-15	0.626	1	F:DNA binding	-	SignalP-NN(euk) (SIGNALP)
1064	---NA---	525	0	-	-	0	-	-	no IPS match
1065	btb poz domain-containing protein kctd9	2745	10	0	0.849	3	C:voltage-gated potassium channel complex; F:voltage-gated potassium channel activity; P:potassium ion transport	-	no IPS match
1066	cop9 signalosome complex subunit 4	1668	10	0	0.983	3	C:cytoplasm; F:binding; C:signalosome	-	tmhmm (TMHMM)
1067	cop9 signalosome complex subunit 4	477	10	3.1e-66	0.72	1	C:nucleus	-	PTHR10855 (PANTHER), PTHR10855:SF2 (PANTHER)
1068	epinephelus coioides x epinephelus lanceolatus voucher ecel001 microsatellite ecelxh004 sequence	1263	1	6e-14	0.9	0	-	-	no IPS match
1069	---NA---	522	0	-	-	0	-	-	no IPS match
1070	PREDICTED: hypothetical protein LOC100712411	849	7	1.2e-81	0.7571	2	C:cytoskeleton; F:tropomyosin binding	-	SignalP-NN(euk) (SIGNALP), tmhmm (TMHMM)
1071	acid ceramidase-like	666	10	2e-18	0.906	3	P:ceramide metabolic process; C:lysosome; F:ceramidase activity	EC:3.5.1.23	SignalP-NN(euk) (SIGNALP)
1072	dicentrarchus labrax chromosome sequence corresponding to linkage group complete sequence	684	1	1.2e-114	0.73	0	-	-	tmhmm (TMHMM)
1073	---NA---	1140	0	-	-	0	-	-	no IPS match
1074	proteasome subunit beta type-7 precursor	268	10	2.9e-38	0.877	5	C:cytoplasm; C:proteasome core complex; C:nucleus; F:threonine-type endopeptidase activity; P:proteolysis involved in cellular protein catabolic process	EC:3.4.25.0	IPR024689; G3DSA:3.60.20.10 (GENE3D), PTHR11599 (PANTHER), PTHR11599:SF1 (PANTHER)
1075	---NA---	398	0	-	-	0	-	-	no IPS match
1076	---NA---	219	0	-	-	0	-	-	no IPS match
1077	---NA---	347	0	-	-	0	-	-	SignalP-NN(euk) (SIGNALP)
1078	inter-alpha-trypsin inhibitor heavy chain h3-like	1677	10	0	0.844	1	F:protein binding	-	IPR002035; IPR013694; G3DSA:3.40.50.410 (GENE3D), PTHR10338 (PANTHER), PTHR10338:SF24 (PANTHER), SSF53300 (SUPERFAMILY)
1079	protein ambp-like	253	9	2e-09	0.6356	1	F:serine-type endopeptidase inhibitor activity	-	IPR002223; PTHR10083 (PANTHER)
1080	low quality protein: ornithine decarboxylase antizyme 1-like	1209	10	2e-86	0.906	2	F:ornithine decarboxylase inhibitor activity; P:negative regulation of catalytic activity	-	no IPS match
1081	canopy-1 precursor	246	10	8.6e-31	0.824	3	P:fibroblast growth factor receptor signaling pathway; P:midbrain-hindbrain boundary development; C:endoplasmic reticulum	-	IPR021852; PTHR13341 (PANTHER), PTHR13341:SF2 (PANTHER), SignalP-NN(euk) (SIGNALP), tmhmm (TMHMM)
1082	---NA---	387	0	-	-	0	-	-	no IPS match
1083	tripartite motif-containing protein 16-like	738	10	2.9e-70	0.847	1	F:protein binding	-	IPR001870; IPR003877; IPR003879; IPR008985; IPR018355; PTHR24103 (PANTHER), PTHR24103:SF86 (PANTHER)
1084	---NA---	354	0	-	-	0	-	-	no IPS match
1085	#NAME?	998	10	5e-32	0.922	7	C:cytoplasm; F:metal ion binding; C:plasma membrane; P:L-methionine salvage from methylthioadenosine; C:nucleus; F:acireductone dioxygenase (Ni2+-requiring) activity; P:oxidation-reduction process	EC:1.13.11.53	SignalP-NN(euk) (SIGNALP)
1086	oryzias latipes protein slowmo homolog 2-like mrna	899	1	2.2e-11	0.75	0	-	-	no IPS match
1087	---NA---	417	0	-	-	0	-	-	SignalP-NN(euk) (SIGNALP), tmhmm (TMHMM)
1088	---NA---	274	0	-	-	0	-	-	no IPS match
1089	---NA---	774	0	-	-	0	-	-	no IPS match
1090	---NA---	363	0	-	-	0	-	-	SignalP-NN(euk) (SIGNALP)
1091	---NA---	657	0	-	-	0	-	-	SignalP-NN(euk) (SIGNALP), tmhmm (TMHMM)
1092	ferritin high chain	572	10	7.9e-73	0.978	5	P:cellular iron ion homeostasis; F:oxidoreductase activity; F:ferric iron binding; P:iron ion transport; P:oxidation-reduction process	-	IPR001519; IPR008331; IPR009040; IPR009078; IPR012347; IPR014034
1093	myosin regulatory light chain smooth muscle isoform	1302	10	1e-117	0.972	1	F:calcium ion binding	-	IPR002048; IPR011992; IPR018247; PTHR23049 (PANTHER), PTHR23049:SF6 (PANTHER), SSF47473 (SUPERFAMILY)
1094	myosin regulatory light polypeptide 9-like	983	10	2.2e-113	0.93	1	F:calcium ion binding	-	no IPS match
1095	indoleamine -dioxygenase 2	501	10	4.8e-94	0.827	2	F:heme binding; F:oxidoreductase activity, acting on single donors with incorporation of molecular oxygen, incorporation of two atoms of oxygen	EC:1.13.11.0	IPR000898; PTHR32252 (PANTHER), PTHR32252:SF0 (PANTHER), SSF140959 (SUPERFAMILY)
1096	---NA---	332	0	-	-	0	-	-	no IPS match
1097	---NA---	357	0	-	-	0	-	-	no IPS match
1098	mannose-binding lectin-associated serine protease- partial	871	10	2.1e-142	0.814	12	F:protein binding; F:serine-type endopeptidase activity; C:intracellular membrane-bounded organelle; C:extracellular region; P:organ development; P:response to vitamin; P:response to metal ion; P:response to abiotic stimulus; P:response to stress; P:proteolysis; P:response to hormone stimulus; C:cytoplasmic part	EC:3.4.21.0	IPR001254; IPR001314; IPR009003; G3DSA:2.40.10.10 (GENE3D), PTHR24275 (PANTHER), PTHR24275:SF28 (PANTHER), SignalP-NN(euk) (SIGNALP)
1099	atp synthase subunit mitochondrial	1298	10	2.9e-77	0.837	5	F:hydrogen ion transmembrane transporter activity; C:mitochondrial proton-transporting ATP synthase complex, coupling factor F(o); P:ATP synthesis coupled proton transport; F:hydrolase activity; F:protein binding	-	IPR003112; PTHR23192 (PANTHER), PTHR23192:SF5 (PANTHER)
1100	---NA---	429	0	-	-	0	-	-	no IPS match
1101	dissostichus mawsoni haplotype 2 afgp tlp gene partial sequence	220	1	4.7e-12	0.97	0	-	-	no IPS match
1102	ah006117s3tilapia mossambica insulin-like growth factor ii (igf-ii) exon 4 and complete cds	371	1	1.4e-97	0.84	0	-	-	SignalP-NN(euk) (SIGNALP), tmhmm (TMHMM)
1103	ncor1 protein	403	10	2.1e-68	0.912	31	F:sequence-specific DNA binding transcription factor activity; P:positive regulation of histone deacetylation; C:nuclear chromatin; P:negative regulation of JNK cascade; P:negative regulation of phosphatidylinositol 3-kinase cascade; P:regulation of glycolysis by negative regulation of transcription from RNA polymerase II promoter; P:CD4-positive, CD25-positive, alpha-beta regulatory T cell diffe…	-	IPR001005; IPR009057; IPR017884; PTHR13992 (PANTHER), PTHR13992:SF5 (PANTHER)
1104	upf0368 protein cxorf26-like	668	10	6.7e-81	0.848	3	F:molecular_function; P:biological_process; C:cellular_component	-	SignalP-NN(euk) (SIGNALP)
1105	---NA---	401	0	-	-	0	-	-	SignalP-NN(euk) (SIGNALP)
1106	eukaryotic translation initiation factor 4e type 3	2536	10	2.3e-97	0.88	6	C:cytoplasm; P:translational initiation; C:mRNA cap binding complex; F:translation initiation factor activity; P:regulation of translation; F:RNA binding	-	IPR001040; IPR023398
1107	interleukin-1 receptor type 2	1425	10	3.6e-114	0.593	1	F:interleukin-1 receptor activity	-	IPR004074; IPR007110; IPR013783; IPR015621; PTHR11890:SF11 (PANTHER), PF13895 (PFAM), SignalP-NN(euk) (SIGNALP), tmhmm (TMHMM), SSF48726 (SUPERFAMILY)
1108	---NA---	329	0	-	-	0	-	-	no IPS match
1109	---NA---	135	0	-	-	0	-	-	no IPS match
1110	---NA---	52	0	-	-	0	-	-	no IPS match
1111	---NA---	215	0	-	-	0	-	-	no IPS match
1112	caligus rogercresseyi clone crog-evm-505-070 dynactin subunit 1 complete cds	652	1	4.2e-06	0.97	0	-	-	SignalP-NN(euk) (SIGNALP), tmhmm (TMHMM)
1113	bile salt-activated lipase-like	792	10	2.5e-127	0.803	1	F:sterol esterase activity	EC:3.1.1.13	IPR002018; IPR019826; G3DSA:3.40.50.1820 (GENE3D), PTHR11559 (PANTHER), PTHR11559:SF34 (PANTHER), SSF53474 (SUPERFAMILY)
1114	---NA---	107	0	-	-	0	-	-	no IPS match
1115	bile salt-activated lipase-like	553	10	2.2e-80	0.736	1	F:hydrolase activity	-	IPR002018; G3DSA:3.40.50.1820 (GENE3D), PTHR11559 (PANTHER), PTHR11559:SF34 (PANTHER), SSF53474 (SUPERFAMILY)
1116	bile salt-activated lipase-like	310	10	3e-33	0.705	1	F:hydrolase activity	-	IPR002018; G3DSA:3.40.50.1820 (GENE3D), PTHR11559 (PANTHER), PTHR11559:SF34 (PANTHER), SSF53474 (SUPERFAMILY)
1117	---NA---	1098	0	-	-	0	-	-	no IPS match
1118	---NA---	609	0	-	-	0	-	-	no IPS match
1119	---NA---	280	0	-	-	0	-	-	no IPS match
1120	caligus clemensi clone ccle-evs-510-057 serine threonine-protein kinase nek1 complete cds	804	1	5.2e-06	1	0	-	-	SignalP-NN(euk) (SIGNALP), tmhmm (TMHMM)
1121	---NA---	389	0	-	-	0	-	-	no IPS match
1122	cytochrome b	463	10	1.4e-81	0.935	8	F:metal ion binding; F:oxidoreductase activity; C:respiratory chain; F:electron carrier activity; P:transport; C:integral to membrane; P:respiratory electron transport chain; C:mitochondrion	-	IPR005797; IPR016174; IPR016175; G3DSA:1.20.810.10 (GENE3D), PTHR19271:SF0 (PANTHER), SignalP-NN(euk) (SIGNALP), tmhmm (TMHMM)
1123	af064564fugu rubripes neurofibromatosis type 1 a-kinase anchor protein baw protein and wsb1 protein complete cds	841	1	3.2e-91	0.85	0	-	-	tmhmm (TMHMM)
1124	---NA---	33	0	-	-	0	-	-	no IPS match
1125	dissostichus mawsoni haplotype 1 afgp tlp gene partial sequence	353	1	7.5e-44	0.89	0	-	-	SignalP-NN(euk) (SIGNALP), tmhmm (TMHMM)
1126	---NA---	1509	0	-	-	0	-	-	SignalP-NN(euk) (SIGNALP), tmhmm (TMHMM)
1127	---NA---	247	0	-	-	0	-	-	no IPS match
1128	immunoglobulin mu heavy chain secreted form	1515	10	0	0.862	1	F:protein binding	-	IPR003006; IPR003597; IPR007110; IPR013783; PTHR23266 (PANTHER), SSF48726 (SUPERFAMILY)
1129	tetraodon nigroviridis full-length cdna	494	1	2.7e-51	0.77	0	-	-	no IPS match
1130	eukaryotic translation initiation factor 3 subunit m	554	10	2.9e-78	0.959	4	F:hydrolase activity; P:translational initiation; F:translation initiation factor activity; F:protein binding	-	IPR000717; IPR011991; PTHR15350 (PANTHER), PTHR15350:SF3 (PANTHER), SSF46785 (SUPERFAMILY)
1131	---NA---	283	0	-	-	0	-	-	no IPS match
1132	bile salt-activated lipase-like	298	10	3.8e-36	0.693	1	F:carboxylic ester hydrolase activity	EC:3.1.1.0	IPR002018; G3DSA:3.40.50.1820 (GENE3D), PTHR11559 (PANTHER), PTHR11559:SF34 (PANTHER), tmhmm (TMHMM), SSF53474 (SUPERFAMILY)
1133	bile salt-activated lipase-like	189	10	6.3e-19	0.724	0	-	-	IPR002018; G3DSA:3.40.50.1820 (GENE3D), PTHR11559 (PANTHER), PTHR11559:SF34 (PANTHER), SSF53474 (SUPERFAMILY)
1134	tubulin beta-2c chain	465	10	1.9e-77	0.999	8	C:microtubule; P:protein polymerization; P:GTP catabolic process; P:microtubule-based movement; F:GTPase activity; C:cytoplasm; F:GTP binding; F:structural constituent of cytoskeleton	-	IPR000217; IPR002453; IPR003008; SignalP-NN(euk) (SIGNALP)
1135	beta tubulin	599	10	8.1e-131	0.996	8	C:microtubule; P:protein polymerization; P:GTP catabolic process; P:microtubule-based movement; F:GTPase activity; C:cytoplasm; F:GTP binding; F:structural constituent of cytoskeleton	-	IPR000217; IPR002453; IPR003008; IPR017975
1136	---NA---	728	0	-	-	0	-	-	SignalP-NN(euk) (SIGNALP)
1137	dissostichus mawsoni haplotype 2 afgp tlp gene partial sequence	799	1	7.6e-137	0.75	0	-	-	no IPS match
1138	serine threonine-protein kinase nek7	1665	10	1.2e-170	0.972	4	F:ATP binding; P:protein phosphorylation; F:protein serine/threonine kinase activity; F:protein tyrosine kinase activity	EC:2.7.11.0	IPR000719; IPR001245; IPR002290; IPR008271; IPR011009; IPR020635; G3DSA:1.10.510.10 (GENE3D), G3DSA:3.30.200.20 (GENE3D), PTHR24362 (PANTHER), PTHR24362:SF107 (PANTHER)
1139	---NA---	285	0	-	-	0	-	-	SignalP-NN(euk) (SIGNALP), tmhmm (TMHMM)
1140	---NA---	555	0	-	-	0	-	-	no IPS match
1141	---NA---	267	0	-	-	0	-	-	no IPS match
1142	---NA---	1468	0	-	-	0	-	-	no IPS match
1143	pre-mrna-splicing factor spf27	1366	10	9.9e-140	0.948	3	C:spliceosomal complex; P:mRNA processing; P:RNA splicing	-	IPR008409; PTHR13296 (PANTHER)
1144	---NA---	139	0	-	-	0	-	-	no IPS match
1145	---NA---	2545	0	-	-	0	-	-	SignalP-NN(euk) (SIGNALP)
1146	60s ribosomal protein l30	491	10	7.6e-64	0.998	3	C:ribosome; F:structural constituent of ribosome; P:translation	-	IPR000231; IPR004038; IPR022991; G3DSA:3.30.1330.30 (GENE3D), SSF55315 (SUPERFAMILY)
1147	homo sapiens proteasome ( macropain) alpha mrna (cdna clone mgc:61812 image:4093514) complete cds	837	1	2.5e-10	0.94	0	-	-	SignalP-NN(euk) (SIGNALP)
1148	nascent polypeptide-associated complex subunit alpha	517	10	7.7e-76	0.983	0	-	-	IPR002715; IPR016641; PTHR21713:SF0 (PANTHER)
1149	nascent polypeptide-associated complex subunit alpha	610	10	5.2e-19	0.86	0	-	-	IPR002715; IPR016641; PTHR21713:SF0 (PANTHER)
1150	chionodraco hamatus mrna for t cell receptor beta chain (tcrb gene)	274	1	6.4e-75	0.85	0	-	-	no IPS match
1151	---NA---	454	0	-	-	0	-	-	no IPS match
1152	gtpase imap family member 8-like	1618	10	4e-53	0.636	1	F:GTP binding	-	IPR006703; G3DSA:3.40.50.300 (GENE3D), PTHR10903 (PANTHER), SSF52540 (SUPERFAMILY)
1153	---NA---	263	0	-	-	0	-	-	no IPS match
1154	male-specific protein	227	10	1.5e-20	0.661	1	F:binding	-	no IPS match
1155	---NA---	509	0	-	-	0	-	-	no IPS match
1156	protein transport protein sec61 subunit gamma	1547	10	6e-24	0.996	4	C:integral to endoplasmic reticulum membrane; F:P-P-bond-hydrolysis-driven protein transmembrane transporter activity; P:protein targeting to ER; P:transmembrane transport	-	SignalP-NN(euk) (SIGNALP), tmhmm (TMHMM)
1157	---NA---	523	0	-	-	0	-	-	no IPS match
1158	---NA---	333	0	-	-	0	-	-	no IPS match
1159	hyaluronan-binding protein 2-like	276	10	2.3e-15	0.839	2	F:serine-type endopeptidase activity; P:proteolysis	EC:3.4.21.0	no IPS match
1160	---NA---	782	0	-	-	0	-	-	SignalP-NN(euk) (SIGNALP)
1161	protein impact-like	792	10	1.7e-78	0.952	3	P:negative regulation of protein phosphorylation; F:ligase activity; P:regulation of translational initiation	-	IPR001498; IPR020568; IPR020569; IPR023582
1162	---NA---	262	0	-	-	0	-	-	SignalP-NN(euk) (SIGNALP), tmhmm (TMHMM)
1163	cytochrome p450 2j6-like	1151	10	4.6e-115	0.751	5	F:oxidoreductase activity, acting on paired donors, with incorporation or reduction of molecular oxygen; F:monooxygenase activity; F:electron carrier activity; F:heme binding; P:oxidation-reduction process	-	IPR001128; IPR002401; PTHR24300 (PANTHER), PTHR24300:SF1 (PANTHER)
1164	---NA---	306	0	-	-	0	-	-	no IPS match
1165	male-specific protein	306	10	4.9e-19	0.683	1	F:binding	-	SignalP-NN(euk) (SIGNALP)
1166	gasterosteus aculeatus clone vmrc26- complete sequence	347	1	8.4e-37	0.77	0	-	-	no IPS match
1167	gasterosteus aculeatus clone vmrc26- complete sequence	254	1	8.2e-29	0.86	0	-	-	SignalP-NN(euk) (SIGNALP), tmhmm (TMHMM)
1168	gasterosteus aculeatus clone vmrc26- complete sequence	184	1	6.9e-09	0.88	0	-	-	SignalP-NN(euk) (SIGNALP), tmhmm (TMHMM)
1169	---NA---	280	0	-	-	0	-	-	SignalP-NN(euk) (SIGNALP), tmhmm (TMHMM)
1170	---NA---	276	0	-	-	0	-	-	tmhmm (TMHMM)
1171	---NA---	726	0	-	-	0	-	-	SignalP-NN(euk) (SIGNALP), tmhmm (TMHMM)
1172	---NA---	505	0	-	-	0	-	-	SignalP-NN(euk) (SIGNALP), tmhmm (TMHMM)
1173	---NA---	395	0	-	-	0	-	-	SignalP-NN(euk) (SIGNALP)
1174	---NA---	57	0	-	-	0	-	-	no IPS match
1175	---NA---	380	0	-	-	0	-	-	SignalP-NN(euk) (SIGNALP)
1176	---NA---	260	0	-	-	0	-	-	no IPS match
1177	ferritin m subunit	632	10	4.4e-111	0.959	5	P:cellular iron ion homeostasis; F:ferric iron binding; F:ferroxidase activity; P:iron ion transport; P:oxidation-reduction process	EC:1.16.3.1	IPR001519; IPR008331; IPR009040; IPR009078; IPR012347; IPR014034
1178	ferritin m subunit	656	10	1.3e-112	0.968	5	P:cellular iron ion homeostasis; F:ferric iron binding; F:ferroxidase activity; P:iron ion transport; P:oxidation-reduction process	EC:1.16.3.1	IPR001519; IPR008331; IPR009040; IPR009078; IPR012347; IPR014034
1179	plecoglossus altivelis partial mrna for ferritin middle subunit (ft gene)	226	1	1.1e-07	1	0	-	-	no IPS match
1180	---NA---	226	0	-	-	0	-	-	no IPS match
1181	polyubiquitine protein	220	10	1.8e-43	1	35	P:viral reproduction; P:endosomal transport; P:negative regulation of ubiquitin-protein ligase activity involved in mitotic cell cycle; P:MyD88-independent toll-like receptor signaling pathway; P:positive regulation of I-kappaB kinase/NF-kappaB cascade; P:DNA repair; P:toll-like receptor 3 signaling pathway; P:M/G1 transition of mitotic cell cycle; P:toll-like receptor 4 signaling pathway; P:Toll…	-	IPR000626; IPR019955; IPR019956; G3DSA:3.10.20.90 (GENE3D), PTHR10666 (PANTHER), SSF54236 (SUPERFAMILY)
1182	polyubiquitine protein	221	10	3.8e-44	1	35	P:viral reproduction; P:endosomal transport; P:negative regulation of ubiquitin-protein ligase activity involved in mitotic cell cycle; P:MyD88-independent toll-like receptor signaling pathway; P:positive regulation of I-kappaB kinase/NF-kappaB cascade; P:DNA repair; P:toll-like receptor 3 signaling pathway; P:M/G1 transition of mitotic cell cycle; P:toll-like receptor 4 signaling pathway; P:Toll…	-	IPR000626; IPR019954; IPR019955; IPR019956; G3DSA:3.10.20.90 (GENE3D), PTHR10666 (PANTHER), SSF54236 (SUPERFAMILY)
1183	snare-associated protein snapin	1174	10	8.7e-47	0.978	1	C:BLOC-1 complex	-	no IPS match
1184	---NA---	461	0	-	-	0	-	-	tmhmm (TMHMM)
1185	---NA---	597	0	-	-	0	-	-	SignalP-NN(euk) (SIGNALP), tmhmm (TMHMM)
1186	---NA---	419	0	-	-	0	-	-	no IPS match
1187	---NA---	82	0	-	-	0	-	-	SignalP-NN(euk) (SIGNALP), tmhmm (TMHMM)
1188	elongation factor 2	2286	10	0	0.912	7	F:translation elongation factor activity; P:translational elongation; P:response to chemical stimulus; P:GTP catabolic process; F:GTPase activity; F:GTP binding; P:embryo development	-	IPR000640; IPR004161; IPR005517; IPR009000; IPR009022; IPR014721; IPR020568; G3DSA:2.40.30.10 (GENE3D), G3DSA:3.30.70.870 (GENE3D), G3DSA:3.90.1430.10 (GENE3D), PTHR23115 (PANTHER), PTHR23115:SF4 (PANTHER), SSF52540 (SUPERFAMILY)
1189	---NA---	1131	0	-	-	0	-	-	no IPS match
1190	---NA---	201	0	-	-	0	-	-	no IPS match
1191	gasterosteus aculeatus clone vmrc28- complete sequence	1110	1	2.5e-100	0.76	0	-	-	SignalP-NN(euk) (SIGNALP), tmhmm (TMHMM)
1192	---NA---	255	0	-	-	0	-	-	no IPS match
1193	---NA---	277	0	-	-	0	-	-	SignalP-NN(euk) (SIGNALP)
1194	---NA---	601	0	-	-	0	-	-	no IPS match
1195	dissostichus mawsoni haplotype 2 afgp tlp gene partial sequence	1253	1	4e-111	0.94	0	-	-	SignalP-NN(euk) (SIGNALP)
1196	---NA---	423	0	-	-	0	-	-	SignalP-NN(euk) (SIGNALP), tmhmm (TMHMM)
1197	---NA---	330	0	-	-	0	-	-	no IPS match
1198	---NA---	1254	0	-	-	0	-	-	tmhmm (TMHMM)
1199	---NA---	500	0	-	-	0	-	-	SignalP-NN(euk) (SIGNALP)
1200	---NA---	911	0	-	-	0	-	-	PTHR24096 (PANTHER)
1201	cytochrome oxidase subunit i	494	10	8.9e-45	0.892	9	P:aerobic respiration; C:mitochondrial inner membrane; C:respiratory chain; F:electron carrier activity; F:heme binding; P:transport; C:integral to membrane; P:electron transport chain; F:cytochrome-c oxidase activity	EC:1.9.3.1	IPR000883; IPR023616; PTHR10422:SF6 (PANTHER), SignalP-NN(euk) (SIGNALP), tmhmm (TMHMM)
1202	out at first protein homolog	1779	10	9.4e-29	0.905	0	-	-	no IPS match
1203	---NA---	406	0	-	-	0	-	-	no IPS match
1204	transmembrane and coiled-coil domains 1	896	10	7.1e-78	0.976	1	C:integral to membrane	-	IPR002809; IPR008559; SignalP-NN(euk) (SIGNALP), tmhmm (TMHMM)
1205	---NA---	939	0	-	-	0	-	-	SignalP-NN(euk) (SIGNALP)
1206	complement component c3	285	10	2.1e-34	0.878	3	C:extracellular space; F:endopeptidase inhibitor activity; P:negative regulation of endopeptidase activity	-	IPR011625; PTHR11412 (PANTHER), PTHR11412:SF14 (PANTHER)
1207	---NA---	992	0	-	-	0	-	-	no IPS match
1208	dissostichus mawsoni haplotype 1 afgp tlp gene partial sequence	927	1	1.6e-57	0.84	0	-	-	no IPS match
1209	---NA---	545	0	-	-	0	-	-	no IPS match
1210	nadh dehydrogenase subunit 1	904	10	1.9e-138	0.935	4	C:integral to membrane; C:mitochondrion; P:oxidation-reduction process; F:NADH dehydrogenase (ubiquinone) activity	EC:1.6.5.3	IPR001694; PTHR11432:SF0 (PANTHER), SignalP-NN(euk) (SIGNALP), tmhmm (TMHMM)
1211	lysosomal protective protein precursor	497	10	5.3e-34	0.843	4	F:serine-type carboxypeptidase activity; C:mitochondrion; P:proteolysis; C:nucleus	EC:3.4.16.0	IPR001563; IPR018202; G3DSA:3.40.50.1820 (GENE3D), SSF53474 (SUPERFAMILY)
1212	---NA---	223	0	-	-	0	-	-	no IPS match
1213	---NA---	397	0	-	-	0	-	-	SignalP-NN(euk) (SIGNALP), tmhmm (TMHMM)
1214	40s ribosomal protein s27-like	1198	10	6.3e-28	1	5	C:ribosome; F:metal ion binding; F:structural constituent of ribosome; F:hydrolase activity; P:translation	-	tmhmm (TMHMM)
1215	retinol-binding protein 2	532	10	3.1e-71	0.842	7	F:retinol binding; F:retinal binding; P:retinol metabolic process; P:transport; P:steroid metabolic process; C:cytosol; F:transporter activity	-	no IPS match
1216	---NA---	514	0	-	-	0	-	-	no IPS match
1217	choriogenin l	783	10	1.2e-103	0.759	0	-	-	IPR001507; PTHR11576 (PANTHER), PTHR11576:SF0 (PANTHER), SignalP-NN(euk) (SIGNALP)
1218	---NA---	889	0	-	-	0	-	-	no IPS match
1219	---NA---	1933	0	-	-	0	-	-	no IPS match
1220	---NA---	209	0	-	-	0	-	-	no IPS match
1221	nadh dehydrogenase subunit 1	862	10	4.4e-127	0.935	4	F:NADH dehydrogenase (ubiquinone) activity; C:mitochondrial respiratory chain complex I; C:integral to membrane; P:oxidation-reduction process	EC:1.6.5.3	IPR001694; IPR018086; PTHR11432:SF0 (PANTHER), tmhmm (TMHMM)
1222	---NA---	396	0	-	-	0	-	-	SignalP-NN(euk) (SIGNALP)
1223	---NA---	613	0	-	-	0	-	-	no IPS match
1224	---NA---	782	0	-	-	0	-	-	no IPS match
1225	---NA---	538	0	-	-	0	-	-	no IPS match
1226	---NA---	399	0	-	-	0	-	-	SignalP-NN(euk) (SIGNALP)
1227	---NA---	571	0	-	-	0	-	-	SignalP-NN(euk) (SIGNALP)
1228	c20orf24 homolog	781	10	6.3e-30	1	0	-	-	tmhmm (TMHMM)
1229	dimethylaniline monooxygenase	1463	10	1.2e-65	0.7	4	F:oxidoreductase activity; F:flavin adenine dinucleotide binding; F:NADP binding; P:oxidation-reduction process	-	IPR020946; PTHR23023 (PANTHER), PTHR23023:SF4 (PANTHER), tmhmm (TMHMM)
1230	scophthalmus maximus clone bm16 aflp marker mrna sequence	339	1	8.2e-56	0.9	0	-	-	no IPS match
1231	charged multivesicular body protein 6-like	1260	4	9.3e-10	0.85	1	P:protein transport	-	SignalP-NN(euk) (SIGNALP)
1232	---NA---	617	0	-	-	0	-	-	SignalP-NN(euk) (SIGNALP)
1233	---NA---	1155	0	-	-	0	-	-	tmhmm (TMHMM)
1234	---NA---	281	0	-	-	0	-	-	no IPS match
1235	gasterosteus aculeatus clone cgx67-h08 mrna sequence	449	1	1.2e-99	0.79	0	-	-	tmhmm (TMHMM)
1236	---NA---	626	0	-	-	0	-	-	tmhmm (TMHMM)
1237	---NA---	329	0	-	-	0	-	-	tmhmm (TMHMM)
1238	---NA---	217	0	-	-	0	-	-	no IPS match
1239	---NA---	402	0	-	-	0	-	-	no IPS match
1240	ras-related protein rab-11b-like	1363	10	1.1e-33	0.96	8	F:GTP binding; C:plasma membrane; P:cell cycle; P:small GTPase mediated signal transduction; C:mitochondrion; F:GDP binding; F:GTPase activity; P:protein transport	-	G3DSA:3.40.50.300 (GENE3D), PTHR24073 (PANTHER), PTHR24073:SF87 (PANTHER)
1241	---NA---	368	0	-	-	0	-	-	no IPS match
1242	PREDICTED: uncharacterized protein LOC100925129	706	2	6.2e-13	0.685	0	-	-	tmhmm (TMHMM)
1243	15-hydroxyprostaglandin dehydrogenase	498	10	4.2e-71	0.838	3	F:oxidoreductase activity; P:oxidation-reduction process; F:nucleotide binding	-	IPR002198; IPR002347; IPR016040; PTHR24310 (PANTHER), PTHR24310:SF0 (PANTHER), SSF51735 (SUPERFAMILY)
1244	15-hydroxyprostaglandin dehydrogenase	2486	10	3.9e-91	0.796	3	P:metabolic process; F:oxidoreductase activity; F:nucleotide binding	-	IPR002198; IPR002347; IPR016040; IPR020904; PTHR24310 (PANTHER), PTHR24310:SF0 (PANTHER), SSF51735 (SUPERFAMILY)
1245	megalocytivirus-induced protein 1	1088	10	4.6e-73	0.588	0	-	-	SignalP-NN(euk) (SIGNALP), tmhmm (TMHMM)
1246	---NA---	1761	0	-	-	0	-	-	SignalP-NN(euk) (SIGNALP)
1247	tsa: anolis carolinensis comp43677_c0_seq1 transcribed rna sequence	686	1	2.1e-92	0.85	0	-	-	SignalP-NN(euk) (SIGNALP), tmhmm (TMHMM)
1248	d-dopachrome decarboxylase	832	10	2.2e-64	0.89	3	F:molecular_function; P:biological_process; C:cellular_component	-	IPR001398; IPR014347; G3DSA:3.30.429.10 (GENE3D), PTHR11954:SF5 (PANTHER), SignalP-NN(euk) (SIGNALP)
1249	---NA---	331	0	-	-	0	-	-	SignalP-NN(euk) (SIGNALP)
1250	---NA---	454	0	-	-	0	-	-	SignalP-NN(euk) (SIGNALP), tmhmm (TMHMM)
1251	PREDICTED: hypothetical protein LOC100692391	311	3	1.4e-09	0.8367	0	-	-	no IPS match
1252	---NA---	163	0	-	-	0	-	-	no IPS match
1253	---NA---	355	0	-	-	0	-	-	no IPS match
1254	dicentrarchus labrax chromosome sequence corresponding to linkage group bottom complete sequence	471	1	6.1e-34	0.77	0	-	-	SignalP-NN(euk) (SIGNALP), tmhmm (TMHMM)
1255	---NA---	437	0	-	-	0	-	-	SignalP-NN(euk) (SIGNALP)
1256	---NA---	302	0	-	-	0	-	-	SignalP-NN(euk) (SIGNALP), tmhmm (TMHMM)
1257	huntington s disease gene homologue	1975	1	5.6e-99	0.77	0	-	-	no IPS match
1258	---NA---	370	0	-	-	0	-	-	no IPS match
1259	---NA---	337	0	-	-	0	-	-	SignalP-NN(euk) (SIGNALP)
1260	e3 ubiquitin isg15 ligase trim25-like	1067	10	0	0.881	2	C:intracellular; F:zinc ion binding	-	IPR000315; G3DSA:4.10.45.10 (GENE3D), PTHR25462 (PANTHER), PTHR25462:SF80 (PANTHER), SSF57845 (SUPERFAMILY)
1261	dicentrarchus labrax chromosome sequence corresponding to linkage group complete sequence	700	1	4.5e-63	0.9	0	-	-	no IPS match
1262	atp-binding cassette sub-family a member 1-like	1187	7	2e-09	0.78	3	F:ATP binding; F:ATPase activity; F:nucleotide binding	-	SignalP-NN(euk) (SIGNALP)
1263	---NA---	941	0	-	-	0	-	-	tmhmm (TMHMM)
1264	PREDICTED: uncharacterized protein LOC100925129	474	2	1.3e-09	0.67	0	-	-	no IPS match
1265	---NA---	320	0	-	-	0	-	-	SignalP-NN(euk) (SIGNALP), tmhmm (TMHMM)
1266	dissostichus mawsoni haplotype 1 afgp tlp gene partial sequence	433	1	1.8e-08	1	0	-	-	SignalP-NN(euk) (SIGNALP)
1267	mannose-binding protein c precursor	1531	10	2.1e-32	0.58	1	F:binding	-	SignalP-NN(euk) (SIGNALP), tmhmm (TMHMM)
1268	morc family cw-type zinc finger protein 3-like	1953	10	0	0.792	1	F:ATP binding	-	IPR003594; PTHR23336 (PANTHER), PF13589 (PFAM)
1269	---NA---	459	0	-	-	0	-	-	no IPS match
1270	---NA---	409	0	-	-	0	-	-	SignalP-NN(euk) (SIGNALP), tmhmm (TMHMM)
1271	---NA---	116	0	-	-	0	-	-	SignalP-NN(euk) (SIGNALP)
1272	---NA---	447	0	-	-	0	-	-	no IPS match
1273	coagulation factor v	1482	10	4.2e-40	0.621	2	F:metal ion binding; P:response to bacterium	-	IPR008972
1274	---NA---	351	0	-	-	0	-	-	no IPS match
1275	---NA---	105	0	-	-	0	-	-	no IPS match
1276	---NA---	409	0	-	-	0	-	-	PTHR12202 (PANTHER)
1277	---NA---	206	0	-	-	0	-	-	SignalP-NN(euk) (SIGNALP), tmhmm (TMHMM)
1278	---NA---	325	0	-	-	0	-	-	tmhmm (TMHMM)
1279	dissostichus mawsoni haplotype 1 afgp tlp gene partial sequence	1236	1	0	0.89	0	-	-	no IPS match
1280	dissostichus mawsoni haplotype 1 afgp tlp gene partial sequence	286	1	1.5e-70	0.92	0	-	-	no IPS match
1281	PREDICTED: hypothetical protein LOC100700712	1915	2	2.5e-10	0.625	0	-	-	no IPS match
1282	---NA---	379	0	-	-	0	-	-	no IPS match
1283	adp-ribosylation factor 6	2401	10	8.1e-118	1	25	C:recycling endosome; P:ruffle organization; P:cell adhesion; F:thioesterase binding; P:protein localization at cell surface; C:membrane fraction; P:cellular component movement; F:GTP binding; P:protein transport; P:GTP catabolic process; C:Golgi apparatus; C:ruffle; P:positive regulation of establishment of protein localization in plasma membrane; P:apoptotic process; C:early endosome; P:negativ…	-	no IPS match
1284	adp-ribosylation factor 6	1023	10	1.8e-90	0.991	25	C:recycling endosome; P:ruffle organization; P:cell adhesion; F:thioesterase binding; P:protein localization at cell surface; C:membrane fraction; P:cellular component movement; F:GTP binding; P:protein transport; P:GTP catabolic process; C:Golgi apparatus; C:ruffle; P:positive regulation of establishment of protein localization in plasma membrane; P:apoptotic process; C:early endosome; P:negativ…	-	SignalP-NN(euk) (SIGNALP)
1285	zebrafish dna sequence from clone dkey-90m5 in linkage group complete sequence	550	1	1.3e-11	0.93	0	-	-	tmhmm (TMHMM)
1286	anoplopoma fimbria clone afim-evh-534-234 phospholemman precursor complete cds	695	1	2e-124	0.75	0	-	-	no IPS match
1287	---NA---	376	0	-	-	0	-	-	no IPS match
1288	dissostichus mawsoni haplotype 2 afgp tlp gene partial sequence	286	1	1.3e-39	0.89	0	-	-	no IPS match
1289	---NA---	1513	0	-	-	0	-	-	no IPS match
1290	---NA---	358	0	-	-	0	-	-	SignalP-NN(euk) (SIGNALP), tmhmm (TMHMM)
1291	bile salt-activated lipase	222	10	1.2e-18	0.734	1	F:carboxylic ester hydrolase activity	EC:3.1.1.0	IPR002018; G3DSA:3.40.50.1820 (GENE3D), PTHR11559 (PANTHER), PTHR11559:SF34 (PANTHER), SSF53474 (SUPERFAMILY)
1292	---NA---	1022	0	-	-	0	-	-	no IPS match
1293	---NA---	679	0	-	-	0	-	-	SignalP-NN(euk) (SIGNALP)
1294	---NA---	1261	0	-	-	0	-	-	no IPS match
1295	---NA---	424	0	-	-	0	-	-	SignalP-NN(euk) (SIGNALP)
1296	---NA---	432	0	-	-	0	-	-	no IPS match
1297	zebrafish dna sequence from clone ch211-79c14 in linkage group complete sequence	1737	1	6e-60	0.87	0	-	-	SignalP-NN(euk) (SIGNALP)
1298	atp-dependent zinc metalloprotease yme1l1-like isoform 1	1096	10	6e-34	0.866	7	F:ATPase activity; F:metalloendopeptidase activity; P:protein catabolic process; P:ATP catabolic process; F:ATP binding; P:proteolysis; C:membrane	EC:3.6.1.3; EC:3.4.24.0	no IPS match
1299	---NA---	1335	0	-	-	0	-	-	no IPS match
1300	complement factor d-like	997	10	4.4e-145	0.769	2	F:serine-type endopeptidase activity; P:proteolysis	EC:3.4.21.0	IPR001254; IPR009003; G3DSA:2.40.10.10 (GENE3D), PTHR24259 (PANTHER), PTHR24259:SF33 (PANTHER), SignalP-NN(euk) (SIGNALP)
1301	---NA---	215	0	-	-	0	-	-	no IPS match
1302	40s ribosomal protein s12	203	10	1.2e-38	0.956	3	F:structural constituent of ribosome; C:cytosolic small ribosomal subunit; P:translation	-	IPR000530; IPR004038; G3DSA:3.30.1330.30 (GENE3D), SSF55315 (SUPERFAMILY)
1303	---NA---	585	0	-	-	0	-	-	no IPS match
1304	phosphatidylinositol- -bisphosphate 3-kinase catalytic subunit gamma isoform	1473	10	1.1e-103	0.898	11	P:positive regulation of acute inflammatory response; P:protein phosphorylation; F:phosphatidylinositol-4,5-bisphosphate 3-kinase activity; C:phosphatidylinositol 3-kinase complex; P:phosphatidylinositol-mediated signaling; F:1-phosphatidylinositol-3-kinase activity; F:ATP binding; F:protein binding; P:phosphatidylinositol phosphorylation; P:secretory granule localization; P:negative regulation o…	EC:2.7.1.153; EC:2.7.1.137	IPR000403; IPR011009; IPR015433; PTHR10048:SF34 (PANTHER), tmhmm (TMHMM)
1305	---NA---	1909	0	-	-	0	-	-	SignalP-NN(euk) (SIGNALP)
1306	takifugu rubripes protein s100-a11-like mrna	243	1	1.7e-24	0.82	1	F:calcium ion binding	-	IPR001751; IPR002048; IPR011992; IPR018247; PTHR11639 (PANTHER), PTHR11639:SF31 (PANTHER), SSF47473 (SUPERFAMILY)
1307	danio rerio cytoplasmic polyadenylation element-binding protein 4-like mrna	298	1	5.5e-51	0.84	0	-	-	no IPS match
1308	---NA---	487	0	-	-	0	-	-	SignalP-NN(euk) (SIGNALP)
1309	---NA---	1067	0	-	-	0	-	-	tmhmm (TMHMM)
1310	---NA---	569	0	-	-	0	-	-	no IPS match
1311	---NA---	522	0	-	-	0	-	-	no IPS match
1312	---NA---	808	0	-	-	0	-	-	no IPS match
1313	---NA---	106	0	-	-	0	-	-	no IPS match
1314	---NA---	464	0	-	-	0	-	-	no IPS match
1315	---NA---	284	0	-	-	0	-	-	no IPS match
1316	labeo rohita microsatellite ctg_014036 sequence	1335	1	1.2e-16	0.96	0	-	-	SignalP-NN(euk) (SIGNALP), tmhmm (TMHMM)
1317	dissostichus mawsoni haplotype 2 afgp tlp gene partial sequence	1178	1	2.1e-19	0.94	0	-	-	SignalP-NN(euk) (SIGNALP), tmhmm (TMHMM)
1318	udp-glucuronosyltransferase	1217	10	2e-171	0.778	4	P:metabolic process; F:transferase activity, transferring hexosyl groups; C:endoplasmic reticulum; C:membrane part	EC:2.4.1.0	IPR002213; G3DSA:3.40.50.2000 (GENE3D), PTHR11926:SF16 (PANTHER), SignalP-NN(euk) (SIGNALP), tmhmm (TMHMM), SSF53756 (SUPERFAMILY)
1319	---NA---	218	0	-	-	0	-	-	no IPS match
1320	60s ribosomal protein l38	279	10	4.6e-26	0.989	9	P:viral transcription; P:endocrine pancreas development; F:RNA binding; F:structural constituent of ribosome; P:translational elongation; F:protein binding; P:translational termination; C:cytosolic large ribosomal subunit; P:embryo development	-	SignalP-NN(euk) (SIGNALP), tmhmm (TMHMM)
1321	dicentrarchus labrax chromosome sequence corresponding to linkage group bottom complete sequence	850	1	2.3e-156	0.75	0	-	-	SignalP-NN(euk) (SIGNALP)
1322	---NA---	596	0	-	-	0	-	-	no IPS match
1323	---NA---	400	0	-	-	0	-	-	no IPS match
1324	tripartite motif-containing protein 2	2515	10	9.8e-144	0.934	3	C:cytoplasm; F:myosin binding; F:zinc ion binding	-	IPR001258; IPR011042; IPR013017; PTHR24103 (PANTHER), PTHR24103:SF1 (PANTHER), SSF101898 (SUPERFAMILY)
1325	nuclear nucleic acid-binding protein c1d	1179	10	2.8e-67	0.864	8	C:cytoplasm; C:nucleolus; F:DNA binding; F:transcription corepressor activity; F:RNA binding; F:ligand-dependent nuclear receptor binding; P:rRNA processing; C:transcriptional repressor complex	-	IPR007146; IPR011082
1326	protein njmu-r1-like	1679	10	3.5e-28	0.856	3	F:molecular_function; P:biological_process; C:cellular_component	-	no IPS match
1327	---NA---	490	0	-	-	0	-	-	SignalP-NN(euk) (SIGNALP)
1328	nicotinamide riboside kinase 2	796	10	7.9e-92	0.923	3	F:kinase activity; P:phosphorylation; P:integrin-mediated signaling pathway	-	G3DSA:3.40.50.300 (GENE3D), PTHR23404 (PANTHER), SSF52540 (SUPERFAMILY)
1329	---NA---	219	0	-	-	0	-	-	no IPS match
1330	---NA---	1211	0	-	-	0	-	-	tmhmm (TMHMM)
1331	dicentrarchus labrax chromosome sequence corresponding to linkage group top complete sequence	724	1	1.1e-07	0.85	0	-	-	no IPS match
1332	dissostichus mawsoni haplotype 2 afgp tlp gene partial sequence	1211	1	1.9e-121	0.75	0	-	-	no IPS match
1333	oreochromis niloticus heterogeneous nuclear ribonucleoprotein a0-like mrna	1184	1	7.7e-139	0.77	0	-	-	no IPS match
1334	60s ribosomal protein l24-like	239	10	8.9e-08	0.792	3	C:ribosome; F:structural constituent of ribosome; P:translation	-	IPR000988
1335	---NA---	496	0	-	-	0	-	-	SignalP-NN(euk) (SIGNALP), tmhmm (TMHMM)
1336	3-oxo-5-beta-steroid 4-dehydrogenase	1048	10	0	0.917	3	F:delta4-3-oxosteroid 5beta-reductase activity; P:oxidation-reduction process; F:3-oxo-5-beta-steroid 4-dehydrogenase activity	EC:1.3.1.3; EC:1.3.99.6	IPR001395; IPR018170; IPR020471; IPR023210; PTHR11732:SF34 (PANTHER)
1337	vitamin k epoxide reductase complex subunit 1-like protein 1	1046	10	1.3e-101	0.878	2	P:oxidation-reduction process; F:vitamin-K-epoxide reductase (warfarin-sensitive) activity	EC:1.1.4.1	IPR012932; PTHR14519 (PANTHER), SignalP-NN(euk) (SIGNALP), tmhmm (TMHMM)
1338	---NA---	239	0	-	-	0	-	-	tmhmm (TMHMM)
1339	transmembrane protein 70	475	10	2.2e-48	0.831	1	C:integral to membrane	-	IPR009724; PTHR13281:SF0 (PANTHER)
1340	PREDICTED: Oreochromis niloticus hypothetical protein LOC100698600 (LOC100698600), mRNA	978	1	1e-180	0.76	0	-	-	SignalP-NN(euk) (SIGNALP)
1341	---NA---	1142	0	-	-	0	-	-	no IPS match
1342	---NA---	664	0	-	-	0	-	-	no IPS match
1343	dicentrarchus labrax chromosome sequence corresponding to linkage group complete sequence	487	1	0	0.95	0	-	-	PS51257 (PROFILE), tmhmm (TMHMM)
1344	zebrafish dna sequence from clone dkey-37l7 in linkage group complete sequence	1045	1	2e-44	0.86	0	-	-	SignalP-NN(euk) (SIGNALP)
1345	interferon-induced very large gtpase 1-like	1289	10	0	0.919	0	-	-	IPR008803; G3DSA:3.40.50.300 (GENE3D), PTHR22796 (PANTHER), SSF52540 (SUPERFAMILY)
1346	40s ribosomal protein s27	522	10	3.4e-59	0.986	12	P:viral transcription; P:endocrine pancreas development; F:zinc ion binding; F:structural constituent of ribosome; P:translational elongation; C:cytosolic small ribosomal subunit; F:DNA binding; F:protein binding; P:mitotic prometaphase; P:translational termination; P:cell proliferation; C:nucleus	-	IPR000592; IPR011332; IPR023407; PTHR11594:SF0 (PANTHER)
1347	thunnus orientalis lpl mrna for lipoprotein complete cds	671	1	2.1e-111	0.76	0	-	-	SignalP-NN(euk) (SIGNALP)
1348	delta -sterol reductase-like	611	10	1.7e-31	0.916	7	C:nuclear pore; F:receptor activity; F:DNA binding; F:chromo shadow domain binding; F:delta14-sterol reductase activity; C:nuclear lamina; P:oxidation-reduction process	EC:1.3.1.70	SignalP-NN(euk) (SIGNALP)
1349	---NA---	495	0	-	-	0	-	-	no IPS match
1350	3-oxo-5-beta-steroid 4-dehydrogenase	625	10	1.2e-59	0.933	2	P:oxidation-reduction process; F:oxidoreductase activity	-	IPR001395; IPR018170; IPR023210; PTHR11732:SF34 (PANTHER)
1351	c1orf119 homolog precursor	1402	10	1.9e-37	0.937	2	C:Golgi membrane; C:integral to membrane	-	no IPS match
1352	zebrafish dna sequence from clone dkey-62j22 in linkage group complete sequence	2125	1	8.9e-40	0.9	0	-	-	SignalP-NN(euk) (SIGNALP), tmhmm (TMHMM)
1353	g-rich sequence factor 1	1115	10	3.3e-110	0.723	5	F:nucleic acid binding; P:anterior/posterior pattern specification; P:morphogenesis of embryonic epithelium; C:mitochondrion; F:nucleotide binding	-	IPR000504; IPR012677; PTHR13976 (PANTHER), PF14259 (PFAM), SSF54928 (SUPERFAMILY)
1354	eukaryotic translation initiation factor 5-like	2067	10	2e-96	0.957	8	F:translation initiation factor activity; C:cytosol; P:RNA metabolic process; P:GTP catabolic process; F:GTPase activity; P:regulation of translational initiation; F:GTP binding; P:intracellular transport	-	IPR000156; IPR011993; PTHR23138 (PANTHER), PTHR23138:SF9 (PANTHER), SSF50729 (SUPERFAMILY)
1355	---NA---	1318	0	-	-	0	-	-	no IPS match
1356	factor viii intron 22 partial	1298	10	7.5e-24	0.934	1	F:binding	-	PTHR16797 (PANTHER), SignalP-NN(euk) (SIGNALP)
1357	four and a half lim domains protein 1	1053	10	7.7e-119	0.921	1	F:zinc ion binding	-	IPR001781; PTHR24208 (PANTHER), PTHR24208:SF26 (PANTHER), SSF57716 (SUPERFAMILY)
1358	tetraodon nigroviridis full-length cdna	212	1	3.5e-64	0.93	0	-	-	no IPS match
1359	---NA---	295	0	-	-	0	-	-	tmhmm (TMHMM)
1360	adp-ribosylation factor-like 1	1915	10	1.1e-28	0.996	3	C:intracellular; F:GTP binding; P:small GTPase mediated signal transduction	-	IPR006689; G3DSA:3.40.50.300 (GENE3D), PTHR11711 (PANTHER), PTHR11711:SF41 (PANTHER), SSF52540 (SUPERFAMILY)
1361	zinc finger protein 313	537	10	1.6e-52	0.891	4	P:multicellular organismal process; C:intracellular; P:developmental process; F:zinc ion binding	-	PTHR13982 (PANTHER), PTHR13982:SF3 (PANTHER)
1362	---NA---	1316	0	-	-	0	-	-	SignalP-NN(euk) (SIGNALP), tmhmm (TMHMM)
1363	di-n-acetylchitobiase precursor	2679	10	0	0.842	3	F:chitinase activity; F:cation binding; P:chitin catabolic process	EC:3.2.1.14	IPR001223; IPR001579; IPR011583; IPR013781; IPR017853; PTHR11177 (PANTHER), PTHR11177:SF8 (PANTHER), SignalP-NN(euk) (SIGNALP), tmhmm (TMHMM)
1364	zinc finger protein 9	489	10	1e-19	0.893	3	F:zinc ion binding; F:single-stranded DNA binding; F:RNA binding	-	IPR001878; PTHR23002 (PANTHER)
1365	guanylin precursor	865	10	3.1e-38	0.827	2	F:enzyme activator activity; P:positive regulation of catalytic activity	-	SignalP-NN(euk) (SIGNALP)
1366	zgc:92747 partial	1405	10	7.1e-139	0.766	4	P:response to chemical stimulus; F:transporter activity; P:transport; C:membrane	-	IPR000425; IPR016697; IPR023265; IPR023271; PTHR21191 (PANTHER), SignalP-NN(euk) (SIGNALP), tmhmm (TMHMM)
1367	---NA---	773	0	-	-	0	-	-	SignalP-NN(euk) (SIGNALP)
1368	reverse transcriptase-like protein	1828	10	5.1e-160	0.693	3	F:RNA binding; F:RNA-directed DNA polymerase activity; P:RNA-dependent DNA replication	EC:2.7.7.49	IPR000477; PTHR19446 (PANTHER), PTHR19446:SF100 (PANTHER), SignalP-NN(euk) (SIGNALP), SSF56672 (SUPERFAMILY)
1369	unnamed protein product	893	1	0.00099	0.68	0	-	-	no IPS match
1370	2-amino-3-ketobutyrate coenzyme a mitochondrial-like	818	10	8.6e-14	0.809	5	F:pyridoxal phosphate binding; F:transferase activity, transferring nitrogenous groups; F:glycine C-acetyltransferase activity; P:biosynthetic process; F:ligase activity	EC:2.3.1.29	PTHR13693 (PANTHER), PTHR13693:SF14 (PANTHER), SignalP-NN(euk) (SIGNALP)
1371	---NA---	1035	0	-	-	0	-	-	no IPS match
1372	---NA---	1730	0	-	-	0	-	-	no IPS match
1373	---NA---	121	0	-	-	0	-	-	no IPS match
1374	---NA---	294	0	-	-	0	-	-	tmhmm (TMHMM)
1375	notothenia rossii microsatellite locus clone nro15f11	319	1	3.3e-35	0.97	0	-	-	no IPS match
1376	---NA---	511	0	-	-	0	-	-	no IPS match
1377	---NA---	299	0	-	-	0	-	-	SignalP-NN(euk) (SIGNALP)
1378	---NA---	950	0	-	-	0	-	-	SignalP-NN(euk) (SIGNALP)
1379	60s ribosomal protein l19	679	10	4.9e-87	0.969	3	C:ribosome; F:structural constituent of ribosome; P:translation	-	IPR000196; IPR015972; IPR015974; IPR023638; PTHR10722 (PANTHER)
1380	---NA---	658	0	-	-	0	-	-	no IPS match
1381	---NA---	252	0	-	-	0	-	-	no IPS match
1382	---NA---	259	0	-	-	0	-	-	SignalP-NN(euk) (SIGNALP)
1383	---NA---	571	0	-	-	0	-	-	SignalP-NN(euk) (SIGNALP)
1384	---NA---	431	0	-	-	0	-	-	SignalP-NN(euk) (SIGNALP)
1385	---NA---	1054	0	-	-	0	-	-	SignalP-NN(euk) (SIGNALP), tmhmm (TMHMM)
1386	---NA---	270	0	-	-	0	-	-	no IPS match
1387	---NA---	353	0	-	-	0	-	-	no IPS match
1388	solute carrier family 25 (mitochondrial carrier peroxisomal membrane 34kda) member 17	1101	10	0	0.861	7	C:mitochondrial inner membrane; F:adenine nucleotide transmembrane transporter activity; C:peroxisomal membrane; P:fatty acid alpha-oxidation; F:protein binding; P:adenine nucleotide transport; C:integral to plasma membrane	-	SignalP-NN(euk) (SIGNALP)
1389	reverse transcriptase-like protein	1722	10	0	0.696	3	F:RNA binding; F:RNA-directed DNA polymerase activity; P:RNA-dependent DNA replication	EC:2.7.7.49	IPR000477; PTHR19446 (PANTHER), PTHR19446:SF100 (PANTHER), SSF56672 (SUPERFAMILY)
1390	---NA---	446	0	-	-	0	-	-	SignalP-NN(euk) (SIGNALP)
1391	serine--pyruvate mitochondrial-like	1020	10	0	0.945	9	P:pyruvate biosynthetic process; P:glyoxylate metabolic process; C:peroxisome; C:mitochondrion; P:protein targeting to peroxisome; F:alanine-glyoxylate transaminase activity; P:response to chemical stimulus; F:serine-pyruvate transaminase activity; F:pyridoxal phosphate binding	EC:2.6.1.44; EC:2.6.1.51	IPR000192; IPR015421; IPR015424; IPR020578; PTHR21152 (PANTHER), PTHR21152:SF5 (PANTHER)
1392	---NA---	163	0	-	-	0	-	-	SignalP-NN(euk) (SIGNALP)
1393	eukaryotic translation initiation factor 4 gamma 2-like	593	10	6e-13	0.967	7	C:eukaryotic translation initiation factor 4F complex; P:cell cycle arrest; F:protein binding; P:regulation of translational initiation; F:translation initiation factor activity; P:cell death; P:RNA metabolic process	-	IPR003307; IPR016021; IPR016024; PTHR23253 (PANTHER), PTHR23253:SF5 (PANTHER)
1394	dicentrarchus labrax chromosome sequence corresponding to linkage group top complete sequence	352	1	3.4e-67	0.76	0	-	-	no IPS match
1395	dicentrarchus labrax chromosome sequence corresponding to linkage group top complete sequence	342	1	5.2e-71	0.77	0	-	-	no IPS match
1396	---NA---	1195	0	-	-	0	-	-	SignalP-NN(euk) (SIGNALP), tmhmm (TMHMM)
1397	upf0767 protein c1orf212 homolog	1175	10	1.9e-22	0.755	0	-	-	SignalP-NN(euk) (SIGNALP)
1398	lithognathus mormyrus clone lithmor816 mrna sequence	842	1	9.8e-117	0.83	0	-	-	SignalP-NN(euk) (SIGNALP), tmhmm (TMHMM)
1399	dissostichus mawsoni haplotype 1 afgp tlp gene partial sequence	299	1	3.2e-117	0.91	0	-	-	no IPS match
1400	nadh-cytochrome b5 reductase 3	1145	10	0	0.913	2	P:oxidation-reduction process; F:oxidoreductase activity	-	IPR001433; IPR001709; IPR001834; IPR008333; IPR017927; IPR017938; G3DSA:2.40.30.10 (GENE3D), G3DSA:3.40.50.80 (GENE3D), PTHR19370 (PANTHER), PTHR19370:SF4 (PANTHER), SSF52343 (SUPERFAMILY)
1401	probable rrna-processing protein ebp2	1366	10	1.1e-96	0.806	3	F:molecular_function; P:biological_process; C:cellular_component	-	IPR008610; PTHR13028:SF0 (PANTHER)
1402	osmerus mordax clone omor-eva-507-025 transcription elongation factor 1 homolog complete cds	1259	1	8.3e-06	1	0	-	-	no IPS match
1403	dissostichus mawsoni haplotype 2 afgp tlp gene partial sequence	300	1	8.7e-36	0.9	0	-	-	no IPS match
1404	---NA---	355	0	-	-	0	-	-	SignalP-NN(euk) (SIGNALP), tmhmm (TMHMM)
1405	male-specific protein	232	8	2e-13	0.5813	1	F:binding	-	no IPS match
1406	---NA---	602	0	-	-	0	-	-	SignalP-NN(euk) (SIGNALP)
1407	---NA---	698	0	-	-	0	-	-	tmhmm (TMHMM)
1408	---NA---	1314	0	-	-	0	-	-	tmhmm (TMHMM)
1409	mps one binder kinase activator-like 1b	1731	10	3e-27	0.982	4	F:kinase activity; F:metal ion binding; P:phosphorylation; P:hippo signaling cascade	-	SignalP-NN(euk) (SIGNALP)
1410	oreochromis niloticus nipped-b-like mrna	1006	1	4.4e-103	0.9	0	-	-	SignalP-NN(euk) (SIGNALP)
1411	cystathionine beta-synthase-like	285	10	2.7e-53	0.947	25	P:maternal process involved in female pregnancy; P:cartilage development involved in endochondral bone morphogenesis; P:regulation of JUN kinase activity; P:L-cysteine catabolic process; P:response to folic acid; P:cysteine biosynthetic process via cystathionine; F:heme binding; P:homocysteine catabolic process; C:nucleolus; C:cytosol; P:cysteine biosynthetic process from serine; P:hydrogen sulfi…	EC:4.2.1.22	IPR000644; G3DSA:3.10.580.10 (GENE3D), G3DSA:3.40.50.1100 (GENE3D), PTHR10314 (PANTHER), PTHR10314:SF18 (PANTHER), SSF54631 (SUPERFAMILY)
1412	hypothetical protein CAPTEDRAFT_218709, partial	371	10	2.6e-12	0.593	0	-	-	SignalP-NN(euk) (SIGNALP)
1413	cathepsin b	576	10	2.6e-33	0.964	3	P:proteolysis; P:regulation of catalytic activity; F:cysteine-type endopeptidase activity	EC:3.4.22.0	SignalP-NN(euk) (SIGNALP)
1414	60s ribosomal protein l32	283	10	2.1e-61	0.977	3	C:ribosome; F:structural constituent of ribosome; P:translation	-	IPR001515; PTHR23413 (PANTHER)
1415	tick partial	1371	10	1.4e-55	0.575	0	-	-	tmhmm (TMHMM)
1416	---NA---	403	0	-	-	0	-	-	no IPS match
1417	---NA---	1195	0	-	-	0	-	-	SignalP-NN(euk) (SIGNALP), tmhmm (TMHMM)
1418	---NA---	1148	0	-	-	0	-	-	SignalP-NN(euk) (SIGNALP)
1419	---NA---	216	0	-	-	0	-	-	no IPS match
1420	---NA---	525	0	-	-	0	-	-	SignalP-NN(euk) (SIGNALP)
1421	ras-related protein rab-11a	1887	10	2e-112	0.96	22	P:angiogenesis; P:protein localization in plasma membrane; C:recycling endosome membrane; C:trans-Golgi network; P:melanosome transport; C:transport vesicle; P:regulation of protein transport; F:GTP binding; P:GTP catabolic process; P:neuron projection development; P:Kupffer's vesicle development; P:vesicle-mediated transport; P:small GTPase mediated signal transduction; C:cleavage furrow; P:regu…	-	no IPS match
1422	---NA---	407	0	-	-	0	-	-	SignalP-NN(euk) (SIGNALP)
1423	dissostichus mawsoni haplotype 1 afgp tlp gene partial sequence	518	1	7.2e-135	0.95	0	-	-	no IPS match
1424	hyaluronan-binding protein 2-like	740	10	2.1e-91	0.746	2	F:serine-type endopeptidase activity; P:proteolysis	-	IPR001254; IPR001314; IPR009003; IPR018114; G3DSA:2.40.10.10 (GENE3D), PTHR24265 (PANTHER), PTHR24265:SF14 (PANTHER), SignalP-NN(euk) (SIGNALP)
1425	---NA---	1755	0	-	-	0	-	-	no IPS match
1426	transient receptor potential cation channel subfamily m member 7	360	10	4.2e-17	0.805	9	F:ion channel activity; C:integral to membrane; F:protein serine/threonine kinase activity; C:membrane; P:ion transport; P:protein phosphorylation; F:ATP binding; P:transmembrane transport; F:transferase activity, transferring phosphorus-containing groups	-	no IPS match
1427	heparin cofactor 2-like	1439	10	0	0.865	1	F:serine-type endopeptidase inhibitor activity	-	IPR000215; IPR000295; IPR023796; G3DSA:2.30.39.10 (GENE3D), G3DSA:3.30.497.10 (GENE3D), PTHR11461:SF30 (PANTHER), SignalP-NN(euk) (SIGNALP), tmhmm (TMHMM)
1428	---NA---	20	0	-	-	0	-	-	no IPS match
1429	---NA---	835	0	-	-	0	-	-	SignalP-NN(euk) (SIGNALP), tmhmm (TMHMM)
1430	trans- -dihydrobenzene- -diol dehydrogenase	704	10	3.7e-121	0.865	3	P:oxidation-reduction process; F:oxidoreductase activity; F:binding	-	IPR004104; G3DSA:3.30.360.10 (GENE3D), PTHR22604 (PANTHER), PTHR22604:SF15 (PANTHER), SSF55347 (SUPERFAMILY)
1431	gasterosteus aculeatus clone cfw247-g08 mrna sequence	1254	1	9.4e-18	0.92	0	-	-	no IPS match
1432	---NA---	1068	0	-	-	0	-	-	SignalP-NN(euk) (SIGNALP), tmhmm (TMHMM)
1433	---NA---	285	0	-	-	0	-	-	SignalP-NN(euk) (SIGNALP)
1434	---NA---	202	0	-	-	0	-	-	no IPS match
1435	oreochromis niloticus lipoyl mitochondrial-like mrna	1147	1	1.9e-13	0.87	0	-	-	no IPS match
1436	---NA---	739	0	-	-	0	-	-	SignalP-NN(euk) (SIGNALP)
1437	homo sapiens bac clone rp11-690h4 from complete sequence	985	1	2.2e-05	0.94	0	-	-	SignalP-NN(euk) (SIGNALP), tmhmm (TMHMM)
1438	---NA---	223	0	-	-	0	-	-	no IPS match
1439	---NA---	749	0	-	-	0	-	-	SignalP-NN(euk) (SIGNALP), tmhmm (TMHMM)
1440	---NA---	513	0	-	-	0	-	-	no IPS match
1441	tetraodon nigroviridis full-length cdna	1021	1	1.1e-91	0.79	0	-	-	tmhmm (TMHMM)
1442	---NA---	578	0	-	-	0	-	-	no IPS match
1443	dissostichus mawsoni haplotype 2 afgp tlp gene partial sequence	1713	1	2.3e-52	0.79	0	-	-	SignalP-NN(euk) (SIGNALP)
1444	---NA---	1151	0	-	-	0	-	-	no IPS match
1445	---NA---	349	0	-	-	0	-	-	no IPS match
1446	---NA---	405	0	-	-	0	-	-	SignalP-NN(euk) (SIGNALP)
1447	---NA---	1252	0	-	-	0	-	-	SignalP-NN(euk) (SIGNALP)
1448	---NA---	238	0	-	-	0	-	-	tmhmm (TMHMM)
1449	glutathione s-transferase kappa 1	585	10	6.2e-62	0.851	3	F:protein disulfide oxidoreductase activity; F:transferase activity; C:outer membrane-bounded periplasmic space	-	no IPS match
1450	---NA---	696	0	-	-	0	-	-	no IPS match
1451	---NA---	757	0	-	-	0	-	-	SignalP-NN(euk) (SIGNALP), tmhmm (TMHMM)
1452	---NA---	315	0	-	-	0	-	-	SignalP-NN(euk) (SIGNALP)
1453	---NA---	565	0	-	-	0	-	-	no IPS match
1454	---NA---	33	0	-	-	0	-	-	no IPS match
1455	fam32a-like	228	10	2.7e-36	0.896	3	F:molecular_function; P:biological_process; C:cellular_component	-	IPR013865; PTHR13282:SF6 (PANTHER)
1456	---NA---	250	0	-	-	0	-	-	no IPS match
1457	---NA---	331	0	-	-	0	-	-	no IPS match
1458	---NA---	442	0	-	-	0	-	-	no IPS match
1459	---NA---	1454	0	-	-	0	-	-	no IPS match
1460	reverse transcriptase-like protein	364	10	5e-24	0.714	3	F:RNA binding; F:RNA-directed DNA polymerase activity; P:RNA-dependent DNA replication	EC:2.7.7.49	PTHR19446 (PANTHER), PTHR19446:SF100 (PANTHER)
1461	adenylate kinase 3-like 1	1402	10	3e-135	0.849	7	F:adenylate kinase activity; F:GTP binding; P:nucleotide biosynthetic process; C:mitochondrial matrix; F:ATP binding; F:nucleoside triphosphate adenylate kinase activity; P:nucleotide phosphorylation	EC:2.7.4.3; EC:2.7.4.10	IPR000850; IPR006259; IPR007862; G3DSA:3.40.50.300 (GENE3D), SSF52540 (SUPERFAMILY)
1462	dissostichus mawsoni haplotype 2 afgp tlp gene partial sequence	679	1	1.2e-177	0.9	0	-	-	SignalP-NN(euk) (SIGNALP)
1463	---NA---	277	0	-	-	0	-	-	SignalP-NN(euk) (SIGNALP), tmhmm (TMHMM)
1464	---NA---	762	0	-	-	0	-	-	tmhmm (TMHMM)
1465	collagen alpha-3 chain-like	335	10	8.1e-39	0.771	5	C:collagen type VI; C:extracellular space; P:muscle organ development; P:axon guidance; F:serine-type endopeptidase inhibitor activity	-	IPR002223; IPR020901; PTHR10083 (PANTHER)
1466	dna polymerase iii polc-type-like	300	10	4e-17	0.66	1	F:nucleic acid binding	-	SignalP-NN(euk) (SIGNALP)
1467	---NA---	330	0	-	-	0	-	-	SignalP-NN(euk) (SIGNALP)
1468	---NA---	726	0	-	-	0	-	-	no IPS match
1469	dna-binding protein inhibitor id-3	1221	10	1.1e-71	0.852	6	F:transcription regulator activity; F:DNA binding; C:nucleus; P:regulation of transcription, DNA-dependent; F:protein dimerization activity; C:cytoplasm	-	IPR011598; IPR026052; PTHR11723:SF7 (PANTHER)
1470	retinol-binding protein 1-like	1096	10	9.4e-83	0.896	3	P:transport; F:lipid binding; F:transporter activity	-	IPR000463; IPR000566; IPR011038; IPR012674; PTHR11955 (PANTHER)
1471	---NA---	342	0	-	-	0	-	-	no IPS match
1472	Medicago truncatula clone JCVI-FLMt-17N23 unknown mRNA	792	1	1.5e-06	0.97	0	-	-	tmhmm (TMHMM)
1473	---NA---	359	0	-	-	0	-	-	tmhmm (TMHMM)
1474	dissostichus mawsoni haplotype 2 afgp tlp gene partial sequence	330	1	4.7e-27	1	0	-	-	no IPS match
1475	---NA---	429	0	-	-	0	-	-	SignalP-NN(euk) (SIGNALP)
1476	voltage-dependent anion-selective channel protein 2	2704	10	0	0.948	8	C:mitochondrial inner membrane; F:voltage-gated anion channel activity; P:transmembrane transport; P:regulation of anion transport; C:integral to membrane; C:mitochondrial outer membrane; C:mitochondrial nucleoid; F:O-methyltransferase activity	-	IPR002935; G3DSA:3.40.50.150 (GENE3D), PTHR10509:SF5 (PANTHER), SSF53335 (SUPERFAMILY)
1477	adp-ribosylation factor 5	1032	10	6.8e-36	0.911	6	F:GTP binding; C:Golgi apparatus; C:plasma membrane; P:vesicle-mediated transport; P:small GTPase mediated signal transduction; P:protein transport	-	IPR006689; IPR024156; G3DSA:3.40.50.300 (GENE3D), PTHR11711 (PANTHER), SSF52540 (SUPERFAMILY)
1478	comm domain-containing protein 3	795	10	1.8e-101	0.808	0	-	-	IPR009886; IPR017920; PTHR31159 (PANTHER), PTHR31159:SF0 (PANTHER)
1479	beta-2 microglobulin	335	10	4.1e-24	0.762	1	P:immune system process	-	no IPS match
1480	beta-2 microglobulin	265	10	2.8e-17	0.758	3	P:immune response; P:antigen processing and presentation of peptide antigen via MHC class I; C:MHC class I protein complex	-	no IPS match
1481	tetraodon nigroviridis full-length cdna	1471	1	4.4e-67	0.88	0	-	-	no IPS match
1482	salmo salar clone ssal-rgf-521-156 signal recognition particle receptor subunit alpha partial cds	1093	1	2.1e-06	0.73	0	-	-	no IPS match
1483	torsin-1b-like isoform 1	800	10	6.5e-29	0.824	5	F:molecular_function; P:biological_process; C:cellular_component; F:ATP binding; P:chaperone mediated protein folding requiring cofactor	-	no IPS match
1484	dissostichus mawsoni haplotype 2 afgp tlp gene partial sequence	644	1	2.1e-22	0.86	0	-	-	SignalP-NN(euk) (SIGNALP)
1485	---NA---	645	0	-	-	0	-	-	no IPS match
1486	---NA---	310	0	-	-	0	-	-	no IPS match
1487	---NA---	419	0	-	-	0	-	-	no IPS match
1488	---NA---	658	0	-	-	0	-	-	no IPS match
1489	---NA---	1102	0	-	-	0	-	-	SignalP-NN(euk) (SIGNALP), tmhmm (TMHMM)
1490	5-phosphohydroxy-l-lysine phospho-lyase-like	868	10	6e-22	0.81	2	F:pyridoxal phosphate binding; F:transaminase activity	EC:2.6.1.0	SignalP-NN(euk) (SIGNALP)
1491	f-box only protein 4-like	1535	10	2.3e-134	0.718	1	F:protein binding	-	IPR001810; G3DSA:1.20.1280.50 (GENE3D), PTHR16008 (PANTHER), PTHR16008:SF2 (PANTHER), PF12937 (PFAM), SignalP-NN(euk) (SIGNALP)
1492	---NA---	454	0	-	-	0	-	-	SignalP-NN(euk) (SIGNALP), tmhmm (TMHMM)
1493	---NA---	891	0	-	-	0	-	-	no IPS match
1494	pyruvate dehydrogenase beta	1431	10	1.3e-173	0.947	6	F:pyruvate dehydrogenase (acetyl-transferring) activity; P:oxidation-reduction process; C:mitochondrion; C:pyruvate dehydrogenase complex; P:glycolysis; P:regulation of acetyl-CoA biosynthetic process from pyruvate	EC:1.2.4.1	IPR005475; IPR005476; IPR009014; IPR015941; IPR027110; G3DSA:3.40.50.970 (GENE3D), PTHR11624 (PANTHER), SSF52518 (SUPERFAMILY)
1495	---NA---	419	0	-	-	0	-	-	no IPS match
1496	champsocephalus gunnari l-lactate dehydrogenase a (ldh-a) exon intron exon 6 and partial cds	258	1	1.8e-100	0.94	0	-	-	no IPS match
1497	---NA---	978	0	-	-	0	-	-	no IPS match
1498	---NA---	476	0	-	-	0	-	-	SignalP-NN(euk) (SIGNALP), tmhmm (TMHMM)
1499	---NA---	387	0	-	-	0	-	-	SignalP-NN(euk) (SIGNALP), tmhmm (TMHMM)
1500	n-acetyltransferase nat13	1522	10	2.4e-116	0.973	4	P:somitogenesis; P:metabolic process; C:cytoplasm; F:N-acetyltransferase activity	-	IPR000182; IPR016181; PTHR23091 (PANTHER), PTHR23091:SF2 (PANTHER)
1501	acanthopagrus schlegelii hsp70 complete cds	296	1	3.4e-09	0.97	0	-	-	no IPS match
1502	---NA---	556	0	-	-	0	-	-	SignalP-NN(euk) (SIGNALP)
1503	---NA---	1020	0	-	-	0	-	-	no IPS match
1504	udp-glucuronosyltransferase 1-1-like	593	10	5.6e-70	0.779	21	F:retinoic acid binding; P:negative regulation of catalytic activity; P:heme catabolic process; P:estrogen metabolic process; C:microsome; P:negative regulation of steroid metabolic process; P:flavone metabolic process; F:glucuronosyltransferase activity; C:endoplasmic reticulum membrane; P:cellular response to organic substance; P:drug metabolic process; P:bilirubin conjugation; F:protein hetero…	EC:2.4.1.17	IPR002213; PTHR11926:SF16 (PANTHER), tmhmm (TMHMM), SSF53756 (SUPERFAMILY)
1505	aminopeptidase -like	1143	10	1.1e-146	0.899	5	C:cytoplasm; P:proteolysis; F:manganese ion binding; F:metalloexopeptidase activity; F:aminopeptidase activity	EC:3.4.11.0	IPR000819; IPR011356; G3DSA:3.40.630.10 (GENE3D), PTHR11963 (PANTHER), PTHR11963:SF2 (PANTHER), SSF53187 (SUPERFAMILY)
1506	complement component c3	501	10	1e-88	0.844	4	C:extracellular space; F:endopeptidase inhibitor activity; P:negative regulation of endopeptidase activity; F:protein binding	-	IPR001134; IPR008993; IPR009048; IPR018933; PTHR11412 (PANTHER), PTHR11412:SF14 (PANTHER)
1507	---NA---	230	0	-	-	0	-	-	no IPS match
1508	cytochrome c oxidase subunit ii	785	10	1.3e-134	0.95	9	C:mitochondrial inner membrane; F:copper ion binding; C:respiratory chain; F:electron carrier activity; F:heme binding; P:transport; C:integral to membrane; P:respiratory electron transport chain; F:cytochrome-c oxidase activity	EC:1.9.3.1	IPR002429; IPR008972; PR01166 (PRINTS), PTHR22888 (PANTHER), PTHR22888:SF0 (PANTHER)
1509	cytochrome c oxidase subunit 2	534	10	2.3e-78	0.918	9	C:mitochondrial inner membrane; F:copper ion binding; C:respiratory chain; F:electron carrier activity; F:heme binding; P:transport; C:integral to membrane; P:respiratory electron transport chain; F:cytochrome-c oxidase activity	EC:1.9.3.1	no IPS match
1510	---NA---	210	0	-	-	0	-	-	no IPS match
1511	von willebrand factor type egf and pentraxin domain-containing protein 1-like	203	10	1.3e-28	0.83	2	F:peptidase inhibitor activity; C:extracellular region	-	IPR000436; IPR015104; G3DSA:2.10.70.10 (GENE3D), PTHR19325 (PANTHER), PTHR19325:SF75 (PANTHER)
1512	cu zn superoxide dismutase	759	10	4.8e-102	0.942	4	F:metal ion binding; P:superoxide metabolic process; F:superoxide dismutase activity; P:oxidation-reduction process	EC:1.15.1.1	IPR001424; IPR018152; IPR024134
1513	---NA---	211	0	-	-	0	-	-	no IPS match
1514	---NA---	524	0	-	-	0	-	-	no IPS match
1515	---NA---	267	0	-	-	0	-	-	no IPS match
1516	---NA---	199	0	-	-	0	-	-	SignalP-NN(euk) (SIGNALP)
1517	---NA---	685	0	-	-	0	-	-	SignalP-NN(euk) (SIGNALP), tmhmm (TMHMM)
1518	urate partial	1020	4	9.2e-09	0.8725	3	F:urate oxidase activity; P:oxidation-reduction process; P:purine nucleobase metabolic process	EC:1.7.3.3	no IPS match
1519	takifugu rubripes transmembrane 4 l6 family member 4-like mrna	186	1	1.2e-37	0.88	0	-	-	no IPS match
1520	dna rna-binding protein kin17	699	10	4.8e-53	0.97	9	C:cytoplasm; P:DNA replication; F:RNA binding; P:mRNA processing; C:nuclear matrix; F:zinc ion binding; F:double-stranded DNA binding; P:DNA recombination; P:DNA repair	-	SignalP-NN(euk) (SIGNALP)
1521	---NA---	1007	0	-	-	0	-	-	SignalP-NN(euk) (SIGNALP)
1522	inter-alpha-trypsin inhibitor heavy chain h3-like	318	10	4.9e-22	0.752	2	P:hyaluronan metabolic process; F:serine-type endopeptidase inhibitor activity	-	IPR013694; PTHR10338 (PANTHER), PTHR10338:SF24 (PANTHER), SignalP-NN(euk) (SIGNALP), tmhmm (TMHMM)
1523	---NA---	345	0	-	-	0	-	-	SignalP-NN(euk) (SIGNALP)
1524	oreochromis niloticus cell division control protein 42 homolog mrna	1444	1	1.6e-72	0.86	0	-	-	no IPS match
1525	atp synthase subunit mitochondrial-like	951	10	8.2e-127	0.952	23	P:angiogenesis; F:proton-transporting ATPase activity, rotational mechanism; F:hydrogen-exporting ATPase activity, phosphorylative mechanism; P:negative regulation of cell adhesion involved in substrate-bound cell migration; P:receptor-mediated endocytosis; P:ADP biosynthetic process; F:hydrogen ion transporting ATP synthase activity, rotational mechanism; F:lipoprotein particle receptor activity…	EC:3.6.3.6	SignalP-NN(euk) (SIGNALP), tmhmm (TMHMM)
1526	---NA---	384	0	-	-	0	-	-	no IPS match
1527	mob kinase activator 2-like	2538	10	3.3e-119	0.735	6	F:metal ion binding; F:molecular_function; C:cytoplasm; P:biological_process; C:cellular_component; C:nucleus	-	IPR005301; PTHR22599:SF4 (PANTHER)
1528	oreochromis niloticus chromobox protein homolog 3-like mrna	1094	1	4.5e-21	0.69	0	-	-	no IPS match
1529	---NA---	1820	0	-	-	0	-	-	no IPS match
1530	ribulose-phosphate 3-epimerase	1050	10	2.1e-160	0.947	2	P:carbohydrate metabolic process; F:ribulose-phosphate 3-epimerase activity	EC:5.1.3.1	no IPS match
1531	maleylacetoacetate isomerase	379	10	3.4e-56	0.94	4	C:cytoplasm; F:isomerase activity; P:aromatic amino acid family metabolic process; F:transferase activity	-	IPR004046; IPR010987; IPR017933; PTHR11260 (PANTHER), PTHR11260:SF59 (PANTHER)
1532	---NA---	465	0	-	-	0	-	-	no IPS match
1533	fibrinogen gamma chain-like	449	10	1.7e-46	0.757	5	F:receptor binding; C:fibrinogen complex; P:signal transduction; P:platelet activation; P:protein polymerization	-	IPR012290; G3DSA:1.20.5.50 (GENE3D), PTHR19143 (PANTHER), PTHR19143:SF22 (PANTHER), SignalP-NN(euk) (SIGNALP), tmhmm (TMHMM)
1534	tumor necrosis factor receptor superfamily member 1a precursor	509	10	8.9e-19	0.574	7	C:membrane raft; P:defense response to bacterium; P:tumor necrosis factor-mediated signaling pathway; F:tumor necrosis factor-activated receptor activity; P:positive regulation of transcription from RNA polymerase II promoter; P:positive regulation of inflammatory response; P:innate immune response	-	IPR001368; G3DSA:2.10.50.10 (GENE3D), PTHR23097 (PANTHER), PTHR23097:SF19 (PANTHER), SignalP-NN(euk) (SIGNALP), tmhmm (TMHMM), SSF57586 (SUPERFAMILY)
1535	---NA---	256	0	-	-	0	-	-	no IPS match
1536	---NA---	302	0	-	-	0	-	-	no IPS match
1537	---NA---	226	0	-	-	0	-	-	no IPS match
1538	leucine-rich alpha-2-glyco	1893	10	2.2e-105	0.637	1	F:protein binding	-	IPR001611; IPR003591; PR00019 (PRINTS), G3DSA:3.80.10.10 (GENE3D), PTHR24369 (PANTHER), PF13855 (PFAM), SM00364 (SMART), SignalP-NN(euk) (SIGNALP), tmhmm (TMHMM), SSF52058 (SUPERFAMILY)
1539	---NA---	1194	0	-	-	0	-	-	SignalP-NN(euk) (SIGNALP)
1540	---NA---	89	0	-	-	0	-	-	no IPS match
1541	---NA---	375	0	-	-	0	-	-	no IPS match
1542	---NA---	179	0	-	-	0	-	-	no IPS match
1543	---NA---	410	0	-	-	0	-	-	SignalP-NN(euk) (SIGNALP), tmhmm (TMHMM)
1544	protein phosphatase mitochondrial-like	456	10	1.3e-32	0.643	1	F:catalytic activity	-	IPR015655; PTHR13832:SF93 (PANTHER)
1545	gasterosteus aculeatus clone cfw79-h02 mrna sequence	1223	1	3.2e-17	0.84	0	-	-	SignalP-NN(euk) (SIGNALP), tmhmm (TMHMM)
1546	---NA---	408	0	-	-	0	-	-	no IPS match
1547	apolipoprotein b-100-like	446	10	1.2e-60	0.71	3	P:response to chemical stimulus; F:lipid transporter activity; P:lipid transport	-	IPR001747; IPR015816; IPR015819; PTHR13769 (PANTHER)
1548	salmo salar clone ssal-rgf-536-274 cold shock domain-containing protein e1 partial cds	420	1	1.8e-08	0.97	0	-	-	no IPS match
1549	---NA---	698	0	-	-	0	-	-	SignalP-NN(euk) (SIGNALP), tmhmm (TMHMM)
1550	---NA---	670	0	-	-	0	-	-	no IPS match
1551	gasterosteus aculeatus clone cnb127-h04 mrna sequence	411	1	2.1e-64	0.74	0	-	-	no IPS match
1552	---NA---	255	0	-	-	0	-	-	no IPS match
1553	---NA---	1575	0	-	-	0	-	-	tmhmm (TMHMM)
1554	---NA---	353	0	-	-	0	-	-	no IPS match
1555	tsa: cottus gobio bullhead_contig_24343 transcribed rna sequence	1843	1	1.1e-12	0.84	0	-	-	SignalP-NN(euk) (SIGNALP), tmhmm (TMHMM)
1556	rna-binding protein with multiple splicing-like	1213	10	2e-85	0.929	8	P:positive regulation of pathway-restricted SMAD protein phosphorylation; F:nucleotide binding; F:poly(A) RNA binding; P:regulation of transcription, DNA-dependent; C:cytoplasm; F:transcription coactivator activity; P:positive regulation of SMAD protein import into nucleus; C:nucleus	-	IPR012677; PTHR12742 (PANTHER)
1557	epidermis-type lipoxygenase 3-like	1635	10	0	0.862	4	F:lipoxygenase activity; P:leukotriene metabolic process; F:iron ion binding; P:oxidation-reduction process	EC:1.13.11.12	IPR000907; IPR013819; G3DSA:3.10.450.60 (GENE3D), PTHR11771:SF7 (PANTHER)
1558	tripartite motif-containing protein 16-like	590	10	1e-22	0.694	1	F:protein binding	-	IPR003877; IPR008985; PTHR24103 (PANTHER), PTHR24103:SF86 (PANTHER)
1559	dicentrarchus labrax chromosome sequence corresponding to linkage group bottom complete sequence	600	1	6e-143	0.83	0	-	-	no IPS match
1560	diamine acetyltransferase 1	246	10	4.7e-48	0.903	2	F:N-acetyltransferase activity; P:metabolic process	-	IPR000182; IPR016181; PTHR10545 (PANTHER), PTHR10545:SF5 (PANTHER)
1561	---NA---	436	0	-	-	0	-	-	no IPS match
1562	---NA---	445	0	-	-	0	-	-	no IPS match
1563	---NA---	462	0	-	-	0	-	-	no IPS match
1564	---NA---	454	0	-	-	0	-	-	no IPS match
1565	tetraspanin-1	1234	10	1.2e-65	0.811	1	C:integral to membrane	-	IPR000301; IPR018499; IPR018503; PTHR19282 (PANTHER), PTHR19282:SF68 (PANTHER), SignalP-NN(euk) (SIGNALP), tmhmm (TMHMM)
1566	ubiquitin carboxyl-terminal hydrolase isozyme l5-like isoform 1	1434	10	0	0.968	4	C:intracellular; P:ubiquitin-dependent protein catabolic process; F:omega peptidase activity; F:ubiquitin thiolesterase activity	EC:3.4.19.0; EC:3.1.2.15	IPR001578; IPR017390; PTHR10589:SF16 (PANTHER), SSF54001 (SUPERFAMILY)
1567	---NA---	626	0	-	-	0	-	-	no IPS match
1568	lithognathus mormyrus clone lithmor1007 mrna sequence	250	1	3.4e-65	0.93	0	-	-	SignalP-NN(euk) (SIGNALP)
1569	interferon-induced 35 kda protein homolog	708	10	8.6e-63	0.719	2	F:nucleic acid binding; F:nucleotide binding	-	IPR009909; PTHR15225 (PANTHER), PTHR15225:SF1 (PANTHER)
1570	---NA---	571	0	-	-	0	-	-	no IPS match
1571	serine threonine-protein phosphatase 5 isoform 1	1437	10	0	0.96	12	C:cytosol; P:protein dephosphorylation; P:protein heterooligomerization; C:neuron projection; F:signal transducer activity; F:metal ion binding; P:positive regulation of I-kappaB kinase/NF-kappaB cascade; F:protein serine/threonine phosphatase activity; C:neuronal cell body; P:response to morphine; C:Golgi apparatus; C:nucleus	-	IPR004843; IPR006186; IPR011236; IPR013235; G3DSA:3.60.21.10 (GENE3D), PTHR11668 (PANTHER), SSF56300 (SUPERFAMILY)
1572	cell surface a33 antigen-like	2319	10	3.2e-76	0.681	1	F:protein binding	-	IPR003470; IPR003598; IPR007110; IPR013783; IPR021023; PTHR12231 (PANTHER), PTHR12231:SF11 (PANTHER), PF13895 (PFAM), tmhmm (TMHMM), SSF48726 (SUPERFAMILY)
1573	tsa: anguilla japonica contig02137 transcribed rna sequence	1790	1	4.4e-30	0.8	0	-	-	no IPS match
1574	---NA---	939	0	-	-	0	-	-	SignalP-NN(euk) (SIGNALP), tmhmm (TMHMM)
1575	nf-kappa-b inhibitor-interacting ras-like protein 2	1223	10	7.9e-134	0.931	8	C:cytoplasm; F:GTP binding; P:small GTPase mediated signal transduction; P:protein transport; F:GTPase activity; P:GTP catabolic process; C:membrane; P:signal transduction	-	IPR001806; IPR003579; IPR005225; IPR020849; G3DSA:3.40.50.300 (GENE3D), PTHR24070:SF82 (PANTHER), PS51419 (PROFILE), SSF52540 (SUPERFAMILY)
1576	---NA---	253	0	-	-	0	-	-	no IPS match
1577	mhc class i antigen	2622	10	1.2e-111	0.826	4	P:immune response; P:antigen processing and presentation; C:integral to membrane; C:MHC class I protein complex	-	IPR001039; IPR011161; IPR011162; PTHR16675 (PANTHER), PTHR16675:SF53 (PANTHER)
1578	---NA---	344	0	-	-	0	-	-	SignalP-NN(euk) (SIGNALP)
1579	---NA---	387	0	-	-	0	-	-	no IPS match
1580	---NA---	420	0	-	-	0	-	-	no IPS match
1581	dicentrarchus labrax chromosome sequence corresponding to linkage group bottom complete sequence	820	1	0	0.82	0	-	-	tmhmm (TMHMM)
1582	oreochromis niloticus rab gdp dissociation inhibitor beta- transcript variant 2 mrna	262	1	2e-30	0.71	0	-	-	no IPS match
1583	phospholipid transfer	343	10	6.2e-46	0.899	1	F:lipid binding	-	SignalP-NN(euk) (SIGNALP)
1584	phospholipid transfer protein precursor	1303	10	0	0.808	1	F:lipid binding	-	IPR001124; IPR017942; IPR017943; IPR017954; G3DSA:3.15.10.10 (GENE3D), G3DSA:3.15.20.10 (GENE3D), PTHR10504 (PANTHER), PTHR10504:SF16 (PANTHER), SignalP-NN(euk) (SIGNALP)
1585	AF325922Takifugu rubripes omega class glutathione-S-transferase, PTEN, 3'-phosphoadenosine 5'-phosphosulfate synthase 2, multiple inositol polyphosphate phosphatase 1, and hypothetical protein genes, complete cds; and multiple inositol polyphosphate phosphatase 2 gene, partial cds	677	1	1.2e-95	0.96	0	-	-	SignalP-NN(euk) (SIGNALP), tmhmm (TMHMM)
1586	---NA---	381	0	-	-	0	-	-	SignalP-NN(euk) (SIGNALP), tmhmm (TMHMM)
1587	---NA---	330	0	-	-	0	-	-	no IPS match
1588	---NA---	585	0	-	-	0	-	-	SignalP-NN(euk) (SIGNALP), tmhmm (TMHMM)
1589	---NA---	1550	0	-	-	0	-	-	no IPS match
1590	---NA---	1071	0	-	-	0	-	-	SignalP-NN(euk) (SIGNALP), tmhmm (TMHMM)
1591	---NA---	329	0	-	-	0	-	-	SignalP-NN(euk) (SIGNALP), tmhmm (TMHMM)
1592	---NA---	1403	0	-	-	0	-	-	tmhmm (TMHMM)
1593	---NA---	656	0	-	-	0	-	-	no IPS match
1594	gasterosteus aculeatus clone cnb268-h05 mrna sequence	395	1	1.9e-39	0.86	0	-	-	no IPS match
1595	heat shock protein 90 beta	854	10	1.8e-63	0.947	5	P:protein folding; C:cytoplasm; F:unfolded protein binding; F:ATP binding; P:response to stress	-	IPR001404; SSF110942 (SUPERFAMILY)
1596	endoplasmic reticulum lectin 1-like	1552	10	2.7e-90	0.869	3	F:glycoprotein binding; C:endoplasmic reticulum lumen; P:ER-associated protein catabolic process	-	tmhmm (TMHMM)
1597	40s ribosomal protein s3-like	863	10	2.5e-166	0.954	6	P:embryo development; F:structural constituent of ribosome; F:RNA binding; F:hydrolase activity; C:small ribosomal subunit; P:translation	-	IPR001351; IPR004044; IPR005703; IPR009019; IPR015946; PTHR11760 (PANTHER)
1598	oreochromis niloticus zinc finger bed domain-containing protein 4-like mrna	665	1	9.4e-21	0.89	0	-	-	SignalP-NN(euk) (SIGNALP)
1599	---NA---	517	0	-	-	0	-	-	tmhmm (TMHMM)
1600	---NA---	1238	0	-	-	0	-	-	no IPS match
1601	histidine ammonia-lyase	793	10	4.4e-60	0.859	5	C:soluble fraction; P:histidine catabolic process; P:biosynthetic process; C:cytosol; F:histidine ammonia-lyase activity	EC:4.3.1.3	IPR001106; IPR008948; G3DSA:1.20.200.10 (GENE3D), PTHR10362 (PANTHER), PTHR10362:SF2 (PANTHER)
1602	---NA---	938	0	-	-	0	-	-	no IPS match
1603	---NA---	288	0	-	-	0	-	-	no IPS match
1604	poly(adp-ribose) glycohydrolase-like	287	2	2e-14	0.7	0	-	-	no IPS match
1605	peroxiredoxin 2	792	10	1.7e-126	0.921	4	P:cell redox homeostasis; F:peroxiredoxin activity; F:peroxidase activity; P:oxidation-reduction process	EC:1.11.1.15; EC:1.11.1.7	IPR000866; IPR012336; IPR019479; IPR024706; PTHR10681 (PANTHER), PTHR10681:SF44 (PANTHER)
1606	glutamine synthetase	2263	10	0	0.955	3	F:glutamate-ammonia ligase activity; F:ATP binding; P:glutamine biosynthetic process	EC:6.3.1.2	IPR008146; IPR008147; IPR014746; IPR027302; IPR027303; PTHR20852 (PANTHER), PTHR20852:SF14 (PANTHER), SSF55931 (SUPERFAMILY)
1607	---NA---	284	0	-	-	0	-	-	SignalP-NN(euk) (SIGNALP), tmhmm (TMHMM)
1608	---NA---	466	0	-	-	0	-	-	no IPS match
1609	---NA---	684	0	-	-	0	-	-	SignalP-NN(euk) (SIGNALP), tmhmm (TMHMM)
1610	---NA---	462	0	-	-	0	-	-	no IPS match
1611	---NA---	235	0	-	-	0	-	-	no IPS match
1612	peptidyl-prolyl cis-trans isomerase fkbp10-like	1501	10	0	0.856	2	P:protein folding; F:calcium ion binding	-	no IPS match
1613	elastase 4 precursor	586	10	6.2e-110	0.886	2	F:serine-type endopeptidase activity; P:proteolysis	EC:3.4.21.0	IPR001254; IPR001314; IPR009003; IPR018114; G3DSA:2.40.10.10 (GENE3D), PTHR24250 (PANTHER), PTHR24250:SF0 (PANTHER), SignalP-NN(euk) (SIGNALP), tmhmm (TMHMM)
1614	aphanomyces euteiches cdna	2158	1	2.3e-09	0.95	0	-	-	no IPS match
1615	gasterosteus aculeatus clone cnb159-d07 mrna sequence	95	1	2.3e-10	0.9	0	-	-	no IPS match
1616	proline-rich protein 15-like protein a-like	903	10	5.6e-63	0.885	3	F:molecular_function; P:biological_process; C:cellular_component	-	SignalP-NN(euk) (SIGNALP), tmhmm (TMHMM)
1617	---NA---	460	0	-	-	0	-	-	no IPS match
1618	---NA---	270	0	-	-	0	-	-	no IPS match
1619	---NA---	618	0	-	-	0	-	-	no IPS match
1620	calreticulin-like isoform 1	2103	10	0	0.921	4	P:protein folding; C:endoplasmic reticulum; F:unfolded protein binding; F:calcium ion binding	-	IPR001580; IPR008985; IPR009033; IPR009169; IPR013320; IPR018124; PTHR11073:SF2 (PANTHER), SignalP-NN(euk) (SIGNALP)
1621	---NA---	232	0	-	-	0	-	-	SignalP-NN(euk) (SIGNALP), tmhmm (TMHMM)
1622	---NA---	225	0	-	-	0	-	-	SignalP-NN(euk) (SIGNALP)
1623	---NA---	2040	0	-	-	0	-	-	no IPS match
1624	60s ribosomal protein l3	276	10	5.9e-55	0.959	3	C:ribosome; F:structural constituent of ribosome; P:translation	-	SignalP-NN(euk) (SIGNALP), tmhmm (TMHMM)
1625	---NA---	328	0	-	-	0	-	-	SignalP-NN(euk) (SIGNALP), tmhmm (TMHMM)
1626	---NA---	369	0	-	-	0	-	-	no IPS match
1627	complement component c7-like	1494	10	1.6e-32	0.603	2	C:membrane attack complex; P:immune response	-	IPR003884; SignalP-NN(euk) (SIGNALP)
1628	tetraodon nigroviridis full-length cdna	372	1	2.4e-31	0.74	0	-	-	SignalP-NN(euk) (SIGNALP)
1629	vip36-like protein precursor	610	10	7.9e-78	0.772	5	C:endoplasmic reticulum membrane; ; C:Golgi apparatus; C:integral to membrane; P:protein transport	-	no IPS match
1630	---NA---	840	0	-	-	0	-	-	no IPS match
1631	galectin-3-binding protein precursor	183	5	1.7e-15	0.722	5	F:scavenger receptor activity; C:membrane; P:cell adhesion; C:proteinaceous extracellular matrix; C:extracellular region	-	no IPS match
1632	60s ribosome subunit biogenesis protein nip7 homolog	940	10	3.1e-121	0.965	3	C:nucleolus; F:RNA binding; P:ribosome assembly	-	no IPS match
1633	dissostichus mawsoni haplotype 2 afgp tlp gene partial sequence	1010	1	7.1e-12	0.85	0	-	-	no IPS match
1634	zebrafish dna sequence from clone dkeyp-66g8 in linkage group complete sequence	1708	1	3.7e-56	0.86	0	-	-	SignalP-NN(euk) (SIGNALP)
1635	---NA---	256	0	-	-	0	-	-	no IPS match
1636	proteasome activator complex subunit 2	893	10	7.8e-96	0.926	1	C:proteasome activator complex	-	SignalP-NN(euk) (SIGNALP), tmhmm (TMHMM)
1637	3 (2 ) -bisphosphate nucleotidase 1-like	1275	10	0	0.908	2	F:inositol or phosphatidylinositol phosphatase activity; P:phosphatidylinositol phosphorylation	-	IPR000760; IPR020550; IPR020583; G3DSA:3.30.540.10 (GENE3D), G3DSA:3.40.190.80 (GENE3D), PTHR20854:SF7 (PANTHER), SSF56655 (SUPERFAMILY)
1638	---NA---	275	0	-	-	0	-	-	no IPS match
1639	taeniopygia guttata myocyte enhancer factor transcript variant 1 mrna	706	1	5.9e-68	0.76	0	-	-	no IPS match
1640	ribosomal protein s10	524	10	6.5e-81	0.967	1	C:ribosome	-	IPR005326; PTHR12146 (PANTHER)
1641	salmo salar gtpase kras mrna	1958	1	9.3e-109	0.78	0	-	-	no IPS match
1642	---NA---	1481	0	-	-	0	-	-	no IPS match
1643	---NA---	282	0	-	-	0	-	-	no IPS match
1644	nucleolar pre-ribosomal-associated protein 1-like	449	3	6.6e-17	0.7633	0	-	-	PTHR13500 (PANTHER)
1645	---NA---	422	0	-	-	0	-	-	SignalP-NN(euk) (SIGNALP)
1646	bile salt-activated lipase-like	416	10	5.3e-66	0.813	2	F:cholinesterase activity; F:sterol esterase activity	EC:3.1.1.8; EC:3.1.1.13	IPR002018; G3DSA:3.40.50.1820 (GENE3D), PTHR11559 (PANTHER), PTHR11559:SF34 (PANTHER), SSF53474 (SUPERFAMILY)
1647	---NA---	866	0	-	-	0	-	-	no IPS match
1648	complement c3-like	556	10	3.4e-52	0.656	4	P:negative regulation of endopeptidase activity; F:endopeptidase inhibitor activity; P:biological_process; C:cellular_component	-	PTHR11412 (PANTHER), PTHR11412:SF14 (PANTHER), SignalP-NN(euk) (SIGNALP)
1649	---NA---	708	0	-	-	0	-	-	SignalP-NN(euk) (SIGNALP), tmhmm (TMHMM)
1650	---NA---	306	0	-	-	0	-	-	no IPS match
1651	psophia crepitans voucher lsumz:b7513 ultra conserved element locus chr2_18959 genomic sequence	2024	1	1.5e-36	0.81	0	-	-	SignalP-NN(euk) (SIGNALP)
1652	---NA---	1419	0	-	-	0	-	-	no IPS match
1653	---NA---	377	0	-	-	0	-	-	no IPS match
1654	gasterosteus aculeatus clone cfw75-b10 mrna sequence	318	1	2.7e-36	0.88	0	-	-	SignalP-NN(euk) (SIGNALP)
1655	---NA---	383	0	-	-	0	-	-	no IPS match
1656	insulin-induced gene 1 protein	2545	10	2.7e-117	0.938	3	C:integral to membrane; C:endoplasmic reticulum membrane; P:cholesterol metabolic process	-	IPR009904; IPR025929; PTHR15301:SF2 (PANTHER), tmhmm (TMHMM)
1657	lithognathus mormyrus clone lmos8p04c12 mrna sequence	253	1	3.7e-71	0.91	0	-	-	no IPS match
1658	---NA---	1238	0	-	-	0	-	-	no IPS match
1659	---NA---	477	0	-	-	0	-	-	no IPS match
1660	---NA---	1715	0	-	-	0	-	-	SignalP-NN(euk) (SIGNALP)
1661	complement component c3	387	1	0.00029	0.74	4	P:negative regulation of endopeptidase activity; C:extracellular space; C:extracellular region; F:endopeptidase inhibitor activity	-	no IPS match
1662	---NA---	232	0	-	-	0	-	-	no IPS match
1663	---NA---	201	0	-	-	0	-	-	no IPS match
1664	---NA---	373	0	-	-	0	-	-	SignalP-NN(euk) (SIGNALP)
1665	dissostichus mawsoni haplotype 1 afgp tlp gene partial sequence	360	1	4.8e-116	0.87	0	-	-	tmhmm (TMHMM)
1666	---NA---	426	0	-	-	0	-	-	SignalP-NN(euk) (SIGNALP), tmhmm (TMHMM)
1667	complement factor b-like	904	10	9.7e-140	0.785	3	P:complement activation; C:extracellular region; F:serine-type endopeptidase activity	EC:3.4.21.0	IPR000436; G3DSA:2.10.70.10 (GENE3D), PTHR19325 (PANTHER), PTHR19325:SF85 (PANTHER), SignalP-NN(euk) (SIGNALP), tmhmm (TMHMM), SSF53300 (SUPERFAMILY)
1668	---NA---	434	0	-	-	0	-	-	tmhmm (TMHMM)
1669	---NA---	242	0	-	-	0	-	-	no IPS match
1670	---NA---	142	0	-	-	0	-	-	no IPS match
1671	---NA---	68	0	-	-	0	-	-	no IPS match
1672	zebrafish dna sequence from clone ch73-137f8 in linkage group complete sequence	472	1	6.1e-53	0.71	0	-	-	no IPS match
1673	neoverrucotoxin subunit beta-like	404	10	1.8e-24	0.794	0	-	-	no IPS match
1674	---NA---	414	0	-	-	0	-	-	no IPS match
1675	dicentrarchus labrax chromosome sequence corresponding to linkage group bottom complete sequence	1664	1	1e-94	0.84	0	-	-	no IPS match
1676	---NA---	607	0	-	-	0	-	-	no IPS match
1677	---NA---	226	0	-	-	0	-	-	SignalP-NN(euk) (SIGNALP)
1678	---NA---	523	0	-	-	0	-	-	SignalP-NN(euk) (SIGNALP)
1679	multiple inositol polyphosphate phosphatase 1-like	1201	10	0	0.833	2	P:dephosphorylation; F:acid phosphatase activity	EC:3.1.3.2	IPR000560; G3DSA:3.40.50.1240 (GENE3D), PTHR20963 (PANTHER), PTHR20963:SF8 (PANTHER), SignalP-NN(euk) (SIGNALP), tmhmm (TMHMM), SSF53254 (SUPERFAMILY)
1680	multiple inositol polyphosphate phosphatase 1-like	977	10	1.6e-178	0.855	2	P:dephosphorylation; F:acid phosphatase activity	EC:3.1.3.2	IPR000560; G3DSA:3.40.50.1240 (GENE3D), PTHR20963 (PANTHER), PTHR20963:SF8 (PANTHER), SSF53254 (SUPERFAMILY)
1681	---NA---	426	0	-	-	0	-	-	no IPS match
1682	elongation factor 1-gamma	1527	10	0	0.879	5	C:cytosol; F:translation elongation factor activity; C:eukaryotic translation elongation factor 1 complex; P:translational elongation; F:protein binding	-	IPR001662; IPR004045; IPR004046; IPR010987; IPR012336; IPR017933; PTHR11260 (PANTHER)
1683	---NA---	1327	0	-	-	0	-	-	no IPS match
1684	fumarylacetoacetate hydrolase domain-containing protein 1	919	10	6.6e-114	0.915	2	P:metabolic process; F:hydrolase activity	-	SignalP-NN(euk) (SIGNALP)
1685	atp synthase subunit mitochondrial	275	10	1.8e-45	0.9	3	C:ribosome; F:structural constituent of ribosome; P:translation	-	no IPS match
1686	rrp15-like protein	171	1	0.00042	0.94	3	F:molecular_function; P:biological_process; C:cellular_component	-	IPR012459; PTHR13245:SF11 (PANTHER)
1687	nadh dehydrogenase subunit 1	263	10	2.6e-16	0.94	4	C:integral to membrane; C:mitochondrion; P:oxidation-reduction process; F:NADH dehydrogenase (ubiquinone) activity	EC:1.6.5.3	no IPS match
1688	adaptin ear-binding coat-associated protein 2-like	1268	10	5.1e-46	0.611	1	C:membrane	-	no IPS match
1689	nucleolar transcription factor 1-like	205	10	5.3e-14	0.904	1	F:DNA binding	-	IPR009071
1690	---NA---	364	0	-	-	0	-	-	tmhmm (TMHMM)
1691	---NA---	592	0	-	-	0	-	-	no IPS match
1692	---NA---	555	0	-	-	0	-	-	no IPS match
1693	plastin 3 (t isoform) partial	1748	10	2.3e-88	0.928	3	F:actin binding; C:cytoplasm; F:calcium ion binding	-	IPR001589; IPR001715; PTHR19961 (PANTHER)
1694	---NA---	311	0	-	-	0	-	-	no IPS match
1695	salmo salar clone ssal-evd-502-286 fatty acid-binding heart complete cds	959	1	1.8e-06	0.88	0	-	-	no IPS match
1696	proteasomal ubiquitin receptor adrm1-like	522	10	6e-26	0.959	11	P:positive regulation of endopeptidase activity; P:proteasome assembly; C:proteasome complex; C:membrane fraction; F:protease binding; P:transcription elongation from RNA polymerase II promoter; F:proteasome binding; F:endopeptidase activator activity; C:cytoplasm; C:nucleus; C:integral to plasma membrane	-	IPR006773; PF13658 (PFAM)
1697	---NA---	264	0	-	-	0	-	-	no IPS match
1698	---NA---	251	0	-	-	0	-	-	no IPS match
1699	tsa: cottus gobio bullhead_contig_320090 transcribed rna sequence	557	1	5.2e-42	0.93	0	-	-	no IPS match
1700	septin-7 isoform 1	1072	10	5.9e-154	0.89	17	C:cilium axoneme; P:cilium morphogenesis; P:protein heterooligomerization; P:cytokinesis; C:midbody; P:regulation of embryonic cell shape; C:septin complex; C:stress fiber; C:cleavage furrow; F:protein binding; P:mitosis; C:spindle; C:apical plasma membrane; C:condensed chromosome kinetochore; F:structural molecule activity; C:nucleus; F:GTP binding	-	IPR000038; G3DSA:3.40.50.300 (GENE3D), PTHR18884:SF7 (PANTHER)
1701	---NA---	118	0	-	-	0	-	-	no IPS match
1702	---NA---	1714	0	-	-	0	-	-	SignalP-NN(euk) (SIGNALP), tmhmm (TMHMM)
1703	60s acidic ribosomal protein	483	10	8e-11	0.693	3	C:ribosome; F:structural constituent of ribosome; P:translational elongation	-	no IPS match
1704	---NA---	213	0	-	-	0	-	-	no IPS match
1705	---NA---	1278	0	-	-	0	-	-	SignalP-NN(euk) (SIGNALP)
1706	---NA---	549	0	-	-	0	-	-	SignalP-NN(euk) (SIGNALP)
1707	---NA---	1384	0	-	-	0	-	-	SignalP-NN(euk) (SIGNALP)
1708	---NA---	254	0	-	-	0	-	-	no IPS match
1709	---NA---	918	0	-	-	0	-	-	no IPS match
1710	nucleolar transcription factor 1-like	390	10	1.3e-68	0.858	5	C:nucleolus; P:chromatin silencing at rDNA; P:positive regulation of transcription from RNA polymerase I promoter; F:DNA binding; C:nucleoplasm	-	IPR009071; PTHR13711 (PANTHER), PTHR13711:SF41 (PANTHER)
1711	39s ribosomal protein mitochondrial-like	401	10	1.3e-40	0.841	3	C:mitochondrial large ribosomal subunit; F:structural constituent of ribosome; P:translation	-	no IPS match
1712	---NA---	245	0	-	-	0	-	-	no IPS match
1713	oreochromis niloticus myc binding protein 2 mrna	1538	1	0	0.86	0	-	-	no IPS match
1714	---NA---	965	0	-	-	0	-	-	no IPS match
1715	zebrafish dna sequence from clone dkey-77g5 in linkage group complete sequence	1038	1	2.5e-11	0.94	0	-	-	tmhmm (TMHMM)
1716	sparc precursor	727	10	3.2e-102	0.85	4	C:extracellular space; P:signal transduction; C:proteinaceous extracellular matrix; F:calcium ion binding	-	SignalP-NN(euk) (SIGNALP), tmhmm (TMHMM)
1717	trematomus bernacchii cytochrome b partial cds trna-thr and trna-pro complete sequence and nadh dehydrogenase subunit 6 complete cds mitochondrial	248	1	9.7e-123	1	0	-	-	no IPS match
1718	serine cytosolic-like	1125	10	1.5e-84	0.849	14	C:cytosol; P:L-serine catabolic process; P:glycine biosynthetic process from serine; C:mitochondrion; P:folic acid metabolic process; P:methylation; F:glycine hydroxymethyltransferase activity; F:amino acid binding; F:L-allo-threonine aldolase activity; P:protein homotetramerization; F:protein homodimerization activity; F:pyridoxal phosphate binding; P:purine nucleobase biosynthetic process; C:nu…	EC:2.1.2.1; EC:2.1.1.0	SignalP-NN(euk) (SIGNALP)
1719	---NA---	338	0	-	-	0	-	-	PTHR23236 (PANTHER), PTHR23236:SF3 (PANTHER)
1720	---NA---	569	0	-	-	0	-	-	no IPS match
1721	dicentrarchus labrax chromosome sequence corresponding to linkage group top complete sequence	1652	1	7.4e-65	0.91	0	-	-	SignalP-NN(euk) (SIGNALP), tmhmm (TMHMM)
1722	---NA---	747	0	-	-	0	-	-	no IPS match
1723	---NA---	858	0	-	-	0	-	-	no IPS match
1724	proteasome beta type 10	1765	10	5.3e-137	0.942	5	C:cytoplasm; C:proteasome core complex; C:nucleus; F:threonine-type endopeptidase activity; P:proteolysis involved in cellular protein catabolic process	EC:3.4.25.0	IPR000243; IPR001353; IPR016050; IPR023333; G3DSA:3.60.20.10 (GENE3D), PTHR11599 (PANTHER), PTHR11599:SF1 (PANTHER), SSF56235 (SUPERFAMILY)
1725	hypothetical protein Bm1_11030	267	6	4e-18	0.85	0	-	-	no IPS match
1726	---NA---	615	0	-	-	0	-	-	SignalP-NN(euk) (SIGNALP), tmhmm (TMHMM)
1727	achain crystal structure of human mcph1 tandem brct domains	650	10	1.7e-31	0.684	1	C:intracellular	-	IPR001357; IPR022047; G3DSA:3.40.50.10190 (GENE3D), PTHR14625:SF2 (PANTHER)
1728	c chain crystal structure of human g	239	10	4.4e-48	0.979	15	C:membrane raft; F:signal transducer activity; P:platelet activation; P:adenylate cyclase-inhibiting G-protein coupled receptor signaling pathway; C:membrane fraction; C:heterotrimeric G-protein complex; F:GTP binding; P:cell division; P:GTP catabolic process; F:G-protein beta/gamma-subunit complex binding; C:centrosome; C:midbody; F:G-protein coupled serotonin receptor binding; F:GTPase activity…	-	IPR001019; IPR001408; G3DSA:3.40.50.300 (GENE3D), PTHR10218:SF128 (PANTHER), SSF52540 (SUPERFAMILY)
1729	fibronectin type iii domain-containing protein 7	433	5	7.4e-10	0.558	0	-	-	no IPS match
1730	selenoprotein 2a	397	10	4.6e-11	0.633	2	P:cell redox homeostasis; F:selenium binding	-	no IPS match
1731	---NA---	245	0	-	-	0	-	-	no IPS match
1732	---NA---	377	0	-	-	0	-	-	tmhmm (TMHMM)
1733	---NA---	560	0	-	-	0	-	-	no IPS match
1734	phosphoethanolamine methyltransferase	1656	10	0	0.839	3	P:methylation; P:rRNA modification; F:rRNA methyltransferase activity	EC:2.1.1.0	IPR001737; G3DSA:3.40.50.150 (GENE3D), PTHR24536 (PANTHER), PTHR24536:SF4 (PANTHER), SSF53335 (SUPERFAMILY)
1735	caligus clemensi clone ccle-evs-516-291 c3orf68 homolog complete cds	534	1	3.4e-06	1	0	-	-	SignalP-NN(euk) (SIGNALP), tmhmm (TMHMM)
1736	protein dgcr14-like	776	10	2.7e-92	0.869	0	-	-	IPR019148; PTHR12940 (PANTHER)
1737	---NA---	206	0	-	-	0	-	-	no IPS match
1738	---NA---	624	0	-	-	0	-	-	SignalP-NN(euk) (SIGNALP)
1739	u6 snrna-associated sm-like protein lsm1	724	10	2.3e-44	0.95	3	C:cytoplasm; C:nucleus; P:histone mRNA catabolic process	-	G3DSA:2.30.30.100 (GENE3D), PTHR15588 (PANTHER)
1740	u6 snrna-associated sm-like protein lsm1-like	229	10	9.9e-20	0.997	0	-	-	IPR001163; IPR010920; G3DSA:2.30.30.100 (GENE3D), PTHR15588 (PANTHER), PTHR15588:SF5 (PANTHER)
1741	---NA---	1811	0	-	-	0	-	-	SignalP-NN(euk) (SIGNALP), tmhmm (TMHMM)
1742	complement factor h-like	317	10	1.5e-22	0.634	1	F:receptor activity	-	IPR000436; G3DSA:2.10.70.10 (GENE3D), SignalP-NN(euk) (SIGNALP)
1743	complement c5	777	10	2.7e-95	0.697	12	P:cellular calcium ion homeostasis; P:negative regulation of dopamine secretion; C:extracellular space; P:leukocyte migration involved in inflammatory response; P:induction of apoptosis; P:complement activation; P:negative regulation of norepinephrine secretion; P:positive regulation of chemotaxis; F:C5a anaphylatoxin chemotactic receptor binding; C:soluble fraction; P:glucose homeostasis; P:mult…	-	no IPS match
1744	---NA---	947	0	-	-	0	-	-	no IPS match
1745	zinc finger e-box-binding homeobox 1-like	488	10	1.8e-60	0.758	8	P:regulation of transcription, DNA-dependent; P:organ development; F:metal ion binding; F:DNA binding; P:regulation of cell differentiation; P:negative regulation of cellular process; C:nucleus; P:embryonic morphogenesis	-	PTHR13919 (PANTHER), PTHR13919:SF3 (PANTHER)
1746	---NA---	77	0	-	-	0	-	-	SignalP-NN(euk) (SIGNALP)
1747	proteasome beta type 8	1154	10	2.6e-170	0.954	5	C:cytoplasm; C:proteasome core complex; C:nucleus; F:threonine-type endopeptidase activity; P:proteolysis involved in cellular protein catabolic process	EC:3.4.25.0	SignalP-NN(euk) (SIGNALP)
1748	ribosomal protein	420	5	3.6e-08	0.562	4	F:structural constituent of ribosome; P:translation; C:ribosome; C:intracellular	-	no IPS match
1749	williams-beuren syndrome chromosomal region 16 protein homolog	504	10	5.6e-65	0.829	1	C:mitochondrion	-	IPR000408; IPR009091; PTHR22870 (PANTHER), PTHR22870:SF11 (PANTHER), tmhmm (TMHMM)
1750	---NA---	1377	0	-	-	0	-	-	no IPS match
1751	---NA---	700	0	-	-	0	-	-	SignalP-NN(euk) (SIGNALP)
1752	---NA---	283	0	-	-	0	-	-	no IPS match
1753	---NA---	492	0	-	-	0	-	-	SignalP-NN(euk) (SIGNALP)
1754	---NA---	216	0	-	-	0	-	-	SignalP-NN(euk) (SIGNALP)
1755	---NA---	295	0	-	-	0	-	-	no IPS match
1756	---NA---	1580	0	-	-	0	-	-	no IPS match
1757	lithognathus mormyrus clone lmos7p02c07 mrna sequence	306	1	1.2e-08	0.95	0	-	-	no IPS match
1758	---NA---	212	0	-	-	0	-	-	no IPS match
1759	---NA---	248	0	-	-	0	-	-	no IPS match
1760	---NA---	526	0	-	-	0	-	-	SignalP-NN(euk) (SIGNALP)
1761	---NA---	230	0	-	-	0	-	-	no IPS match
1762	---NA---	425	0	-	-	0	-	-	SignalP-NN(euk) (SIGNALP)
1763	chromodomain-helicase-dna-binding protein 4-like	446	3	9.6e-11	0.85	0	-	-	no IPS match
1764	---NA---	2815	0	-	-	0	-	-	no IPS match
1765	---NA---	531	0	-	-	0	-	-	no IPS match
1766	peroxiredoxin 2	272	10	2.3e-33	0.96	4	P:cell redox homeostasis; F:peroxiredoxin activity; F:antioxidant activity; P:oxidation-reduction process	EC:1.11.1.15	no IPS match
1767	---NA---	1148	0	-	-	0	-	-	no IPS match
1768	tetraodon nigroviridis full-length cdna	431	1	4.8e-117	0.85	0	-	-	SignalP-NN(euk) (SIGNALP), tmhmm (TMHMM)
1769	tetraodon nigroviridis full-length cdna	429	1	2.7e-120	0.84	0	-	-	SignalP-NN(euk) (SIGNALP), tmhmm (TMHMM)
1770	---NA---	424	0	-	-	0	-	-	no IPS match
1771	26s proteasome complex subunit dss1	372	10	1.8e-18	0.985	6	F:peptidase activity; P:double-strand break repair via homologous recombination; F:protein binding; C:proteasome complex; P:proteolysis; C:integrator complex	-	tmhmm (TMHMM)
1772	26s proteasome complex subunit dss1	392	10	2.2e-18	0.985	6	F:peptidase activity; P:double-strand break repair via homologous recombination; F:protein binding; C:proteasome complex; P:proteolysis; C:integrator complex	-	tmhmm (TMHMM)
1773	---NA---	509	0	-	-	0	-	-	no IPS match
1774	---NA---	398	0	-	-	0	-	-	no IPS match
1775	---NA---	382	0	-	-	0	-	-	no IPS match
1776	---NA---	263	0	-	-	0	-	-	no IPS match
1777	oreochromis niloticus general transcription factor iih subunit 2-like mrna	274	1	2.7e-16	0.95	0	-	-	SignalP-NN(euk) (SIGNALP)
1778	dissostichus eleginoides glucose-6-phosphate dehydrogenase partial cds	742	1	4.8e-177	0.97	0	-	-	no IPS match
1779	---NA---	425	0	-	-	0	-	-	no IPS match
1780	26s protease regulatory subunit 4-like	1643	10	0	0.979	18	F:protein binding; P:regulation of cellular amino acid metabolic process; P:positive regulation of ubiquitin-protein ligase activity involved in mitotic cell cycle; P:viral reproduction; P:negative regulation of ubiquitin-protein ligase activity involved in mitotic cell cycle; C:cytoplasm; C:nucleolus; P:S phase of mitotic cell cycle; C:proteasome complex; P:M/G1 transition of mitotic cell cycle;…	EC:3.6.1.3	IPR003593; IPR003959; IPR003960; IPR005937; G3DSA:1.10.8.60 (GENE3D), G3DSA:3.40.50.300 (GENE3D), PTHR23073 (PANTHER), PTHR23073:SF9 (PANTHER), SSF52540 (SUPERFAMILY)
1781	elongation factor 1-beta	813	10	9.5e-105	0.825	4	C:cytosol; F:translation elongation factor activity; C:eukaryotic translation elongation factor 1 complex; P:translational elongation	-	IPR001326; IPR010987; IPR014038; IPR014717; IPR018940; PTHR11595 (PANTHER)
1782	peptidyl-prolyl cis-trans isomerase cwc27 homolog	642	10	3.2e-57	0.859	3	P:protein folding; P:protein peptidyl-prolyl isomerization; F:peptidyl-prolyl cis-trans isomerase activity	EC:5.2.1.8	IPR002130; IPR020892; G3DSA:2.40.100.10 (GENE3D), PTHR11071 (PANTHER), PTHR11071:SF33 (PANTHER), tmhmm (TMHMM)
1783	---NA---	472	0	-	-	0	-	-	SignalP-NN(euk) (SIGNALP), tmhmm (TMHMM)
1784	---NA---	634	0	-	-	0	-	-	SignalP-NN(euk) (SIGNALP), tmhmm (TMHMM)
1785	---NA---	251	0	-	-	0	-	-	SignalP-NN(euk) (SIGNALP)
1786	syndecan-2-a precursor	1430	10	2.8e-93	0.839	3	C:integral to membrane; F:cytoskeletal protein binding; P:sprouting angiogenesis	-	SignalP-NN(euk) (SIGNALP)
1787	---NA---	671	0	-	-	0	-	-	no IPS match
1788	stromal cell-derived factor 2-like protein 1-like	662	10	2.5e-26	0.913	1	C:membrane	-	SignalP-NN(euk) (SIGNALP)
1789	---NA---	1593	0	-	-	0	-	-	SignalP-NN(euk) (SIGNALP), tmhmm (TMHMM)
1790	isocitrate dehydrogenase	525	10	1.9e-28	0.942	4	F:NAD binding; P:tricarboxylic acid cycle; F:isocitrate dehydrogenase (NAD+) activity; F:magnesium ion binding	EC:1.1.1.41	SignalP-NN(euk) (SIGNALP), tmhmm (TMHMM)
1791	tetraodon nigroviridis full-length cdna	779	1	1.3e-13	0.82	0	-	-	no IPS match
1792	---NA---	313	0	-	-	0	-	-	no IPS match
1793	---NA---	527	0	-	-	0	-	-	SignalP-NN(euk) (SIGNALP)
1794	oryzias latipes syntaxin-binding protein 3- transcript variant 2 mrna	371	1	1e-10	0.86	0	-	-	SignalP-NN(euk) (SIGNALP), tmhmm (TMHMM)
1795	---NA---	253	0	-	-	0	-	-	no IPS match
1796	transmembrane protein 19-like	459	9	1.6e-10	0.9033	1	C:integral to membrane	-	no IPS match
1797	---NA---	376	0	-	-	0	-	-	no IPS match
1798	---NA---	428	0	-	-	0	-	-	SignalP-NN(euk) (SIGNALP)
1799	---NA---	1175	0	-	-	0	-	-	SignalP-NN(euk) (SIGNALP)
1800	novel protein	452	10	1.2e-23	0.682	0	-	-	no IPS match
1801	pol-like protein	905	10	2.9e-33	0.53	0	-	-	IPR005135; G3DSA:3.60.10.10 (GENE3D), PTHR19446 (PANTHER), SignalP-NN(euk) (SIGNALP)
1802	dissostichus mawsoni haplotype 2 afgp tlp gene partial sequence	674	1	2.2e-60	0.8	0	-	-	tmhmm (TMHMM)
1803	tetraspanin 8	1739	10	3.1e-71	0.75	1	C:integral to membrane	-	IPR000301; IPR008952; IPR018499; IPR018503; PTHR19282 (PANTHER), PTHR19282:SF33 (PANTHER), tmhmm (TMHMM)
1804	---NA---	425	0	-	-	0	-	-	no IPS match
1805	salmo salar clone ssal-rgf-529- novel cds	2865	1	3e-28	0.72	0	-	-	SignalP-NN(euk) (SIGNALP), tmhmm (TMHMM)
1806	---NA---	1119	0	-	-	0	-	-	no IPS match
1807	---NA---	399	0	-	-	0	-	-	no IPS match
1808	26s proteasome non-atpase regulatory subunit 12	1622	10	0	0.96	2	C:proteasome complex; F:protein binding	-	IPR000717; IPR011991; PTHR10855 (PANTHER), PTHR10855:SF1 (PANTHER), SSF46785 (SUPERFAMILY)
1809	ras-related protein rab-35	1010	10	2.3e-133	0.984	9	F:GTP binding; P:small GTPase mediated signal transduction; F:GTPase activity; P:GTP catabolic process; P:intracellular protein transport; P:nucleocytoplasmic transport; C:intracellular; C:membrane; P:signal transduction	-	IPR001806; IPR002041; IPR003578; IPR003579; IPR005225; IPR020849; IPR024156; G3DSA:3.40.50.300 (GENE3D), PTHR24073 (PANTHER), PTHR24073:SF213 (PANTHER), PS51419 (PROFILE), SSF52540 (SUPERFAMILY)
1810	peroxiredoxin 6	946	10	3.7e-141	0.917	4	P:cell redox homeostasis; F:peroxiredoxin activity; F:antioxidant activity; P:oxidation-reduction process	EC:1.11.1.15	no IPS match
1811	---NA---	80	0	-	-	0	-	-	no IPS match
1812	---NA---	42	0	-	-	0	-	-	SignalP-NN(euk) (SIGNALP)
1813	unnamed protein product	688	7	7.4e-12	0.8129	0	-	-	no IPS match
1814	pyruvate kinase	483	10	1.2e-43	0.934	5	F:pyruvate kinase activity; P:phosphorylation; F:potassium ion binding; F:magnesium ion binding; P:glycolysis	EC:2.7.1.40	no IPS match
1815	isoform cra_a	499	7	3.5e-17	0.7229	3	F:molecular_function; P:biological_process; C:cellular_component	-	SignalP-NN(euk) (SIGNALP), tmhmm (TMHMM)
1816	ocia domain-containing protein 1	1053	10	1.3e-97	0.68	3	F:molecular_function; P:biological_process; C:endosome	-	IPR009764
1817	---NA---	416	0	-	-	0	-	-	no IPS match
1818	---NA---	1758	0	-	-	0	-	-	no IPS match
1819	60s ribosomal protein l17	201	10	2.6e-42	0.969	3	F:structural constituent of ribosome; C:large ribosomal subunit; P:translation	-	IPR001063; IPR005721; PTHR11593:SF3 (PANTHER)
1820	cornichon 4	827	1	0.00023	0.76	0	-	-	tmhmm (TMHMM)
1821	---NA---	582	0	-	-	0	-	-	no IPS match
1822	---NA---	645	0	-	-	0	-	-	no IPS match
1823	---NA---	211	0	-	-	0	-	-	SignalP-NN(euk) (SIGNALP), tmhmm (TMHMM)
1824	proliferating cell nuclear antigen	879	10	1.2e-125	0.994	7	F:DNA polymerase processivity factor activity; C:PCNA-p21 complex; P:translesion synthesis; P:response to bacterium; F:DNA binding; P:regulation of DNA replication; C:PCNA complex	-	no IPS match
1825	---NA---	368	0	-	-	0	-	-	no IPS match
1826	---NA---	1212	0	-	-	0	-	-	SignalP-NN(euk) (SIGNALP)
1827	tetraodon nigroviridis full-length cdna	1327	1	7.7e-13	0.88	0	-	-	no IPS match
1828	caligus clemensi clone ccle-evs-507-103 at1g14870 complete cds	723	1	4.7e-06	0.95	0	-	-	SignalP-NN(euk) (SIGNALP), tmhmm (TMHMM)
1829	oreochromis mossambicus clone ssh #16 amino acid system a transporter-like complete cds	377	1	2e-13	0.96	0	-	-	no IPS match
1830	denn domain-containing protein 1c-like	546	2	1.2e-14	0.56	0	-	-	no IPS match
1831	---NA---	364	0	-	-	3	F:electron carrier activity; F:heme binding; P:oxidation-reduction process	-	IPR001128; PTHR24300 (PANTHER), SignalP-NN(euk) (SIGNALP), tmhmm (TMHMM)
1832	---NA---	273	0	-	-	0	-	-	no IPS match
1833	---NA---	433	0	-	-	0	-	-	no IPS match
1834	orm1-like protein 2	314	10	6.8e-66	0.981	3	C:endoplasmic reticulum membrane; C:integral to membrane; P:ceramide metabolic process	-	IPR007203; PTHR12665:SF3 (PANTHER), SignalP-NN(euk) (SIGNALP)
1835	---NA---	604	0	-	-	0	-	-	no IPS match
1836	rho-class glutathione s-transferase	773	10	1.7e-126	0.902	2	F:glutathione transferase activity; F:protein binding	EC:2.5.1.18	IPR004045; IPR004046; IPR010987; IPR012336; IPR017933; PTHR11260 (PANTHER), PTHR11260:SF18 (PANTHER)
1837	---NA---	225	0	-	-	0	-	-	SignalP-NN(euk) (SIGNALP), tmhmm (TMHMM)
1838	nadh dehydrogenase 1 beta subcomplex subunit mitochondrial precursor	567	10	1.3e-49	0.793	0	-	-	SignalP-NN(euk) (SIGNALP)
1839	aurora kinase a-interacting protein	320	10	1e-22	0.924	5	P:positive regulation of proteolysis; F:kinase activity; P:phosphorylation; C:nucleus; C:mitochondrion	-	PTHR32035 (PANTHER)
1840	---NA---	261	0	-	-	0	-	-	tmhmm (TMHMM)
1841	---NA---	829	0	-	-	0	-	-	no IPS match
1842	mitogen-activated protein kinase 13	1544	10	0	0.888	7	F:MAP kinase activity; P:response to stress; P:protein phosphorylation; P:cell cycle; F:ATP binding; P:intracellular protein kinase cascade; F:protein tyrosine kinase activity	EC:2.7.11.24	IPR000719; IPR002290; IPR003527; IPR008352; IPR011009; IPR017441; IPR020635; G3DSA:1.10.510.10 (GENE3D), G3DSA:3.30.200.20 (GENE3D), PTHR24055 (PANTHER), PTHR24055:SF108 (PANTHER)
1843	riboflavin transporter 2-like	407	10	1.4e-50	0.893	3	P:transport; C:plasma membrane; C:integral to membrane	-	no IPS match
1844	---NA---	305	0	-	-	0	-	-	tmhmm (TMHMM)
1845	cru71059chionodraco rastrospinosus myoglobin complete cds	532	1	2e-53	0.98	0	-	-	SignalP-NN(euk) (SIGNALP)
1846	---NA---	205	0	-	-	0	-	-	SignalP-NN(euk) (SIGNALP), tmhmm (TMHMM)
1847	caspase-1 precursor	485	10	1.2e-15	0.652	11	F:protein binding; P:positive regulation of interleukin-1 beta secretion; P:response to ATP; C:extracellular region; C:cytoplasm; P:protein processing; P:response to hypoxia; P:induction of apoptosis; P:positive regulation of interleukin-1 alpha secretion; F:cysteine-type endopeptidase activity; P:proteolysis	-	IPR001315; IPR002398; IPR011029; PTHR10454:SF13 (PANTHER)
1848	---NA---	923	0	-	-	0	-	-	tmhmm (TMHMM)
1849	---NA---	942	0	-	-	0	-	-	no IPS match
1850	unnamed protein product	234	2	2.7e-05	0.73	0	-	-	no IPS match
1851	---NA---	52	0	-	-	0	-	-	no IPS match
1852	---NA---	378	0	-	-	0	-	-	no IPS match
1853	---NA---	826	0	-	-	0	-	-	no IPS match
1854	---NA---	1220	0	-	-	0	-	-	SignalP-NN(euk) (SIGNALP), tmhmm (TMHMM)
1855	---NA---	983	0	-	-	0	-	-	SignalP-NN(euk) (SIGNALP), tmhmm (TMHMM)
1856	---NA---	400	0	-	-	0	-	-	no IPS match
1857	---NA---	1583	0	-	-	0	-	-	SignalP-NN(euk) (SIGNALP), tmhmm (TMHMM)
1858	---NA---	621	0	-	-	0	-	-	no IPS match
1859	---NA---	1943	0	-	-	0	-	-	no IPS match
1860	dissostichus mawsoni haplotype 1 afgp tlp gene partial sequence	693	1	3.9e-146	0.81	0	-	-	SignalP-NN(euk) (SIGNALP)
1861	---NA---	316	0	-	-	0	-	-	no IPS match
1862	acyl- :lysophosphatidylglycerol acyltransferase 1-like	427	10	8.9e-35	0.773	3	P:metabolic process; C:cytoplasm;	-	PTHR10983 (PANTHER), PTHR10983:SF2 (PANTHER), tmhmm (TMHMM)
1863	protein mal2-like	695	10	1.8e-77	0.798	1	C:integral to membrane	-	IPR008253; IPR013295; IPR021128; PTHR22776 (PANTHER), PTHR22776:SF11 (PANTHER), tmhmm (TMHMM)
1864	---NA---	1276	0	-	-	0	-	-	SignalP-NN(euk) (SIGNALP), tmhmm (TMHMM)
1865	---NA---	1067	0	-	-	0	-	-	no IPS match
1866	---NA---	859	0	-	-	0	-	-	no IPS match
1867	cytochrome p450 2g1-like	1410	10	2.5e-114	0.889	5	F:heme binding; F:oxidoreductase activity, acting on paired donors, with incorporation or reduction of molecular oxygen; F:monooxygenase activity; F:electron carrier activity; P:oxidation-reduction process	-	IPR001128; IPR002401; IPR017972; PTHR24300 (PANTHER), PTHR24300:SF46 (PANTHER), SignalP-NN(euk) (SIGNALP)
1868	---NA---	280	0	-	-	0	-	-	no IPS match
1869	dicentrarchus labrax chromosome sequence corresponding to linkage group bottom complete sequence	310	1	4.1e-59	0.77	0	-	-	SignalP-NN(euk) (SIGNALP), tmhmm (TMHMM)
1870	dicentrarchus labrax chromosome sequence corresponding to linkage group bottom complete sequence	1525	1	4.9e-111	0.8	0	-	-	no IPS match
1871	---NA---	582	0	-	-	0	-	-	no IPS match
1872	Lotus japonicus clone JCVI-FLLj-9K11 unknown mRNA	1116	1	7.3e-06	0.97	0	-	-	no IPS match
1873	---NA---	658	0	-	-	0	-	-	no IPS match
1874	---NA---	1154	0	-	-	0	-	-	no IPS match
1875	---NA---	992	0	-	-	0	-	-	SignalP-NN(euk) (SIGNALP)
1876	---NA---	704	0	-	-	0	-	-	no IPS match
1877	---NA---	261	0	-	-	0	-	-	no IPS match
1878	---NA---	382	0	-	-	0	-	-	no IPS match
1879	eukaryotic initiation factor 4a-i	3072	10	0	0.969	4	P:translational initiation; F:ATP-dependent helicase activity; F:ATP binding; F:translation initiation factor activity	-	IPR000629; IPR001650; IPR011545; IPR014001; IPR014014; G3DSA:3.40.50.300 (GENE3D), PTHR24031 (PANTHER), PTHR24031:SF84 (PANTHER), SSF52540 (SUPERFAMILY)
1880	---NA---	473	0	-	-	0	-	-	no IPS match
1881	---NA---	318	0	-	-	0	-	-	IPR013761
1882	translational activator gcn1	631	10	3e-12	0.876	1	F:binding	-	SignalP-NN(euk) (SIGNALP), tmhmm (TMHMM)
1883	---NA---	393	0	-	-	0	-	-	SignalP-NN(euk) (SIGNALP)
1884	---NA---	546	0	-	-	0	-	-	SignalP-NN(euk) (SIGNALP), tmhmm (TMHMM)
1885	lithognathus mormyrus clone lmos2p05g11 mrna sequence	1377	1	3.9e-23	0.9	0	-	-	no IPS match
1886	---NA---	959	0	-	-	0	-	-	no IPS match
1887	membrane-associated guanylate ww and pdz domain-containing protein 1- partial	2554	3	1.8e-38	0.8867	0	-	-	no IPS match
1888	---NA---	1027	0	-	-	0	-	-	no IPS match
1889	---NA---	1342	0	-	-	0	-	-	no IPS match
1890	---NA---	203	0	-	-	0	-	-	no IPS match
1891	---NA---	804	0	-	-	0	-	-	tmhmm (TMHMM)
1892	---NA---	513	0	-	-	0	-	-	no IPS match
1893	---NA---	587	0	-	-	0	-	-	SignalP-NN(euk) (SIGNALP), tmhmm (TMHMM)
1894	dissostichus mawsoni haplotype 2 afgp tlp gene partial sequence	393	1	1.4e-15	0.83	0	-	-	SignalP-NN(euk) (SIGNALP), tmhmm (TMHMM)
1895	---NA---	425	0	-	-	0	-	-	no IPS match
1896	---NA---	369	0	-	-	0	-	-	no IPS match
1897	---NA---	42	0	-	-	0	-	-	no IPS match
1898	---NA---	210	0	-	-	0	-	-	SignalP-NN(euk) (SIGNALP), tmhmm (TMHMM)
1899	---NA---	1228	0	-	-	0	-	-	no IPS match
1900	dissostichus mawsoni haplotype 2 afgp tlp gene partial sequence	757	1	4.9e-82	0.92	0	-	-	SignalP-NN(euk) (SIGNALP)
1901	---NA---	268	0	-	-	0	-	-	no IPS match
1902	---NA---	335	0	-	-	0	-	-	no IPS match
1903	---NA---	254	0	-	-	0	-	-	SignalP-NN(euk) (SIGNALP), tmhmm (TMHMM)
1904	pleckstrin homology domain-containing family a member 1-like	1311	10	3.6e-15	0.627	4	F:RNA binding; P:RNA-dependent DNA replication; F:endonuclease activity; F:RNA-directed DNA polymerase activity	-	no IPS match
1905	serine--pyruvate mitochondrial-like	959	10	7.5e-140	0.888	6	F:alanine-glyoxylate transaminase activity; F:pyridoxal phosphate binding; F:serine-pyruvate transaminase activity; C:peroxisome; C:mitochondrial matrix; P:metabolic process	EC:2.6.1.44; EC:2.6.1.51	IPR000192; IPR015421; IPR015424; IPR020578; PTHR21152 (PANTHER), PTHR21152:SF5 (PANTHER)
1906	pip5k1a and psmd4-like	1150	10	4e-177	0.917	9	P:DNA repair; C:proteasome complex; F:zinc ion binding; P:negative regulation of ubiquitin-protein ligase activity involved in mitotic cell cycle; P:regulation of transcription, DNA-dependent; P:positive regulation of ubiquitin-protein ligase activity involved in mitotic cell cycle; P:anaphase-promoting complex-dependent proteasomal ubiquitin-dependent protein catabolic process; C:cytoplasm; P:fl…	-	IPR003903; IPR027040
1907	---NA---	410	0	-	-	0	-	-	SignalP-NN(euk) (SIGNALP)
1908	dissostichus mawsoni haplotype 1 afgp tlp gene partial sequence	384	1	1.4e-15	0.87	0	-	-	no IPS match
1909	40s ribosomal protein s4	215	10	5.3e-40	0.975	4	C:ribosome; F:structural constituent of ribosome; F:RNA binding; P:translation	-	no IPS match
1910	---NA---	398	0	-	-	0	-	-	SignalP-NN(euk) (SIGNALP), tmhmm (TMHMM)
1911	---NA---	521	0	-	-	0	-	-	SignalP-NN(euk) (SIGNALP), tmhmm (TMHMM)
1912	---NA---	572	0	-	-	0	-	-	SignalP-NN(euk) (SIGNALP), tmhmm (TMHMM)
1913	ferritin m subunit	361	10	6.7e-27	0.996	5	P:cellular iron ion homeostasis; F:ferric iron binding; F:ferroxidase activity; P:iron ion transport; P:oxidation-reduction process	EC:1.16.3.1	tmhmm (TMHMM)
1914	salmo salar clone ssal-eve-567-123 calpain small subunit 1 complete cds	610	1	2.2e-09	0.97	0	-	-	SignalP-NN(euk) (SIGNALP)
1915	---NA---	443	0	-	-	0	-	-	no IPS match
1916	---NA---	347	0	-	-	0	-	-	no IPS match
1917	---NA---	919	0	-	-	0	-	-	no IPS match
1918	---NA---	369	0	-	-	0	-	-	no IPS match
1919	---NA---	783	0	-	-	0	-	-	SignalP-NN(euk) (SIGNALP), tmhmm (TMHMM)
1920	---NA---	254	0	-	-	0	-	-	no IPS match
1921	---NA---	1340	0	-	-	0	-	-	no IPS match
1922	---NA---	277	0	-	-	0	-	-	no IPS match
1923	---NA---	419	0	-	-	0	-	-	no IPS match
1924	psetta maxima ras-related c3 botulinum toxin substrate 1 complete cds	1380	1	0	0.89	0	-	-	SignalP-NN(euk) (SIGNALP), tmhmm (TMHMM)
1925	---NA---	250	0	-	-	0	-	-	no IPS match
1926	deleted in malignant brain tumors 1	1567	10	1.4e-129	0.67	0	-	-	IPR013783; PF13895 (PFAM), tmhmm (TMHMM), SSF48726 (SUPERFAMILY)
1927	---NA---	524	0	-	-	0	-	-	no IPS match
1928	---NA---	381	0	-	-	0	-	-	SignalP-NN(euk) (SIGNALP), tmhmm (TMHMM)
1929	---NA---	240	0	-	-	0	-	-	no IPS match
1930	---NA---	984	0	-	-	0	-	-	no IPS match
1931	5 -amp-activated protein kinase catalytic subunit alpha-1-like	429	10	5.5e-69	0.981	15	F:protein binding; P:insulin receptor signaling pathway; P:positive regulation of cholesterol biosynthetic process; C:cytosol; P:positive regulation of anti-apoptosis; P:fatty acid biosynthetic process; P:cell cycle arrest; P:negative regulation of glucosylceramide biosynthetic process; F:metal ion binding; P:regulation of fatty acid oxidation; P:response to hypoxia; P:glucose metabolic process; …	EC:2.7.11.11	IPR000719; IPR002290; IPR011009; IPR017441; G3DSA:3.30.200.20 (GENE3D), PTHR24343 (PANTHER), PTHR24343:SF81 (PANTHER)
1932	interferon-induced very large gtpase 1-like	524	10	8.4e-52	0.784	0	-	-	PTHR22796 (PANTHER)
1933	interferon-induced very large gtpase 1-like	581	10	8.9e-89	0.807	0	-	-	PTHR22796 (PANTHER)
1934	---NA---	1193	0	-	-	0	-	-	SignalP-NN(euk) (SIGNALP), tmhmm (TMHMM)
1935	early growth response 1	463	10	1.3e-37	0.843	3	F:zinc ion binding; F:nucleic acid binding; C:intracellular	-	PTHR10042 (PANTHER), PTHR10042:SF5 (PANTHER)
1936	anoplopoma fimbria clone afim-evh-003-312 ubiquitin-conjugating enzyme e2 a complete cds	548	1	1.2e-24	0.97	0	-	-	no IPS match
1937	---NA---	155	0	-	-	0	-	-	no IPS match
1938	---NA---	238	0	-	-	0	-	-	no IPS match
1939	---NA---	303	0	-	-	0	-	-	no IPS match
1940	---NA---	375	0	-	-	0	-	-	SignalP-NN(euk) (SIGNALP)
1941	1-acyl-sn-glycerol-3-phosphate acyltransferase delta-like	277	10	3.3e-29	0.722	3	F:1-acylglycerol-3-phosphate O-acyltransferase activity; F:protein binding; P:phospholipid biosynthetic process	EC:2.3.1.51	PTHR10983 (PANTHER), PTHR10983:SF8 (PANTHER), SignalP-NN(euk) (SIGNALP), tmhmm (TMHMM)
1942	gasterosteus aculeatus clone vmrc26- complete sequence	1082	1	5.8e-26	0.85	0	-	-	SignalP-NN(euk) (SIGNALP)
1943	---NA---	275	0	-	-	0	-	-	SignalP-NN(euk) (SIGNALP), tmhmm (TMHMM)
1944	myotrophin	2444	10	3.3e-56	0.851	10	P:cell growth; C:axon; P:regulation of translation; P:skeletal muscle tissue regeneration; P:regulation of striated muscle tissue development; P:cerebellar granule cell differentiation; P:striated muscle cell differentiation; F:protein binding; C:cytoplasm; P:catecholamine metabolic process	-	no IPS match
1945	---NA---	766	0	-	-	0	-	-	no IPS match
1946	---NA---	539	0	-	-	0	-	-	SignalP-NN(euk) (SIGNALP)
1947	---NA---	412	0	-	-	0	-	-	no IPS match
1948	---NA---	368	0	-	-	0	-	-	no IPS match
1949	---NA---	307	0	-	-	0	-	-	SignalP-NN(euk) (SIGNALP)
1950	atp synthase lipid-binding mitochondrial-like isoform 1	811	10	2.2e-53	0.895	5	F:hydrogen ion transporting ATP synthase activity, rotational mechanism; C:integral to membrane; P:ATP synthesis coupled proton transport; C:proton-transporting ATP synthase complex, coupling factor F(o); P:ATP hydrolysis coupled proton transport	-	IPR000454; IPR002379; IPR020537; PTHR10031 (PANTHER), PTHR10031:SF0 (PANTHER), tmhmm (TMHMM)
1951	atp synthase lipid-binding mitochondrial precursor	446	10	1.3e-49	0.954	8	P:oxidation-reduction process; F:hydrogen-exporting ATPase activity, phosphorylative mechanism; F:hydrogen ion transporting ATP synthase activity, rotational mechanism; C:integral to membrane; P:ATP synthesis coupled proton transport; C:proton-transporting ATP synthase complex, coupling factor F(o); F:isocitrate dehydrogenase (NADP+) activity; P:ATP hydrolysis coupled proton transport	EC:3.6.3.6; EC:1.1.1.42	IPR000454; IPR002379; PTHR10031 (PANTHER), PTHR10031:SF0 (PANTHER), tmhmm (TMHMM)
1952	lithognathus mormyrus clone lmos8p02h02 mrna sequence	381	1	1e-23	0.78	0	-	-	no IPS match
1953	---NA---	471	0	-	-	0	-	-	SignalP-NN(euk) (SIGNALP)
1954	---NA---	2165	0	-	-	0	-	-	SignalP-NN(euk) (SIGNALP)
1955	---NA---	957	0	-	-	0	-	-	no IPS match
1956	immunoglobulin light chain isotype partial	427	10	9e-64	0.968	0	-	-	no IPS match
1957	protein fem-1 homolog a-like	1418	10	6.1e-17	0.923	4	C:cytoplasm; F:binding; P:regulation of ubiquitin-protein ligase activity; F:ubiquitin-protein ligase activity	EC:6.3.2.19	tmhmm (TMHMM)
1958	60s ribosomal protein l36	448	10	3.7e-60	0.985	3	C:ribosome; F:structural constituent of ribosome; P:translation	-	PTHR25463 (PANTHER), PTHR25463:SF15 (PANTHER), SignalP-NN(euk) (SIGNALP)
1959	---NA---	386	0	-	-	0	-	-	no IPS match
1960	interferon-induced protein 44-like	285	10	7.7e-17	0.753	0	-	-	IPR024644
1961	interferon-induced protein 44-like	400	10	5.6e-21	0.689	0	-	-	IPR024644
1962	thyroid transcription factor 1-associated protein 26 homolog	288	10	5.9e-27	0.893	0	-	-	IPR009149; IPR013730
1963	---NA---	526	0	-	-	0	-	-	no IPS match
1964	---NA---	350	0	-	-	0	-	-	tmhmm (TMHMM)
1965	---NA---	1294	0	-	-	0	-	-	SignalP-NN(euk) (SIGNALP), tmhmm (TMHMM)
1966	rna polymerase ii-associated protein 1	275	1	3.8e-05	0.82	0	-	-	no IPS match
1967	hydroxyacylglutathione mitochondrial-like	1406	10	0	0.895	5	C:mitochondrial matrix; F:hydroxyacylglutathione hydrolase activity; P:L-ascorbic acid biosynthetic process; F:zinc ion binding; P:glutathione biosynthetic process	EC:3.1.2.6	no IPS match
1968	Medicago truncatula clone JCVI-FLMt-21I23 unknown mRNA	876	1	5.7e-06	1	0	-	-	SignalP-NN(euk) (SIGNALP), tmhmm (TMHMM)
1969	---NA---	323	0	-	-	0	-	-	SignalP-NN(euk) (SIGNALP)
1970	---NA---	397	0	-	-	0	-	-	no IPS match
1971	---NA---	304	0	-	-	0	-	-	no IPS match
1972	---NA---	401	0	-	-	0	-	-	no IPS match
1973	---NA---	320	0	-	-	0	-	-	SignalP-NN(euk) (SIGNALP), tmhmm (TMHMM)
1974	---NA---	549	0	-	-	0	-	-	SignalP-NN(euk) (SIGNALP)
1975	---NA---	42	0	-	-	0	-	-	SignalP-NN(euk) (SIGNALP)
1976	glycerate kinase-like	518	10	5.7e-26	0.756	4	C:cytoplasm; P:protein phosphorylation; F:ATP binding; F:glycerate kinase activity	EC:2.7.1.31	tmhmm (TMHMM)
1977	osmerus mordax clone omor-eva-507-025 transcription elongation factor 1 homolog complete cds	389	1	6.9e-07	1	0	-	-	PTHR13793 (PANTHER), PTHR13793:SF10 (PANTHER)
1978	---NA---	1707	0	-	-	0	-	-	SignalP-NN(euk) (SIGNALP)
1979	retinol-binding protein 2	481	10	1.1e-58	0.921	5	C:cell junction; C:synapse; P:transport; F:transporter activity; F:lipid binding	-	IPR000463; IPR000566; IPR011038; IPR012674; PTHR11955 (PANTHER)
1980	---NA---	220	0	-	-	0	-	-	SignalP-NN(euk) (SIGNALP), tmhmm (TMHMM)
1981	interleukin-13 receptor subunit alpha-2-like	486	8	2e-23	0.6738	2	F:receptor activity; C:integral to membrane	-	no IPS match
1982	interleukin-13 receptor subunit alpha-2-like	1212	10	7.4e-122	0.626	1	F:protein binding	-	IPR003961; IPR013783; IPR015321; PTHR23036 (PANTHER), PTHR23036:SF16 (PANTHER)
1983	ras-related protein rab-10	1401	10	3.5e-77	0.992	8	F:GTP binding; C:Golgi apparatus; C:plasma membrane; P:small GTPase mediated signal transduction; P:protein transport; F:GTPase activity; P:GTP catabolic process; P:signal transduction	-	IPR001806; IPR003579; IPR020849; G3DSA:3.40.50.300 (GENE3D), PTHR24073 (PANTHER), PTHR24073:SF9 (PANTHER), PS51419 (PROFILE), SSF52540 (SUPERFAMILY)
1984	tyrosine kinase 2	1072	10	0	0.793	10	C:cytosol; F:growth hormone receptor binding; P:protein phosphorylation; P:intracellular protein kinase cascade; C:cytoskeleton; F:ATP binding; P:regulation of type I interferon-mediated signaling pathway; F:non-membrane spanning protein tyrosine kinase activity; C:membrane; C:nucleus	EC:2.7.10.2	no IPS match
1985	PREDICTED: predicted protein-like	494	2	4.9e-10	0.605	6	P:oxidation-reduction process; F:oxidoreductase activity; P:pentose-phosphate shunt; F:phosphogluconate dehydrogenase (decarboxylating) activity; F:coenzyme binding; F:NADP binding	-	no IPS match
1986	6-phosphogluconate decarboxylating	795	10	6.1e-135	0.952	4	F:NADP binding; P:pentose-phosphate shunt; F:phosphogluconate dehydrogenase (decarboxylating) activity; P:oxidation-reduction process	EC:1.1.1.44	IPR006114; IPR008927; IPR012284; IPR013328; PTHR11811 (PANTHER)
1987	---NA---	1147	0	-	-	0	-	-	no IPS match
1988	---NA---	575	0	-	-	0	-	-	SignalP-NN(euk) (SIGNALP)
1989	---NA---	267	0	-	-	0	-	-	SignalP-NN(euk) (SIGNALP)
1990	---NA---	953	0	-	-	0	-	-	no IPS match
1991	sterile alpha motif domain containing 9-like	1859	10	1.2e-122	0.529	0	-	-	PTHR32349 (PANTHER), PTHR32349:SF0 (PANTHER)
1992	nadh dehydrogenase subunit 4	1707	10	0	0.909	6	P:mitochondrial electron transport, NADH to ubiquinone; C:respiratory chain; F:NADH dehydrogenase (ubiquinone) activity; P:transport; C:integral to membrane; C:mitochondrial membrane	EC:1.6.5.3	IPR001750; IPR003918; PTHR22773 (PANTHER), PTHR22773:SF2 (PANTHER), SignalP-NN(euk) (SIGNALP), tmhmm (TMHMM)
1993	---NA---	1122	0	-	-	0	-	-	no IPS match
1994	carboxypeptidase b2-like	730	10	2.6e-56	0.832	2	F:metal ion binding; F:carboxypeptidase activity	-	no IPS match
1995	---NA---	361	0	-	-	0	-	-	no IPS match
1996	---NA---	225	0	-	-	0	-	-	no IPS match
1997	---NA---	933	0	-	-	0	-	-	tmhmm (TMHMM)
1998	---NA---	333	0	-	-	0	-	-	no IPS match
1999	---NA---	242	0	-	-	0	-	-	no IPS match
[truncated: 28,108 more rows]
