# Supplementary material for: De novo assembly and characterization of tissue specific transcriptomes in the emerald notothen, Trematomus bernacchii
Source: BMC Genomics. 2013 Nov 20;14:805. doi: 10.1186/1471-2164-14-805 (PMC3840625; doi:10.1186/1471-2164-14-805)
Supplement: Additional file 3: Table S3 — Full transcriptome WEGO data. [file 1471-2164-14-805-S3.xlsx]

## Sheet: WEGO
Unigene	Go Terms
1	GO:0005515	GO:0005576	GO:0006508	GO:0007596
2	GO:0005515	GO:0005576	GO:0006508	GO:0007596
3	GO:0005515	GO:0005576	GO:0006508	GO:0007596
4	GO:0005515	GO:0005576	GO:0006508	GO:0007596
5
6
7
8
9
10	GO:0003743	GO:0006413	GO:0006367	GO:0006355	GO:0005672	GO:0003702
11	GO:0046872	GO:0007155	GO:0005529
12	GO:0000160	GO:0005743	GO:0018106	GO:0042750	GO:0005524	GO:0004740	GO:0005759	GO:0006006	GO:0000155
13
14	GO:0007411	GO:0045121	GO:0030275	GO:0051000	GO:0007265	GO:0048011	GO:0008286	GO:0000186	GO:0035176	GO:0051385	GO:0005525	GO:0006184	GO:0050900	GO:0007173	GO:0051384	GO:0019221	GO:0007596	GO:0043406	GO:0019002	GO:0051092	GO:0019003	GO:0003924	GO:0005886	GO:0005739	GO:0015031
15
16
17	GO:0055114	GO:0004032
18
19
20
21	GO:0016021	GO:0005789	GO:0005794	GO:0016192	GO:0005634	GO:0033116
22
23	GO:0005730	GO:0003723	GO:0006364	GO:0032259	GO:0030529	GO:0008168	GO:0008033
24
25
26
27
28
29	GO:0004867
30
31
32	GO:0015078	GO:0005743	GO:0015986	GO:0045263
33	GO:0015078	GO:0005743	GO:0015986	GO:0045263
34
35
36	GO:0005577	GO:0030674	GO:0007165	GO:0005102	GO:0051258	GO:0030168
37	GO:0003735	GO:0003723	GO:0015935	GO:0006412
38	GO:0005576	GO:0050826
39
40
41	GO:0006957	GO:0019835	GO:0005579	GO:0006958	GO:0005576
42	GO:0006957	GO:0019835	GO:0005579	GO:0006958	GO:0005576
43
44
45
46
47
48
49
50
51	GO:0000139	GO:0016021
52
53
54	GO:0080031	GO:0080032	GO:0080030
55	GO:0080031	GO:0080032	GO:0080030
56	GO:0046872	GO:0005525	GO:0005794	GO:0016044	GO:0006886	GO:0006888	GO:0016020	GO:0005783
57
58	GO:0005840	GO:0003735	GO:0006412
59	GO:0006120	GO:0005743	GO:0070469	GO:0008137	GO:0006810	GO:0016021
60	GO:0006120	GO:0005743	GO:0070469	GO:0008137	GO:0006810	GO:0016021
61
62
63
64
65
66
67	GO:0065007	GO:0005615	GO:0050896	GO:0005515	GO:0009987
68
69
70	GO:0005576
71
72
73
74
75	GO:0080031	GO:0080032	GO:0080030
76	GO:0052689
77	GO:0080031	GO:0080032	GO:0080030	GO:0004104
78
79
80
81
82
83
84	GO:0004867
85
86	GO:0005515
87
88
89
90	GO:0002682	GO:0005615
91
92
93	GO:0005615	GO:0004866	GO:0010951
94
95
96	GO:0006413	GO:0003743
97
98	GO:0030528	GO:0003735	GO:0015934	GO:0006412
99
100
101	GO:0020037	GO:0004497	GO:0016705	GO:0009055	GO:0055114
102
103	GO:0005856	GO:0004715	GO:0006468	GO:0005524	GO:0007243	GO:0016020
104
105
106
107	GO:0005737	GO:0006413	GO:0003743
108
109
110
111
112
113
114
115	GO:0005737	GO:0008898	GO:0009086	GO:0047150	GO:0032259	GO:0008270
116	GO:0005624	GO:0018279	GO:0008250	GO:0004576
117
118
119
120
121
122	GO:0005488
123	GO:0046872	GO:0007155
124	GO:0046872	GO:0007155
125	GO:0046872	GO:0007155
126	GO:0046872	GO:0007155
127	GO:0005488
128	GO:0005577	GO:0030674	GO:0007165	GO:0005102	GO:0051258	GO:0030168
129	GO:0030863	GO:0030032	GO:0044422	GO:0030027	GO:0016020	GO:0005576	GO:0042730	GO:0043234	GO:0004181	GO:0006508	GO:0008270
130	GO:0005615	GO:0004866	GO:0010951
131	GO:0005615	GO:0004866	GO:0010951
132	GO:0005615	GO:0004866	GO:0010951
133	GO:0005615	GO:0004866	GO:0010951	GO:0005515
134
135	GO:0016477	GO:0030175	GO:0005829	GO:0070064	GO:0043010	GO:0018108	GO:0016358	GO:0005856	GO:0030425	GO:0005913	GO:0007611	GO:0031625	GO:0030027	GO:0017124
136
137
138
139
140
141
142
143
144
145	GO:0005840	GO:0003735	GO:0006412
146
147	GO:0006120	GO:0005743	GO:0070469	GO:0008137	GO:0006810
148	GO:0016874
149
150
151	GO:0005737	GO:0019904
152	GO:0006308	GO:0005635	GO:0004530	GO:0005576
153
154
155
156
157
158
159	GO:0005576	GO:0006826	GO:0008199	GO:0006879
160	GO:0005576	GO:0006826	GO:0008199	GO:0006879
161
162	GO:0005576	GO:0042157
163
164	GO:0004252	GO:0006508
165
166
167
168	GO:0007155	GO:0005529
169	GO:0007155	GO:0005529
170	GO:0046872	GO:0007155	GO:0005529
171	GO:0007155	GO:0005529
172
173
174
175	GO:0005737	GO:0005839	GO:0005634	GO:0004298	GO:0051603
176
177	GO:0016021	GO:0005783	GO:0004872
178
179
180	GO:0016337	GO:0005178	GO:0045198	GO:0001757	GO:0035050	GO:0003007	GO:0005576
181
182
183
184	GO:0005576	GO:0042157
185
186	GO:0008152	GO:0004867
187	GO:0046872	GO:0007155	GO:0005529
188
189
190
191	GO:0003723	GO:0006396	GO:0000175
192
193
194	GO:0015937	GO:0008219	GO:0005730	GO:0005758	GO:0005524	GO:0005515	GO:0004594	GO:0015939
195
196
197
198
199
200
201	GO:0015031
202
203
204
205	GO:0030246
206	GO:0030246
207	GO:0030246
208	GO:0030246
209
210
211
212
213
214	GO:0005581	GO:0005201
215	GO:0006165	GO:0004550	GO:0005743	GO:0046872	GO:0015949	GO:0006228	GO:0005758	GO:0005524	GO:0006183	GO:0006241
216
217
218
219
220
221
222
223
224
225
226	GO:0005615
227	GO:0016740
228
229
230
231	GO:0005840	GO:0003735	GO:0006412
232
233
234	GO:0008083
235
236
237
238
239	GO:0007155	GO:0005529
240	GO:0004867	GO:0005515
241	GO:0016023	GO:0018738	GO:0004091
242
243
244
245
246	GO:0016021
247
248
249
250
251	GO:0006486	GO:0016021	GO:0004579	GO:0005783
252
253
254
255	GO:0006957	GO:0019835	GO:0005579	GO:0006958	GO:0005576	GO:0005515
256	GO:0016021
257	GO:0005730	GO:0005840	GO:0003735	GO:0016787	GO:0005829	GO:0006414
258
259
260
261
262
263	GO:0016021	GO:0005783	GO:0004872
264	GO:0009636	GO:0019534
265	GO:0009636	GO:0019534
266
267
268
269
270
271
272
273	GO:0016740
274
275
276
277
278	GO:0005615	GO:0004866	GO:0010951	GO:0005515
279	GO:0005615	GO:0004866	GO:0010951	GO:0005515
280	GO:0005615	GO:0004866	GO:0010951	GO:0005515
281	GO:0005615	GO:0004866	GO:0010951	GO:0005515
282
283	GO:0005515	GO:0005576	GO:0006508	GO:0007596
284
285
286
287
288
289
290	GO:0008152	GO:0050789	GO:0005515	GO:0005615
291
292	GO:0016788	GO:0046872	GO:0016324	GO:0008152	GO:0005737	GO:0019807
293	GO:0005737	GO:0001701	GO:0005515	GO:0007165	GO:0008180	GO:0009416
294
295	GO:0005576	GO:0019835	GO:0042742	GO:0016998	GO:0003796
296
297
298
299
300
301
302	GO:0005576	GO:0042157
303	GO:0019083	GO:0031018	GO:0005829	GO:0005840	GO:0003735	GO:0006414	GO:0005515	GO:0006415
304	GO:0005856	GO:0005272	GO:0015671	GO:0005344	GO:0005833	GO:0020037	GO:0005524	GO:0016020	GO:0019825	GO:0035725
305
306	GO:0016740
307
308
309
310
311
312
313
314	GO:0010466	GO:0005488	GO:0004867	GO:0006810	GO:0018298	GO:0005576	GO:0005215
315
316
317
318
319
320
321	GO:0005576	GO:0046849
322
323
324
325
326
327	GO:0046872	GO:0005524	GO:0051539
328	GO:0005576	GO:0042157
329
330
331
332	GO:0005840	GO:0016787	GO:0003735	GO:0006412
333
334	GO:0005856	GO:0005272	GO:0015671	GO:0005344	GO:0005833	GO:0020037	GO:0005524	GO:0016020	GO:0019825	GO:0035725
335
336	GO:0005789	GO:0005792	GO:0009055	GO:0020037	GO:0070330	GO:0055114
337
338
339
340
341
342
343	GO:0005789	GO:0005792	GO:0009055	GO:0020037	GO:0070330	GO:0055114
344	GO:0005875	GO:0007017
345
346
347	GO:0030246
348	GO:0030246
349
350	GO:0004872	GO:0005743	GO:0005634	GO:0006355
351	GO:0006508	GO:0004252	GO:0005515	GO:0005509
352
353
354
355
356	GO:0005840	GO:0003735	GO:0006412
357
358	GO:0002682	GO:0005615
359
360
361
362
363
364	GO:0006869	GO:0005576	GO:0042157	GO:0008289
365	GO:0006412	GO:0005730	GO:0051726	GO:0006364	GO:0003735	GO:0022627	GO:0030686	GO:0042274	GO:0032040
366	GO:0016783	GO:0008146
367	GO:0005507	GO:0055114	GO:0006811	GO:0005615	GO:0009617	GO:0016491	GO:0031091	GO:0044224	GO:0007155	GO:0005216	GO:0008015	GO:0016020	GO:0007596
368	GO:0019083	GO:0031018	GO:0006417	GO:0003735	GO:0006414	GO:0022627	GO:0045182	GO:0005515	GO:0006415
369
370	GO:0003735	GO:0003723	GO:0016787	GO:0015934	GO:0006412	GO:0006396
371
372	GO:0006123	GO:0016021	GO:0005739	GO:0004129
373
374
375	GO:0008017	GO:0005769	GO:0005624	GO:0048193	GO:0005770	GO:0005798	GO:0006886	GO:0030897	GO:0008270	GO:0005829	GO:0005874
376
377	GO:0051287	GO:0005737	GO:0006520	GO:0016620
378	GO:0005515	GO:0016020
379
380
381
382	GO:0005975	GO:0005524	GO:0016310	GO:0004765
383
384
385
386
387	GO:0006810	GO:0006629	GO:0005488	GO:0005215	GO:0036094
388	GO:0003723	GO:0030529	GO:0006396	GO:0005634	GO:0000166
389	GO:0030414	GO:0008152
390	GO:0031625	GO:0070534	GO:0006511	GO:0005524	GO:0070936	GO:0004842
391
392
393
394
395
396
397
398
399
400
401
402
403
404
405
406	GO:0006810	GO:0008289	GO:0005215
407	GO:0006810	GO:0008289	GO:0005215
408	GO:0006810	GO:0008289	GO:0005215
409	GO:0005737	GO:0009166	GO:0004850	GO:0045098	GO:0009116
410	GO:0005840	GO:0003735	GO:0006412
411
412
413	GO:0016740	GO:0005515
414
415
416
417
418
419
420
421
422
423
424	GO:0030176	GO:0009059
425
426
427
428	GO:0009987	GO:0003824	GO:0055114
429	GO:0008236
430	GO:0004252	GO:0006508
431	GO:0051287	GO:0019684	GO:0016651	GO:0055114	GO:0048038
432
433
434	GO:0004322	GO:0055114	GO:0005507
435
436
437
438
439
440
441
442
443
444
445
446
447
448
449
450	GO:0006810	GO:0000062
451	GO:0006810	GO:0000062
452
453
454
455	GO:0005737	GO:0006413	GO:0005845	GO:0003743	GO:0006417
456	GO:0005737	GO:0004019	GO:0005525	GO:0005886	GO:0006167	GO:0000287
457
458	GO:0004129	GO:0005739
459
460
461
462	GO:0042742	GO:0007275	GO:0003676	GO:0004522
463	GO:0005840	GO:0042273	GO:0003735	GO:0006364	GO:0005829	GO:0005739	GO:0000049	GO:0006414
464
465	GO:0005839	GO:0051603	GO:0004298
466
467
468	GO:0004867
469
470	GO:0019904	GO:0004497
471	GO:0009987
472
473
474	GO:0005840	GO:0003735	GO:0006412
475
476
477
478
479
480	GO:0001501	GO:0008431	GO:0035282	GO:0005654	GO:0043171	GO:0004252	GO:0045453	GO:0001892	GO:0009268	GO:0031848	GO:0007040	GO:0032211	GO:0042470	GO:0042360	GO:0005764	GO:0030326	GO:0006886	GO:0005829	GO:0001655	GO:0005770	GO:0046872	GO:0051973	GO:0032202	GO:0006629	GO:0060381	GO:0003677	GO:0042277	GO:0000783	GO:0070182	GO:0005215	GO:0008219	GO:0030163	GO:0050885	GO:0070198	GO:0006508	GO:0007399	GO:0008240	GO:0005625	GO:0007584	GO:0005739
481
482	GO:0005515
483
484	GO:0003824	GO:0005975	GO:0043169
485
486	GO:0010466	GO:0004869	GO:0005622
487
488
489
490	GO:0005576	GO:0019835	GO:0042742	GO:0016998	GO:0003796
491
492
493
494	GO:0003700	GO:0043565	GO:0046983	GO:0005634	GO:0006355
495	GO:0004872	GO:0020037
496	GO:0005840	GO:0003735	GO:0006412
497
498
499
500
501	GO:0004252	GO:0006508	GO:0005515
502
503
504
505
506
507
508
509	GO:0016021	GO:0005789	GO:0004872	GO:0042221
510
511
512
513
514	GO:0005840	GO:0003735	GO:0006412
515	GO:0005840	GO:0008201	GO:0046632	GO:0003735	GO:0003723	GO:0005829	GO:0006414
516
517
518
519	GO:0003735	GO:0003723	GO:0015935	GO:0006412
520
521
522	GO:0004833	GO:0005506	GO:0019441	GO:0055114
523
524
525
526
527	GO:0003676	GO:0008270
528
529	GO:0009790	GO:0005840	GO:0003735	GO:0006412	GO:0000049
530	GO:0005840	GO:0042273	GO:0003735	GO:0006364	GO:0005829	GO:0005739	GO:0000049	GO:0006414
531	GO:0008233
532	GO:0005737	GO:0004364	GO:0005515
533
534
535	GO:0008124	GO:0006729
536	GO:0003723	GO:0003964	GO:0006278
537	GO:0016020	GO:0008324	GO:0006812	GO:0055085
538	GO:0009790	GO:0005840	GO:0003735	GO:0051726	GO:0006412
539	GO:0009790	GO:0005840	GO:0003735	GO:0051726	GO:0006412
540	GO:0009790	GO:0005840	GO:0003735	GO:0051726	GO:0006412
541
542
543	GO:0005581
544	GO:0006955	GO:0002474	GO:0042612
545	GO:0006955	GO:0002474	GO:0042612
546
547	GO:0016787
548
549
550
551	GO:0005488
552
553
554
555
556
557
558
559
560
561
562
563
564	GO:0009060	GO:0005743	GO:0070469	GO:0009055	GO:0020037	GO:0006810	GO:0016021	GO:0022900	GO:0004129
565	GO:0005730	GO:0005840	GO:0003735	GO:0042254	GO:0006412
566	GO:0001889	GO:0004866
567
568
569	GO:0005615
570	GO:0004386
571	GO:0005515
572	GO:0005515
573
574
575	GO:0006629	GO:0006869	GO:0008047	GO:0042627
576
577
578
579	GO:0032259	GO:0046539
580	GO:0030212	GO:0004867	GO:0005515
581
582	GO:0003899	GO:0000166	GO:0006351
583
584
585	GO:0030176	GO:0015031
586
587
588	GO:0016197	GO:0051436	GO:0002756	GO:0043123	GO:0003735	GO:0006281	GO:0034138	GO:0000216	GO:0034142	GO:0008063	GO:0000084	GO:0006414	GO:0006977	GO:0005829	GO:0048011	GO:0005654	GO:0031145	GO:0008624	GO:0034130	GO:0006916	GO:0007254	GO:0006415	GO:0002755	GO:0005886	GO:0031018	GO:0051403	GO:0042059	GO:0051092	GO:0005515	GO:0010008	GO:0032480	GO:0051437	GO:0016044	GO:0019083	GO:0050852	GO:0034134	GO:0005840	GO:0030666	GO:0016071	GO:0000187
589
590
591
592
593
594
595	GO:0004869
596	GO:0005840	GO:0003735	GO:0006412
597	GO:0020037	GO:0016712	GO:0009055	GO:0055114
598	GO:0020037	GO:0016712	GO:0009055	GO:0055114
599	GO:0015031	GO:0005829	GO:0031902
600
601
602
603
604
605
606	GO:0016021	GO:0000062	GO:0006810
607	GO:0004867
608	GO:0004867
609
610
611
612	GO:0020037	GO:0016712	GO:0009055	GO:0055114
613
614	GO:0005856	GO:0005272	GO:0015671	GO:0005344	GO:0005833	GO:0020037	GO:0005524	GO:0016020	GO:0019825	GO:0035725
615	GO:0003735	GO:0015934	GO:0006412
616	GO:0016874	GO:0006629	GO:0000166
617
618
619
620
621
622	GO:0005488
623
624
625
626	GO:0004867
627	GO:0005743	GO:0070469	GO:0006810	GO:0022900	GO:0004623	GO:0006644	GO:0016042
628
629	GO:0016226
630
631
632	GO:0003735	GO:0003723	GO:0022627	GO:0006412
633
634
635
636
637
638
639
640	GO:0046933	GO:0016021	GO:0015986	GO:0045263	GO:0015991
641	GO:0016021	GO:0005911
642
643
644	GO:0016021	GO:0016192
645
646
647	GO:0005975	GO:0030170	GO:0004645
648
649
650	GO:0005515
651
652	GO:0020037	GO:0004383	GO:0006182
653
654	GO:0042981
655	GO:0007275	GO:0010951	GO:0006898	GO:0007205	GO:0005624	GO:0007568	GO:0008283	GO:0010875	GO:0005509	GO:0045768	GO:0042157	GO:0005905	GO:0030425	GO:0030178	GO:0043025	GO:0051222	GO:0005768	GO:0002020	GO:0032429	GO:0048471	GO:0032403	GO:0043277	GO:0004872	GO:0034187	GO:0030136	GO:0005887	GO:0005634
656	GO:0045454	GO:0005783	GO:0009055	GO:0016853	GO:0015035	GO:0006662
657	GO:0045454	GO:0005783	GO:0009055	GO:0016853	GO:0015035	GO:0006662
658
659
660	GO:0016021
661	GO:0005576	GO:0006508	GO:0007596	GO:0005509	GO:0004252
662	GO:0004869
663
664	GO:0004252	GO:0006508
665
666	GO:0007507
667
668
669
670	GO:0009636	GO:0004301	GO:0008152	GO:0016020	GO:0033961
671	GO:0004129	GO:0005746
672	GO:0008270	GO:0005622	GO:0003676
673
674	GO:0060028
675
676
677
678
679
680
681
682	GO:0005524	GO:0006950
683
684
685
686	GO:0004867
687	GO:0006457	GO:0005737	GO:0051082	GO:0005524	GO:0006950
688
689	GO:0045947	GO:0003743	GO:0008190
690
691
692
693
694
695
696
697	GO:0016021
698
699	GO:0015031	GO:0005768	GO:0032266	GO:0043130
700
701	GO:0006457	GO:0000413	GO:0003755
702
703	GO:0005488	GO:0005743	GO:0055085	GO:0016021	GO:0005215
704	GO:0016020	GO:0044428
705
706	GO:0004843	GO:0071108	GO:0070536	GO:0006520
707
708
709
710	GO:0001971
711
712
713
714
715
716
717
718
719
720
721
722
723	GO:0006886	GO:0006955	GO:0016020	GO:0019882	GO:0042289
724
725
726	GO:0008233	GO:0005515
727
728	GO:0051082	GO:0007021	GO:0005874
729	GO:0006081	GO:0055114	GO:0004030
730
731
732
733
734
735	GO:0008286	GO:0003723	GO:0006369	GO:0043274	GO:0016607	GO:0031124	GO:0000166	GO:0000398	GO:0006406
736
737	GO:0046872	GO:0007155	GO:0005529
738
739
740	GO:0005615
741	GO:0005615	GO:0004866	GO:0010951
742
743	GO:0004252	GO:0006508
744
745
746
747
748	GO:0016787	GO:0005515
749
750
751
752
753
754
755	GO:0045454	GO:0051920	GO:0004601	GO:0055114
756	GO:0004867
757
758
759
760
761
762
763	GO:0003713
764
765
766
767
768
769
770
771
772
773
774
775
776	GO:0000502	GO:0005515
777
778
779	GO:0004872	GO:2000114	GO:0016301	GO:0016310	GO:0030178	GO:0051302	GO:2000543	GO:0032880	GO:0005515
780
781
782
783	GO:0005840	GO:0003735	GO:0006412
784	GO:0004867
785	GO:0004867
786
787
788
789
790
791
792
793
794	GO:0005730	GO:0000209	GO:0016574	GO:0006284	GO:0006513	GO:0003677	GO:0004842	GO:0042787	GO:0030154	GO:0005515	GO:0005737
795
796	GO:0009396	GO:0004487	GO:0004488	GO:0004477	GO:0006730	GO:0005739	GO:0055114	GO:0000166
797	GO:0005488	GO:0009396	GO:0004487	GO:0004488	GO:0004477	GO:0006730	GO:0005739	GO:0055114
798	GO:0005488	GO:0009396	GO:0004488	GO:0004477	GO:0055114
799
800
801
802
803
804
805	GO:0007165	GO:0005102
806	GO:0016021
807	GO:0004197	GO:0006508
808	GO:0003735	GO:0015934	GO:0006412
809
810
811
812	GO:0005529
813
814
815
816	GO:0005737	GO:0005525	GO:0005515	GO:0016787	GO:0006200	GO:0005524
817	GO:0004872
818
819
820
821
822	GO:0005737	GO:0005506	GO:0019310	GO:0050113	GO:0055114
823	GO:0005764	GO:0006665
824
825
826	GO:0020037	GO:0016705	GO:0004497	GO:0009055	GO:0055114
827
828	GO:0042777	GO:0008553	GO:0046933	GO:0005524	GO:0046961	GO:0015991	GO:0060041	GO:0033178
829	GO:0005737	GO:0019773	GO:0006511	GO:0005634	GO:0004298
830	GO:0030168	GO:0045087	GO:0048246	GO:0007204	GO:0048247	GO:0050716	GO:0045785	GO:0034364	GO:0006953	GO:0050728	GO:0001664	GO:0030593
831	GO:0009617
832
833	GO:0019083	GO:0031018	GO:0005730	GO:0003735	GO:0006414	GO:0015934	GO:0005515	GO:0006415	GO:0006610	GO:0022626
834	GO:0005829	GO:0046498	GO:0016594	GO:0006555	GO:0006111	GO:0005542	GO:0046655	GO:0032259	GO:0051289	GO:0005977	GO:0005634	GO:0046500	GO:0017174
835
836
837
838	GO:0005737	GO:0051903	GO:0008270	GO:0006069	GO:0004022	GO:0000166	GO:0055114
839
840	GO:0004846	GO:0055114	GO:0006144
841	GO:0016021
842	GO:0004252	GO:0006508
843	GO:0008171	GO:0032259
844
845
846
847
848
849
850
851	GO:0005576
852
853
854	GO:0008589	GO:0045116	GO:0051438	GO:0008283	GO:0030162	GO:0031647
855	GO:0020037	GO:0042221
856
857
858	GO:0050660	GO:0016021	GO:0016491	GO:0005506	GO:0009055	GO:0055114
859	GO:0005840	GO:0042254
860
861
862
863	GO:0004872
864
865
866
867
868
869
870
871
872
873
874
875
876
877
878	GO:0005829	GO:0005625	GO:0004827	GO:0006461	GO:0005524	GO:0005515	GO:0004818	GO:0006433
879
880
881
882
883
884
885
886	GO:0007154	GO:0035091	GO:0005515
887
888
889
890
891
892
893
894
895
896	GO:0004872
897	GO:0016787
898
899
900	GO:0005789	GO:0005792	GO:0009055	GO:0020037	GO:0070330	GO:0055114
901
902
903
904
905
906
907
908
909
910
911	GO:0005840
912
913	GO:0005576	GO:0009617	GO:0006953
914
915
916
917
918	GO:0016021
919	GO:0016021
920	GO:0005576	GO:0006508	GO:0007596	GO:0005509	GO:0004252
921	GO:0048519	GO:0001525	GO:0050829	GO:0003676	GO:0050794	GO:0050830	GO:0004522
922
923
924	GO:0030246
925
926
927
928	GO:0001514	GO:0008430	GO:0045454
929
930
931	GO:0008054	GO:0007369	GO:0016055	GO:0008629	GO:0035024	GO:0005794	GO:0007050	GO:0008284	GO:0004842	GO:0031625	GO:0016567	GO:0001831	GO:0005827	GO:0071445	GO:0000082	GO:0043149	GO:0000090	GO:0030332	GO:0005634	GO:0016477	GO:0031463	GO:0000910
932
933	GO:0046872	GO:0007155	GO:0005529
934
935	GO:0005529
936
937
938
939
940	GO:0005682	GO:0050896	GO:0003723	GO:0005515	GO:0016607	GO:0007601	GO:0000398	GO:0071013
941	GO:0050796	GO:0006465	GO:0016021	GO:0008236	GO:0005792	GO:0005515	GO:0006112	GO:0005789
942
943	GO:0016021
944	GO:0016021
945
946	GO:0030001	GO:0046872
947
948
949
950
951
952
953
954
955	GO:0006364	GO:0003735	GO:0034101	GO:0006414	GO:0022627	GO:0000028
956
957
958
959
960
961
962
963
964	GO:0005622	GO:0006915
965
966
967
968	GO:0000122	GO:0048638	GO:0007605	GO:0042826	GO:0001656	GO:0034613	GO:0003151	GO:0006974	GO:0008022	GO:0040018	GO:0070087	GO:0060325	GO:0047485	GO:0071481	GO:0061010	GO:0034088	GO:0045444	GO:0031065	GO:0007420	GO:0048703	GO:0048592	GO:0035261	GO:0045995	GO:0045778	GO:0042471	GO:0042634	GO:0061038	GO:0035117	GO:0048557	GO:0032116
969
970	GO:0043524	GO:0032436	GO:0031372	GO:0042275	GO:0016881	GO:0010976	GO:0000729	GO:0043687	GO:0005634	GO:0045739	GO:0051965
971
972
973
974
975
976	GO:0004346	GO:0008152	GO:0016020
977	GO:0006123	GO:0016021	GO:0005739	GO:0004129
978
979
980	GO:0005488
981	GO:0005509	GO:0005544	GO:0050819
982	GO:0016887	GO:0006200	GO:0005524
983
984
985
986	GO:0048840	GO:0005388	GO:0070588	GO:0016021	GO:0046872	GO:0060119	GO:0006754	GO:0005524	GO:0048919	GO:0007605
987
988
989
990
991
992	GO:0004872	GO:0005525	GO:0005622	GO:0007264
993	GO:0016021	GO:0016192
994
995	GO:0005730
996
997
998
999
1000
1001
1002	GO:0008308	GO:0055085	GO:0044070	GO:0016021	GO:0005741
1003
1004	GO:0003874	GO:0046872	GO:0006729
1005	GO:0020037	GO:0016705	GO:0004497	GO:0009055	GO:0043390	GO:0055114
1006	GO:0004252	GO:0006508
1007	GO:0004602	GO:0006979	GO:0055114
1008
1009	GO:0004252	GO:0006508
1010	GO:0005737	GO:0006584	GO:0006805	GO:0004304	GO:0008210
1011
1012	GO:0016020
1013
1014
1015
1016
1017	GO:0000502	GO:0005515
1018	GO:0016740
1019
1020
1021
1022
1023
1024
1025
1026
1027	GO:0006397	GO:0005634	GO:0008380
1028	GO:0016021
1029
1030
1031
1032	GO:0020037	GO:0016712	GO:0009055	GO:0055114
1033
1034
1035
1036	GO:0036094
1037
1038	GO:0046872	GO:0016491	GO:0070469	GO:0009055	GO:0006810	GO:0016021	GO:0022904	GO:0005739
1039	GO:0009055	GO:0016020	GO:0016491
1040
1041
1042	GO:0008284	GO:0030097	GO:0008270
1043	GO:0008270
1044	GO:0008270
1045
1046
1047
1048	GO:0016021
1049
1050
1051
1052
1053
1054	GO:0005840	GO:0003735	GO:0006412
1055
1056	GO:0046872	GO:0006572	GO:0003868	GO:0006559	GO:0004462	GO:0055114
1057	GO:0045261	GO:0046933	GO:0015986	GO:0005886
1058
1059
1060
1061
1062	GO:0005739	GO:0005779
1063
1064
1065	GO:0008076	GO:0005249	GO:0006813
1066	GO:0005737	GO:0005488	GO:0008180
1067	GO:0005634
1068
1069
1070	GO:0005856	GO:0005523
1071	GO:0006672	GO:0005764	GO:0017040
1072
1073
1074	GO:0005737	GO:0005839	GO:0005634	GO:0004298	GO:0051603
1075
1076
1077
1078	GO:0005515
1079	GO:0004867
1080	GO:0008073	GO:0043086
1081	GO:0008543	GO:0030917	GO:0005783
1082
1083	GO:0005515
1084
1085	GO:0005737	GO:0046872	GO:0005886	GO:0019509	GO:0005634	GO:0010308	GO:0055114
1086
1087
1088
1089
1090
1091
1092	GO:0006879	GO:0016491	GO:0008199	GO:0006826	GO:0055114
1093	GO:0005509
1094	GO:0005509
1095	GO:0020037	GO:0016702
1096
1097
1098	GO:0005515	GO:0004252	GO:0043231	GO:0005576	GO:0048513	GO:0033273	GO:0010038	GO:0009628	GO:0006950	GO:0006508	GO:0009725	GO:0044444
1099	GO:0015078	GO:0000276	GO:0015986	GO:0016787	GO:0005515
1100
1101
1102
1103	GO:0003700	GO:0031065	GO:0000790	GO:0046329	GO:0014067	GO:0072362	GO:0002361	GO:0004872	GO:0000118	GO:0032922	GO:0021794	GO:0040014	GO:0003714	GO:0046965	GO:0042632	GO:0044255	GO:0005876	GO:0060318	GO:0048471	GO:0050790	GO:0019904	GO:0005667	GO:0072368	GO:0051225	GO:0046966	GO:0043565	GO:0017053	GO:0021549	GO:0042826	GO:0035033	GO:0003682
1104
1105
1106	GO:0005737	GO:0006413	GO:0005845	GO:0003743	GO:0006417	GO:0003723
1107	GO:0004908
1108
1109
1110
1111
1112
1113	GO:0004771
1114
1115	GO:0016787
1116	GO:0016787
1117
1118
1119
1120
1121
1122	GO:0046872	GO:0016491	GO:0070469	GO:0009055	GO:0006810	GO:0016021	GO:0022904	GO:0005739
1123
1124
1125
1126
1127
1128	GO:0005515
1129
1130	GO:0016787	GO:0006413	GO:0003743	GO:0005515
1131
1132	GO:0052689
1133
1134	GO:0005874	GO:0051258	GO:0006184	GO:0007018	GO:0003924	GO:0005737	GO:0005525	GO:0005200
1135	GO:0005874	GO:0051258	GO:0006184	GO:0007018	GO:0003924	GO:0005737	GO:0005525	GO:0005200
1136
1137
1138	GO:0005524	GO:0006468	GO:0004674	GO:0004713
1139
1140
1141
1142
1143	GO:0005681	GO:0006397	GO:0008380
1144
1145
1146	GO:0005840	GO:0003735	GO:0006412
1147
1148
1149
1150
1151
1152	GO:0005525
1153
1154
1155
1156	GO:0030176	GO:0015450	GO:0045047	GO:0055085
1157
1158
1159	GO:0004252	GO:0006508
1160
1161	GO:0001933	GO:0016874	GO:0006446
1162
1163	GO:0016705	GO:0004497	GO:0009055	GO:0020037	GO:0055114
1164
1165
1166
1167
1168
1169
1170
1171
1172
1173
1174
1175
1176
1177	GO:0006879	GO:0008199	GO:0004322	GO:0006826	GO:0055114
1178	GO:0006879	GO:0008199	GO:0004322	GO:0006826	GO:0055114
1179
1180
1181	GO:0016032	GO:0016197	GO:0051436	GO:0002756	GO:0043123	GO:0006281	GO:0034138	GO:0000216	GO:0034142	GO:0008063	GO:0000084	GO:0006977	GO:0005829	GO:0048011	GO:0005654	GO:0031145	GO:0008624	GO:0034130	GO:0006916	GO:0007254	GO:0002755	GO:0005886	GO:0051403	GO:0042059	GO:0051092	GO:0005515	GO:0010008	GO:0032480	GO:0051437	GO:0016044	GO:0050852	GO:0034134	GO:0030666	GO:0016071	GO:0000187
1182	GO:0016032	GO:0016197	GO:0051436	GO:0002756	GO:0043123	GO:0006281	GO:0034138	GO:0000216	GO:0034142	GO:0008063	GO:0000084	GO:0006977	GO:0005829	GO:0048011	GO:0005654	GO:0031145	GO:0008624	GO:0034130	GO:0006916	GO:0007254	GO:0002755	GO:0005886	GO:0051403	GO:0042059	GO:0051092	GO:0005515	GO:0010008	GO:0032480	GO:0051437	GO:0016044	GO:0050852	GO:0034134	GO:0030666	GO:0016071	GO:0000187
1183	GO:0031083
1184
1185
1186
1187
1188	GO:0003746	GO:0006414	GO:0042221	GO:0006184	GO:0003924	GO:0005525	GO:0009790
1189
1190
1191
1192
1193
1194
1195
1196
1197
1198
1199
1200
1201	GO:0009060	GO:0005743	GO:0070469	GO:0009055	GO:0020037	GO:0006810	GO:0016021	GO:0022900	GO:0004129
1202
1203
1204	GO:0016021
1205
1206	GO:0005615	GO:0004866	GO:0010951
1207
1208
1209
1210	GO:0016021	GO:0005739	GO:0055114	GO:0008137
1211	GO:0004185	GO:0005739	GO:0006508	GO:0005634
1212
1213
1214	GO:0005840	GO:0046872	GO:0003735	GO:0016787	GO:0006412
1215	GO:0019841	GO:0016918	GO:0042572	GO:0006810	GO:0008202	GO:0005829	GO:0005215
1216
1217
1218
1219
1220
1221	GO:0008137	GO:0005747	GO:0016021	GO:0055114
1222
1223
1224
1225
1226
1227
1228
1229	GO:0016491	GO:0050660	GO:0050661	GO:0055114
1230
1231	GO:0015031
1232
1233
1234
1235
1236
1237
1238
1239
1240	GO:0005525	GO:0005886	GO:0007049	GO:0007264	GO:0005739	GO:0019003	GO:0003924	GO:0015031
1241
1242
1243	GO:0016491	GO:0055114	GO:0000166
1244	GO:0008152	GO:0016491	GO:0000166
1245
1246
1247
1248
1249
1250
1251
1252
1253
1254
1255
1256
1257
1258
1259
1260	GO:0005622	GO:0008270
1261
1262
1263
1264
1265
1266
1267	GO:0005488
1268	GO:0005524
1269
1270
1271
1272
1273	GO:0046872	GO:0009617
1274
1275
1276
1277
1278
1279
1280
1281
1282
1283	GO:0055037	GO:0031529	GO:0007155	GO:0031996	GO:0034394	GO:0005624	GO:0006928	GO:0005525	GO:0015031	GO:0006184	GO:0005794	GO:0001726	GO:0090004	GO:0006915	GO:0005769	GO:0048261	GO:0035020	GO:0030838	GO:0001889	GO:0003924	GO:0030866	GO:0005886	GO:0060998	GO:0010008	GO:0005938
1284	GO:0055037	GO:0031529	GO:0007155	GO:0031996	GO:0034394	GO:0005624	GO:0006928	GO:0005525	GO:0015031	GO:0006184	GO:0005794	GO:0001726	GO:0090004	GO:0006915	GO:0005769	GO:0048261	GO:0035020	GO:0030838	GO:0001889	GO:0003924	GO:0030866	GO:0005886	GO:0060998	GO:0010008	GO:0005938
1285
1286
1287
1288
1289
1290
1291	GO:0052689
1292
1293
1294
1295
1296
1297
1298	GO:0016887	GO:0004222	GO:0030163	GO:0006200	GO:0005524	GO:0006508	GO:0016020
1299
1300	GO:0004252	GO:0006508
1301
1302	GO:0003735	GO:0022627	GO:0006412
1303
1304	GO:0002675	GO:0006468	GO:0046934	GO:0005942	GO:0048015	GO:0016303	GO:0005524	GO:0005515	GO:0046854	GO:0032252	GO:0043066
1305
1306	GO:0005509
1307
1308
1309
1310
1311
1312
1313
1314
1315
1316
1317
1318	GO:0008152	GO:0016758	GO:0005783	GO:0044425
1319
1320	GO:0019083	GO:0031018	GO:0003723	GO:0003735	GO:0006414	GO:0005515	GO:0006415	GO:0022625	GO:0009790
1321
1322
1323
1324	GO:0005737	GO:0017022	GO:0008270
1325	GO:0005737	GO:0005730	GO:0003677	GO:0003714	GO:0003723	GO:0016922	GO:0006364	GO:0017053
1326
1327
1328	GO:0016301	GO:0016310	GO:0007229
1329
1330
1331
1332
1333
1334	GO:0005840	GO:0003735	GO:0006412
1335
1336	GO:0047787	GO:0055114	GO:0047568
1337	GO:0055114	GO:0047057
1338
1339	GO:0016021
1340
1341
1342
1343
1344
1345
1346	GO:0019083	GO:0031018	GO:0008270	GO:0003735	GO:0006414	GO:0022627	GO:0003677	GO:0005515	GO:0000236	GO:0006415	GO:0008283	GO:0005634
1347
1348	GO:0005643	GO:0004872	GO:0003677	GO:0070087	GO:0050613	GO:0005652	GO:0055114
1349
1350	GO:0055114	GO:0016491
1351	GO:0000139	GO:0016021
1352
1353	GO:0003676	GO:0009952	GO:0016331	GO:0005739	GO:0000166
1354	GO:0003743	GO:0005829	GO:0016070	GO:0006184	GO:0003924	GO:0006446	GO:0005525	GO:0046907
1355
1356	GO:0005488
1357	GO:0008270
1358
1359
1360	GO:0005622	GO:0005525	GO:0007264
1361	GO:0032501	GO:0005622	GO:0032502	GO:0008270
1362
1363	GO:0004568	GO:0043169	GO:0006032
1364	GO:0008270	GO:0003697	GO:0003723
1365	GO:0008047	GO:0043085
1366	GO:0042221	GO:0005215	GO:0006810	GO:0016020
1367
1368	GO:0003723	GO:0003964	GO:0006278
1369
1370	GO:0030170	GO:0016769	GO:0008890	GO:0009058	GO:0016874
1371
1372
1373
1374
1375
1376
1377
1378
1379	GO:0005840	GO:0003735	GO:0006412
1380
1381
1382
1383
1384
1385
1386
1387
1388	GO:0005743	GO:0000295	GO:0005778	GO:0001561	GO:0005515	GO:0051503	GO:0005887
1389	GO:0003723	GO:0003964	GO:0006278
1390
1391	GO:0042866	GO:0046487	GO:0005777	GO:0005739	GO:0006625	GO:0008453	GO:0042221	GO:0004760	GO:0030170
1392
1393	GO:0016281	GO:0007050	GO:0005515	GO:0006446	GO:0003743	GO:0008219	GO:0016070
1394
1395
1396
1397
1398
1399
1400	GO:0055114	GO:0016491
1401
1402
1403
1404
1405
1406
1407
1408
1409	GO:0016301	GO:0046872	GO:0016310	GO:0035329
1410
1411	GO:0060135	GO:0060351	GO:0043506	GO:0019448	GO:0051593	GO:0019343	GO:0020037	GO:0043418	GO:0005730	GO:0005829	GO:0006535	GO:0070814	GO:0031625	GO:0030170	GO:0030823	GO:0006565	GO:0006801	GO:0004122	GO:0021587	GO:0042803	GO:0001974	GO:0050880	GO:0005625	GO:0001958	GO:0019346
1412
1413	GO:0006508	GO:0050790	GO:0004197
1414	GO:0005840	GO:0003735	GO:0006412
1415
1416
1417
1418
1419
1420
1421	GO:0001525	GO:0072659	GO:0055038	GO:0005802	GO:0032402	GO:0030133	GO:0051223	GO:0005525	GO:0006184	GO:0031175	GO:0070121	GO:0016192	GO:0007264	GO:0032154	GO:0048169	GO:0003924	GO:0005886	GO:0048227	GO:0007049	GO:0000910	GO:0005739	GO:0019905
1422
1423
1424	GO:0004252	GO:0006508
1425
1426
1427	GO:0004867
1428
1429
1430	GO:0055114	GO:0016491	GO:0005488
1431
1432
1433
1434
1435
1436
1437
1438
1439
1440
1441
1442
1443
1444
1445
1446
1447
1448
1449	GO:0015035	GO:0016740	GO:0030288
1450
1451
1452
1453
1454
1455
1456
1457
1458
1459
1460	GO:0003723	GO:0003964	GO:0006278
1461	GO:0004017	GO:0005525	GO:0009165	GO:0005759	GO:0005524	GO:0046899	GO:0046939
1462
1463
1464
1465	GO:0005589	GO:0005615	GO:0007517	GO:0007411	GO:0004867
1466
1467
1468
1469	GO:0030528	GO:0003677	GO:0005634	GO:0006355	GO:0046983	GO:0005737
1470	GO:0006810	GO:0008289	GO:0005215
1471
1472
1473
1474
1475
1476	GO:0005743	GO:0008308	GO:0055085	GO:0044070	GO:0016021	GO:0005741	GO:0042645	GO:0008171
1477	GO:0005525	GO:0005794	GO:0005886	GO:0016192	GO:0007264	GO:0015031
1478
1479	GO:0002376
1480	GO:0006955	GO:0002474	GO:0042612
1481
1482
1483
1484
1485
1486
1487
1488
1489
1490	GO:0030170	GO:0008483
1491	GO:0005515
1492
1493
1494	GO:0004739	GO:0055114	GO:0005739	GO:0045254	GO:0006096	GO:0010510
1495
1496
1497
1498
1499
1500	GO:0001756	GO:0008152	GO:0005737	GO:0008080
1501
1502
1503
1504	GO:0001972	GO:0043086	GO:0042167	GO:0008210	GO:0005792	GO:0045939	GO:0051552	GO:0015020	GO:0005789	GO:0071310	GO:0017144	GO:0006789	GO:0046982	GO:0006805	GO:0005496	GO:0007586	GO:0042803	GO:0042573	GO:0019899	GO:0009725	GO:0004857
1505	GO:0005737	GO:0006508	GO:0030145	GO:0008235	GO:0004177
1506	GO:0005615	GO:0004866	GO:0010951	GO:0005515
1507
1508	GO:0005743	GO:0005507	GO:0070469	GO:0009055	GO:0020037	GO:0006810	GO:0016021	GO:0022904	GO:0004129
1509	GO:0005743	GO:0005507	GO:0070469	GO:0009055	GO:0020037	GO:0006810	GO:0016021	GO:0022904	GO:0004129
1510
1511	GO:0030414	GO:0005576
1512	GO:0046872	GO:0006801	GO:0004784	GO:0055114
1513
1514
1515
1516
1517
1518	GO:0004846	GO:0055114	GO:0006144
1519
1520	GO:0005737	GO:0006260	GO:0003723	GO:0006397	GO:0016363	GO:0008270	GO:0003690	GO:0006310	GO:0006281
1521
1522	GO:0030212	GO:0004867
1523
1524
1525	GO:0001525	GO:0046961	GO:0008553	GO:0006933	GO:0006898	GO:0006172	GO:0046933	GO:0030228	GO:0051453	GO:0015991	GO:0042776	GO:0005509	GO:0042288	GO:0042645	GO:0009986	GO:0042777	GO:0005754	GO:0006629	GO:0043499	GO:0006200	GO:0005886	GO:0005524	GO:0022904
1526
1527
1528
1529
1530	GO:0005975	GO:0004750
1531	GO:0005737	GO:0016853	GO:0009072	GO:0016740
1532
1533	GO:0005102	GO:0005577	GO:0007165	GO:0030168	GO:0051258
1534	GO:0045121	GO:0042742	GO:0033209	GO:0005031	GO:0045944	GO:0050729	GO:0045087
1535
1536
1537
1538	GO:0005515
1539
1540
1541
1542
1543
1544	GO:0003824
1545
1546
1547	GO:0042221	GO:0005319	GO:0006869
1548
1549
1550
1551
1552
1553
1554
1555
1556	GO:0010862	GO:0000166	GO:0008143	GO:0006355	GO:0005737	GO:0003713	GO:0060391	GO:0005634
1557	GO:0016165	GO:0006691	GO:0005506	GO:0055114
1558	GO:0005515
1559
1560	GO:0008080	GO:0008152
1561
1562
1563
1564
1565	GO:0016021
1566	GO:0005622	GO:0006511	GO:0008242	GO:0004221
1567
1568
1569	GO:0003676	GO:0000166
1570
1571	GO:0005829	GO:0006470	GO:0051291	GO:0043005	GO:0004871	GO:0046872	GO:0043123	GO:0004722	GO:0043025	GO:0043278	GO:0005794	GO:0005634
1572	GO:0005515
1573
1574
1575	GO:0005737	GO:0005525	GO:0007264	GO:0015031	GO:0003924	GO:0006184	GO:0016020	GO:0007165
1576
1577	GO:0006955	GO:0019882	GO:0016021	GO:0042612
1578
1579
1580
1581
1582
1583	GO:0008289
1584	GO:0008289
1585
1586
1587
1588
1589
1590
1591
1592
1593
1594
1595	GO:0006457	GO:0005737	GO:0051082	GO:0005524	GO:0006950
1596	GO:0001948	GO:0005788	GO:0030433
1597	GO:0009790	GO:0003735	GO:0003723	GO:0016787	GO:0015935	GO:0006412
1598
1599
1600
1601	GO:0005625	GO:0006548	GO:0009058	GO:0005829	GO:0004397
1602
1603
1604
1605	GO:0045454	GO:0051920	GO:0004601	GO:0055114
1606	GO:0004356	GO:0005524	GO:0006542
1607
1608
1609
1610
1611
1612	GO:0006457	GO:0005509
1613	GO:0004252	GO:0006508
1614
1615
1616
1617
1618
1619
1620	GO:0006457	GO:0005783	GO:0051082	GO:0005509
1621
1622
1623
1624	GO:0005840	GO:0003735	GO:0006412
1625
1626
1627
1628
1629	GO:0005789	GO:0005529	GO:0005794	GO:0016021	GO:0015031
1630
1631
1632	GO:0005730	GO:0003723	GO:0042255
1633
1634
1635
1636	GO:0008537
1637	GO:0004437	GO:0046854
1638
1639
1640	GO:0005840
1641
1642
1643
1644
1645
1646	GO:0004104	GO:0004771
1647
1648
1649
1650
1651
1652
1653
1654
1655
1656	GO:0016021	GO:0005789	GO:0008203
1657
1658
1659
1660
1661
1662
1663
1664
1665
1666
1667	GO:0006956	GO:0005576	GO:0004252
1668
1669
1670
1671
1672
1673
1674
1675
1676
1677
1678
1679	GO:0016311	GO:0003993
1680	GO:0016311	GO:0003993
1681
1682	GO:0005829	GO:0003746	GO:0005853	GO:0006414	GO:0005515
1683
1684	GO:0008152	GO:0016787
1685	GO:0005840	GO:0003735	GO:0006412
1686
1687	GO:0016021	GO:0005739	GO:0055114	GO:0008137
1688	GO:0016020
1689	GO:0003677
1690
1691
1692
1693	GO:0003779	GO:0005737	GO:0005509
1694
1695
1696	GO:0010950	GO:0043248	GO:0000502	GO:0005624	GO:0002020	GO:0006368	GO:0070628	GO:0061133	GO:0005737	GO:0005634	GO:0005887
1697
1698
1699
1700	GO:0035085	GO:0060271	GO:0051291	GO:0000910	GO:0030496	GO:0016476	GO:0031105	GO:0001725	GO:0032154	GO:0005515	GO:0007067	GO:0005819	GO:0016324	GO:0000777	GO:0005198	GO:0005634	GO:0005525
1701
1702
1703	GO:0005840	GO:0003735	GO:0006414
1704
1705
1706
1707
1708
1709
1710	GO:0005730	GO:0000183	GO:0045943	GO:0003677	GO:0005654
1711	GO:0005762	GO:0003735	GO:0006412
1712
1713
1714
1715
1716	GO:0005615	GO:0007165	GO:0005578	GO:0005509
1717
1718	GO:0005829	GO:0006565	GO:0019264	GO:0005739	GO:0046655	GO:0032259	GO:0004372	GO:0016597	GO:0008732	GO:0051289	GO:0042803	GO:0030170	GO:0009113	GO:0005634
1719
1720
1721
1722
1723
1724	GO:0005737	GO:0005839	GO:0005634	GO:0004298	GO:0051603
1725
1726
1727	GO:0005622
1728	GO:0045121	GO:0004871	GO:0030168	GO:0007193	GO:0005624	GO:0005834	GO:0005525	GO:0051301	GO:0006184	GO:0031683	GO:0005813	GO:0030496	GO:0031821	GO:0003924	GO:0050805
1729
1730
1731
1732
1733
1734	GO:0032259	GO:0000154	GO:0008649
1735
1736
1737
1738
1739	GO:0005737	GO:0005634	GO:0071044
1740
1741
1742
1743	GO:0006874	GO:0033602	GO:0005615	GO:0002523	GO:0006917	GO:0006956	GO:0010700	GO:0050921	GO:0031714	GO:0005625	GO:0042593	GO:0032501
1744
1745	GO:0006355	GO:0048513	GO:0046872	GO:0003677	GO:0045595	GO:0048523	GO:0005634	GO:0048598
1746
1747	GO:0005737	GO:0005839	GO:0005634	GO:0004298	GO:0051603
1748
1749	GO:0005739
1750
1751
1752
1753
1754
1755
1756
1757
1758
1759
1760
1761
1762
1763
1764
1765
1766	GO:0045454	GO:0051920	GO:0016209	GO:0055114
1767
1768
1769
1770
1771	GO:0008233	GO:0000724	GO:0005515	GO:0000502	GO:0006508	GO:0032039
1772	GO:0008233	GO:0000724	GO:0005515	GO:0000502	GO:0006508	GO:0032039
1773
1774
1775
1776
1777
1778
1779
1780	GO:0005515	GO:0006521	GO:0051437	GO:0016032	GO:0051436	GO:0005737	GO:0005730	GO:0000084	GO:0000502	GO:0000216	GO:0016887	GO:0008233	GO:0031145	GO:0006200	GO:0042981	GO:0016071	GO:0005524	GO:0006977
1781	GO:0005829	GO:0003746	GO:0005853	GO:0006414
1782	GO:0006457	GO:0000413	GO:0003755
1783
1784
1785
1786	GO:0016021	GO:0008092	GO:0002040
1787
1788	GO:0016020
1789
1790	GO:0051287	GO:0006099	GO:0004449	GO:0000287
1791
1792
1793
1794
1795
1796	GO:0016021
1797
1798
1799
1800
1801
1802
1803	GO:0016021
1804
1805
1806
1807
1808	GO:0000502	GO:0005515
1809	GO:0005525	GO:0007264	GO:0003924	GO:0006184	GO:0006886	GO:0006913	GO:0005622	GO:0016020	GO:0007165
1810	GO:0045454	GO:0051920	GO:0016209	GO:0055114
1811
1812
1813
1814	GO:0004743	GO:0016310	GO:0030955	GO:0000287	GO:0006096
1815
1816
1817
1818
1819	GO:0003735	GO:0015934	GO:0006412
1820
1821
1822
1823
1824	GO:0030337	GO:0070557	GO:0019985	GO:0009617	GO:0003677	GO:0006275	GO:0043626
1825
1826
1827
1828
1829
1830
1831	GO:0009055	GO:0020037	GO:0055114
1832
1833
1834	GO:0005789	GO:0016021	GO:0006672
1835
1836	GO:0004364	GO:0005515
1837
1838
1839	GO:0045862	GO:0016301	GO:0016310	GO:0005634	GO:0005739
1840
1841
1842	GO:0004707	GO:0006950	GO:0006468	GO:0007049	GO:0005524	GO:0007243	GO:0004713
1843	GO:0006810	GO:0005886	GO:0016021
1844
1845
1846
1847	GO:0005515	GO:0050718	GO:0033198	GO:0005576	GO:0005737	GO:0016485	GO:0001666	GO:0006917	GO:0050717	GO:0004197	GO:0006508
1848
1849
1850
1851
1852
1853
1854
1855
1856
1857
1858
1859
1860
1861
1862	GO:0008152	GO:0005737	GO:0008415
1863	GO:0016021
1864
1865
1866
1867	GO:0020037	GO:0016705	GO:0004497	GO:0009055	GO:0055114
1868
1869
1870
1871
1872
1873
1874
1875
1876
1877
1878
1879	GO:0006413	GO:0008026	GO:0005524	GO:0003743
1880
1881
1882	GO:0005488
1883
1884
1885
1886
1887
1888
1889
1890
1891
1892
1893
1894
1895
1896
1897
1898
1899
1900
1901
1902
1903
1904
1905	GO:0008453	GO:0030170	GO:0004760	GO:0005777	GO:0005759	GO:0008152
1906	GO:0006281	GO:0000502	GO:0008270	GO:0051436	GO:0006355	GO:0051437	GO:0031145	GO:0005737	GO:0042044
1907
1908
1909	GO:0005840	GO:0003735	GO:0003723	GO:0006412
1910
1911
1912
1913	GO:0006879	GO:0008199	GO:0004322	GO:0006826	GO:0055114
1914
1915
1916
1917
1918
1919
1920
1921
1922
1923
1924
1925
1926
1927
1928
1929
1930
1931	GO:0005515	GO:0008286	GO:0045542	GO:0005829	GO:0045768	GO:0006633	GO:0007050	GO:0046318	GO:0046872	GO:0046320	GO:0001666	GO:0006006	GO:0005524	GO:0000187	GO:0004691
1932
1933
1934
1935	GO:0008270	GO:0003676	GO:0005622
1936
1937
1938
1939
1940
1941	GO:0003841	GO:0005515	GO:0008654
1942
1943
1944	GO:0016049	GO:0030424	GO:0006417	GO:0043403	GO:0016202	GO:0021707	GO:0051146	GO:0005515	GO:0005737	GO:0006584
1945
1946
1947
1948
1949
1950	GO:0046933	GO:0016021	GO:0015986	GO:0045263	GO:0015991
1951	GO:0055114	GO:0008553	GO:0046933	GO:0016021	GO:0015986	GO:0045263	GO:0004450	GO:0015991
1952
1953
1954
1955
1956
1957	GO:0005737	GO:0005488	GO:0051438	GO:0004842
1958	GO:0005840	GO:0003735	GO:0006412
1959
1960
1961
1962
1963
1964
1965
1966
1967	GO:0005759	GO:0004416	GO:0019853	GO:0008270	GO:0006750
1968
1969
1970
1971
1972
1973
1974
1975
1976	GO:0005737	GO:0006468	GO:0005524	GO:0008887
1977
1978
1979	GO:0030054	GO:0045202	GO:0006810	GO:0005215	GO:0008289
1980
1981
1982	GO:0005515
1983	GO:0005525	GO:0005794	GO:0005886	GO:0007264	GO:0015031	GO:0003924	GO:0006184	GO:0007165
1984	GO:0005829	GO:0005131	GO:0006468	GO:0007243	GO:0005856	GO:0005524	GO:0060338	GO:0004715	GO:0016020	GO:0005634
1985
1986	GO:0050661	GO:0006098	GO:0004616	GO:0055114
1987
1988
1989
1990
1991
1992	GO:0006120	GO:0070469	GO:0008137	GO:0006810	GO:0016021	GO:0031966
1993
1994	GO:0046872	GO:0004180
1995
1996
1997
1998
1999
[truncated: 28,108 more rows]
[truncated: 47 more columns]
