# Supplementary material for: De novo assembly and characterization of tissue specific transcriptomes in the emerald notothen, Trematomus bernacchii
Source: BMC Genomics. 2013 Nov 20;14:805. doi: 10.1186/1471-2164-14-805 (PMC3840625; doi:10.1186/1471-2164-14-805)
Supplement: Additional file 4: Table S4 — Full transcriptome KEGG pathway results. [file 1471-2164-14-805-S4.xlsx]

## Sheet: KEGG
KEGG Pathway	# Sequences	#Enzymes
Purine Metabolism	153	39
Oxidative phosphorylation	73	7
Nitrogen metabolism	71	9
Glycolysis/Gluconeogenesis	59	21
Pyrimidine metabolism	51	18
Glutathione metabolism	45	13
Methane metabolism	45	16
Drug metabolism - other enzymes	43	13
T cell receptor signaling pathway	38	2
Pentose phosphate pathway	36	13
Glycine, serine and threonine metabolism	36	20
Arginine and proline metabolism	35	20
Fatty acid metabolism	32	10
Citrate cycle (TCA cycle)	32	14
Arachidonic acid metabolism	30	8
Carbon fixation pathways in prokaryotes	30	14
Aminoacyl-tRNA biosynthesis	29	15
Tryptophan metabolism	29	13
Pyruvate metabolism	29	13
Carbon fixation in photosynthetic organisms	29	11
Alanine, aspartate and glutamte metabolism	28	17
Steroid hormone biosynthesis	28	12
Drug metabolism - cytochrome P450	28	6
Aminobenzoate degredation	27	4
Thiamine metabolism	26	2
Aminosugar and nucleotide sugar metabolism	26	16
Metabolism of xenobiotics by cytochrome P450	26	6
Inositol phosphate metabolism	25	11
Phosphatidylinositol signaling system	25	10
Propanoate metabolism	25	14
Phenylalanine metabolism	24	8
Fructose and mannose metabolism	24	10
Glycerophospolipid metabolism	24	12
Cysteine and methionine metabolism	23	16
Butanoate metabolism	23	12
Glycerolipid metabolism	21	11
Porphyrin and chlorophyll metabolism	21	10
Valine, leucine and isoleucine degradation	20	13
Retinol metabolism	20	6
Galactose metabolism	19	8
Starch and sucrose metabolism	19	11
Linoleic acid metabolism	17	3
Tyrosine metabolism	17	8
mTOR signaling pathway	17	3
Glyoxylate and dicarboxylate metabolism	16	12
beta-Alanine metabolism	16	9
Riboflavin metabolism	16	3
Lysine degradation	15	8
Sphingolipid metabolism	14	8
Fatty acid elongation	13	5
One carbon pool by folate	13	10
Caffeine metabolism	12	2
alpha-Linolenic acid metabolism	11	4
Nicotinate and nicotinamide metabolism	11	10
Steroid biosynthesis	11	7
Various types of N-glycan biosynthesis	11	6
Ether lipid metabolism	11	6
Biosynthesis of unsatured fatty acids	10	5
Terpenoid backbone biosynthesis	10	9
Chloroalkane and chloroalkene degradation	10	4
Histidine metabolism	10	7
Primary bile acid biosynthesis	10	4
Other glycan degradation	9	7
Ubiquinone and other terpenoid-quinone biosynthesis	9	5
N-Glycan biosynthesis	9	6
Phenylalanine, turosine and tryptophan biosynthesis	9	4
Glycosphingolipid biosynthesis - - globo series	8	4
Geraniol degradation	8	3
Pentose and glucuronate interconversions	8	6
Glycosphingolipid biosynthesis - ganglio series	8	4
Glycosphingolipid biosynthesis - lacto and neolacto series	7	3
Phenylpropanoid biosynthesis	7	1
Streptomycin biosynthesis	7	4
Caprolactam degradation	7	3
Toluene degradation	7	2
Other types of O-glycan biosynthesis	7	4
Glyosaminoglycan biosynthesis - keratan sulfate	7	3
C5 - Branched dibasic acid metabolism	6	2
Selenocompound metabolism	6	4
Limonene and pinene degradation	6	2
Isolquinoine alkaloid biosynthesis	6	3
Ascorbate and aldarate metabolism	6	4
Taurine and hypotaurine metabolism	6	6
Glycosaminoglycan degradation	6	4
Naphthalene degradation	5	1
Tropane, piperidine and pyridine alkaloid biosynthesis	5	2
Mucin type O-glycan biosynthesis	5	3
Novobiocin biosynthesis	5	2
Synthesis and degradation of ketone bodies	4	3
Sulfur metabolism	4	2
Benzoate degradation	4	2
Pantothenate and CoA biosynthesis	4	4
Glycosylphospatidylinositol (GPI) - anchor biosynthesis	4	2
Folate biosyntehsis	3	2
Penicillin and cephalosporin biosyntehsis	3	1
Vitamin B6 metabolism	3	2
D-Arginine and D-ornithine metabolism	3	1
Biosynthesis of ansamycins	3	1
Bisphenol degradation	3	1
Cyanoamino acid metabolism	3	3
Glycosaminoglycan biosyntehsis - heparan sulfate	3	2
Cutin, suberine and wax biosynthesis	2	1
Peptidoglycan biosynthesis	2	1
PI3K-Akt signaling pathway	2	1
Fatty acid biosyntehsis	2	6
Phosphonate and phospinate metabolism	2	2
Biotin metabolism	2	4
Steroid degradation	2	2
Valine, leucine and isoleucine biosynthesis	2	2
Glycosaminoglycan biosyntehsis - chondroitin sulfate	2	1
Tetracycline biosynthesis	1	1
Butirosin and neomycin biosynthesis	1	1
Glucosinolate biosyntehsis	1	1
Betalain binsyntehsis	1	1
Lipoic acid metabolism	1	1
D-Glutamine and D-glutamate metabolism	1	1
Photosynthesis	1	1
Styrene degradation	1	1
Flavone and flavonol biosynthesis	1	1
	1948	784
