# Supplementary material for: De novo assembly and characterization of tissue specific transcriptomes in the emerald notothen, Trematomus bernacchii
Source: BMC Genomics. 2013 Nov 20;14:805. doi: 10.1186/1471-2164-14-805 (PMC3840625; doi:10.1186/1471-2164-14-805)
Supplement: Additional file 6: Table S5 — Tissue specific BLAST2GO GO data. [file 1471-2164-14-805-S6.xlsx]

## Sheet: Liver BP
LevelGO	Term(Acc)	Term(Name)	#Seq	Score	Parents(Acc)	Parents(Name)
1	GO:0008150	biological_process	2452	671
2	GO:0008152	metabolic process	1788	431.22	GO:0008150	biological_process
2	GO:0009987	cellular process	1811	403.21	GO:0008150	biological_process
2	GO:0050896	response to stimulus	593	186.64	GO:0008150	biological_process
2	GO:0065007	biological regulation	741	121.46	GO:0008150	biological_process
2	GO:0032502	developmental process	352	113.96	GO:0008150	biological_process
2	GO:0051179	localization	555	95.84	GO:0008150	biological_process
2	GO:0032501	multicellular organismal process	408	69.94	GO:0008150	biological_process
2	GO:0023052	signaling	327	58.49	GO:0008150	biological_process
2	GO:0071840	cellular component organization or biogenesis	355	49.66	GO:0008150	biological_process
2	GO:0002376	immune system process	112	47.87	GO:0008150	biological_process
2	GO:0008283	cell proliferation	60	31.98		single-organism process
2	GO:0022610	biological adhesion	72	30.46	GO:0008150	biological_process
2	GO:0051704	multi-organism process	90	30.04	GO:0008150	biological_process
2	GO:0016265	death	110	22.47		single-organism process
2	GO:0016032	viral reproduction	40	21.78		multi-organism cellular process
2	GO:0040011	locomotion	63	17.72	GO:0008150	biological_process
2	GO:0000003	reproduction	61	14.48	GO:0008150	biological_process
2	GO:0040007	growth	34	14.38	GO:0008150	biological_process
3	GO:0044238	primary metabolic process	1371	265.53	GO:0008152	metabolic process
3	GO:0055114	oxidation-reduction process	299	258.66		single-organism metabolic process
3	GO:0071704	organic substance metabolic process	1428	236.85	GO:0008152	metabolic process
3	GO:0044237	cellular metabolic process	1312	236.27	GO:0008152, GO:0009987	metabolic process, cellular process
3	GO:0043170	macromolecule metabolic process	1030	214.85	GO:0071704	organic substance metabolic process
3	GO:0050789	regulation of biological process	678	178.27	GO:0065007, GO:0008150	biological regulation, biological_process
3	GO:0051234	establishment of localization	503	132.57	GO:0008150, GO:0051179	biological_process, localization
3	GO:0009058	biosynthetic process	656	118.19	GO:0008152	metabolic process
3	GO:0048856	anatomical structure development	305	117.94	GO:0032502	developmental process
3	GO:0051716	cellular response to stimulus	379	116.17	GO:0050896,	response to stimulus, single-organism cellular process
3	GO:0007154	cell communication	336	108.08		single-organism cellular process
3	GO:0007275	multicellular organismal development	316	106.7	, GO:0032502	single-multicellular organism process, developmental process
3	GO:0006950	response to stress	245	88.1	GO:0050896	response to stimulus
3	GO:0042221	response to chemical stimulus	169	73.58	GO:0050896	response to stimulus
3	GO:0016043	cellular component organization	318	70.77	GO:0071840	cellular component organization or biogenesis
3	GO:0006807	nitrogen compound metabolic process	712	65.15	GO:0008152	metabolic process
3	GO:0007049	cell cycle	117	52.51		single-organism cellular process
3	GO:0007155	cell adhesion	72	50.77	GO:0022610,	biological adhesion, single-organism cellular process
3	GO:0044281	small molecule metabolic process	363	46.08		single-organism metabolic process
3	GO:0033036	macromolecule localization	225	43.68	GO:0051179	localization
3	GO:0048869	cellular developmental process	151	39.34	GO:0032502,	developmental process, single-organism cellular process
3	GO:0006955	immune response	59	38.65	GO:0050896, GO:0002376	response to stimulus, immune system process
3	GO:0008219	cell death	110	37.45	GO:0016265,	death, single-organism cellular process
3	GO:0065008	regulation of biological quality	198	36.68	GO:0065007	biological regulation
3	GO:0051301	cell division	44	34.42		single-organism cellular process
3	GO:0051641	cellular localization	191	33.55	GO:0051179,	localization, single-organism cellular process
3	GO:0009056	catabolic process	312	31.76	GO:0008152	metabolic process
3	GO:0065009	regulation of molecular function	137	29.2	GO:0065007	biological regulation
3	GO:0044085	cellular component biogenesis	156	28.55	GO:0071840	cellular component organization or biogenesis
3	GO:0032259	methylation	36	28.09	GO:0008152	metabolic process
3	GO:0019637	organophosphate metabolic process	201	24.32	GO:0071704, GO:0006793	organic substance metabolic process, phosphorus metabolic process
3	GO:0006928	cellular component movement	63	23.6		single-organism cellular process
3	GO:0050817	coagulation	50	23.27		single-multicellular organism process
3	GO:0007017	microtubule-based process	36	21.15		single-organism cellular process
3	GO:0019725	cellular homeostasis	67	20.92	GO:0042592,	homeostatic process, single-organism cellular process
3	GO:0051707	response to other organism	37	17.4	GO:0051704, GO:0009607	multi-organism process, response to biotic stimulus
3	GO:0016044	cellular membrane organization	34	16.83	, GO:0061024	single-organism cellular process, membrane organization
3	GO:0001775	cell activation	39	16.58		single-organism cellular process
3	GO:0003008	system process	70	15.45		single-multicellular organism process
3	GO:0050878	regulation of body fluid levels	48	14.35	GO:0065008,	regulation of biological quality, single-multicellular organism process
3	GO:0009628	response to abiotic stimulus	42	14.13	GO:0050896	response to stimulus
3	GO:0009607	response to biotic stimulus	39	11.8	GO:0050896	response to stimulus
3	GO:0030029	actin filament-based process	37	11.53		single-organism cellular process
3	GO:0009719	response to endogenous stimulus	56	11.13	GO:0050896	response to stimulus
3	GO:0009605	response to external stimulus	53	11.12	GO:0050896	response to stimulus
3	GO:0051674	localization of cell	45	11.1	GO:0051179	localization
3	GO:0007267	cell-cell signaling	30	10.96	, GO:0007154	single organism signaling, cell communication
3	GO:0022414	reproductive process	53	10.88	GO:0008150, GO:0000003	biological_process, reproduction
3	GO:0042330	taxis	27	10	GO:0040011, GO:0009605	locomotion, response to external stimulus
3	GO:0035637	multicellular organismal signaling	26	4.75	,	single organism signaling, single-multicellular organism process
4	GO:0044260	cellular macromolecule metabolic process	875	250.84	GO:0044237, GO:0043170	cellular metabolic process, macromolecule metabolic process
4	GO:0019538	protein metabolic process	721	227.5	GO:0044238, GO:0043170	primary metabolic process, macromolecule metabolic process
4	GO:0050794	regulation of cellular process	612	222.19	GO:0009987, GO:0050789	cellular process, regulation of biological process
4	GO:0006810	transport	502	219.43	GO:0051234	establishment of localization
4	GO:0010467	gene expression	495	212.68	GO:0043170	macromolecule metabolic process
4	GO:0007165	signal transduction	305	152.93	, GO:0007154, GO:0051716, GO:0050794	single organism signaling, cell communication, cellular response to stimulus, regulation of cellular process
4	GO:0044249	cellular biosynthetic process	603	143.1	GO:0044237, GO:0009058	cellular metabolic process, biosynthetic process
4	GO:0009059	macromolecule biosynthetic process	456	118.22	, GO:0043170	organic substance biosynthetic process, macromolecule metabolic process
4	GO:0048731	system development	256	92.06	GO:0007275, GO:0048856	multicellular organismal development, anatomical structure development
4	GO:0006139	nucleobase-containing compound metabolic process	581	78.32	GO:0046483, GO:0044238, , GO:0006725, GO:0034641	heterocycle metabolic process, primary metabolic process, organic cyclic compound metabolic process, cellular aromatic compound metabolic process, cellular nitrogen compound metabolic process
4	GO:0034641	cellular nitrogen compound metabolic process	632	63.95	GO:0044237, GO:0006807	cellular metabolic process, nitrogen compound metabolic process
4	GO:0006629	lipid metabolic process	140	62.8	GO:0044238, GO:0071704,	primary metabolic process, organic substance metabolic process, single-organism metabolic process
4	GO:0048646	anatomical structure formation involved in morphogenesis	110	62.38	GO:0009653, GO:0032502	anatomical structure morphogenesis, developmental process
4	GO:0006725	cellular aromatic compound metabolic process	621	62.28	GO:0044237	cellular metabolic process
4	GO:0009653	anatomical structure morphogenesis	142	61.07	GO:0048856, GO:0032502	anatomical structure development, developmental process
4	GO:0046483	heterocycle metabolic process	618	60.95	GO:0044237	cellular metabolic process
4	GO:0030154	cell differentiation	147	60.06	GO:0048869	cellular developmental process
4	GO:0006793	phosphorus metabolic process	380	58.34	GO:0044237	cellular metabolic process
4	GO:0008104	protein localization	186	56.58	GO:0033036	macromolecule localization
4	GO:0019222	regulation of metabolic process	353	56.25	GO:0050789, GO:0008152	regulation of biological process, metabolic process
4	GO:0048518	positive regulation of biological process	201	52.54	GO:0050789, GO:0008150	regulation of biological process, biological_process
4	GO:0022402	cell cycle process	86	46.69	GO:0007049,	cell cycle, single-organism cellular process
4	GO:0009790	embryo development	90	46.2	, GO:0007275, GO:0048856	single-organism developmental process, multicellular organismal development, anatomical structure development
4	GO:0051649	establishment of localization in cell	170	46.03	GO:0051234, GO:0051641	establishment of localization, cellular localization
4	GO:0043412	macromolecule modification	301	45.42	GO:0043170	macromolecule metabolic process
4	GO:0000278	mitotic cell cycle	69	43.97	GO:0007049	cell cycle
4	GO:0012501	programmed cell death	96	43.75	GO:0008219	cell death
4	GO:0048519	negative regulation of biological process	184	43.19	GO:0008150, GO:0050789	biological_process, regulation of biological process
4	GO:0006520	cellular amino acid metabolic process	102	41.69	, GO:0044238, GO:0019752	organonitrogen compound metabolic process, primary metabolic process, carboxylic acid metabolic process
4	GO:1901135	carbohydrate derivative metabolic process	235	38.91	GO:0071704	organic substance metabolic process
4	GO:0006091	generation of precursor metabolites and energy	87	36.45	GO:0044237	cellular metabolic process
4	GO:0050790	regulation of catalytic activity	120	33.05	GO:0019222, GO:0065009	regulation of metabolic process, regulation of molecular function
4	GO:0044248	cellular catabolic process	261	32.45	GO:0044237, GO:0009056	cellular metabolic process, catabolic process
4	GO:0033554	cellular response to stress	95	30.48	GO:0006950, GO:0051716	response to stress, cellular response to stimulus
4	GO:0022607	cellular component assembly	123	30.18	GO:0044085, GO:0016043	cellular component biogenesis, cellular component organization
4	GO:0048583	regulation of response to stimulus	122	29.61	GO:0050896, GO:0050789	response to stimulus, regulation of biological process
4	GO:0010033	response to organic substance	89	29.16	GO:0042221	response to chemical stimulus
4	GO:0045454	cell redox homeostasis	29	29	GO:0019725, GO:0050794	cellular homeostasis, regulation of cellular process
4	GO:0005975	carbohydrate metabolic process	110	27.55	GO:0044238, GO:0071704	primary metabolic process, organic substance metabolic process
4	GO:0023051	regulation of signaling	111	27.22	GO:0050789,	regulation of biological process, single organism signaling
4	GO:0044255	cellular lipid metabolic process	79	26.1	GO:0044237, GO:0006629	cellular metabolic process, lipid metabolic process
4	GO:0055086	nucleobase-containing small molecule metabolic process	192	25.44	GO:0006139, GO:0044281	nucleobase-containing compound metabolic process, small molecule metabolic process
4	GO:0022900	electron transport chain	36	24.88	GO:0055114, GO:0006091	oxidation-reduction process, generation of precursor metabolites and energy
4	GO:0070727	cellular macromolecule localization	105	24.58	GO:0033036, GO:0051641	macromolecule localization, cellular localization
4	GO:0009611	response to wounding	68	24.13	GO:0006950	response to stress
4	GO:0009057	macromolecule catabolic process	132	23.8	GO:0043170,	macromolecule metabolic process, organic substance catabolic process
4	GO:0008610	lipid biosynthetic process	52	23.39	, GO:0006629	organic substance biosynthetic process, lipid metabolic process
4	GO:0006952	defense response	50	22.88	GO:0006950	response to stress
4	GO:1901137	carbohydrate derivative biosynthetic process	96	22.47	, GO:1901135	organic substance biosynthetic process, carbohydrate derivative metabolic process
4	GO:0007599	hemostasis	46	21.91	GO:0050878	regulation of body fluid levels
4	GO:0051239	regulation of multicellular organismal process	77	21.43	GO:0050789	regulation of biological process
4	GO:1901136	carbohydrate derivative catabolic process	107	21.38	GO:1901135,	carbohydrate derivative metabolic process, organic substance catabolic process
4	GO:0009888	tissue development	71	21.24	GO:0048856	anatomical structure development
4	GO:0042592	homeostatic process	98	21.02	GO:0065008	regulation of biological quality
4	GO:0043933	macromolecular complex subunit organization	121	19.52	GO:0016043	cellular component organization
4	GO:0019693	ribose phosphate metabolic process	142	18.77	GO:0019637, GO:1901135, GO:0006796	organophosphate metabolic process, carbohydrate derivative metabolic process, phosphate-containing compound metabolic process
4	GO:0048870	cell motility	45	18.51	GO:0040011, GO:0006928, GO:0051674	locomotion, cellular component movement, localization of cell
4	GO:0030036	actin cytoskeleton organization	37	18.22	GO:0007010, GO:0030029	cytoskeleton organization, actin filament-based process
4	GO:0044093	positive regulation of molecular function	72	17.61	GO:0065009	regulation of molecular function
4	GO:0051128	regulation of cellular component organization	53	17.56	GO:0016043, GO:0050794	cellular component organization, regulation of cellular process
4	GO:0006935	chemotaxis	27	16.67	GO:0042221, GO:0042330	response to chemical stimulus, taxis
4	GO:0048610	cellular process involved in reproduction	36	16.6	GO:0000003, GO:0009987	reproduction, cellular process
4	GO:0070887	cellular response to chemical stimulus	73	16.55	GO:0042221, GO:0051716	response to chemical stimulus, cellular response to stimulus
4	GO:0006082	organic acid metabolic process	145	15.74	GO:0044237, GO:0044281	cellular metabolic process, small molecule metabolic process
4	GO:0015980	energy derivation by oxidation of organic compounds	51	15.4	GO:0055114, GO:0006091	oxidation-reduction process, generation of precursor metabolites and energy
4	GO:0050793	regulation of developmental process	55	14.44	GO:0050789, GO:0032502	regulation of biological process, developmental process
4	GO:0010876	lipid localization	30	14.21	GO:0033036	macromolecule localization
4	GO:0032879	regulation of localization	66	13.88	GO:0050789, GO:0051179	regulation of biological process, localization
4	GO:0090407	organophosphate biosynthetic process	81	13.26	, GO:0019637	organic substance biosynthetic process, organophosphate metabolic process
4	GO:0070271	protein complex biogenesis	64	13.1	GO:0044085	cellular component biogenesis
4	GO:0009725	response to hormone stimulus	34	12.67	GO:0010033, GO:0009719	response to organic substance, response to endogenous stimulus
4	GO:0050877	neurological system process	45	11.78	GO:0003008	system process
4	GO:0044092	negative regulation of molecular function	66	11.62	GO:0065009	regulation of molecular function
4	GO:0007389	pattern specification process	34	11.35	GO:0007275, , GO:0032502	multicellular organismal development, single-multicellular organism process, developmental process
4	GO:0051186	cofactor metabolic process	42	10.66	GO:0044237	cellular metabolic process
4	GO:0006066	alcohol metabolic process	33	10.57	, GO:0044281	organic hydroxy compound metabolic process, small molecule metabolic process
4	GO:0044262	cellular carbohydrate metabolic process	28	10.13	GO:0044237, GO:0005975	cellular metabolic process, carbohydrate metabolic process
4	GO:0061024	membrane organization	34	10.1	GO:0016043	cellular component organization
4	GO:0071495	cellular response to endogenous stimulus	42	10.09	GO:0009719	response to endogenous stimulus
4	GO:0046434	organophosphate catabolic process	96	9.48	GO:0019637,	organophosphate metabolic process, organic substance catabolic process
4	GO:0002682	regulation of immune system process	39	9.09	GO:0002376, GO:0050789	immune system process, regulation of biological process
4	GO:0044283	small molecule biosynthetic process	60	8.78	, GO:0044281	single-organism biosynthetic process, small molecule metabolic process
4	GO:0019226	transmission of nerve impulse	26	7.92	GO:0007154, GO:0035637, GO:0050877	cell communication, multicellular organismal signaling, neurological system process
4	GO:0009308	amine metabolic process	29	7.24		organonitrogen compound metabolic process
4	GO:0061061	muscle structure development	26	5.85	, GO:0048856	single-organism developmental process, anatomical structure development
4	GO:0016052	carbohydrate catabolic process	31	5.05	GO:0005975,	carbohydrate metabolic process, organic substance catabolic process
4	GO:0022411	cellular component disassembly	32	4.32	, GO:0016043	single-organism cellular process, cellular component organization
4	GO:0055082	cellular chemical homeostasis	36	3.87	GO:0048878, GO:0019725	chemical homeostasis, cellular homeostasis
4	GO:0044282	small molecule catabolic process	34	3.63	, GO:0044281	single-organism catabolic process, small molecule metabolic process
5	GO:0044267	cellular protein metabolic process	577	223.58	GO:0019538, GO:0044260	protein metabolic process, cellular macromolecule metabolic process
5	GO:0034645	cellular macromolecule biosynthetic process	452	184.15	GO:0044260, GO:0044249, GO:0009059	cellular macromolecule metabolic process, cellular biosynthetic process, macromolecule biosynthetic process
5	GO:0006508	proteolysis	199	127.56	GO:0019538	protein metabolic process
5	GO:0090304	nucleic acid metabolic process	403	96.41	GO:0043170, GO:0006139	macromolecule metabolic process, nucleobase-containing compound metabolic process
5	GO:0006796	phosphate-containing compound metabolic process	374	93.13	GO:0006793	phosphorus metabolic process
5	GO:0048513	organ development	184	88.98	GO:0048731, GO:0048856	system development, anatomical structure development
5	GO:0071702	organic substance transport	226	84.65	GO:0006810	transport
5	GO:0035556	intracellular signal transduction	161	75.07	GO:0007165	signal transduction
5	GO:0032774	RNA biosynthetic process	211	72.18	GO:0016070, GO:0034654, GO:0009059	RNA metabolic process, nucleobase-containing compound biosynthetic process, macromolecule biosynthetic process
5	GO:0006915	apoptotic process	94	70.32	GO:0012501	programmed cell death
5	GO:0036211	protein modification process	292	67.15	GO:0043412, GO:0019538	macromolecule modification, protein metabolic process
5	GO:0045184	establishment of protein localization	167	67.11	GO:0051234, GO:0008104	establishment of localization, protein localization
5	GO:0016192	vesicle-mediated transport	110	65.24	GO:0006810	transport
5	GO:0055085	transmembrane transport	103	63.42	,	single-organism transport, single-organism cellular process
5	GO:0031323	regulation of cellular metabolic process	292	60.38	GO:0019222, GO:0050794, GO:0044237	regulation of metabolic process, regulation of cellular process, cellular metabolic process
5	GO:0046907	intracellular transport	138	59.73	GO:0051649, GO:0006810	establishment of localization in cell, transport
5	GO:0034654	nucleobase-containing compound biosynthetic process	282	56.03	GO:0019438, GO:0018130, , GO:0044271, GO:0006139	aromatic compound biosynthetic process, heterocycle biosynthetic process, organic cyclic compound biosynthetic process, cellular nitrogen compound biosynthetic process, nucleobase-containing compound metabolic process
5	GO:0060255	regulation of macromolecule metabolic process	273	52.92	GO:0043170, GO:0019222	macromolecule metabolic process, regulation of metabolic process
5	GO:0048522	positive regulation of cellular process	171	52.64	GO:0009987, GO:0050794, GO:0048518	cellular process, regulation of cellular process, positive regulation of biological process
5	GO:0048523	negative regulation of cellular process	164	50.53	GO:0050794, GO:0009987, GO:0048519	regulation of cellular process, cellular process, negative regulation of biological process
5	GO:0007166	cell surface receptor signaling pathway	112	47.95	GO:0007165	signal transduction
5	GO:0080090	regulation of primary metabolic process	285	44.32	GO:0044238, GO:0019222	primary metabolic process, regulation of metabolic process
5	GO:0044271	cellular nitrogen compound biosynthetic process	310	43.37	GO:0044249, GO:0034641	cellular biosynthetic process, cellular nitrogen compound metabolic process
5	GO:0006996	organelle organization	183	43.19	, GO:0016043	single-organism cellular process, cellular component organization
5	GO:0007399	nervous system development	114	41.77	GO:0048731	system development
5	GO:0018130	heterocycle biosynthetic process	299	41.51	GO:0046483, GO:0044249	heterocycle metabolic process, cellular biosynthetic process
5	GO:0034613	cellular protein localization	105	40.96	GO:0070727, GO:0008104	cellular macromolecule localization, protein localization
5	GO:0009889	regulation of biosynthetic process	226	38.75	GO:0009058, GO:0019222	biosynthetic process, regulation of metabolic process
5	GO:0019438	aromatic compound biosynthetic process	294	38.54	GO:0006725, GO:0044249	cellular aromatic compound metabolic process, cellular biosynthetic process
5	GO:0009966	regulation of signal transduction	97	37.27	GO:0010646, GO:0048583, GO:0007165, GO:0023051	regulation of cell communication, regulation of response to stimulus, signal transduction, regulation of signaling
5	GO:0006811	ion transport	123	34.79		single-organism transport
5	GO:0006974	response to DNA damage stimulus	71	34.74	GO:0033554	cellular response to stress
5	GO:0022403	cell cycle phase	70	32.25	GO:0022402	cell cycle process
5	GO:0009261	ribonucleotide catabolic process	89	29.44	GO:1901136, GO:0009259, GO:0009166	carbohydrate derivative catabolic process, ribonucleotide metabolic process, nucleotide catabolic process
5	GO:0016477	cell migration	43	28.18	GO:0048870	cell motility
5	GO:0051171	regulation of nitrogen compound metabolic process	214	27.39	GO:0006807, GO:0019222	nitrogen compound metabolic process, regulation of metabolic process
5	GO:0042060	wound healing	54	26.41	GO:0009611	response to wounding
5	GO:0010646	regulation of cell communication	109	26.14	GO:0007154, GO:0050794	cell communication, regulation of cellular process
5	GO:0030163	protein catabolic process	101	25.84	GO:0019538, GO:0009057	protein metabolic process, macromolecule catabolic process
5	GO:0043436	oxoacid metabolic process	144	25.48	GO:0006082	organic acid metabolic process
5	GO:0009887	organ morphogenesis	45	25.15	, GO:0009653, GO:0048513	single-organism developmental process, anatomical structure morphogenesis, organ development
5	GO:0042127	regulation of cell proliferation	40	24.11	GO:0008283, GO:0050794	cell proliferation, regulation of cellular process
5	GO:0048468	cell development	80	23.72	GO:0048869, , GO:0030154, GO:0048856	cellular developmental process, single-organism developmental process, cell differentiation, anatomical structure development
5	GO:0071822	protein complex subunit organization	94	22.26	GO:0043933	macromolecular complex subunit organization
5	GO:0072521	purine-containing compound metabolic process	156	22.2	GO:0046483, , , GO:0006725, GO:0034641	heterocycle metabolic process, organonitrogen compound metabolic process, organic cyclic compound metabolic process, cellular aromatic compound metabolic process, cellular nitrogen compound metabolic process
5	GO:0048514	blood vessel morphogenesis	34	22.15	, GO:0009653, GO:0001568	single-organism developmental process, anatomical structure morphogenesis, blood vessel development
5	GO:0001525	angiogenesis	27	21.96	GO:0048646, , GO:0048514	anatomical structure formation involved in morphogenesis, single-organism developmental process, blood vessel morphogenesis
5	GO:0044265	cellular macromolecule catabolic process	109	21.7	GO:0044260, GO:0044248, GO:0009057	cellular macromolecule metabolic process, cellular catabolic process, macromolecule catabolic process
5	GO:0030030	cell projection organization	52	19.14	, GO:0016043	single-organism cellular process, cellular component organization
5	GO:0022613	ribonucleoprotein complex biogenesis	44	18.18	GO:0044085	cellular component biogenesis
5	GO:0065003	macromolecular complex assembly	88	17.92	GO:0043933, GO:0022607	macromolecular complex subunit organization, cellular component assembly
5	GO:0048598	embryonic morphogenesis	37	17.67	GO:0009790, , GO:0009653	embryo development, single-organism developmental process, anatomical structure morphogenesis
5	GO:0051726	regulation of cell cycle	51	17.65	GO:0007049, GO:0050794	cell cycle, regulation of cellular process
5	GO:0006575	cellular modified amino acid metabolic process	31	17.27	GO:0006520	cellular amino acid metabolic process
5	GO:0043085	positive regulation of catalytic activity	63	16.75	GO:0050790, GO:0044093	regulation of catalytic activity, positive regulation of molecular function
5	GO:0071310	cellular response to organic substance	57	16.41	GO:0010033, GO:0070887	response to organic substance, cellular response to chemical stimulus
5	GO:0009893	positive regulation of metabolic process	112	15.83	GO:0019222, GO:0008152, GO:0048518	regulation of metabolic process, metabolic process, positive regulation of biological process
5	GO:0048584	positive regulation of response to stimulus	53	15.79	GO:0050896, GO:0048583, GO:0048518	response to stimulus, regulation of response to stimulus, positive regulation of biological process
5	GO:0019439	aromatic compound catabolic process	134	15.62	GO:0044248, GO:0006725	cellular catabolic process, cellular aromatic compound metabolic process
5	GO:0010941	regulation of cell death	62	15.55	GO:0050794, GO:0008219	regulation of cellular process, cell death
5	GO:0034655	nucleobase-containing compound catabolic process	117	15.11	GO:0046700, GO:0044270, , GO:0019439, GO:0006139	heterocycle catabolic process, cellular nitrogen compound catabolic process, organic cyclic compound catabolic process, aromatic compound catabolic process, nucleobase-containing compound metabolic process
5	GO:0008202	steroid metabolic process	33	14.93	GO:0006629,	lipid metabolic process, organic cyclic compound metabolic process
5	GO:0032940	secretion by cell	40	14.9	GO:0046903, GO:0051649,	secretion, establishment of localization in cell, single-organism cellular process
5	GO:0072359	circulatory system development	70	14.67	GO:0048731	system development
5	GO:0043086	negative regulation of catalytic activity	58	14.57	GO:0050790, GO:0044092	regulation of catalytic activity, negative regulation of molecular function
5	GO:0003002	regionalization	30	14.26	GO:0007389	pattern specification process
5	GO:0048585	negative regulation of response to stimulus	42	14.02	GO:0050896, GO:0048583, GO:0048519	response to stimulus, regulation of response to stimulus, negative regulation of biological process
5	GO:0006732	coenzyme metabolic process	35	13.76	GO:0051186	cofactor metabolic process
5	GO:0007050	cell cycle arrest	32	13.09	GO:0045786, GO:0022402	negative regulation of cell cycle, cell cycle process
5	GO:0051049	regulation of transport	48	12.62	GO:0032879, GO:0006810	regulation of localization, transport
5	GO:0051336	regulation of hydrolase activity	52	12.5	GO:0050790	regulation of catalytic activity
5	GO:0023056	positive regulation of signaling	40	12.36	GO:0023051, , GO:0048518	regulation of signaling, single organism signaling, positive regulation of biological process
5	GO:0046700	heterocycle catabolic process	127	11.92	GO:0046483, GO:0044248	heterocycle metabolic process, cellular catabolic process
5	GO:0044270	cellular nitrogen compound catabolic process	127	11.92	GO:0044248, GO:0034641	cellular catabolic process, cellular nitrogen compound metabolic process
5	GO:0023057	negative regulation of signaling	40	11.9	, GO:0048519, GO:0023051	single organism signaling, negative regulation of biological process, regulation of signaling
5	GO:0046390	ribose phosphate biosynthetic process	50	11.6	GO:1901137, GO:0090407, GO:0019693	carbohydrate derivative biosynthetic process, organophosphate biosynthetic process, ribose phosphate metabolic process
5	GO:0014070	response to organic cyclic compound	28	11.59	GO:0010033	response to organic substance
5	GO:0046903	secretion	42	11.25		single-organism transport
5	GO:0009792	embryo development ending in birth or egg hatching	43	11.24	GO:0009790	embryo development
5	GO:0051094	positive regulation of developmental process	28	11.2	GO:0032502, GO:0050793, GO:0048518	developmental process, regulation of developmental process, positive regulation of biological process
5	GO:2000026	regulation of multicellular organismal development	44	11.17	GO:0007275, GO:0051239, GO:0050793	multicellular organismal development, regulation of multicellular organismal process, regulation of developmental process
5	GO:0008652	cellular amino acid biosynthetic process	30	10.94	GO:0006520, , GO:0046394	cellular amino acid metabolic process, organonitrogen compound biosynthetic process, carboxylic acid biosynthetic process
5		hematopoietic or lymphoid organ development	27	10.77	GO:0002520, GO:0048513,	immune system development, organ development, single-organism developmental process
5	GO:0009892	negative regulation of metabolic process	89	10.42	GO:0008152, GO:0019222, GO:0048519	metabolic process, regulation of metabolic process, negative regulation of biological process
5	GO:0060429	epithelium development	37	9.7	GO:0009888	tissue development
5	GO:0045595	regulation of cell differentiation	32	9.69	GO:0030154, GO:0050794, GO:0050793	cell differentiation, regulation of cellular process, regulation of developmental process
5	GO:0006818	hydrogen transport	32	9.33		single-organism transport
5	GO:0032870	cellular response to hormone stimulus	26	9.16	GO:0071310, GO:0071495, GO:0009725	cellular response to organic substance, cellular response to endogenous stimulus, response to hormone stimulus
5	GO:0032989	cellular component morphogenesis	46	9.08	GO:0048869, , GO:0009653, GO:0016043	cellular developmental process, single-organism developmental process, anatomical structure morphogenesis, cellular component organization
5	GO:0022603	regulation of anatomical structure morphogenesis	31	9.05	GO:0009653, GO:0050793	anatomical structure morphogenesis, regulation of developmental process
5	GO:0005996	monosaccharide metabolic process	46	8.32		single-organism carbohydrate metabolic process
5	GO:0002520	immune system development	29	7.93	GO:0002376, GO:0048731	immune system process, system development
5	GO:0016053	organic acid biosynthetic process	47	7.76	GO:0044283, GO:0006082, GO:0044249	small molecule biosynthetic process, organic acid metabolic process, cellular biosynthetic process
5	GO:0048729	tissue morphogenesis	33	7.65	GO:0009888, , GO:0009653	tissue development, single-organism developmental process, anatomical structure morphogenesis
5	GO:0048878	chemical homeostasis	49	7.25	GO:0042592	homeostatic process
5	GO:0009100	glycoprotein metabolic process	29	7.15	GO:1901135, GO:0019538, GO:0044260	carbohydrate derivative metabolic process, protein metabolic process, cellular macromolecule metabolic process
5	GO:0070085	glycosylation	28	7.02		single-organism carbohydrate metabolic process
5	GO:0002684	positive regulation of immune system process	27	6.69	GO:0002376, GO:0002682, GO:0048518	immune system process, regulation of immune system process, positive regulation of biological process
5	GO:0006873	cellular ion homeostasis	36	6.45	GO:0050801, GO:0055082	ion homeostasis, cellular chemical homeostasis
5	GO:0071705	nitrogen compound transport	35	6.38	GO:0006810	transport
5	GO:0009894	regulation of catabolic process	31	6.32	GO:0019222, GO:0009056	regulation of metabolic process, catabolic process
5	GO:0080134	regulation of response to stress	35	5.01	GO:0048583, GO:0006950	regulation of response to stimulus, response to stress
5	GO:0032984	macromolecular complex disassembly	28	4.84	GO:0043933, GO:0022411	macromolecular complex subunit organization, cellular component disassembly
5	GO:0016054	organic acid catabolic process	32	4.69	GO:0044282, GO:0044248, GO:0006082	small molecule catabolic process, cellular catabolic process, organic acid metabolic process
5	GO:0051338	regulation of transferase activity	29	3.96	GO:0050790	regulation of catalytic activity
6	GO:0006412	translation	199	162.2	GO:0034645, GO:0044267, GO:0010467	cellular macromolecule biosynthetic process, cellular protein metabolic process, gene expression
6	GO:0016070	RNA metabolic process	334	114.21	GO:0090304, GO:0044260	nucleic acid metabolic process, cellular macromolecule metabolic process
6	GO:0006464	cellular protein modification process	292	111.92	GO:0044267, GO:0036211	cellular protein metabolic process, protein modification process
6	GO:0015031	protein transport	167	110.49	GO:0071702, GO:0045184	organic substance transport, establishment of protein localization
6	GO:0006351	transcription, DNA-dependent	202	106.86	GO:0034645, GO:0010467, GO:0032774	cellular macromolecule biosynthetic process, gene expression, RNA biosynthetic process
6	GO:0016310	phosphorylation	168	96.92	GO:0006796	phosphate-containing compound metabolic process
6	GO:0010468	regulation of gene expression	219	91.66	GO:0010467, GO:0060255	gene expression, regulation of macromolecule metabolic process
6	GO:0006396	RNA processing	117	79.09	GO:0016070, GO:0010467	RNA metabolic process, gene expression
6	GO:0006457	protein folding	75	68.68	GO:0044267	cellular protein metabolic process
6	GO:0031326	regulation of cellular biosynthetic process	226	63.16	GO:0044249, GO:0031323, GO:0009889	cellular biosynthetic process, regulation of cellular metabolic process, regulation of biosynthetic process
6	GO:0007264	small GTPase mediated signal transduction	75	61.22	GO:0035556	intracellular signal transduction
6	GO:0010556	regulation of macromolecule biosynthetic process	216	58.48	GO:0009059, GO:0060255, GO:0009889	macromolecule biosynthetic process, regulation of macromolecule metabolic process, regulation of biosynthetic process
6	GO:0016071	mRNA metabolic process	82	51.69	GO:0016070	RNA metabolic process
6	GO:0006886	intracellular protein transport	85	51.17	GO:0034613, GO:0015031, GO:0046907	cellular protein localization, protein transport, intracellular transport
6	GO:0009154	purine ribonucleotide catabolic process	89	49.07	GO:0009261, GO:0006195, GO:0009150	ribonucleotide catabolic process, purine nucleotide catabolic process, purine ribonucleotide metabolic process
6	GO:0006259	DNA metabolic process	97	45.82	GO:0090304, GO:0044260	nucleic acid metabolic process, cellular macromolecule metabolic process
6	GO:0019752	carboxylic acid metabolic process	143	41.87	GO:0071704, GO:0043436	organic substance metabolic process, oxoacid metabolic process
6	GO:0007596	blood coagulation	46	36.52	GO:0007599, GO:0042060, GO:0050817	hemostasis, wound healing, coagulation
6	GO:0019219	regulation of nucleobase-containing compound metabolic process	200	36.22	GO:0006139, GO:0051171, GO:0080090, GO:0031323	nucleobase-containing compound metabolic process, regulation of nitrogen compound metabolic process, regulation of primary metabolic process, regulation of cellular metabolic process
6	GO:0006281	DNA repair	50	36.06	GO:0006974, GO:0006259	response to DNA damage stimulus, DNA metabolic process
6	GO:0009117	nucleotide metabolic process	170	34.09	GO:0006753	nucleoside phosphate metabolic process
6	GO:0006163	purine nucleotide metabolic process	142	30.73	GO:0009117, GO:0072521	nucleotide metabolic process, purine-containing compound metabolic process
6	GO:0016482	cytoplasmic transport	69	30.15	GO:0046907	intracellular transport
6	GO:0006812	cation transport	92	29.17	GO:0006811	ion transport
6	GO:0051329	interphase of mitotic cell cycle	34	28.97	GO:0051325, GO:0000278	interphase, mitotic cell cycle
6	GO:0007507	heart development	37	28.76	GO:0048513, , GO:0072358	organ development, single-organism developmental process, cardiovascular system development
6	GO:0009203	ribonucleoside triphosphate catabolic process	87	28.48	GO:0009143, GO:0009199	nucleoside triphosphate catabolic process, ribonucleoside triphosphate metabolic process
6	GO:0032268	regulation of cellular protein metabolic process	98	28.18	GO:0044267, GO:0051246, GO:0031323	cellular protein metabolic process, regulation of protein metabolic process, regulation of cellular metabolic process
6	GO:0034220	ion transmembrane transport	53	26.49	GO:0055085, GO:0006811	transmembrane transport, ion transport
6	GO:0009119	ribonucleoside metabolic process	142	26.1	GO:0009116	nucleoside metabolic process
6	GO:0007420	brain development	37	25.51	GO:0048513, , GO:0007417	organ development, single-organism developmental process, central nervous system development
6	GO:0042254	ribosome biogenesis	36	25.26	GO:0022613	ribonucleoprotein complex biogenesis
6	GO:0031325	positive regulation of cellular metabolic process	110	25.09	GO:0048522, GO:0009893, GO:0031323, GO:0044237	positive regulation of cellular process, positive regulation of metabolic process, regulation of cellular metabolic process, cellular metabolic process
6	GO:0009116	nucleoside metabolic process	151	24.97	, GO:1901135, GO:0055086,	organonitrogen compound metabolic process, carbohydrate derivative metabolic process, nucleobase-containing small molecule metabolic process, glycosyl compound metabolic process
6	GO:0043067	regulation of programmed cell death	61	24.77	GO:0012501, GO:0010941	programmed cell death, regulation of cell death
6	GO:0009165	nucleotide biosynthetic process	65	24.59	GO:0009117,	nucleotide metabolic process, nucleoside phosphate biosynthetic process
6	GO:0006897	endocytosis	35	24.55	GO:0016192	vesicle-mediated transport
6	GO:0072358	cardiovascular system development	70	24.45	GO:0072359, GO:0048731	circulatory system development, system development
6	GO:0007417	central nervous system development	46	24.31	GO:0007399, GO:0048731	nervous system development, system development
6	GO:0042278	purine nucleoside metabolic process	139	23.9	GO:0009116, GO:0072521	nucleoside metabolic process, purine-containing compound metabolic process
6	GO:0007243	intracellular protein kinase cascade	51	23.32	GO:0035556	intracellular signal transduction
6	GO:0010604	positive regulation of macromolecule metabolic process	101	23.03	GO:0043170, GO:0009893, GO:0060255	macromolecule metabolic process, positive regulation of metabolic process, regulation of macromolecule metabolic process
6	GO:0051246	regulation of protein metabolic process	107	22.51	GO:0019538, GO:0080090, GO:0060255	protein metabolic process, regulation of primary metabolic process, regulation of macromolecule metabolic process
6	GO:0007010	cytoskeleton organization	58	22.42	GO:0006996	organelle organization
6	GO:0007167	enzyme linked receptor protein signaling pathway	51	21.68	GO:0007166	cell surface receptor signaling pathway
6	GO:0006461	protein complex assembly	64	21.6	GO:0070271, GO:0065003, GO:0071822	protein complex biogenesis, macromolecular complex assembly, protein complex subunit organization
6	GO:0006260	DNA replication	30	21.38	GO:0034645, GO:0006259	cellular macromolecule biosynthetic process, DNA metabolic process
6	GO:0009166	nucleotide catabolic process	93	21.33	GO:0009117,	nucleotide metabolic process, nucleoside phosphate catabolic process
6	GO:0044257	cellular protein catabolic process	89	21.31	GO:0044267, GO:0030163, GO:0044265	cellular protein metabolic process, protein catabolic process, cellular macromolecule catabolic process
6	GO:0006753	nucleoside phosphate metabolic process	171	20.94	GO:0019637, GO:0006796, GO:0055086	organophosphate metabolic process, phosphate-containing compound metabolic process, nucleobase-containing small molecule metabolic process
6	GO:0042454	ribonucleoside catabolic process	90	20.76	GO:0009119, GO:0009164	ribonucleoside metabolic process, nucleoside catabolic process
6	GO:0016311	dephosphorylation	35	20.38	GO:0006796	phosphate-containing compound metabolic process
6	GO:0006152	purine nucleoside catabolic process	88	20.33	GO:0072523, GO:0042278, GO:0009164	purine-containing compound catabolic process, purine nucleoside metabolic process, nucleoside catabolic process
6	GO:0009891	positive regulation of biosynthetic process	57	19.8	GO:0009058, GO:0009893, GO:0009889	biosynthetic process, positive regulation of metabolic process, regulation of biosynthetic process
6	GO:0007186	G-protein coupled receptor signaling pathway	27	19.54	GO:0007166	cell surface receptor signaling pathway
6	GO:0034622	cellular macromolecular complex assembly	65	19.34	GO:0065003	macromolecular complex assembly
6	GO:0009968	negative regulation of signal transduction	39	19.23	GO:0009966, GO:0048585, GO:0023057, GO:0010648, GO:0007165	regulation of signal transduction, negative regulation of response to stimulus, negative regulation of signaling, negative regulation of cell communication, signal transduction
6	GO:0043009	chordate embryonic development	43	18.73	GO:0009792	embryo development ending in birth or egg hatching
6	GO:0001568	blood vessel development	39	18.25	GO:0001944, , GO:0048856	vasculature development, single-organism developmental process, anatomical structure development
6	GO:0010605	negative regulation of macromolecule metabolic process	85	18.14	GO:0043170, GO:0060255, GO:0009892	macromolecule metabolic process, regulation of macromolecule metabolic process, negative regulation of metabolic process
6	GO:0072523	purine-containing compound catabolic process	89	17.97	GO:0046700, GO:0044270, , GO:0019439, , GO:0072521	heterocycle catabolic process, cellular nitrogen compound catabolic process, organic cyclic compound catabolic process, aromatic compound catabolic process, organonitrogen compound catabolic process, purine-containing compound metabolic process
6	GO:0006486	protein glycosylation	27	17.84	GO:0009101, GO:0043413, GO:0006464	glycoprotein biosynthetic process, macromolecule glycosylation, cellular protein modification process
6	GO:0051325	interphase	34	17.74	GO:0022403	cell cycle phase
6	GO:0048193	Golgi vesicle transport	27	17.37	, GO:0016192, GO:0046907	single-organism transport, vesicle-mediated transport, intracellular transport
6	GO:0009967	positive regulation of signal transduction	38	17.25	GO:0023056, GO:0009966, GO:0007165, GO:0048584, GO:0010647	positive regulation of signaling, regulation of signal transduction, signal transduction, positive regulation of response to stimulus, positive regulation of cell communication
6	GO:0000087	M phase of mitotic cell cycle	32	17.18	GO:0000279, GO:0000278	M phase, mitotic cell cycle
6	GO:0048666	neuron development	49	16.76	GO:0030182, GO:0048468	neuron differentiation, cell development
6	GO:0043632	modification-dependent macromolecule catabolic process	73	16.65	GO:0044265	cellular macromolecule catabolic process
6	GO:0051276	chromosome organization	66	16.48	GO:0006996	organelle organization
6	GO:0006631	fatty acid metabolic process	28	16.44	GO:0044255, GO:0032787	cellular lipid metabolic process, monocarboxylic acid metabolic process
6	GO:0000904	cell morphogenesis involved in differentiation	39	15.87	GO:0000902, GO:0048468	cell morphogenesis, cell development
6	GO:0042455	ribonucleoside biosynthetic process	46	15.78	GO:0009163, GO:0009119	nucleoside biosynthetic process, ribonucleoside metabolic process
6	GO:0045333	cellular respiration	34	15.76	GO:0015980	energy derivation by oxidation of organic compounds
6	GO:0031175	neuron projection development	42	15.56	GO:0048666, GO:0030030	neuron development, cell projection organization
6	GO:0015992	proton transport	32	15.54	GO:0006818, GO:0015672	hydrogen transport, monovalent inorganic cation transport
6	GO:0022008	neurogenesis	67	15.42	GO:0007399, GO:0030154	nervous system development, cell differentiation
6	GO:0031324	negative regulation of cellular metabolic process	84	14.93	GO:0048523, GO:0044237, GO:0031323, GO:0009892	negative regulation of cellular process, cellular metabolic process, regulation of cellular metabolic process, negative regulation of metabolic process
6	GO:0034660	ncRNA metabolic process	45	14.74	GO:0016070	RNA metabolic process
6	GO:0000279	M phase	41	13.82	GO:0022403	cell cycle phase
6	GO:0046394	carboxylic acid biosynthetic process	47	12.94	, GO:0016053, GO:0019752	organic substance biosynthetic process, organic acid biosynthetic process, carboxylic acid metabolic process
6	GO:0072522	purine-containing compound biosynthetic process	53	12.84	GO:0019438, GO:0018130, , GO:0044271, GO:0072521,	aromatic compound biosynthetic process, heterocycle biosynthetic process, organic cyclic compound biosynthetic process, cellular nitrogen compound biosynthetic process, purine-containing compound metabolic process, organonitrogen compound biosynthetic process
6	GO:0019318	hexose metabolic process	45	12.8	GO:0005996	monosaccharide metabolic process
6	GO:0007423	sensory organ development	45	12.62	GO:0048513,	organ development, single-organism developmental process
6	GO:0042451	purine nucleoside biosynthetic process	45	12.54	GO:0009163, GO:0072522, GO:0042278	nucleoside biosynthetic process, purine-containing compound biosynthetic process, purine nucleoside metabolic process
6	GO:0009164	nucleoside catabolic process	90	12.46	GO:0034655, , GO:1901136, GO:0009116,	nucleobase-containing compound catabolic process, glycosyl compound catabolic process, carbohydrate derivative catabolic process, nucleoside metabolic process, organonitrogen compound catabolic process
6	GO:0000902	cell morphogenesis	43	12.26	GO:0032989	cellular component morphogenesis
6	GO:0051173	positive regulation of nitrogen compound metabolic process	52	12.11	GO:0051171, GO:0006807, GO:0009893	regulation of nitrogen compound metabolic process, nitrogen compound metabolic process, positive regulation of metabolic process
6	GO:0001944	vasculature development	39	11.99	GO:0048731, GO:0072358	system development, cardiovascular system development
6	GO:0010648	negative regulation of cell communication	40	11.9	GO:0048523, GO:0010646, GO:0007154	negative regulation of cellular process, regulation of cell communication, cell communication
6	GO:0033365	protein localization to organelle	52	11.05	GO:0034613	cellular protein localization
6	GO:0043413	macromolecule glycosylation	27	10.7	GO:0043412, GO:0070085	macromolecule modification, glycosylation
6	GO:0009101	glycoprotein biosynthetic process	27	10.7	GO:0034645, GO:1901137, GO:0009100	cellular macromolecule biosynthetic process, carbohydrate derivative biosynthetic process, glycoprotein metabolic process
6	GO:0010647	positive regulation of cell communication	38	10.56	GO:0007154, GO:0010646, GO:0048522	cell communication, regulation of cell communication, positive regulation of cellular process
6	GO:0048858	cell projection morphogenesis	34	10.33	GO:0048646, GO:0030030, GO:0000902, GO:0032990	anatomical structure formation involved in morphogenesis, cell projection organization, cell morphogenesis, cell part morphogenesis
6	GO:0048285	organelle fission	33	9.61	GO:0006996	organelle organization
6	GO:0009163	nucleoside biosynthetic process	46	9.47	GO:1901137, GO:0034654, , GO:0009116,	carbohydrate derivative biosynthetic process, nucleobase-containing compound biosynthetic process, glycosyl compound biosynthetic process, nucleoside metabolic process, organonitrogen compound biosynthetic process
6	GO:0045786	negative regulation of cell cycle	34	9.45	GO:0048523, GO:0051726, GO:0007049	negative regulation of cellular process, regulation of cell cycle, cell cycle
6	GO:0006820	anion transport	27	9.42	GO:0006811	ion transport
6	GO:0030003	cellular cation homeostasis	30	9.12	GO:0055080, GO:0006873	cation homeostasis, cellular ion homeostasis
6	GO:0009890	negative regulation of biosynthetic process	52	8.74	GO:0009058, GO:0009892, GO:0009889	biosynthetic process, negative regulation of metabolic process, regulation of biosynthetic process
6	GO:0051172	negative regulation of nitrogen compound metabolic process	49	8.53	GO:0051171, GO:0006807, GO:0009892	regulation of nitrogen compound metabolic process, nitrogen compound metabolic process, negative regulation of metabolic process
6	GO:0002009	morphogenesis of an epithelium	27	8.12	GO:0048729, GO:0060429	tissue morphogenesis, epithelium development
6	GO:0051169	nuclear transport	31	8.04	GO:0046907	intracellular transport
6	GO:0046395	carboxylic acid catabolic process	32	7.82	GO:0019752, , GO:0016054	carboxylic acid metabolic process, organic substance catabolic process, organic acid catabolic process
6	GO:0043241	protein complex disassembly	26	7.34	GO:0032984, GO:0071822	macromolecular complex disassembly, protein complex subunit organization
6	GO:0031329	regulation of cellular catabolic process	27	6.78	GO:0031323, GO:0009894, GO:0044248	regulation of cellular metabolic process, regulation of catabolic process, cellular catabolic process
6	GO:0050801	ion homeostasis	41	6.77	GO:0048878	chemical homeostasis
6	GO:0032990	cell part morphogenesis	34	6.2	GO:0032989	cellular component morphogenesis
6	GO:0033043	regulation of organelle organization	28	5.8	GO:0006996, GO:0051128	organelle organization, regulation of cellular component organization
6	GO:0051174	regulation of phosphorus metabolic process	53	5.35	GO:0031323, GO:0006793	regulation of cellular metabolic process, phosphorus metabolic process
6	GO:0010564	regulation of cell cycle process	27	5.19	GO:0051726, GO:0022402	regulation of cell cycle, cell cycle process
7	GO:0006355	regulation of transcription, DNA-dependent	172	125.63	GO:2000112, GO:0010468, GO:2001141, GO:0006351	regulation of cellular macromolecule biosynthetic process, regulation of gene expression, regulation of RNA biosynthetic process, transcription, DNA-dependent
7	GO:2000112	regulation of cellular macromolecule biosynthetic process	213	94.21	GO:0034645, GO:0010556, GO:0031326	cellular macromolecule biosynthetic process, regulation of macromolecule biosynthetic process, regulation of cellular biosynthetic process
7	GO:2001141	regulation of RNA biosynthetic process	174	76.82	GO:0051252, GO:0010556, GO:0031326, GO:0032774	regulation of RNA metabolic process, regulation of macromolecule biosynthetic process, regulation of cellular biosynthetic process, RNA biosynthetic process
7	GO:0006468	protein phosphorylation	98	70.2	GO:0016310, GO:0006464	phosphorylation, cellular protein modification process
7	GO:0051252	regulation of RNA metabolic process	179	52.37	GO:0016070, GO:0019219, GO:0060255	RNA metabolic process, regulation of nucleobase-containing compound metabolic process, regulation of macromolecule metabolic process
7	GO:0006366	transcription from RNA polymerase II promoter	74	50.94	GO:0006351	transcription, DNA-dependent
7	GO:0009207	purine ribonucleoside triphosphate catabolic process	87	47.47	GO:0009205, GO:0009203, GO:0009146	purine ribonucleoside triphosphate metabolic process, ribonucleoside triphosphate catabolic process, purine nucleoside triphosphate catabolic process
7	GO:0009150	purine ribonucleotide metabolic process	139	46.22	GO:0009259, GO:0006163	ribonucleotide metabolic process, purine nucleotide metabolic process
7	GO:0006413	translational initiation	48	41.68	GO:0006412,	translation, single-organism cellular process
7	GO:0042981	regulation of apoptotic process	60	39.69	GO:0006915, GO:0043067	apoptotic process, regulation of programmed cell death
7	GO:0006414	translational elongation	40	36.56	GO:0006412, GO:0034645	translation, cellular macromolecule biosynthetic process
7	GO:0051603	proteolysis involved in cellular protein catabolic process	89	35.52	GO:0006508, GO:0044257	proteolysis, cellular protein catabolic process
7	GO:0031328	positive regulation of cellular biosynthetic process	56	30.64	GO:0031326, GO:0044249, GO:0031325, GO:0009891	regulation of cellular biosynthetic process, cellular biosynthetic process, positive regulation of cellular metabolic process, positive regulation of biosynthetic process
7	GO:0006195	purine nucleotide catabolic process	89	29.95	GO:0072523, GO:0006163, GO:0009166	purine-containing compound catabolic process, purine nucleotide metabolic process, nucleotide catabolic process
7	GO:0010557	positive regulation of macromolecule biosynthetic process	51	27.04	GO:0010556, GO:0010604, GO:0009059, GO:0009891	regulation of macromolecule biosynthetic process, positive regulation of macromolecule metabolic process, macromolecule biosynthetic process, positive regulation of biosynthetic process
7	GO:0007169	transmembrane receptor protein tyrosine kinase signaling pathway	37	25.85	GO:0007167	enzyme linked receptor protein signaling pathway
7	GO:0015672	monovalent inorganic cation transport	55	25.63	GO:0006812	cation transport
7	GO:0007067	mitosis	32	25.04	GO:0022403, GO:0000280, GO:0000087	cell cycle phase, nuclear division, M phase of mitotic cell cycle
7	GO:0009144	purine nucleoside triphosphate metabolic process	126	24.12	GO:0009141	nucleoside triphosphate metabolic process
7	GO:0030001	metal ion transport	53	24	GO:0006812	cation transport
7	GO:0018193	peptidyl-amino acid modification	71	21.62	GO:0006464	cellular protein modification process
7	GO:0006325	chromatin organization	56	20.94	GO:0051276	chromosome organization
7	GO:0051253	negative regulation of RNA metabolic process	44	20.93	GO:0051252, GO:0045934, GO:0016070, GO:0010605	regulation of RNA metabolic process, negative regulation of nucleobase-containing compound metabolic process, RNA metabolic process, negative regulation of macromolecule metabolic process
7	GO:0051254	positive regulation of RNA metabolic process	42	20.64	GO:0051252, GO:0045935, GO:0010604, GO:0016070	regulation of RNA metabolic process, positive regulation of nucleobase-containing compound metabolic process, positive regulation of macromolecule metabolic process, RNA metabolic process
7	GO:0010629	negative regulation of gene expression	45	20.41	GO:0010468, GO:0010467, GO:0010605	regulation of gene expression, gene expression, negative regulation of macromolecule metabolic process
7	GO:0070647	protein modification by small protein conjugation or removal	70	19.71	GO:0006464	cellular protein modification process
7	GO:0043623	cellular protein complex assembly	41	18.45	GO:0034622, GO:0006461	cellular macromolecular complex assembly, protein complex assembly
7	GO:0010608	posttranscriptional regulation of gene expression	44	18.28	GO:0010468	regulation of gene expression
7	GO:0010628	positive regulation of gene expression	38	18.24	GO:0010468, GO:0010604, GO:0010467	regulation of gene expression, positive regulation of macromolecule metabolic process, gene expression
7	GO:0030182	neuron differentiation	55	17.64	GO:0048699, GO:0030154	generation of neurons, cell differentiation
7	GO:0009143	nucleoside triphosphate catabolic process	87	17.09	, GO:0009141	nucleoside phosphate catabolic process, nucleoside triphosphate metabolic process
7	GO:0006006	glucose metabolic process	39	16.93	GO:0019318	hexose metabolic process
7	GO:0031399	regulation of protein modification process	57	16.7	GO:0032268, GO:0006464	regulation of cellular protein metabolic process, cellular protein modification process
7	GO:0009260	ribonucleotide biosynthetic process	48	16.66	GO:0046390, GO:0009165, GO:0009259	ribose phosphate biosynthetic process, nucleotide biosynthetic process, ribonucleotide metabolic process
7	GO:0010740	positive regulation of intracellular protein kinase cascade	26	16.19	GO:0010627, GO:0007243, GO:0009967	regulation of intracellular protein kinase cascade, intracellular protein kinase cascade, positive regulation of signal transduction
7	GO:0032787	monocarboxylic acid metabolic process	38	15.63	GO:0019752	carboxylic acid metabolic process
7	GO:0016570	histone modification	28	15.54	GO:0006464, GO:0016569	cellular protein modification process, covalent chromatin modification
7	GO:0030097	hemopoiesis	27	15.35		hematopoietic or lymphoid organ development
7	GO:0048667	cell morphogenesis involved in neuron differentiation	32	15.18	GO:0000904, GO:0048666	cell morphogenesis involved in differentiation, neuron development
7	GO:0000280	nuclear division	32	15.02	GO:0048285	organelle fission
7	GO:0045935	positive regulation of nucleobase-containing compound metabolic process	47	14.82	GO:0006139, GO:0051173, GO:0019219, GO:0031325	nucleobase-containing compound metabolic process, positive regulation of nitrogen compound metabolic process, regulation of nucleobase-containing compound metabolic process, positive regulation of cellular metabolic process
7	GO:0006164	purine nucleotide biosynthetic process	48	14.56	GO:0009165, GO:0072522, GO:0006163	nucleotide biosynthetic process, purine-containing compound biosynthetic process, purine nucleotide metabolic process
7	GO:0031327	negative regulation of cellular biosynthetic process	52	14.57	GO:0031326, GO:0031324, GO:0044249, GO:0009890	regulation of cellular biosynthetic process, negative regulation of cellular metabolic process, cellular biosynthetic process, negative regulation of biosynthetic process
7	GO:0001654	eye development	36	14.27	GO:0007423	sensory organ development
7	GO:0010627	regulation of intracellular protein kinase cascade	40	14.23	GO:0009966, GO:0007243	regulation of signal transduction, intracellular protein kinase cascade
7	GO:0048812	neuron projection morphogenesis	32	14.22	GO:0031175, GO:0048858	neuron projection development, cell projection morphogenesis
7	GO:0048699	generation of neurons	58	13.88	GO:0022008	neurogenesis
7	GO:0045934	negative regulation of nucleobase-containing compound metabolic process	48	13.86	GO:0006139, GO:0051172, GO:0031324, GO:0019219	nucleobase-containing compound metabolic process, negative regulation of nitrogen compound metabolic process, negative regulation of cellular metabolic process, regulation of nucleobase-containing compound metabolic process
7	GO:0032270	positive regulation of cellular protein metabolic process	54	13.78	GO:0032268, GO:0051247, GO:0044267, GO:0031325	regulation of cellular protein metabolic process, positive regulation of protein metabolic process, cellular protein metabolic process, positive regulation of cellular metabolic process
7	GO:0010558	negative regulation of macromolecule biosynthetic process	50	13.75	GO:0009059, GO:0010556, GO:0010605, GO:0009890	macromolecule biosynthetic process, regulation of macromolecule biosynthetic process, negative regulation of macromolecule metabolic process, negative regulation of biosynthetic process
7	GO:0006875	cellular metal ion homeostasis	26	13.41	GO:0055065, GO:0030003	metal ion homeostasis, cellular cation homeostasis
7	GO:0006913	nucleocytoplasmic transport	31	13.39	GO:0051169	nuclear transport
7	GO:0000165	MAPK cascade	27	12.97	GO:0007243	intracellular protein kinase cascade
7	GO:0051247	positive regulation of protein metabolic process	57	10.74	GO:0019538, GO:0010604, GO:0051246	protein metabolic process, positive regulation of macromolecule metabolic process, regulation of protein metabolic process
7	GO:0055080	cation homeostasis	35	9.76	GO:0050801	ion homeostasis
7	GO:0052547	regulation of peptidase activity	32	9.74	GO:0051336	regulation of hydrolase activity
7	GO:0051346	negative regulation of hydrolase activity	27	9.55	GO:0051336, GO:0043086	regulation of hydrolase activity, negative regulation of catalytic activity
7	GO:0032269	negative regulation of cellular protein metabolic process	38	8.53	GO:0032268, GO:0031324, GO:0051248, GO:0044267	regulation of cellular protein metabolic process, negative regulation of cellular metabolic process, negative regulation of protein metabolic process, cellular protein metabolic process
7	GO:0019220	regulation of phosphate metabolic process	52	8.32	GO:0051174, GO:0006796	regulation of phosphorus metabolic process, phosphate-containing compound metabolic process
7	GO:0072594	establishment of protein localization to organelle	29	7.85	GO:0045184, GO:0033365	establishment of protein localization, protein localization to organelle
7	GO:0009142	nucleoside triphosphate biosynthetic process	36	7.32	GO:0009141,	nucleoside triphosphate metabolic process, nucleoside phosphate biosynthetic process
7	GO:0051248	negative regulation of protein metabolic process	39	5.57	GO:0051246, GO:0019538, GO:0010605	regulation of protein metabolic process, protein metabolic process, negative regulation of macromolecule metabolic process
7	GO:0043549	regulation of kinase activity	27	5.4	GO:0051338, GO:0042325	regulation of transferase activity, regulation of phosphorylation
7	GO:0010562	positive regulation of phosphorus metabolic process	26	3.76	GO:0051174, GO:0006793, GO:0031325	regulation of phosphorus metabolic process, phosphorus metabolic process, positive regulation of cellular metabolic process
8	GO:0006184	GTP catabolic process	66	58.12	GO:0046039, GO:0009154, GO:1901069, GO:0009207	GTP metabolic process, purine ribonucleotide catabolic process, guanosine-containing compound catabolic process, purine ribonucleoside triphosphate catabolic process
8	GO:0006397	mRNA processing	64	55.2	GO:0016071, GO:0006396	mRNA metabolic process, RNA processing
8	GO:0006357	regulation of transcription from RNA polymerase II promoter	58	41.97	GO:0006355, GO:0006366	regulation of transcription, DNA-dependent, transcription from RNA polymerase II promoter
8	GO:0009205	purine ribonucleoside triphosphate metabolic process	126	40.2	GO:0009199, GO:0009144	ribonucleoside triphosphate metabolic process, purine nucleoside triphosphate metabolic process
8	GO:0046128	purine ribonucleoside metabolic process	139	39.83	GO:0009119, GO:0042278	ribonucleoside metabolic process, purine nucleoside metabolic process
8	GO:1901069	guanosine-containing compound catabolic process	67	35.47	GO:1901068, GO:0046130	guanosine-containing compound metabolic process, purine ribonucleoside catabolic process
8	GO:0008380	RNA splicing	58	34.99	GO:0006396	RNA processing
8	GO:0046130	purine ribonucleoside catabolic process	88	33.88	GO:0042454, GO:0006152, GO:0046128	ribonucleoside catabolic process, purine nucleoside catabolic process, purine ribonucleoside metabolic process
8	GO:0045892	negative regulation of transcription, DNA-dependent	41	31.88	GO:0051253, GO:0006355, GO:0006351, GO:2000113, GO:0010629	negative regulation of RNA metabolic process, regulation of transcription, DNA-dependent, transcription, DNA-dependent, negative regulation of cellular macromolecule biosynthetic process, negative regulation of gene expression
8	GO:0045893	positive regulation of transcription, DNA-dependent	38	30.4	GO:0006355, GO:0051254, GO:0031328, GO:0010557, GO:0006351, GO:0010628	regulation of transcription, DNA-dependent, positive regulation of RNA metabolic process, positive regulation of cellular biosynthetic process, positive regulation of macromolecule biosynthetic process, transcription, DNA-dependent, positive regulation of gene expression
8	GO:0032446	protein modification by small protein conjugation	65	29.85	GO:0070647	protein modification by small protein conjugation or removal
8	GO:0009259	ribonucleotide metabolic process	140	29.68	GO:0009117, GO:0019693	nucleotide metabolic process, ribose phosphate metabolic process
8	GO:0009146	purine nucleoside triphosphate catabolic process	87	28.48	GO:0009143, GO:0009144	nucleoside triphosphate catabolic process, purine nucleoside triphosphate metabolic process
8	GO:0019941	modification-dependent protein catabolic process	73	27.74	GO:0043632, GO:0051603	modification-dependent macromolecule catabolic process, proteolysis involved in cellular protein catabolic process
8	GO:0009199	ribonucleoside triphosphate metabolic process	126	25.85	GO:0009141	nucleoside triphosphate metabolic process
8		mRNA splicing, via spliceosome	28	24.94	GO:0006397, GO:0000377	mRNA processing, RNA splicing, via transesterification reactions with bulged adenosine as nucleophile
8	GO:0006417	regulation of translation	37	24.9	GO:0032268, GO:2000112, GO:0010608, GO:0006412	regulation of cellular protein metabolic process, regulation of cellular macromolecule biosynthetic process, posttranscriptional regulation of gene expression, translation
8	GO:1901068	guanosine-containing compound metabolic process	73	23.66	GO:0046128	purine ribonucleoside metabolic process
8	GO:0006364	rRNA processing	26	22.96	GO:0042254, GO:0016072, GO:0034470	ribosome biogenesis, rRNA metabolic process, ncRNA processing
8	GO:2000113	negative regulation of cellular macromolecule biosynthetic process	50	22.92	GO:2000112, GO:0034645, GO:0031327, GO:0010558	regulation of cellular macromolecule biosynthetic process, cellular macromolecule biosynthetic process, negative regulation of cellular biosynthetic process, negative regulation of macromolecule biosynthetic process
8	GO:0009152	purine ribonucleotide biosynthetic process	47	22.37	GO:0006164, GO:0009260, GO:0009150	purine nucleotide biosynthetic process, ribonucleotide biosynthetic process, purine ribonucleotide metabolic process
8	GO:0006605	protein targeting	50	20.94	GO:0006886,	intracellular protein transport, single-organism transport
8	GO:0051258	protein polymerization	30	20.93	GO:0043623	cellular protein complex assembly
8	GO:0046129	purine ribonucleoside biosynthetic process	45	20.9	GO:0042455, GO:0042451, GO:0046128	ribonucleoside biosynthetic process, purine nucleoside biosynthetic process, purine ribonucleoside metabolic process
8	GO:0007409	axonogenesis	29	20.3	GO:0048667, GO:0048812	cell morphogenesis involved in neuron differentiation, neuron projection morphogenesis
8	GO:0034470	ncRNA processing	34	19.28	GO:0034660, GO:0006396	ncRNA metabolic process, RNA processing
8	GO:0043010	camera-type eye development	29	16.05	GO:0001654	eye development
8	GO:0009141	nucleoside triphosphate metabolic process	128	15.94	GO:0006753	nucleoside phosphate metabolic process
8	GO:0010498	proteasomal protein catabolic process	41	15.24	GO:0051603	proteolysis involved in cellular protein catabolic process
8	GO:0016568	chromatin modification	37	14.49	GO:0006325	chromatin organization
8	GO:0016072	rRNA metabolic process	26	13.78	GO:0034660	ncRNA metabolic process
8	GO:0031401	positive regulation of protein modification process	44	13.16	GO:0032270, GO:0006464, GO:0031399	positive regulation of cellular protein metabolic process, cellular protein modification process, regulation of protein modification process
8	GO:0052548	regulation of endopeptidase activity	28	12.23	GO:0052547	regulation of peptidase activity
8	GO:0009201	ribonucleoside triphosphate biosynthetic process	36	12.2	GO:0009199, GO:0009142	ribonucleoside triphosphate metabolic process, nucleoside triphosphate biosynthetic process
8	GO:0031400	negative regulation of protein modification process	32	10.5	GO:0006464, GO:0032269, GO:0031399	cellular protein modification process, negative regulation of cellular protein metabolic process, regulation of protein modification process
8	GO:0001932	regulation of protein phosphorylation	33	10.49	GO:0031399, GO:0006468, GO:0042325	regulation of protein modification process, protein phosphorylation, regulation of phosphorylation
8	GO:0043408	regulation of MAPK cascade	26	10.02	GO:0000165, GO:0010627	MAPK cascade, regulation of intracellular protein kinase cascade
8	GO:0000375	RNA splicing, via transesterification reactions	29	9.98	GO:0008380	RNA splicing
8	GO:0042325	regulation of phosphorylation	38	9.78	GO:0019220, GO:0016310	regulation of phosphate metabolic process, phosphorylation
8	GO:0009145	purine nucleoside triphosphate biosynthetic process	36	9.32	GO:0009144, GO:0009142	purine nucleoside triphosphate metabolic process, nucleoside triphosphate biosynthetic process
8	GO:0055065	metal ion homeostasis	26	8.05	GO:0055080	cation homeostasis
8	GO:0045937	positive regulation of phosphate metabolic process	26	6.27	GO:0006796, GO:0010562, GO:0019220	phosphate-containing compound metabolic process, positive regulation of phosphorus metabolic process, regulation of phosphate metabolic process
9	GO:0006511	ubiquitin-dependent protein catabolic process	73	46.24	GO:0019941	modification-dependent protein catabolic process
9	GO:0016567	protein ubiquitination	60	42.75	GO:0032446	protein modification by small protein conjugation
9	GO:0046039	GTP metabolic process	70	37.27	GO:1901068, GO:0009205, GO:0009150	guanosine-containing compound metabolic process, purine ribonucleoside triphosphate metabolic process, purine ribonucleotide metabolic process
9	GO:0046034	ATP metabolic process	56	29.73	GO:0009205, GO:0046128, GO:0009150	purine ribonucleoside triphosphate metabolic process, purine ribonucleoside metabolic process, purine ribonucleotide metabolic process
9	GO:0043161	proteasomal ubiquitin-dependent protein catabolic process	40	24.4	GO:0010498, GO:0006511	proteasomal protein catabolic process, ubiquitin-dependent protein catabolic process
9	GO:0009206	purine ribonucleoside triphosphate biosynthetic process	36	15.53	GO:0009201, GO:0009205, GO:0009145	ribonucleoside triphosphate biosynthetic process, purine ribonucleoside triphosphate metabolic process, purine nucleoside triphosphate biosynthetic process
9	GO:0000377	RNA splicing, via transesterification reactions with bulged adenosine as nucleophile	28	14.96	GO:0000375	RNA splicing, via transesterification reactions
9	GO:0016569	covalent chromatin modification	28	9.93	GO:0016568	chromatin modification
10	GO:0006754	ATP biosynthetic process	32	21.88	GO:0046129, GO:0009206, GO:0009152, GO:0046034	purine ribonucleoside biosynthetic process, purine ribonucleoside triphosphate biosynthetic process, purine ribonucleotide biosynthetic process, ATP metabolic process
10	GO:0031396	regulation of protein ubiquitination	26	12.67	GO:0016567, GO:0031399	protein ubiquitination, regulation of protein modification process
null		single-organism process	1160	400.2	GO:0008150	biological_process
null		single-organism cellular process	984	387.11	, GO:0009987	single-organism process, cellular process
null		single-organism metabolic process	656	219.23	GO:0008152	metabolic process
null		single-organism developmental process	278	169.47	, GO:0032502	single-organism process, developmental process
null		single-organism transport	310	122.22	, GO:0006810	single-organism process, transport
null		single-multicellular organism process	395	104.14	GO:0032501,	multicellular organismal process, single-organism process
null		organic substance biosynthetic process	620	103.61	GO:0071704, GO:0009058	organic substance metabolic process, biosynthetic process
null		single organism signaling	327	97.49	, GO:0023052	single-organism process, signaling
null		organic cyclic compound metabolic process	660	75.92	GO:0071704	organic substance metabolic process
null		organonitrogen compound metabolic process	321	64.8	GO:0071704, GO:0006807	organic substance metabolic process, nitrogen compound metabolic process
null		organic cyclic compound biosynthetic process	314	47.16	,	organic substance biosynthetic process, organic cyclic compound metabolic process
null		organic substance catabolic process	299	39.07	GO:0071704, GO:0009056	organic substance metabolic process, catabolic process
null		alpha-amino acid metabolic process	52	27.25	GO:0006520	cellular amino acid metabolic process
null		organonitrogen compound catabolic process	134	23.86	,	organonitrogen compound metabolic process, organic substance catabolic process
null		organonitrogen compound biosynthetic process	101	22.58	,	organic substance biosynthetic process, organonitrogen compound metabolic process
null		organic cyclic compound catabolic process	134	15.75	,	organic cyclic compound metabolic process, organic substance catabolic process
null		nucleoside phosphate biosynthetic process	66	15.42	GO:0006753, GO:0034654, GO:0090407	nucleoside phosphate metabolic process, nucleobase-containing compound biosynthetic process, organophosphate biosynthetic process
null		glycosyl compound metabolic process	151	14.98	GO:0071704,	organic substance metabolic process, single-organism metabolic process
null		multi-organism cellular process	40	13.07	GO:0051704, GO:0009987	multi-organism process, cellular process
null		nucleoside phosphate catabolic process	93	12.8	GO:0034655, GO:0006753, GO:0046434	nucleobase-containing compound catabolic process, nucleoside phosphate metabolic process, organophosphate catabolic process
null		single-organism carbohydrate metabolic process	83	12.15	GO:0005975	carbohydrate metabolic process
null		single organism reproductive process	26	8.53	GO:0022414,	reproductive process, single-organism process
null		glycosyl compound catabolic process	90	7.47	,	organic substance catabolic process, glycosyl compound metabolic process
null		organic hydroxy compound metabolic process	37	6.98	GO:0071704	organic substance metabolic process
null		glycosyl compound biosynthetic process	46	5.68	,	organic substance biosynthetic process, glycosyl compound metabolic process
null		single-organism biosynthetic process	61	5.63	GO:0009058,	biosynthetic process, single-organism metabolic process
null		multi-organism reproductive process	28	5.44	GO:0022414	reproductive process
null		single-organism carbohydrate catabolic process	29	4.65	, GO:0016052	single-organism carbohydrate metabolic process, carbohydrate catabolic process
null		response to nitrogen compound	27	3.16	GO:0042221	response to chemical stimulus
null		single-organism catabolic process	34	2.18	, GO:0009056	single-organism metabolic process, catabolic process

## Sheet: Liver MF
LevelGO	Term(Acc)	Term(Name)	#Seq	Score	Parents(Acc)	Parents(Name)
1	GO:0003674	molecular_function	2806	949.9
2	GO:0005488	binding	1921	848.32	GO:0003674	molecular_function
2	GO:0003824	catalytic activity	1419	322.55	GO:0003674	molecular_function
2	GO:0005198	structural molecule activity	151	99	GO:0003674	molecular_function
2	GO:0004872	receptor activity	115	81.49	GO:0003674	molecular_function
2	GO:0009055	electron carrier activity	73	73	GO:0003674	molecular_function
2	GO:0005215	transporter activity	210	56.39	GO:0003674	molecular_function
2	GO:0001071	nucleic acid binding transcription factor activity	62	36.61	GO:0003674	molecular_function
2	GO:0030234	enzyme regulator activity	131	35.79	GO:0003674	molecular_function
2	GO:0060089	molecular transducer activity	63	18.54	GO:0003674	molecular_function
2	GO:0000988	protein binding transcription factor activity	37	8.8	GO:0003674	molecular_function
3	GO:0005515	protein binding	779	654.29	GO:0005488	binding
3	GO:0097159	organic cyclic compound binding	881	281.21	GO:0005488	binding
3	GO:0003676	nucleic acid binding	413	246.85	, GO:0097159	heterocyclic compound binding, organic cyclic compound binding
3	GO:0043167	ion binding	894	235.9	GO:0005488	binding
3	GO:0016787	hydrolase activity	569	150.47	GO:0003824	catalytic activity
3	GO:0016491	oxidoreductase activity	305	138.29	GO:0003824	catalytic activity
3	GO:0016740	transferase activity	376	116.71	GO:0003824	catalytic activity
3	GO:0003735	structural constituent of ribosome	106	106	GO:0005198	structural molecule activity
3	GO:0036094	small molecule binding	516	105.71	GO:0005488	binding
3	GO:0003700	sequence-specific DNA binding transcription factor activity	62	61.02	GO:0001071	nucleic acid binding transcription factor activity
3	GO:0048037	cofactor binding	82	41.5	GO:0005488	binding
3	GO:0046906	tetrapyrrole binding	67	40.2	, GO:0097159	heterocyclic compound binding, organic cyclic compound binding
3	GO:0008289	lipid binding	59	36.27	GO:0005488	binding
3	GO:0022892	substrate-specific transporter activity	171	32.16	GO:0005215	transporter activity
3	GO:0004871	signal transducer activity	63	30.9	GO:0060089	molecular transducer activity
3	GO:0016874	ligase activity	92	29.43	GO:0003824	catalytic activity
3	GO:0016853	isomerase activity	63	26.95	GO:0003824	catalytic activity
3	GO:0030246	carbohydrate binding	30	25.96	GO:0005488	binding
3	GO:0004857	enzyme inhibitor activity	78	25.09	GO:0030234	enzyme regulator activity
3	GO:0061134	peptidase regulator activity	67	18.4	GO:0030234	enzyme regulator activity
3	GO:0022857	transmembrane transporter activity	145	17.34	GO:0005215	transporter activity
3	GO:0016829	lyase activity	47	16.07	GO:0003824	catalytic activity
3	GO:0038023	signaling receptor activity	39	15.42	GO:0004871, GO:0004872	signal transducer activity, receptor activity
3	GO:0000989	transcription factor binding transcription factor activity	37	14.66	GO:0000988	protein binding transcription factor activity
3	GO:0031406	carboxylic acid binding	26	11.98	GO:0043168	anion binding
4	GO:0043168	anion binding	459	201.23	GO:0043167	ion binding
4	GO:0043169	cation binding	509	194.22	GO:0043167	ion binding
4	GO:0000166	nucleotide binding	486	153.7	GO:0036094,	small molecule binding, nucleoside phosphate binding
4	GO:0003723	RNA binding	194	143.92	GO:0003676	nucleic acid binding
4	GO:0003677	DNA binding	148	125.09	GO:0003676	nucleic acid binding
4	GO:0001882	nucleoside binding	373	86.49	, GO:0036094, GO:0097159	heterocyclic compound binding, small molecule binding, organic cyclic compound binding
4	GO:0020037	heme binding	62	62	GO:0046906	tetrapyrrole binding
4	GO:0016772	transferase activity, transferring phosphorus-containing groups	170	60.58	GO:0016740	transferase activity
4	GO:0008233	peptidase activity	165	54.04	GO:0016787	hydrolase activity
4	GO:0005102	receptor binding	86	48.7	GO:0005515	protein binding
4	GO:0046983	protein dimerization activity	65	47.2	GO:0005515	protein binding
4	GO:0051082	unfolded protein binding	45	45	GO:0005515	protein binding
4	GO:0016788	hydrolase activity, acting on ester bonds	135	43.47	GO:0016787	hydrolase activity
4	GO:0008092	cytoskeletal protein binding	65	41.84	GO:0005515	protein binding
4	GO:0019899	enzyme binding	70	39.41	GO:0005515	protein binding
4	GO:0019904	protein domain specific binding	44	35.6	GO:0005515	protein binding
4	GO:0050662	coenzyme binding	51	35.2	GO:0048037	cofactor binding
4	GO:0042802	identical protein binding	46	34.8	GO:0005515	protein binding
4	GO:0016705	oxidoreductase activity, acting on paired donors, with incorporation or reduction of molecular oxygen	57	32.65	GO:0016491	oxidoreductase activity
4	GO:0004497	monooxygenase activity	46	31.36	GO:0016491	oxidoreductase activity
4	GO:0030414	peptidase inhibitor activity	63	27.46	GO:0004857, GO:0061134	enzyme inhibitor activity, peptidase regulator activity
4	GO:0061135	endopeptidase regulator activity	63	26.66	GO:0061134	peptidase regulator activity
4	GO:0030170	pyridoxal phosphate binding	26	26	GO:0048037, GO:0043168	cofactor binding, anion binding
4	GO:0016817	hydrolase activity, acting on acid anhydrides	179	25.61	GO:0016787	hydrolase activity
4	GO:0016757	transferase activity, transferring glycosyl groups	57	25.19	GO:0016740	transferase activity
4	GO:0003712	transcription cofactor activity	36	23.84	GO:0000989	transcription factor binding transcription factor activity
4	GO:0022891	substrate-specific transmembrane transporter activity	138	19.73	GO:0022892, GO:0022857	substrate-specific transporter activity, transmembrane transporter activity
4	GO:0016879	ligase activity, forming carbon-nitrogen bonds	57	18.96	GO:0016874	ligase activity
4	GO:0017171	serine hydrolase activity	47	18.6	GO:0016787	hydrolase activity
4	GO:0016741	transferase activity, transferring one-carbon groups	38	14.64	GO:0016740	transferase activity
4	GO:0016614	oxidoreductase activity, acting on CH-OH group of donors	37	13.85	GO:0016491	oxidoreductase activity
4	GO:0004888	transmembrane signaling receptor activity	28	12.31	GO:0038023	signaling receptor activity
4	GO:0016798	hydrolase activity, acting on glycosyl bonds	28	10.68	GO:0016787	hydrolase activity
4		oxidoreductase activity, acting on NAD(P)H	30	9.62	GO:0016491	oxidoreductase activity
4	GO:0016820	hydrolase activity, acting on acid anhydrides, catalyzing transmembrane movement of substances	30	9.35	GO:0016817, GO:0022857	hydrolase activity, acting on acid anhydrides, transmembrane transporter activity
4	GO:0016746	transferase activity, transferring acyl groups	29	7.12	GO:0016740	transferase activity
4	GO:0022804	active transmembrane transporter activity	53	6.64	GO:0022857	transmembrane transporter activity
4	GO:0022803	passive transmembrane transporter activity	32	3.1	GO:0022857	transmembrane transporter activity
5	GO:0046872	metal ion binding	489	292.37	GO:0043169	cation binding
5	GO:0032549	ribonucleoside binding	372	142.48	GO:0001882	nucleoside binding
5	GO:0001883	purine nucleoside binding	371	140.04	GO:0001882	nucleoside binding
5	GO:0032553	ribonucleotide binding	372	86.06	GO:0000166	nucleotide binding
5	GO:0017076	purine nucleotide binding	371	84.46	GO:0000166	nucleotide binding
5	GO:0016301	kinase activity	135	74.62	GO:0016772	transferase activity, transferring phosphorus-containing groups
5	GO:0070011	peptidase activity, acting on L-amino acid peptides	147	60.07	GO:0008233	peptidase activity
5	GO:0016773	phosphotransferase activity, alcohol group as acceptor	95	44.46	GO:0016772	transferase activity, transferring phosphorus-containing groups
5	GO:0004866	endopeptidase inhibitor activity	61	42.44	GO:0030414, GO:0061135	peptidase inhibitor activity, endopeptidase regulator activity
5	GO:0043565	sequence-specific DNA binding	40	39.6	GO:0003677	DNA binding
5	GO:0008135	translation factor activity, nucleic acid binding	63	37.61	GO:0003723	RNA binding
5	GO:0016818	hydrolase activity, acting on acid anhydrides, in phosphorus-containing anhydrides	175	32.15	GO:0016817	hydrolase activity, acting on acid anhydrides
5	GO:0003779	actin binding	33	31.4	GO:0008092	cytoskeletal protein binding
5	GO:0008236	serine-type peptidase activity	47	31	GO:0017171, GO:0070011	serine hydrolase activity, peptidase activity, acting on L-amino acid peptides
5	GO:0042803	protein homodimerization activity	28	28	GO:0046983, GO:0042802	protein dimerization activity, identical protein binding
5	GO:0052689	carboxylic ester hydrolase activity	34	27.52	GO:0016788	hydrolase activity, acting on ester bonds
5	GO:0015075	ion transmembrane transporter activity	126	24.63	GO:0022891	substrate-specific transmembrane transporter activity
5	GO:0016881	acid-amino acid ligase activity	48	23.83	GO:0016879	ligase activity, forming carbon-nitrogen bonds
5	GO:0008168	methyltransferase activity	35	22.19	GO:0016741	transferase activity, transferring one-carbon groups
5	GO:0016616	oxidoreductase activity, acting on the CH-OH group of donors, NAD or NADP as acceptor	36	21.89	GO:0016614	oxidoreductase activity, acting on CH-OH group of donors
5	GO:0016758	transferase activity, transferring hexosyl groups	34	19.1	GO:0016757	transferase activity, transferring glycosyl groups
5	GO:0042578	phosphoric ester hydrolase activity	54	17.78	GO:0016788	hydrolase activity, acting on ester bonds
5	GO:0016779	nucleotidyltransferase activity	31	15.64	GO:0016772	transferase activity, transferring phosphorus-containing groups
5	GO:0004518	nuclease activity	30	11.46	GO:0016788	hydrolase activity, acting on ester bonds
5	GO:0042626	ATPase activity, coupled to transmembrane movement of substances	27	10.58	GO:0016820, GO:0043492, GO:0015405	hydrolase activity, acting on acid anhydrides, catalyzing transmembrane movement of substances, ATPase activity, coupled to movement of substances, P-P-bond-hydrolysis-driven transmembrane transporter activity
5	GO:0022838	substrate-specific channel activity	31	8.02	GO:0022891, GO:0015267	substrate-specific transmembrane transporter activity, channel activity
5	GO:0015399	primary active transmembrane transporter activity	35	6.69	GO:0022804	active transmembrane transporter activity
5	GO:0015267	channel activity	32	5.17	GO:0022803	passive transmembrane transporter activity
6	GO:0032550	purine ribonucleoside binding	371	233.4	GO:0032549, GO:0001883	ribonucleoside binding, purine nucleoside binding
6	GO:0046914	transition metal ion binding	240	142.08	GO:0046872	metal ion binding
6	GO:0032555	purine ribonucleotide binding	371	140.04	GO:0017076, GO:0032553	purine nucleotide binding, ribonucleotide binding
6	GO:0005509	calcium ion binding	94	94	GO:0046872	metal ion binding
6	GO:0030554	adenyl nucleotide binding	257	93.6	GO:0017076	purine nucleotide binding
6	GO:0004175	endopeptidase activity	104	61.44	GO:0070011	peptidase activity, acting on L-amino acid peptides
6	GO:0016462	pyrophosphatase activity	175	53.59	GO:0016818	hydrolase activity, acting on acid anhydrides, in phosphorus-containing anhydrides
6	GO:0004672	protein kinase activity	76	50.57	GO:0016301, GO:0016773	kinase activity, phosphotransferase activity, alcohol group as acceptor
6	GO:0019001	guanyl nucleotide binding	123	47.16	GO:0017076	purine nucleotide binding
6	GO:0003743	translation initiation factor activity	46	46	GO:0008135	translation factor activity, nucleic acid binding
6	GO:0004252	serine-type endopeptidase activity	35	35	GO:0008236, GO:0004175	serine-type peptidase activity, endopeptidase activity
6	GO:0004867	serine-type endopeptidase inhibitor activity	33	33	GO:0004866	endopeptidase inhibitor activity
6	GO:0008324	cation transmembrane transporter activity	102	30.02	GO:0015075	ion transmembrane transporter activity
6	GO:0008234	cysteine-type peptidase activity	33	21.92	GO:0070011	peptidase activity, acting on L-amino acid peptides
6	GO:0019787	small conjugating protein ligase activity	36	21.72	GO:0016881	acid-amino acid ligase activity
6	GO:0016791	phosphatase activity	42	21.36	GO:0042578	phosphoric ester hydrolase activity
6	GO:0008237	metallopeptidase activity	29	18.44	GO:0070011	peptidase activity, acting on L-amino acid peptides
6	GO:0005216	ion channel activity	31	13.36	GO:0022838, GO:0015075	substrate-specific channel activity, ion transmembrane transporter activity
6	GO:0015405	P-P-bond-hydrolysis-driven transmembrane transporter activity	35	11.15	GO:0015399	primary active transmembrane transporter activity
7	GO:0035639	purine ribonucleoside triphosphate binding	371	228.4	, GO:0043168	nucleoside phosphate binding, anion binding
7	GO:0008270	zinc ion binding	191	191	GO:0046914	transition metal ion binding
7	GO:0032559	adenyl ribonucleotide binding	257	154.8	GO:0030554, GO:0032555	adenyl nucleotide binding, purine ribonucleotide binding
7	GO:0017111	nucleoside-triphosphatase activity	168	81.18	GO:0016462	pyrophosphatase activity
7	GO:0032561	guanyl ribonucleotide binding	123	78.6	GO:0032555, GO:0019001	purine ribonucleotide binding, guanyl nucleotide binding
7	GO:0004674	protein serine/threonine kinase activity	48	41.59	GO:0004672	protein kinase activity
7	GO:0004842	ubiquitin-protein ligase activity	33	32.2	GO:0019787	small conjugating protein ligase activity
7	GO:0005506	iron ion binding	33	29.8	GO:0046914	transition metal ion binding
7	GO:0022890	inorganic cation transmembrane transporter activity	93	26.01	GO:0008324	cation transmembrane transporter activity
7	GO:0004721	phosphoprotein phosphatase activity	27	18.72	GO:0016791	phosphatase activity
7	GO:0046873	metal ion transmembrane transporter activity	42	14.76	GO:0008324	cation transmembrane transporter activity
8	GO:0005524	ATP binding	256	256	GO:0035639, GO:0032559, GO:0032550	purine ribonucleoside triphosphate binding, adenyl ribonucleotide binding, purine ribonucleoside binding
8	GO:0005525	GTP binding	123	123	GO:0032561, GO:0035639, GO:0032550	guanyl ribonucleotide binding, purine ribonucleoside triphosphate binding, purine ribonucleoside binding
8	GO:0003924	GTPase activity	61	61	GO:0017111	nucleoside-triphosphatase activity
8	GO:0015077	monovalent inorganic cation transmembrane transporter activity	83	37.02	GO:0022890	inorganic cation transmembrane transporter activity
8	GO:0016887	ATPase activity	78	31.34	GO:0017111	nucleoside-triphosphatase activity
8	GO:0004386	helicase activity	34	19.35	GO:0017111	nucleoside-triphosphatase activity
9	GO:0015078	hydrogen ion transmembrane transporter activity	54	46.62	GO:0015077	monovalent inorganic cation transmembrane transporter activity
9	GO:0042623	ATPase activity, coupled	60	22.24	GO:0016887	ATPase activity
10	GO:0043492	ATPase activity, coupled to movement of substances	27	6.95	GO:0042623	ATPase activity, coupled
null		heterocyclic compound binding	875	278.35	GO:0005488	binding
null		nucleoside phosphate binding	487	165.07	, GO:0097159	heterocyclic compound binding, organic cyclic compound binding
null		obsolete_molecular_function	30	21

## Sheet: Liver CC
LevelGO	Term(Acc)	Term(Name)	#Seq	Score	Parents(Acc)	Parents(Name)
1	GO:0005575	cellular_component	2138	669.15
2	GO:0016020	membrane	842	405.68	GO:0005575	cellular_component
2	GO:0005623	cell	1731	372.98	GO:0005575	cellular_component
2	GO:0043226	organelle	1261	280.67	GO:0005575	cellular_component
2	GO:0032991	macromolecular complex	672	226.12	GO:0005575	cellular_component
2	GO:0005576	extracellular region	188	136.58	GO:0005575	cellular_component
2	GO:0031974	membrane-enclosed lumen	257	34.58	GO:0005575	cellular_component
2	GO:0030054	cell junction	40	18.79	GO:0005575	cellular_component
2	GO:0031012	extracellular matrix	27	13.68	GO:0005575	cellular_component
3	GO:0044464	cell part	1731	621.64	GO:0005623, GO:0005575	cell, cellular_component
3	GO:0043227	membrane-bounded organelle	1063	313.4	GO:0043226	organelle
3	GO:0043234	protein complex	462	254.73	GO:0032991	macromolecular complex
3	GO:0044425	membrane part	585	246.69	GO:0005575, GO:0016020	cellular_component, membrane
3	GO:0044422	organelle part	705	186.04	GO:0005575, GO:0043226	cellular_component, organelle
3	GO:0043228	non-membrane-bounded organelle	413	130.44	GO:0043226	organelle
3	GO:0044421	extracellular region part	78	44.29	GO:0005575, GO:0005576	cellular_component, extracellular region
3	GO:0031982	vesicle	85	21.3	GO:0043226	organelle
4	GO:0044424	intracellular part	1564	691.68	GO:0044464, GO:0005622	cell part, intracellular
4	GO:0005622	intracellular	1645	497.01	GO:0044464	cell part
4	GO:0044446	intracellular organelle part	702	278.37	GO:0044422, GO:0043229, GO:0044424	organelle part, intracellular organelle, intracellular part
4	GO:0031224	intrinsic to membrane	452	243.94	GO:0044425	membrane part
4	GO:0031090	organelle membrane	297	146.54	GO:0043227, GO:0044422, GO:0016020	membrane-bounded organelle, organelle part, membrane
4	GO:0005886	plasma membrane	200	131.04	GO:0044464, GO:0071944, GO:0016020	cell part, cell periphery, membrane
4	GO:0071944	cell periphery	217	87.27	GO:0044464	cell part
4	GO:0005789	endoplasmic reticulum membrane	100	83.05	GO:0044432, GO:0031090, GO:0042175, GO:0044425	endoplasmic reticulum part, organelle membrane, nuclear outer membrane-endoplasmic reticulum membrane network, membrane part
4	GO:0012505	endomembrane system	190	80.14	GO:0044464	cell part
4	GO:0043233	organelle lumen	249	53.2	GO:0044422, GO:0031974	organelle part, membrane-enclosed lumen
4	GO:0005615	extracellular space	58	50.14	GO:0044421	extracellular region part
4	GO:0042175	nuclear outer membrane-endoplasmic reticulum membrane network	100	49.83	GO:0044464, GO:0016020, GO:0044425, GO:0012505	cell part, membrane, membrane part, endomembrane system
4	GO:0044459	plasma membrane part	99	48.4	GO:0044464, GO:0005886, GO:0044425	cell part, plasma membrane, membrane part
4	GO:0000139	Golgi membrane	53	45.06	GO:0044431, GO:0031090, GO:0012505	Golgi apparatus part, organelle membrane, endomembrane system
4	GO:0042995	cell projection	57	35	GO:0044464	cell part
4	GO:0031967	organelle envelope	122	34.3	GO:0044446, GO:0043227, GO:0031975	intracellular organelle part, membrane-bounded organelle, envelope
4	GO:0070469	respiratory chain	34	27.85	GO:0044425	membrane part
4	GO:0031988	membrane-bounded vesicle	75	22.58	GO:0031982	vesicle
4	GO:0031975	envelope	126	22.02	GO:0044464	cell part
4	GO:0031300	intrinsic to organelle membrane	31	12.17	GO:0044446, GO:0031090, GO:0031224	intracellular organelle part, organelle membrane, intrinsic to membrane
4	GO:0016469	proton-transporting two-sector ATPase complex	29	10.55	GO:0043234, GO:0044425	protein complex, membrane part
4	GO:0012506	vesicle membrane	28	10.23	GO:0044464, GO:0031090, GO:0031988, GO:0012505	cell part, organelle membrane, membrane-bounded vesicle, endomembrane system
5	GO:0005737	cytoplasm	1180	609.38	GO:0044424	intracellular part
5	GO:0044444	cytoplasmic part	888	528.43	GO:0044424, GO:0005737	intracellular part, cytoplasm
5	GO:0043229	intracellular organelle	1259	451.69	GO:0043226, GO:0044424	organelle, intracellular part
5	GO:0016021	integral to membrane	442	398.37	GO:0031224	intrinsic to membrane
5	GO:0030529	ribonucleoprotein complex	201	112.68	GO:0032991, GO:0044424	macromolecular complex, intracellular part
5	GO:0019866	organelle inner membrane	77	38.67	GO:0031967, GO:0031090, GO:0044424	organelle envelope, organelle membrane, intracellular part
5	GO:0000502	proteasome complex	55	38.52	GO:0043234, GO:0044424	protein complex, intracellular part
5	GO:0005625	soluble fraction	35	35		obsolete_cellular_component
5	GO:0044391	ribosomal subunit	41	18.94	GO:0044446, GO:0030529, GO:0044444, GO:0005840	intracellular organelle part, ribonucleoprotein complex, cytoplasmic part, ribosome
5	GO:0043005	neuron projection	26	15.79	GO:0042995,	cell projection, neuron part
5	GO:0044433	cytoplasmic vesicle part	29	10.42	GO:0044446, GO:0044444, GO:0031410	intracellular organelle part, cytoplasmic part, cytoplasmic vesicle
6	GO:0043231	intracellular membrane-bounded organelle	1062	491.42	GO:0043229, GO:0043227	intracellular organelle, membrane-bounded organelle
6	GO:0043232	intracellular non-membrane-bounded organelle	413	217.4	GO:0043229, GO:0043228	intracellular organelle, non-membrane-bounded organelle
6	GO:0005829	cytosol	211	182.79	GO:0044444	cytoplasmic part
6	GO:0044428	nuclear part	255	163.74	GO:0044446, GO:0005634	intracellular organelle part, nucleus
6	GO:0005739	mitochondrion	242	150.85	GO:0044444, GO:0043231	cytoplasmic part, intracellular membrane-bounded organelle
6	GO:0005840	ribosome	126	96.69	GO:0030529, GO:0044444, GO:0043232	ribonucleoprotein complex, cytoplasmic part, intracellular non-membrane-bounded organelle
6	GO:0005783	endoplasmic reticulum	167	95.26	GO:0044444, GO:0043231	cytoplasmic part, intracellular membrane-bounded organelle
6	GO:0005730	nucleolus	94	89.52	GO:0044428, GO:0031981, GO:0043232	nuclear part, nuclear lumen, intracellular non-membrane-bounded organelle
6	GO:0070013	intracellular organelle lumen	247	87.02	GO:0044446, GO:0043233	intracellular organelle part, organelle lumen
6	GO:0005654	nucleoplasm	117	68.7	GO:0044428, GO:0031981	nuclear part, nuclear lumen
6	GO:0044430	cytoskeletal part	107	67.33	GO:0044446, GO:0005856	intracellular organelle part, cytoskeleton
6	GO:0044432	endoplasmic reticulum part	112	65.28	GO:0044446, GO:0044444, GO:0005783	intracellular organelle part, cytoplasmic part, endoplasmic reticulum
6	GO:0005743	mitochondrial inner membrane	76	63.46	GO:0031966, GO:0019866	mitochondrial membrane, organelle inner membrane
6	GO:0005794	Golgi apparatus	99	57.8	GO:0044444, GO:0043231	cytoplasmic part, intracellular membrane-bounded organelle
6	GO:0031966	mitochondrial membrane	96	56.34	GO:0031090, GO:0044429, GO:0005740	organelle membrane, mitochondrial part, mitochondrial envelope
6	GO:0044429	mitochondrial part	124	54.75	GO:0044446, GO:0044444, GO:0005739	intracellular organelle part, cytoplasmic part, mitochondrion
6	GO:0044451	nucleoplasm part	71	37.84	GO:0044428, GO:0005654	nuclear part, nucleoplasm
6	GO:0005768	endosome	54	33.91	GO:0044444, GO:0043231	cytoplasmic part, intracellular membrane-bounded organelle
6	GO:0044431	Golgi apparatus part	61	33	GO:0044446, GO:0005794, GO:0044444	intracellular organelle part, Golgi apparatus, cytoplasmic part
6	GO:0048471	perinuclear region of cytoplasm	32	32	GO:0044444	cytoplasmic part
6	GO:0031410	cytoplasmic vesicle	81	28.7	GO:0044444, GO:0031982, GO:0043229	cytoplasmic part, vesicle, intracellular organelle
6	GO:0005681	spliceosomal complex	34	27.2	GO:0030529, GO:0044428	ribonucleoprotein complex, nuclear part
6	GO:0044427	chromosomal part	49	24.56	GO:0044446, GO:0005694	intracellular organelle part, chromosome
6	GO:0031226	intrinsic to plasma membrane	44	22.96	GO:0044459, GO:0031224	plasma membrane part, intrinsic to membrane
6	GO:0044445	cytosolic part	41	21.32	GO:0044444, GO:0005829	cytoplasmic part, cytosol
6	GO:0044440	endosomal part	32	16.79	GO:0044446, GO:0044444, GO:0005768	intracellular organelle part, cytoplasmic part, endosome
6	GO:0030659	cytoplasmic vesicle membrane	26	13.72	GO:0044433, GO:0012506, GO:0016023	cytoplasmic vesicle part, vesicle membrane, cytoplasmic membrane-bounded vesicle
6	GO:0005773	vacuole	43	13.44	GO:0044444, GO:0043231	cytoplasmic part, intracellular membrane-bounded organelle
7	GO:0005634	nucleus	536	378.46	GO:0043231	intracellular membrane-bounded organelle
7	GO:0031981	nuclear lumen	199	104.04	GO:0044428, GO:0070013	nuclear part, intracellular organelle lumen
7	GO:0005856	cytoskeleton	162	95.4	GO:0043232	intracellular non-membrane-bounded organelle
7	GO:0005740	mitochondrial envelope	100	41.24	GO:0031967, GO:0044429	organelle envelope, mitochondrial part
7	GO:0005887	integral to plasma membrane	42	35.6	GO:0016021, GO:0031226	integral to membrane, intrinsic to plasma membrane
7	GO:0016023	cytoplasmic membrane-bounded vesicle	74	34.63	GO:0031410, GO:0043231, GO:0031988	cytoplasmic vesicle, intracellular membrane-bounded organelle, membrane-bounded vesicle
7	GO:0005874	microtubule	38	30.88	GO:0043234, GO:0015630, GO:0044430	protein complex, microtubule cytoskeleton, cytoskeletal part
7	GO:0005694	chromosome	60	28.9	GO:0043232	intracellular non-membrane-bounded organelle
7	GO:0005813	centrosome	27	25.4	GO:0043232, GO:0005815	intracellular non-membrane-bounded organelle, microtubule organizing center
7	GO:0010008	endosome membrane	31	25.32	GO:0044440, GO:0031090	endosomal part, organelle membrane
7	GO:0005759	mitochondrial matrix	32	24.52	GO:0070013, GO:0044429	intracellular organelle lumen, mitochondrial part
7	GO:0005815	microtubule organizing center	34	22.97	GO:0015630, GO:0044430	microtubule cytoskeleton, cytoskeletal part
7	GO:0005819	spindle	27	22.48	GO:0043234, GO:0043232, GO:0015630, GO:0044430	protein complex, intracellular non-membrane-bounded organelle, microtubule cytoskeleton, cytoskeletal part
7	GO:0000785	chromatin	33	22.3	GO:0044427	chromosomal part
7	GO:0000323	lytic vacuole	39	20.26	GO:0005773	vacuole
8	GO:0015630	microtubule cytoskeleton	79	50.16	GO:0005856	cytoskeleton
8	GO:0005764	lysosome	39	33.76	GO:0000323	lytic vacuole
8	GO:0005792	microsome	33	33		obsolete_cellular_component
8	GO:0015629	actin cytoskeleton	36	23.81	GO:0005856	cytoskeleton
null		obsolete_cellular_component	98	63
null		neuron part	30	20.87	GO:0044464	cell part

## Sheet: Gill BP
LevelGO	Term(Acc)	Term(Name)	#Seq	Score	Parents(Acc)	Parents(Name)
1	GO:0008150	biological_process	3608	979.02
2	GO:0009987	cellular process	2863	652.06	GO:0008150	biological_process
2	GO:0008152	metabolic process	2563	544.63	GO:0008150	biological_process
2	GO:0050896	response to stimulus	927	296.92	GO:0008150	biological_process
2	GO:0065007	biological regulation	1199	194.82	GO:0008150	biological_process
2	GO:0032502	developmental process	557	177.87	GO:0008150	biological_process
2	GO:0051179	localization	841	143.69	GO:0008150	biological_process
2	GO:0023052	signaling	576	105.59	GO:0008150	biological_process
2	GO:0032501	multicellular organismal process	630	104.23	GO:0008150	biological_process
2	GO:0071840	cellular component organization or biogenesis	591	81.53	GO:0008150	biological_process
2	GO:0002376	immune system process	169	64.81	GO:0008150	biological_process
2	GO:0008283	cell proliferation	115	61.31		single-organism process
2	GO:0051704	multi-organism process	129	43.34	GO:0008150	biological_process
2	GO:0022610	biological adhesion	102	38.78	GO:0008150	biological_process
2	GO:0016265	death	189	34.49		single-organism process
2	GO:0016032	viral reproduction	58	31.87		multi-organism cellular process
2	GO:0040011	locomotion	108	27.79	GO:0008150	biological_process
2	GO:0040007	growth	67	27.79	GO:0008150	biological_process
2	GO:0000003	reproduction	98	20.35	GO:0008150	biological_process
3	GO:0044238	primary metabolic process	2085	376.2	GO:0008152	metabolic process
3	GO:0044237	cellular metabolic process	2047	349.65	GO:0008152, GO:0009987	metabolic process, cellular process
3	GO:0043170	macromolecule metabolic process	1622	333.85	GO:0071704	organic substance metabolic process
3	GO:0071704	organic substance metabolic process	2152	330.16	GO:0008152	metabolic process
3	GO:0050789	regulation of biological process	1127	286.16	GO:0065007, GO:0008150	biological regulation, biological_process
3	GO:0055114	oxidation-reduction process	337	284.17		single-organism metabolic process
3	GO:0051716	cellular response to stimulus	673	211.43	GO:0050896,	response to stimulus, single-organism cellular process
3	GO:0007154	cell communication	590	196.94		single-organism cellular process
3	GO:0051234	establishment of localization	753	194.87	GO:0008150, GO:0051179	biological_process, localization
3	GO:0048856	anatomical structure development	505	191.36	GO:0032502	developmental process
3	GO:0009058	biosynthetic process	989	162.91	GO:0008152	metabolic process
3	GO:0007275	multicellular organismal development	498	159.88	, GO:0032502	single-multicellular organism process, developmental process
3	GO:0006950	response to stress	366	141.23	GO:0050896	response to stimulus
3	GO:0016043	cellular component organization	545	119.87	GO:0071840	cellular component organization or biogenesis
3	GO:0007049	cell cycle	220	107.13		single-organism cellular process
3	GO:0042221	response to chemical stimulus	241	99.19	GO:0050896	response to stimulus
3	GO:0006807	nitrogen compound metabolic process	1139	88.32	GO:0008152	metabolic process
3	GO:0033036	macromolecule localization	356	70.49	GO:0051179	localization
3	GO:0051301	cell division	85	68.32		single-organism cellular process
3	GO:0048869	cellular developmental process	251	66.45	GO:0032502,	developmental process, single-organism cellular process
3	GO:0007155	cell adhesion	102	64.63	GO:0022610,	biological adhesion, single-organism cellular process
3	GO:0008219	cell death	189	57.48	GO:0016265,	death, single-organism cellular process
3	GO:0051641	cellular localization	305	57.29	GO:0051179,	localization, single-organism cellular process
3	GO:0044281	small molecule metabolic process	528	55.79		single-organism metabolic process
3	GO:0065008	regulation of biological quality	267	54.37	GO:0065007	biological regulation
3	GO:0006955	immune response	85	47.69	GO:0050896, GO:0002376	response to stimulus, immune system process
3	GO:0044085	cellular component biogenesis	249	45.78	GO:0071840	cellular component organization or biogenesis
3	GO:0006928	cellular component movement	113	42		single-organism cellular process
3	GO:0065009	regulation of molecular function	197	41.88	GO:0065007	biological regulation
3	GO:0009056	catabolic process	446	40.64	GO:0008152	metabolic process
3	GO:0019637	organophosphate metabolic process	337	38.95	GO:0071704, GO:0006793	organic substance metabolic process, phosphorus metabolic process
3	GO:0007017	microtubule-based process	71	38.3		single-organism cellular process
3	GO:0032259	methylation	51	30.39	GO:0008152	metabolic process
3	GO:0019725	cellular homeostasis	84	29.16	GO:0042592,	homeostatic process, single-organism cellular process
3	GO:0003008	system process	117	29.04		single-multicellular organism process
3	GO:0044419	interspecies interaction between organisms	44	27.24	GO:0051704	multi-organism process
3	GO:0030029	actin filament-based process	72	26.09		single-organism cellular process
3	GO:0050817	coagulation	49	22.18		single-multicellular organism process
3	GO:0009628	response to abiotic stimulus	72	21.82	GO:0050896	response to stimulus
3	GO:0016044	cellular membrane organization	49	21.36	, GO:0061024	single-organism cellular process, membrane organization
3	GO:0007267	cell-cell signaling	49	20.56	, GO:0007154	single organism signaling, cell communication
3	GO:0001775	cell activation	55	20.14		single-organism cellular process
3	GO:0007059	chromosome segregation	30	19.25		single-organism cellular process
3	GO:0009719	response to endogenous stimulus	98	19.06	GO:0050896	response to stimulus
3	GO:0009605	response to external stimulus	85	18.77	GO:0050896	response to stimulus
3	GO:0051674	localization of cell	79	17.19	GO:0051179	localization
3	GO:0042330	taxis	46	16.61	GO:0040011, GO:0009605	locomotion, response to external stimulus
3	GO:0051707	response to other organism	43	16.14	GO:0051704, GO:0009607	multi-organism process, response to biotic stimulus
3	GO:0022414	reproductive process	81	15.89	GO:0008150, GO:0000003	biological_process, reproduction
3	GO:0048589	developmental growth	34	14.95	, GO:0040007	single-organism developmental process, growth
3	GO:0050878	regulation of body fluid levels	48	14.89	GO:0065008,	regulation of biological quality, single-multicellular organism process
3	GO:0007610	behavior	36	14.87	GO:0050896	response to stimulus
3	GO:0009607	response to biotic stimulus	48	12.77	GO:0050896	response to stimulus
3	GO:0035637	multicellular organismal signaling	42	9.43	,	single organism signaling, single-multicellular organism process
3	GO:0002252	immune effector process	31	9.22	GO:0002376	immune system process
3	GO:0045321	leukocyte activation	35	8.97	GO:0002376, GO:0001775	immune system process, cell activation
3	GO:0032504	multicellular organism reproduction	31	8.55	GO:0032501, GO:0000003	multicellular organismal process, reproduction
3	GO:0019953	sexual reproduction	32	8.24	GO:0000003	reproduction
3	GO:0022415	viral reproductive process	30	6.16	, GO:0016032	multi-organism reproductive process, viral reproduction
4	GO:0044260	cellular macromolecule metabolic process	1442	416.35	GO:0044237, GO:0043170	cellular metabolic process, macromolecule metabolic process
4	GO:0050794	regulation of cellular process	1059	382.78	GO:0009987, GO:0050789	cellular process, regulation of biological process
4	GO:0010467	gene expression	778	329.25	GO:0043170	macromolecule metabolic process
4	GO:0006810	transport	747	322.21	GO:0051234	establishment of localization
4	GO:0019538	protein metabolic process	1071	319.12	GO:0044238, GO:0043170	primary metabolic process, macromolecule metabolic process
4	GO:0007165	signal transduction	547	273.26	, GO:0007154, GO:0051716, GO:0050794	single organism signaling, cell communication, cellular response to stimulus, regulation of cellular process
4	GO:0044249	cellular biosynthetic process	938	222.02	GO:0044237, GO:0009058	cellular metabolic process, biosynthetic process
4	GO:0009059	macromolecule biosynthetic process	737	185.55	, GO:0043170	organic substance biosynthetic process, macromolecule metabolic process
4	GO:0048731	system development	405	142.41	GO:0007275, GO:0048856	multicellular organismal development, anatomical structure development
4	GO:0006139	nucleobase-containing compound metabolic process	991	134.38	GO:0046483, GO:0044238, , GO:0006725, GO:0034641	heterocycle metabolic process, primary metabolic process, organic cyclic compound metabolic process, cellular aromatic compound metabolic process, cellular nitrogen compound metabolic process
4	GO:0048646	anatomical structure formation involved in morphogenesis	191	108.44	GO:0009653, GO:0032502	anatomical structure morphogenesis, developmental process
4	GO:0009653	anatomical structure morphogenesis	247	106.61	GO:0048856, GO:0032502	anatomical structure development, developmental process
4	GO:0006793	phosphorus metabolic process	651	101.41	GO:0044237	cellular metabolic process
4	GO:0034641	cellular nitrogen compound metabolic process	1048	99.14	GO:0044237, GO:0006807	cellular metabolic process, nitrogen compound metabolic process
4	GO:0008104	protein localization	309	97.82	GO:0033036	macromolecule localization
4	GO:0030154	cell differentiation	240	96.53	GO:0048869	cellular developmental process
4	GO:0046483	heterocycle metabolic process	1032	94.86	GO:0044237	cellular metabolic process
4	GO:0006725	cellular aromatic compound metabolic process	1027	93.23	GO:0044237	cellular metabolic process
4	GO:0019222	regulation of metabolic process	568	86.44	GO:0050789, GO:0008152	regulation of biological process, metabolic process
4	GO:0043412	macromolecule modification	530	85.12	GO:0043170	macromolecule metabolic process
4	GO:0048518	positive regulation of biological process	322	79.32	GO:0050789, GO:0008150	regulation of biological process, biological_process
4	GO:0012501	programmed cell death	177	78.01	GO:0008219	cell death
4	GO:0009790	embryo development	170	77.23	, GO:0007275, GO:0048856	single-organism developmental process, multicellular organismal development, anatomical structure development
4	GO:0051649	establishment of localization in cell	265	74.94	GO:0051234, GO:0051641	establishment of localization, cellular localization
4	GO:0048519	negative regulation of biological process	305	73.3	GO:0008150, GO:0050789	biological_process, regulation of biological process
4	GO:0022402	cell cycle process	144	70.37	GO:0007049,	cell cycle, single-organism cellular process
4	GO:0006629	lipid metabolic process	181	68.99	GO:0044238, GO:0071704,	primary metabolic process, organic substance metabolic process, single-organism metabolic process
4	GO:0000278	mitotic cell cycle	117	68.53	GO:0007049	cell cycle
4	GO:0033554	cellular response to stress	172	58.93	GO:0006950, GO:0051716	response to stress, cellular response to stimulus
4	GO:1901135	carbohydrate derivative metabolic process	358	53.15	GO:0071704	organic substance metabolic process
4	GO:0048583	regulation of response to stimulus	208	51.87	GO:0050896, GO:0050789	response to stimulus, regulation of biological process
4	GO:0022607	cellular component assembly	205	51.38	GO:0044085, GO:0016043	cellular component biogenesis, cellular component organization
4	GO:0023051	regulation of signaling	186	49.04	GO:0050789,	regulation of biological process, single organism signaling
4	GO:0010033	response to organic substance	152	48.41	GO:0042221	response to chemical stimulus
4	GO:0006520	cellular amino acid metabolic process	123	45.36	, GO:0044238, GO:0019752	organonitrogen compound metabolic process, primary metabolic process, carboxylic acid metabolic process
4	GO:0070727	cellular macromolecule localization	176	44.78	GO:0033036, GO:0051641	macromolecule localization, cellular localization
4	GO:0044248	cellular catabolic process	385	44.6	GO:0044237, GO:0009056	cellular metabolic process, catabolic process
4	GO:0050790	regulation of catalytic activity	172	43.43	GO:0019222, GO:0065009	regulation of metabolic process, regulation of molecular function
4	GO:0006091	generation of precursor metabolites and energy	109	42.45	GO:0044237	cellular metabolic process
4	GO:0030036	actin cytoskeleton organization	71	41.27	GO:0007010, GO:0030029	cytoskeleton organization, actin filament-based process
4	GO:0005975	carbohydrate metabolic process	157	39.92	GO:0044238, GO:0071704	primary metabolic process, organic substance metabolic process
4	GO:0044255	cellular lipid metabolic process	123	38.78	GO:0044237, GO:0006629	cellular metabolic process, lipid metabolic process
4	GO:0045454	cell redox homeostasis	37	37	GO:0019725, GO:0050794	cellular homeostasis, regulation of cellular process
4	GO:0009057	macromolecule catabolic process	187	36.04	GO:0043170,	macromolecule metabolic process, organic substance catabolic process
4	GO:1901137	carbohydrate derivative biosynthetic process	147	35.7	, GO:1901135	organic substance biosynthetic process, carbohydrate derivative metabolic process
4	GO:0009888	tissue development	132	34.04	GO:0048856	anatomical structure development
4	GO:0051239	regulation of multicellular organismal process	136	34.03	GO:0050789	regulation of biological process
4	GO:0008610	lipid biosynthetic process	72	32.46	, GO:0006629	organic substance biosynthetic process, lipid metabolic process
4	GO:0051128	regulation of cellular component organization	111	31.67	GO:0016043, GO:0050794	cellular component organization, regulation of cellular process
4	GO:0055086	nucleobase-containing small molecule metabolic process	299	31.25	GO:0006139, GO:0044281	nucleobase-containing compound metabolic process, small molecule metabolic process
4	GO:0043933	macromolecular complex subunit organization	181	30.54	GO:0016043	cellular component organization
4	GO:1901136	carbohydrate derivative catabolic process	174	29.7	GO:1901135,	carbohydrate derivative metabolic process, organic substance catabolic process
4	GO:0042592	homeostatic process	125	29.06	GO:0065008	regulation of biological quality
4	GO:0048870	cell motility	79	28.64	GO:0040011, GO:0006928, GO:0051674	locomotion, cellular component movement, localization of cell
4	GO:0009611	response to wounding	75	28.45	GO:0006950	response to stress
4	GO:0050793	regulation of developmental process	111	28.46	GO:0050789, GO:0032502	regulation of biological process, developmental process
4	GO:0019693	ribose phosphate metabolic process	232	28.44	GO:0019637, GO:1901135, GO:0006796	organophosphate metabolic process, carbohydrate derivative metabolic process, phosphate-containing compound metabolic process
4	GO:0006935	chemotaxis	46	27.68	GO:0042221, GO:0042330	response to chemical stimulus, taxis
4	GO:0006979	response to oxidative stress	36	27.5	GO:0006950	response to stress
4	GO:0044093	positive regulation of molecular function	120	26.89	GO:0065009	regulation of molecular function
4	GO:0070887	cellular response to chemical stimulus	123	25.67	GO:0042221, GO:0051716	response to chemical stimulus, cellular response to stimulus
4	GO:0000226	microtubule cytoskeleton organization	39	25.29	GO:0007017, GO:0007010	microtubule-based process, cytoskeleton organization
4	GO:0006952	defense response	64	25.29	GO:0006950	response to stress
4	GO:0022900	electron transport chain	39	24.76	GO:0055114, GO:0006091	oxidation-reduction process, generation of precursor metabolites and energy
4	GO:0050877	neurological system process	77	23.73	GO:0003008	system process
4	GO:0048610	cellular process involved in reproduction	53	22.55	GO:0000003, GO:0009987	reproduction, cellular process
4	GO:0040008	regulation of growth	37	21.87	GO:0050789, GO:0040007	regulation of biological process, growth
4	GO:0090407	organophosphate biosynthetic process	130	21.73	, GO:0019637	organic substance biosynthetic process, organophosphate metabolic process
4	GO:0016337	cell-cell adhesion	31	21.62	GO:0007155	cell adhesion
4	GO:0032879	regulation of localization	109	21.48	GO:0050789, GO:0051179	regulation of biological process, localization
4	GO:0070271	protein complex biogenesis	94	20.58	GO:0044085	cellular component biogenesis
4	GO:0007599	hemostasis	43	20.02	GO:0050878	regulation of body fluid levels
4	GO:0006082	organic acid metabolic process	183	19.35	GO:0044237, GO:0044281	cellular metabolic process, small molecule metabolic process
4	GO:0015980	energy derivation by oxidation of organic compounds	66	19.26	GO:0055114, GO:0006091	oxidation-reduction process, generation of precursor metabolites and energy
4	GO:0007389	pattern specification process	51	18.65	GO:0007275, , GO:0032502	multicellular organismal development, single-multicellular organism process, developmental process
4	GO:0071495	cellular response to endogenous stimulus	75	18.04	GO:0009719	response to endogenous stimulus
4	GO:0009725	response to hormone stimulus	58	17.58	GO:0010033, GO:0009719	response to organic substance, response to endogenous stimulus
4	GO:0044092	negative regulation of molecular function	82	17.1	GO:0065009	regulation of molecular function
4	GO:0044262	cellular carbohydrate metabolic process	40	16.37	GO:0044237, GO:0005975	cellular metabolic process, carbohydrate metabolic process
4	GO:0019226	transmission of nerve impulse	42	15.72	GO:0007154, GO:0035637, GO:0050877	cell communication, multicellular organismal signaling, neurological system process
4	GO:0006644	phospholipid metabolic process	46	15.3	GO:0019637, GO:0006796, GO:0044255	organophosphate metabolic process, phosphate-containing compound metabolic process, cellular lipid metabolic process
4	GO:0002682	regulation of immune system process	62	14.8	GO:0002376, GO:0050789	immune system process, regulation of biological process
4	GO:0046434	organophosphate catabolic process	169	14.26	GO:0019637,	organophosphate metabolic process, organic substance catabolic process
4	GO:0045087	innate immune response	34	14.21	GO:0006955, GO:0006952	immune response, defense response
4	GO:0010876	lipid localization	33	13.84	GO:0033036	macromolecule localization
4	GO:0046649	lymphocyte activation	30	12.87	GO:0045321	leukocyte activation
4	GO:0061024	membrane organization	49	12.82	GO:0016043	cellular component organization
4	GO:0010035	response to inorganic substance	30	12.67	GO:0042221	response to chemical stimulus
4	GO:0009314	response to radiation	27	12.23	GO:0009628	response to abiotic stimulus
4	GO:0051186	cofactor metabolic process	52	12.06	GO:0044237	cellular metabolic process
4	GO:0044283	small molecule biosynthetic process	79	11.92	, GO:0044281	single-organism biosynthetic process, small molecule metabolic process
4	GO:0006066	alcohol metabolic process	39	11.91	, GO:0044281	organic hydroxy compound metabolic process, small molecule metabolic process
4	GO:0061061	muscle structure development	39	10.89	, GO:0048856	single-organism developmental process, anatomical structure development
4	GO:0007276	gamete generation	27	10.81	GO:0048609, GO:0019953,	multicellular organismal reproductive process, sexual reproduction, single organism reproductive process
4	GO:0016051	carbohydrate biosynthetic process	29	10.72	,	organic substance biosynthetic process, single-organism carbohydrate metabolic process
4	GO:0043414	macromolecule methylation	27	10.65	GO:0043412, GO:0044260, GO:0032259	macromolecule modification, cellular macromolecule metabolic process, methylation
4	GO:0010243	response to organic nitrogen	47	10.43	GO:0010033, GO:0009719,	response to organic substance, response to endogenous stimulus, response to nitrogen compound
4	GO:0048609	multicellular organismal reproductive process	31	10.28	GO:0022414, GO:0032504	reproductive process, multicellular organism reproduction
4	GO:0042180	cellular ketone metabolic process	32	9.01	GO:0044237, GO:0071704, GO:0044281	cellular metabolic process, organic substance metabolic process, small molecule metabolic process
4	GO:0035295	tube development	32	8.87	GO:0007275, GO:0048856	multicellular organismal development, anatomical structure development
4	GO:0003013	circulatory system process	28	8.69	GO:0003008	system process
4	GO:0022411	cellular component disassembly	45	7.7	, GO:0016043	single-organism cellular process, cellular component organization
4	GO:0044087	regulation of cellular component biogenesis	36	7.02	GO:0050794, GO:0044085	regulation of cellular process, cellular component biogenesis
4	GO:0009308	amine metabolic process	30	6.98		organonitrogen compound metabolic process
4	GO:0051640	organelle localization	30	6.33	GO:0051641	cellular localization
4	GO:0040012	regulation of locomotion	29	6.14	GO:0040011, GO:0050789	locomotion, regulation of biological process
4	GO:0016052	carbohydrate catabolic process	41	5.96	GO:0005975,	carbohydrate metabolic process, organic substance catabolic process
4	GO:0055082	cellular chemical homeostasis	44	5.27	GO:0048878, GO:0019725	chemical homeostasis, cellular homeostasis
4	GO:0032535	regulation of cellular component size	29	5.05	GO:0090066, , GO:0016043	regulation of anatomical structure size, single-organism cellular process, cellular component organization
4	GO:0044282	small molecule catabolic process	35	4.23	, GO:0044281	single-organism catabolic process, small molecule metabolic process
4	GO:0090066	regulation of anatomical structure size	34	4.18	GO:0065008	regulation of biological quality
5	GO:0044267	cellular protein metabolic process	903	340.58	GO:0019538, GO:0044260	protein metabolic process, cellular macromolecule metabolic process
5	GO:0034645	cellular macromolecule biosynthetic process	731	292.76	GO:0044260, GO:0044249, GO:0009059	cellular macromolecule metabolic process, cellular biosynthetic process, macromolecule biosynthetic process
5	GO:0090304	nucleic acid metabolic process	723	175.35	GO:0043170, GO:0006139	macromolecule metabolic process, nucleobase-containing compound metabolic process
5	GO:0006508	proteolysis	269	172.59	GO:0019538	protein metabolic process
5	GO:0006796	phosphate-containing compound metabolic process	647	165.27	GO:0006793	phosphorus metabolic process
5	GO:0048513	organ development	299	144.14	GO:0048731, GO:0048856	system development, anatomical structure development
5	GO:0035556	intracellular signal transduction	287	136.53	GO:0007165	signal transduction
5	GO:0071702	organic substance transport	354	136.2	GO:0006810	transport
5	GO:0032774	RNA biosynthetic process	374	130.95	GO:0016070, GO:0034654, GO:0009059	RNA metabolic process, nucleobase-containing compound biosynthetic process, macromolecule biosynthetic process
5	GO:0006915	apoptotic process	174	125.75	GO:0012501	programmed cell death
5	GO:0036211	protein modification process	507	122.46	GO:0043412, GO:0019538	macromolecule modification, protein metabolic process
5	GO:0016192	vesicle-mediated transport	173	112.16	GO:0006810	transport
5	GO:0045184	establishment of protein localization	270	109.78	GO:0051234, GO:0008104	establishment of localization, protein localization
5	GO:0055085	transmembrane transport	163	109.68	,	single-organism transport, single-organism cellular process
5	GO:0031323	regulation of cellular metabolic process	507	100.71	GO:0019222, GO:0050794, GO:0044237	regulation of metabolic process, regulation of cellular process, cellular metabolic process
5	GO:0007166	cell surface receptor signaling pathway	212	99.59	GO:0007165	signal transduction
5	GO:0034654	nucleobase-containing compound biosynthetic process	478	97.11	GO:0019438, GO:0018130, , GO:0044271, GO:0006139	aromatic compound biosynthetic process, heterocycle biosynthetic process, organic cyclic compound biosynthetic process, cellular nitrogen compound biosynthetic process, nucleobase-containing compound metabolic process
5	GO:0046907	intracellular transport	209	97.1	GO:0051649, GO:0006810	establishment of localization in cell, transport
5	GO:0060255	regulation of macromolecule metabolic process	467	93.43	GO:0043170, GO:0019222	macromolecule metabolic process, regulation of metabolic process
5	GO:0048522	positive regulation of cellular process	292	92.4	GO:0009987, GO:0050794, GO:0048518	cellular process, regulation of cellular process, positive regulation of biological process
5	GO:0048523	negative regulation of cellular process	287	91.2	GO:0050794, GO:0009987, GO:0048519	regulation of cellular process, cellular process, negative regulation of biological process
5	GO:0006996	organelle organization	332	79.73	, GO:0016043	single-organism cellular process, cellular component organization
5	GO:0034613	cellular protein localization	175	74.28	GO:0070727, GO:0008104	cellular macromolecule localization, protein localization
5	GO:0080090	regulation of primary metabolic process	495	72.05	GO:0044238, GO:0019222	primary metabolic process, regulation of metabolic process
5	GO:0044271	cellular nitrogen compound biosynthetic process	512	69.79	GO:0044249, GO:0034641	cellular biosynthetic process, cellular nitrogen compound metabolic process
5	GO:0009966	regulation of signal transduction	170	69.1	GO:0010646, GO:0048583, GO:0007165, GO:0023051	regulation of cell communication, regulation of response to stimulus, signal transduction, regulation of signaling
5	GO:0006974	response to DNA damage stimulus	125	68.86	GO:0033554	cellular response to stress
5	GO:0018130	heterocycle biosynthetic process	501	67.83	GO:0046483, GO:0044249	heterocycle metabolic process, cellular biosynthetic process
5	GO:0009889	regulation of biosynthetic process	380	66.15	GO:0009058, GO:0019222	biosynthetic process, regulation of metabolic process
5	GO:0006811	ion transport	184	64.93		single-organism transport
5	GO:0019438	aromatic compound biosynthetic process	491	62.56	GO:0006725, GO:0044249	cellular aromatic compound metabolic process, cellular biosynthetic process
5	GO:0007399	nervous system development	183	62.23	GO:0048731	system development
5	GO:0022403	cell cycle phase	120	56.77	GO:0022402	cell cycle process
5	GO:0009887	organ morphogenesis	85	48.14	, GO:0009653, GO:0048513	single-organism developmental process, anatomical structure morphogenesis, organ development
5	GO:0051171	regulation of nitrogen compound metabolic process	395	47.53	GO:0006807, GO:0019222	nitrogen compound metabolic process, regulation of metabolic process
5	GO:0010646	regulation of cell communication	184	47	GO:0007154, GO:0050794	cell communication, regulation of cellular process
5	GO:0009261	ribonucleotide catabolic process	158	46.97	GO:1901136, GO:0009259, GO:0009166	carbohydrate derivative catabolic process, ribonucleotide metabolic process, nucleotide catabolic process
5	GO:0016477	cell migration	77	44.07	GO:0048870	cell motility
5	GO:0042127	regulation of cell proliferation	75	42.22	GO:0008283, GO:0050794	cell proliferation, regulation of cellular process
5	GO:0048468	cell development	135	39.22	GO:0048869, , GO:0030154, GO:0048856	cellular developmental process, single-organism developmental process, cell differentiation, anatomical structure development
5	GO:0044265	cellular macromolecule catabolic process	163	36.93	GO:0044260, GO:0044248, GO:0009057	cellular macromolecule metabolic process, cellular catabolic process, macromolecule catabolic process
5	GO:0030163	protein catabolic process	136	34.76	GO:0019538, GO:0009057	protein metabolic process, macromolecule catabolic process
5	GO:0072521	purine-containing compound metabolic process	248	32.84	GO:0046483, , , GO:0006725, GO:0034641	heterocycle metabolic process, organonitrogen compound metabolic process, organic cyclic compound metabolic process, cellular aromatic compound metabolic process, cellular nitrogen compound metabolic process
5	GO:0051726	regulation of cell cycle	83	32.83	GO:0007049, GO:0050794	cell cycle, regulation of cellular process
5	GO:0071822	protein complex subunit organization	132	32.48	GO:0043933	macromolecular complex subunit organization
5	GO:0048514	blood vessel morphogenesis	50	31.67	, GO:0009653, GO:0001568	single-organism developmental process, anatomical structure morphogenesis, blood vessel development
5	GO:0001525	angiogenesis	39	31.15	GO:0048646, , GO:0048514	anatomical structure formation involved in morphogenesis, single-organism developmental process, blood vessel morphogenesis
5	GO:0043436	oxoacid metabolic process	181	30.5	GO:0006082	organic acid metabolic process
5	GO:0030030	cell projection organization	87	29.5	, GO:0016043	single-organism cellular process, cellular component organization
5	GO:0048598	embryonic morphogenesis	73	28.94	GO:0009790, , GO:0009653	embryo development, single-organism developmental process, anatomical structure morphogenesis
5	GO:0071310	cellular response to organic substance	102	28.93	GO:0010033, GO:0070887	response to organic substance, cellular response to chemical stimulus
5	GO:0034655	nucleobase-containing compound catabolic process	209	28.36	GO:0046700, GO:0044270, , GO:0019439, GO:0006139	heterocycle catabolic process, cellular nitrogen compound catabolic process, organic cyclic compound catabolic process, aromatic compound catabolic process, nucleobase-containing compound metabolic process
5	GO:0065003	macromolecular complex assembly	138	27.99	GO:0043933, GO:0022607	macromolecular complex subunit organization, cellular component assembly
5	GO:0010941	regulation of cell death	113	27.97	GO:0050794, GO:0008219	regulation of cellular process, cell death
5	GO:0042060	wound healing	57	27.95	GO:0009611	response to wounding
5	GO:0043085	positive regulation of catalytic activity	106	27.41	GO:0050790, GO:0044093	regulation of catalytic activity, positive regulation of molecular function
5	GO:0022613	ribonucleoprotein complex biogenesis	62	25.09	GO:0044085	cellular component biogenesis
5	GO:0048585	negative regulation of response to stimulus	69	24.95	GO:0050896, GO:0048583, GO:0048519	response to stimulus, regulation of response to stimulus, negative regulation of biological process
5	GO:0007268	synaptic transmission	34	24.61	GO:0019226, GO:0007267	transmission of nerve impulse, cell-cell signaling
5	GO:0006096	glycolysis	26	23.79	GO:0006091, GO:0006007	generation of precursor metabolites and energy, glucose catabolic process
5	GO:2000026	regulation of multicellular organismal development	89	22.98	GO:0007275, GO:0051239, GO:0050793	multicellular organismal development, regulation of multicellular organismal process, regulation of developmental process
5	GO:0009893	positive regulation of metabolic process	172	22.79	GO:0019222, GO:0008152, GO:0048518	regulation of metabolic process, metabolic process, positive regulation of biological process
5	GO:0072359	circulatory system development	107	22.28	GO:0048731	system development
5	GO:0032940	secretion by cell	61	22.19	GO:0046903, GO:0051649,	secretion, establishment of localization in cell, single-organism cellular process
5	GO:0051049	regulation of transport	80	22.07	GO:0032879, GO:0006810	regulation of localization, transport
5	GO:0045595	regulation of cell differentiation	73	21.66	GO:0030154, GO:0050794, GO:0050793	cell differentiation, regulation of cellular process, regulation of developmental process
5	GO:0009792	embryo development ending in birth or egg hatching	79	21.48	GO:0009790	embryo development
5	GO:0048584	positive regulation of response to stimulus	73	20.68	GO:0050896, GO:0048583, GO:0048518	response to stimulus, regulation of response to stimulus, positive regulation of biological process
5	GO:0019439	aromatic compound catabolic process	218	20.4	GO:0044248, GO:0006725	cellular catabolic process, cellular aromatic compound metabolic process
5	GO:0023057	negative regulation of signaling	63	20.33	, GO:0048519, GO:0023051	single organism signaling, negative regulation of biological process, regulation of signaling
5	GO:0014070	response to organic cyclic compound	48	19.89	GO:0010033	response to organic substance
5	GO:0046700	heterocycle catabolic process	217	19.55	GO:0046483, GO:0044248	heterocycle metabolic process, cellular catabolic process
5	GO:0001501	skeletal system development	32	19.52	GO:0048731	system development
5	GO:0003002	regionalization	42	19.42	GO:0007389	pattern specification process
5	GO:0051094	positive regulation of developmental process	49	19.33	GO:0032502, GO:0050793, GO:0048518	developmental process, regulation of developmental process, positive regulation of biological process
5	GO:0006869	lipid transport	29	19.11	GO:0071702, , GO:0010876	organic substance transport, single-organism transport, lipid localization
5	GO:0007050	cell cycle arrest	46	18.99	GO:0045786, GO:0022402	negative regulation of cell cycle, cell cycle process
5	GO:0044270	cellular nitrogen compound catabolic process	216	18.95	GO:0044248, GO:0034641	cellular catabolic process, cellular nitrogen compound metabolic process
5	GO:0051336	regulation of hydrolase activity	72	18.87	GO:0050790	regulation of catalytic activity
5	GO:0048568	embryonic organ development	47	18.57	GO:0009790, GO:0048513,	embryo development, organ development, single-organism developmental process
5	GO:0046903	secretion	67	18.05		single-organism transport
5	GO:0060429	epithelium development	66	17.63	GO:0009888	tissue development
5	GO:0023056	positive regulation of signaling	58	17.5	GO:0023051, , GO:0048518	regulation of signaling, single organism signaling, positive regulation of biological process
5	GO:0033993	response to lipid	42	17.07	GO:0010033	response to organic substance
5		hematopoietic or lymphoid organ development	46	16.8	GO:0002520, GO:0048513,	immune system development, organ development, single-organism developmental process
5	GO:0006575	cellular modified amino acid metabolic process	30	16.66	GO:0006520	cellular amino acid metabolic process
5	GO:0009892	negative regulation of metabolic process	151	16.63	GO:0008152, GO:0019222, GO:0048519	metabolic process, regulation of metabolic process, negative regulation of biological process
5	GO:0032989	cellular component morphogenesis	86	16.46	GO:0048869, , GO:0009653, GO:0016043	cellular developmental process, single-organism developmental process, anatomical structure morphogenesis, cellular component organization
5	GO:0046390	ribose phosphate biosynthetic process	72	16.09	GO:1901137, GO:0090407, GO:0019693	carbohydrate derivative biosynthetic process, organophosphate biosynthetic process, ribose phosphate metabolic process
5	GO:0043086	negative regulation of catalytic activity	66	16.01	GO:0050790, GO:0044092	regulation of catalytic activity, negative regulation of molecular function
5	GO:0071705	nitrogen compound transport	62	15.52	GO:0006810	transport
5	GO:0022603	regulation of anatomical structure morphogenesis	51	15.13	GO:0009653, GO:0050793	anatomical structure morphogenesis, regulation of developmental process
5	GO:0032870	cellular response to hormone stimulus	47	15.08	GO:0071310, GO:0071495, GO:0009725	cellular response to organic substance, cellular response to endogenous stimulus, response to hormone stimulus
5	GO:0051130	positive regulation of cellular component organization	40	14.88	GO:0016043, GO:0051128, GO:0048522	cellular component organization, regulation of cellular component organization, positive regulation of cellular process
5	GO:0008015	blood circulation	28	14.48	GO:0003013	circulatory system process
5	GO:0008652	cellular amino acid biosynthetic process	36	13.67	GO:0006520, , GO:0046394	cellular amino acid metabolic process, organonitrogen compound biosynthetic process, carboxylic acid biosynthetic process
5	GO:0006732	coenzyme metabolic process	38	13.41	GO:0051186	cofactor metabolic process
5	GO:0008202	steroid metabolic process	30	13.25	GO:0006629,	lipid metabolic process, organic cyclic compound metabolic process
5	GO:0048545	response to steroid hormone stimulus	29	12.9	GO:0014070, GO:0033993, GO:0009725	response to organic cyclic compound, response to lipid, response to hormone stimulus
5	GO:0051340	regulation of ligase activity	30	12.27	GO:0050790	regulation of catalytic activity
5	GO:0006650	glycerophospholipid metabolic process	35	12.14	GO:0006644, GO:0046486	phospholipid metabolic process, glycerolipid metabolic process
5	GO:0060341	regulation of cellular localization	43	12.04	GO:0032879, GO:0051641, GO:0050794	regulation of localization, cellular localization, regulation of cellular process
5	GO:0048729	tissue morphogenesis	57	11.83	GO:0009888, , GO:0009653	tissue development, single-organism developmental process, anatomical structure morphogenesis
5	GO:0002520	immune system development	47	11.48	GO:0002376, GO:0048731	immune system process, system development
5	GO:0009100	glycoprotein metabolic process	48	11.41	GO:1901135, GO:0019538, GO:0044260	carbohydrate derivative metabolic process, protein metabolic process, cellular macromolecule metabolic process
5	GO:0006818	hydrogen transport	37	11.31		single-organism transport
5	GO:0070085	glycosylation	46	11.16		single-organism carbohydrate metabolic process
5	GO:0051129	negative regulation of cellular component organization	37	10.84	GO:0048523, GO:0051128, GO:0016043,	negative regulation of cellular process, regulation of cellular component organization, cellular component organization, single-organism cellular process
5	GO:0071824	protein-DNA complex subunit organization	28	10.51	GO:0043933	macromolecular complex subunit organization
5	GO:0007015	actin filament organization	32	10.43	GO:0030036, GO:0071822	actin cytoskeleton organization, protein complex subunit organization
5	GO:0005996	monosaccharide metabolic process	55	10.24		single-organism carbohydrate metabolic process
5	GO:0009894	regulation of catabolic process	65	10.13	GO:0019222, GO:0009056	regulation of metabolic process, catabolic process
5	GO:0016053	organic acid biosynthetic process	57	9.52	GO:0044283, GO:0006082, GO:0044249	small molecule biosynthetic process, organic acid metabolic process, cellular biosynthetic process
5	GO:2000145	regulation of cell motility	29	9.44	GO:0048870, GO:0051270, GO:0040012	cell motility, regulation of cellular component movement, regulation of locomotion
5	GO:0080134	regulation of response to stress	62	9.38	GO:0048583, GO:0006950	regulation of response to stimulus, response to stress
5	GO:0051093	negative regulation of developmental process	32	9.39	GO:0032502, GO:0048519, GO:0050793	developmental process, negative regulation of biological process, regulation of developmental process
5	GO:0070848	response to growth factor stimulus	32	9.11	GO:0010033	response to organic substance
5	GO:0051188	cofactor biosynthetic process	31	8.94	GO:0051186, GO:0044249	cofactor metabolic process, cellular biosynthetic process
5	GO:0002684	positive regulation of immune system process	40	8.76	GO:0002376, GO:0002682, GO:0048518	immune system process, regulation of immune system process, positive regulation of biological process
5	GO:0050776	regulation of immune response	33	8.52	GO:0006955, GO:0002682, GO:0048583	immune response, regulation of immune system process, regulation of response to stimulus
5	GO:0032880	regulation of protein localization	30	8.24	GO:0032879, GO:0008104	regulation of localization, protein localization
5	GO:0071417	cellular response to organic nitrogen	33	8.12	, GO:0071310, GO:0071495, GO:0010243	cellular response to nitrogen compound, cellular response to organic substance, cellular response to endogenous stimulus, response to organic nitrogen
5	GO:0002253	activation of immune response	26	7.96	GO:0050778, GO:0002376	positive regulation of immune response, immune system process
5	GO:0006873	cellular ion homeostasis	43	7.79	GO:0050801, GO:0055082	ion homeostasis, cellular chemical homeostasis
5	GO:0048878	chemical homeostasis	57	7.42	GO:0042592	homeostatic process
5	GO:0043434	response to peptide hormone stimulus	27	7.18	, GO:0009725	response to peptide, response to hormone stimulus
5	GO:0051338	regulation of transferase activity	54	7.09	GO:0050790	regulation of catalytic activity
5	GO:0032984	macromolecular complex disassembly	39	6.75	GO:0043933, GO:0022411	macromolecular complex subunit organization, cellular component disassembly
5	GO:0051270	regulation of cellular component movement	30	6.62	GO:0032879, GO:0006928, GO:0050794	regulation of localization, cellular component movement, regulation of cellular process
5	GO:0043038	amino acid activation	27	6.26	GO:0006520	cellular amino acid metabolic process
5	GO:0080135	regulation of cellular response to stress	28	5.11	GO:0080134, GO:0050794, GO:0033554	regulation of response to stress, regulation of cellular process, cellular response to stress
5	GO:0015931	nucleobase-containing compound transport	28	4.72	GO:0071702, GO:0071705	organic substance transport, nitrogen compound transport
5	GO:0016054	organic acid catabolic process	30	4.26	GO:0044282, GO:0044248, GO:0006082	small molecule catabolic process, cellular catabolic process, organic acid metabolic process
6	GO:0006412	translation	270	216.46	GO:0034645, GO:0044267, GO:0010467	cellular macromolecule biosynthetic process, cellular protein metabolic process, gene expression
6	GO:0006464	cellular protein modification process	507	204.09	GO:0044267, GO:0036211	cellular protein metabolic process, protein modification process
6	GO:0006351	transcription, DNA-dependent	364	201.16	GO:0034645, GO:0010467, GO:0032774	cellular macromolecule biosynthetic process, gene expression, RNA biosynthetic process
6	GO:0016070	RNA metabolic process	580	188.42	GO:0090304, GO:0044260	nucleic acid metabolic process, cellular macromolecule metabolic process
6	GO:0015031	protein transport	267	180.65	GO:0071702, GO:0045184	organic substance transport, establishment of protein localization
6	GO:0016310	phosphorylation	303	173.84	GO:0006796	phosphate-containing compound metabolic process
6	GO:0010468	regulation of gene expression	376	165.58	GO:0010467, GO:0060255	gene expression, regulation of macromolecule metabolic process
6	GO:0006396	RNA processing	183	116.06	GO:0016070, GO:0010467	RNA metabolic process, gene expression
6	GO:0031326	regulation of cellular biosynthetic process	379	106.81	GO:0044249, GO:0031323, GO:0009889	cellular biosynthetic process, regulation of cellular metabolic process, regulation of biosynthetic process
6	GO:0007264	small GTPase mediated signal transduction	136	106.77	GO:0035556	intracellular signal transduction
6	GO:0006259	DNA metabolic process	194	102.31	GO:0090304, GO:0044260	nucleic acid metabolic process, cellular macromolecule metabolic process
6	GO:0010556	regulation of macromolecule biosynthetic process	366	101.73	GO:0009059, GO:0060255, GO:0009889	macromolecule biosynthetic process, regulation of macromolecule metabolic process, regulation of biosynthetic process
6	GO:0006457	protein folding	109	101.28	GO:0044267	cellular protein metabolic process
6	GO:0006886	intracellular protein transport	136	89.33	GO:0034613, GO:0015031, GO:0046907	cellular protein localization, protein transport, intracellular transport
6	GO:0009154	purine ribonucleotide catabolic process	158	78.29	GO:0009261, GO:0006195, GO:0009150	ribonucleotide catabolic process, purine nucleotide catabolic process, purine ribonucleotide metabolic process
6	GO:0016071	mRNA metabolic process	127	73.63	GO:0016070	RNA metabolic process
6	GO:0006281	DNA repair	90	69.85	GO:0006974, GO:0006259	response to DNA damage stimulus, DNA metabolic process
6	GO:0019219	regulation of nucleobase-containing compound metabolic process	380	68.59	GO:0006139, GO:0051171, GO:0080090, GO:0031323	nucleobase-containing compound metabolic process, regulation of nitrogen compound metabolic process, regulation of primary metabolic process, regulation of cellular metabolic process
6	GO:0006812	cation transport	132	50.65	GO:0006811	ion transport
6	GO:0009117	nucleotide metabolic process	278	50.13	GO:0006753	nucleoside phosphate metabolic process
6	GO:0006163	purine nucleotide metabolic process	234	48.66	GO:0009117, GO:0072521	nucleotide metabolic process, purine-containing compound metabolic process
6	GO:0019752	carboxylic acid metabolic process	179	48.24	GO:0071704, GO:0043436	organic substance metabolic process, oxoacid metabolic process
6	GO:0007186	G-protein coupled receptor signaling pathway	60	47.34	GO:0007166	cell surface receptor signaling pathway
6	GO:0009203	ribonucleoside triphosphate catabolic process	154	45.29	GO:0009143, GO:0009199	nucleoside triphosphate catabolic process, ribonucleoside triphosphate metabolic process
6	GO:0006260	DNA replication	65	45.18	GO:0034645, GO:0006259	cellular macromolecule biosynthetic process, DNA metabolic process
6	GO:0043067	regulation of programmed cell death	112	44.99	GO:0012501, GO:0010941	programmed cell death, regulation of cell death
6	GO:0007010	cytoskeleton organization	113	44.84	GO:0006996	organelle organization
6	GO:0007243	intracellular protein kinase cascade	95	42.9	GO:0035556	intracellular signal transduction
6	GO:0007507	heart development	56	42.36	GO:0048513, , GO:0072358	organ development, single-organism developmental process, cardiovascular system development
6	GO:0051329	interphase of mitotic cell cycle	50	41	GO:0051325, GO:0000278	interphase, mitotic cell cycle
6	GO:0032268	regulation of cellular protein metabolic process	148	39.96	GO:0044267, GO:0051246, GO:0031323	cellular protein metabolic process, regulation of protein metabolic process, regulation of cellular metabolic process
6	GO:0007417	central nervous system development	79	39.06	GO:0007399, GO:0048731	nervous system development, system development
6	GO:0006897	endocytosis	54	39.05	GO:0016192	vesicle-mediated transport
6	GO:0007167	enzyme linked receptor protein signaling pathway	92	39.06	GO:0007166	cell surface receptor signaling pathway
6	GO:0034220	ion transmembrane transport	72	38.91	GO:0055085, GO:0006811	transmembrane transport, ion transport
6	GO:0009119	ribonucleoside metabolic process	224	38.59	GO:0009116	nucleoside metabolic process
6	GO:0007420	brain development	59	38.07	GO:0048513, , GO:0007417	organ development, single-organism developmental process, central nervous system development
6	GO:0031325	positive regulation of cellular metabolic process	171	38.06	GO:0048522, GO:0009893, GO:0031323, GO:0044237	positive regulation of cellular process, positive regulation of metabolic process, regulation of cellular metabolic process, cellular metabolic process
6	GO:0016482	cytoplasmic transport	96	37.84	GO:0046907	intracellular transport
6	GO:0072358	cardiovascular system development	107	37.13	GO:0072359, GO:0048731	circulatory system development, system development
6	GO:0016311	dephosphorylation	67	36.78	GO:0006796	phosphate-containing compound metabolic process
6	GO:0010604	positive regulation of macromolecule metabolic process	158	36.3	GO:0043170, GO:0009893, GO:0060255	macromolecule metabolic process, positive regulation of metabolic process, regulation of macromolecule metabolic process
6	GO:0009165	nucleotide biosynthetic process	101	35.75	GO:0009117,	nucleotide metabolic process, nucleoside phosphate biosynthetic process
6	GO:0042278	purine nucleoside metabolic process	219	35.37	GO:0009116, GO:0072521	nucleoside metabolic process, purine-containing compound metabolic process
6	GO:0043009	chordate embryonic development	78	34.13	GO:0009792	embryo development ending in birth or egg hatching
6	GO:0009968	negative regulation of signal transduction	63	33.53	GO:0009966, GO:0048585, GO:0023057, GO:0010648, GO:0007165	regulation of signal transduction, negative regulation of response to stimulus, negative regulation of signaling, negative regulation of cell communication, signal transduction
6	GO:0009116	nucleoside metabolic process	233	33.49	, GO:1901135, GO:0055086,	organonitrogen compound metabolic process, carbohydrate derivative metabolic process, nucleobase-containing small molecule metabolic process, glycosyl compound metabolic process
6	GO:0007596	blood coagulation	43	33.36	GO:0007599, GO:0042060, GO:0050817	hemostasis, wound healing, coagulation
6	GO:0042454	ribonucleoside catabolic process	157	33.15	GO:0009119, GO:0009164	ribonucleoside metabolic process, nucleoside catabolic process
6	GO:0042254	ribosome biogenesis	48	32.82	GO:0022613	ribonucleoprotein complex biogenesis
6	GO:0006152	purine nucleoside catabolic process	155	32.72	GO:0072523, GO:0042278, GO:0009164	purine-containing compound catabolic process, purine nucleoside metabolic process, nucleoside catabolic process
6	GO:0006461	protein complex assembly	94	32.03	GO:0070271, GO:0065003, GO:0071822	protein complex biogenesis, macromolecular complex assembly, protein complex subunit organization
6	GO:0008284	positive regulation of cell proliferation	38	31.97	GO:0048522, GO:0042127, GO:0008283	positive regulation of cellular process, regulation of cell proliferation, cell proliferation
6	GO:0009166	nucleotide catabolic process	163	31.87	GO:0009117,	nucleotide metabolic process, nucleoside phosphate catabolic process
6	GO:0006753	nucleoside phosphate metabolic process	280	31.81	GO:0019637, GO:0006796, GO:0055086	organophosphate metabolic process, phosphate-containing compound metabolic process, nucleobase-containing small molecule metabolic process
6	GO:0051246	regulation of protein metabolic process	157	31.4	GO:0019538, GO:0080090, GO:0060255	protein metabolic process, regulation of primary metabolic process, regulation of macromolecule metabolic process
6	GO:0000087	M phase of mitotic cell cycle	58	31.38	GO:0000279, GO:0000278	M phase, mitotic cell cycle
6	GO:0051276	chromosome organization	130	31	GO:0006996	organelle organization
6	GO:0010605	negative regulation of macromolecule metabolic process	144	30.89	GO:0043170, GO:0060255, GO:0009892	macromolecule metabolic process, regulation of macromolecule metabolic process, negative regulation of metabolic process
6	GO:0009891	positive regulation of biosynthetic process	91	30.88	GO:0009058, GO:0009893, GO:0009889	biosynthetic process, positive regulation of metabolic process, regulation of biosynthetic process
6	GO:0008285	negative regulation of cell proliferation	36	30.14	GO:0048523, GO:0042127, GO:0008283	negative regulation of cellular process, regulation of cell proliferation, cell proliferation
6	GO:0044257	cellular protein catabolic process	122	29.9	GO:0044267, GO:0030163, GO:0044265	cellular protein metabolic process, protein catabolic process, cellular macromolecule catabolic process
6	GO:0072523	purine-containing compound catabolic process	159	29.29	GO:0046700, GO:0044270, , GO:0019439, , GO:0072521	heterocycle catabolic process, cellular nitrogen compound catabolic process, organic cyclic compound catabolic process, aromatic compound catabolic process, organonitrogen compound catabolic process, purine-containing compound metabolic process
6	GO:0034622	cellular macromolecular complex assembly	103	29.04	GO:0065003	macromolecular complex assembly
6	GO:0000279	M phase	78	29	GO:0022403	cell cycle phase
6	GO:0006486	protein glycosylation	44	27.66	GO:0009101, GO:0043413, GO:0006464	glycoprotein biosynthetic process, macromolecule glycosylation, cellular protein modification process
6	GO:0048193	Golgi vesicle transport	37	26.98	, GO:0016192, GO:0046907	single-organism transport, vesicle-mediated transport, intracellular transport
6	GO:0001568	blood vessel development	59	26.92	GO:0001944, , GO:0048856	vasculature development, single-organism developmental process, anatomical structure development
6	GO:0051325	interphase	50	25.56	GO:0022403	cell cycle phase
6	GO:0016055	Wnt receptor signaling pathway	35	25.53	GO:0007166	cell surface receptor signaling pathway
6	GO:0031324	negative regulation of cellular metabolic process	146	25.3	GO:0048523, GO:0044237, GO:0031323, GO:0009892	negative regulation of cellular process, cellular metabolic process, regulation of cellular metabolic process, negative regulation of metabolic process
6	GO:0006887	exocytosis	38	25.13	GO:0032940, GO:0016192	secretion by cell, vesicle-mediated transport
6	GO:0043632	modification-dependent macromolecule catabolic process	101	24.66	GO:0044265	cellular macromolecule catabolic process
6	GO:0048666	neuron development	76	24.64	GO:0030182, GO:0048468	neuron differentiation, cell development
6	GO:0009967	positive regulation of signal transduction	55	24.51	GO:0023056, GO:0009966, GO:0007165, GO:0048584, GO:0010647	positive regulation of signaling, regulation of signal transduction, signal transduction, positive regulation of response to stimulus, positive regulation of cell communication
6	GO:0022008	neurogenesis	115	24.38	GO:0007399, GO:0030154	nervous system development, cell differentiation
6	GO:0031175	neuron projection development	67	24.31	GO:0048666, GO:0030030	neuron development, cell projection organization
6	GO:0006631	fatty acid metabolic process	39	21.91	GO:0044255, GO:0032787	cellular lipid metabolic process, monocarboxylic acid metabolic process
6	GO:0007423	sensory organ development	79	21.83	GO:0048513,	organ development, single-organism developmental process
6	GO:0042455	ribonucleoside biosynthetic process	61	21.8	GO:0009163, GO:0009119	nucleoside biosynthetic process, ribonucleoside metabolic process
6	GO:0000904	cell morphogenesis involved in differentiation	64	21.5	GO:0000902, GO:0048468	cell morphogenesis, cell development
6	GO:0000902	cell morphogenesis	79	21.36	GO:0032989	cellular component morphogenesis
6	GO:0034660	ncRNA metabolic process	73	21.32	GO:0016070	RNA metabolic process
6	GO:0045333	cellular respiration	48	20.4	GO:0015980	energy derivation by oxidation of organic compounds
6	GO:0010648	negative regulation of cell communication	63	20.33	GO:0048523, GO:0010646, GO:0007154	negative regulation of cellular process, regulation of cell communication, cell communication
6	GO:0009164	nucleoside catabolic process	157	19.89	GO:0034655, , GO:1901136, GO:0009116,	nucleobase-containing compound catabolic process, glycosyl compound catabolic process, carbohydrate derivative catabolic process, nucleoside metabolic process, organonitrogen compound catabolic process
6	GO:0001944	vasculature development	60	19.53	GO:0048731, GO:0072358	system development, cardiovascular system development
6	GO:0015992	proton transport	37	18.85	GO:0006818, GO:0015672	hydrogen transport, monovalent inorganic cation transport
6	GO:0072522	purine-containing compound biosynthetic process	76	18.45	GO:0019438, GO:0018130, , GO:0044271, GO:0072521,	aromatic compound biosynthetic process, heterocycle biosynthetic process, organic cyclic compound biosynthetic process, cellular nitrogen compound biosynthetic process, purine-containing compound metabolic process, organonitrogen compound biosynthetic process
6	GO:0030900	forebrain development	26	18.18	GO:0007420, , GO:0048856	brain development, single-organism developmental process, anatomical structure development
6	GO:0048285	organelle fission	59	17.99	GO:0006996	organelle organization
6	GO:0051173	positive regulation of nitrogen compound metabolic process	83	17.73	GO:0051171, GO:0006807, GO:0009893	regulation of nitrogen compound metabolic process, nitrogen compound metabolic process, positive regulation of metabolic process
6	GO:0034728	nucleosome organization	28	17.52	GO:0071824, GO:0006325	protein-DNA complex subunit organization, chromatin organization
6	GO:0045597	positive regulation of cell differentiation	35	17.46	GO:0051094, GO:0045595, GO:0048522, GO:0030154	positive regulation of developmental process, regulation of cell differentiation, positive regulation of cellular process, cell differentiation
6	GO:0009101	glycoprotein biosynthetic process	45	17.19	GO:0034645, GO:1901137, GO:0009100	cellular macromolecule biosynthetic process, carbohydrate derivative biosynthetic process, glycoprotein metabolic process
6	GO:0042451	purine nucleoside biosynthetic process	58	16.88	GO:0009163, GO:0072522, GO:0042278	nucleoside biosynthetic process, purine-containing compound biosynthetic process, purine nucleoside metabolic process
6	GO:0043413	macromolecule glycosylation	44	16.59	GO:0043412, GO:0070085	macromolecule modification, glycosylation
6	GO:0006820	anion transport	45	16.48	GO:0006811	ion transport
6	GO:0006310	DNA recombination	28	16.35	GO:0006259	DNA metabolic process
6	GO:0046488	phosphatidylinositol metabolic process	30	16.32	GO:0006650	glycerophospholipid metabolic process
6	GO:0007369	gastrulation	29	16.3	GO:0048598	embryonic morphogenesis
6	GO:0009890	negative regulation of biosynthetic process	97	16.25	GO:0009058, GO:0009892, GO:0009889	biosynthetic process, negative regulation of metabolic process, regulation of biosynthetic process
6	GO:0048858	cell projection morphogenesis	58	16.16	GO:0048646, GO:0030030, GO:0000902, GO:0032990	anatomical structure formation involved in morphogenesis, cell projection organization, cell morphogenesis, cell part morphogenesis
6	GO:0046394	carboxylic acid biosynthetic process	57	15.86	, GO:0016053, GO:0019752	organic substance biosynthetic process, organic acid biosynthetic process, carboxylic acid metabolic process
6	GO:0045786	negative regulation of cell cycle	51	15.81	GO:0048523, GO:0051726, GO:0007049	negative regulation of cellular process, regulation of cell cycle, cell cycle
6	GO:0009952	anterior/posterior pattern specification	27	15.72	GO:0003002	regionalization
6	GO:0051172	negative regulation of nitrogen compound metabolic process	91	15.3	GO:0051171, GO:0006807, GO:0009892	regulation of nitrogen compound metabolic process, nitrogen compound metabolic process, negative regulation of metabolic process
6	GO:0033365	protein localization to organelle	71	15.23	GO:0034613	cellular protein localization
6	GO:0019318	hexose metabolic process	53	15	GO:0005996	monosaccharide metabolic process
6	GO:0010647	positive regulation of cell communication	55	14.7	GO:0007154, GO:0010646, GO:0048522	cell communication, regulation of cell communication, positive regulation of cellular process
6	GO:0060548	negative regulation of cell death	44	14.64	GO:0048523, GO:0008219, GO:0010941	negative regulation of cellular process, cell death, regulation of cell death
6	GO:0002009	morphogenesis of an epithelium	47	14.19	GO:0048729, GO:0060429	tissue morphogenesis, epithelium development
6	GO:0009163	nucleoside biosynthetic process	62	13.68	GO:1901137, GO:0034654, , GO:0009116,	carbohydrate derivative biosynthetic process, nucleobase-containing compound biosynthetic process, glycosyl compound biosynthetic process, nucleoside metabolic process, organonitrogen compound biosynthetic process
6	GO:0071363	cellular response to growth factor stimulus	31	13.51	GO:0071310, GO:0070848	cellular response to organic substance, response to growth factor stimulus
6	GO:0048562	embryonic organ morphogenesis	30	13.47	GO:0048598, GO:0009887, GO:0048568	embryonic morphogenesis, organ morphogenesis, embryonic organ development
6	GO:0002757	immune response-activating signal transduction	26	13.26	GO:0002764, GO:0002253	immune response-regulating signaling pathway, activation of immune response
6	GO:0051169	nuclear transport	56	13	GO:0046907	intracellular transport
6	GO:0007005	mitochondrion organization	26	12.54	GO:0006996	organelle organization
6	GO:0045596	negative regulation of cell differentiation	28	12.09	GO:0048523, GO:0045595, GO:0051093, GO:0030154	negative regulation of cellular process, regulation of cell differentiation, negative regulation of developmental process, cell differentiation
6	GO:0008654	phospholipid biosynthetic process	27	12.06	GO:0006644, GO:0090407, GO:0008610, GO:0044249	phospholipid metabolic process, organophosphate biosynthetic process, lipid biosynthetic process, cellular biosynthetic process
6	GO:0019320	hexose catabolic process	33	11.18	GO:0019318, GO:0046365	hexose metabolic process, monosaccharide catabolic process
6	GO:0071375	cellular response to peptide hormone stimulus	27	10.97	, GO:0043434, GO:0032870	cellular response to peptide, response to peptide hormone stimulus, cellular response to hormone stimulus
6	GO:0060284	regulation of cell development	44	10.9	GO:0045595, GO:0048468	regulation of cell differentiation, cell development
6	GO:0007517	muscle organ development	27	10.66	GO:0048513, GO:0061061	organ development, muscle structure development
6	GO:0043039	tRNA aminoacylation	27	10.44	GO:0043038, GO:0006399	amino acid activation, tRNA metabolic process
6	GO:0010942	positive regulation of cell death	36	10.37	GO:0008219, GO:0048522, GO:0010941	cell death, positive regulation of cellular process, regulation of cell death
6	GO:0031347	regulation of defense response	37	10.17	GO:0006952, GO:0080134	defense response, regulation of response to stress
6	GO:0031329	regulation of cellular catabolic process	58	10.05	GO:0031323, GO:0009894, GO:0044248	regulation of cellular metabolic process, regulation of catabolic process, cellular catabolic process
6	GO:0031344	regulation of cell projection organization	26	9.8	GO:0051128, GO:0030030	regulation of cellular component organization, cell projection organization
6	GO:0006643	membrane lipid metabolic process	32	9.76	GO:0044255	cellular lipid metabolic process
6	GO:0032990	cell part morphogenesis	58	9.69	GO:0032989	cellular component morphogenesis
6	GO:0030003	cellular cation homeostasis	32	9.56	GO:0055080, GO:0006873	cation homeostasis, cellular ion homeostasis
6	GO:0022604	regulation of cell morphogenesis	28	9.54	GO:0051128, GO:0000902, GO:0022603	regulation of cellular component organization, cell morphogenesis, regulation of anatomical structure morphogenesis
6	GO:0046486	glycerolipid metabolic process	40	9.22	GO:0044255	cellular lipid metabolic process
6	GO:0051174	regulation of phosphorus metabolic process	114	9.18	GO:0031323, GO:0006793	regulation of cellular metabolic process, phosphorus metabolic process
6	GO:0033043	regulation of organelle organization	52	9.07	GO:0006996, GO:0051128	organelle organization, regulation of cellular component organization
6	GO:0030258	lipid modification	30	8.99	GO:0044255	cellular lipid metabolic process
6	GO:0043241	protein complex disassembly	34	8.73	GO:0032984, GO:0071822	macromolecular complex disassembly, protein complex subunit organization
6	GO:0051960	regulation of nervous system development	35	8.19	GO:0007399, GO:2000026	nervous system development, regulation of multicellular organismal development
6	GO:0071103	DNA conformation change	33	8.04	GO:0006259	DNA metabolic process
6	GO:0002764	immune response-regulating signaling pathway	26	7.96	GO:0050776, GO:0007165	regulation of immune response, signal transduction
6	GO:0007346	regulation of mitotic cell cycle	32	7.73	GO:0051726, GO:0000278	regulation of cell cycle, mitotic cell cycle
6	GO:0010564	regulation of cell cycle process	40	7.69	GO:0051726, GO:0022402	regulation of cell cycle, cell cycle process
6	GO:0050801	ion homeostasis	48	7.29	GO:0048878	chemical homeostasis
6	GO:0046395	carboxylic acid catabolic process	30	7.1	GO:0019752, , GO:0016054	carboxylic acid metabolic process, organic substance catabolic process, organic acid catabolic process
6	GO:0046365	monosaccharide catabolic process	33	6.71	, GO:0005996	single-organism carbohydrate catabolic process, monosaccharide metabolic process
6	GO:0050778	positive regulation of immune response	26	4.99	GO:0006955, GO:0050776, GO:0048584, GO:0002684	immune response, regulation of immune response, positive regulation of response to stimulus, positive regulation of immune system process
7	GO:0006355	regulation of transcription, DNA-dependent	313	237.13	GO:2000112, GO:0010468, GO:2001141, GO:0006351	regulation of cellular macromolecule biosynthetic process, regulation of gene expression, regulation of RNA biosynthetic process, transcription, DNA-dependent
7	GO:2000112	regulation of cellular macromolecule biosynthetic process	363	163.8	GO:0034645, GO:0010556, GO:0031326	cellular macromolecule biosynthetic process, regulation of macromolecule biosynthetic process, regulation of cellular biosynthetic process
7	GO:2001141	regulation of RNA biosynthetic process	315	145.38	GO:0051252, GO:0010556, GO:0031326, GO:0032774	regulation of RNA metabolic process, regulation of macromolecule biosynthetic process, regulation of cellular biosynthetic process, RNA biosynthetic process
7	GO:0006468	protein phosphorylation	189	143.31	GO:0016310, GO:0006464	phosphorylation, cellular protein modification process
7	GO:0051252	regulation of RNA metabolic process	325	100.52	GO:0016070, GO:0019219, GO:0060255	RNA metabolic process, regulation of nucleobase-containing compound metabolic process, regulation of macromolecule metabolic process
7	GO:0006366	transcription from RNA polymerase II promoter	120	86.47	GO:0006351	transcription, DNA-dependent
7	GO:0009207	purine ribonucleoside triphosphate catabolic process	154	75.49	GO:0009205, GO:0009203, GO:0009146	purine ribonucleoside triphosphate metabolic process, ribonucleoside triphosphate catabolic process, purine nucleoside triphosphate catabolic process
7	GO:0042981	regulation of apoptotic process	111	73.38	GO:0006915, GO:0043067	apoptotic process, regulation of programmed cell death
7	GO:0009150	purine ribonucleotide metabolic process	228	72	GO:0009259, GO:0006163	ribonucleotide metabolic process, purine nucleotide metabolic process
7	GO:0006413	translational initiation	60	54.08	GO:0006412,	translation, single-organism cellular process
7	GO:0051603	proteolysis involved in cellular protein catabolic process	122	49.84	GO:0006508, GO:0044257	proteolysis, cellular protein catabolic process
7	GO:0006195	purine nucleotide catabolic process	159	48.82	GO:0072523, GO:0006163, GO:0009166	purine-containing compound catabolic process, purine nucleotide metabolic process, nucleotide catabolic process
7	GO:0031328	positive regulation of cellular biosynthetic process	90	48.5	GO:0031326, GO:0044249, GO:0031325, GO:0009891	regulation of cellular biosynthetic process, cellular biosynthetic process, positive regulation of cellular metabolic process, positive regulation of biosynthetic process
7	GO:0007067	mitosis	58	48.31	GO:0022403, GO:0000280, GO:0000087	cell cycle phase, nuclear division, M phase of mitotic cell cycle
7	GO:0006414	translational elongation	50	47.12	GO:0006412, GO:0034645	translation, cellular macromolecule biosynthetic process
7	GO:0007169	transmembrane receptor protein tyrosine kinase signaling pathway	67	46.92	GO:0007167	enzyme linked receptor protein signaling pathway
7	GO:0010557	positive regulation of macromolecule biosynthetic process	82	44.18	GO:0010556, GO:0010604, GO:0009059, GO:0009891	regulation of macromolecule biosynthetic process, positive regulation of macromolecule metabolic process, macromolecule biosynthetic process, positive regulation of biosynthetic process
7	GO:0015672	monovalent inorganic cation transport	82	43.72	GO:0006812	cation transport
7	GO:0006470	protein dephosphorylation	55	42.96	GO:0016311, GO:0006464	dephosphorylation, cellular protein modification process
7	GO:0051253	negative regulation of RNA metabolic process	82	38.94	GO:0051252, GO:0045934, GO:0016070, GO:0010605	regulation of RNA metabolic process, negative regulation of nucleobase-containing compound metabolic process, RNA metabolic process, negative regulation of macromolecule metabolic process
7	GO:0010629	negative regulation of gene expression	82	37.94	GO:0010468, GO:0010467, GO:0010605	regulation of gene expression, gene expression, negative regulation of macromolecule metabolic process
7	GO:0009144	purine nucleoside triphosphate metabolic process	205	37.68	GO:0009141	nucleoside triphosphate metabolic process
7	GO:0051254	positive regulation of RNA metabolic process	68	33.94	GO:0051252, GO:0045935, GO:0010604, GO:0016070	regulation of RNA metabolic process, positive regulation of nucleobase-containing compound metabolic process, positive regulation of macromolecule metabolic process, RNA metabolic process
7	GO:0030001	metal ion transport	72	33.4	GO:0006812	cation transport
7	GO:0006325	chromatin organization	109	33.03	GO:0051276	chromosome organization
7	GO:0016570	histone modification	61	32.06	GO:0006464, GO:0016569	cellular protein modification process, covalent chromatin modification
7	GO:0018193	peptidyl-amino acid modification	107	31.96	GO:0006464	cellular protein modification process
7	GO:0031399	regulation of protein modification process	101	31.02	GO:0032268, GO:0006464	regulation of cellular protein metabolic process, cellular protein modification process
7	GO:0007265	Ras protein signal transduction	44	30.28	GO:0007264	small GTPase mediated signal transduction
7	GO:0030182	neuron differentiation	95	30.07	GO:0048699, GO:0030154	generation of neurons, cell differentiation
7	GO:0070647	protein modification by small protein conjugation or removal	102	29.63	GO:0006464	cellular protein modification process
7	GO:0001701	in utero embryonic development	36	29.1	GO:0043009	chordate embryonic development
7	GO:0000280	nuclear division	58	28.98	GO:0048285	organelle fission
7	GO:0010628	positive regulation of gene expression	60	28.18	GO:0010468, GO:0010604, GO:0010467	regulation of gene expression, positive regulation of macromolecule metabolic process, gene expression
7	GO:0009143	nucleoside triphosphate catabolic process	155	27.54	, GO:0009141	nucleoside phosphate catabolic process, nucleoside triphosphate metabolic process
7	GO:0031327	negative regulation of cellular biosynthetic process	97	27.08	GO:0031326, GO:0031324, GO:0044249, GO:0009890	regulation of cellular biosynthetic process, negative regulation of cellular metabolic process, cellular biosynthetic process, negative regulation of biosynthetic process
7	GO:0000165	MAPK cascade	53	26.76	GO:0007243	intracellular protein kinase cascade
7	GO:0048699	generation of neurons	103	26.15	GO:0022008	neurogenesis
7	GO:0051056	regulation of small GTPase mediated signal transduction	50	25.52	GO:0007264, GO:0009966	small GTPase mediated signal transduction, regulation of signal transduction
7	GO:0010558	negative regulation of macromolecule biosynthetic process	92	25.32	GO:0009059, GO:0010556, GO:0010605, GO:0009890	macromolecule biosynthetic process, regulation of macromolecule biosynthetic process, negative regulation of macromolecule metabolic process, negative regulation of biosynthetic process
7	GO:0045934	negative regulation of nucleobase-containing compound metabolic process	90	25.13	GO:0006139, GO:0051172, GO:0031324, GO:0019219	nucleobase-containing compound metabolic process, negative regulation of nitrogen compound metabolic process, negative regulation of cellular metabolic process, regulation of nucleobase-containing compound metabolic process
7	GO:0045935	positive regulation of nucleobase-containing compound metabolic process	79	24.19	GO:0006139, GO:0051173, GO:0019219, GO:0031325	nucleobase-containing compound metabolic process, positive regulation of nitrogen compound metabolic process, regulation of nucleobase-containing compound metabolic process, positive regulation of cellular metabolic process
7	GO:0009260	ribonucleotide biosynthetic process	70	24.15	GO:0046390, GO:0009165, GO:0009259	ribose phosphate biosynthetic process, nucleotide biosynthetic process, ribonucleotide metabolic process
7	GO:0032270	positive regulation of cellular protein metabolic process	87	24.07	GO:0032268, GO:0051247, GO:0044267, GO:0031325	regulation of cellular protein metabolic process, positive regulation of protein metabolic process, cellular protein metabolic process, positive regulation of cellular metabolic process
7	GO:0043623	cellular protein complex assembly	59	24.03	GO:0034622, GO:0006461	cellular macromolecular complex assembly, protein complex assembly
7	GO:0001654	eye development	57	23.64	GO:0007423	sensory organ development
7	GO:0006164	purine nucleotide biosynthetic process	71	23.55	GO:0009165, GO:0072522, GO:0006163	nucleotide biosynthetic process, purine-containing compound biosynthetic process, purine nucleotide metabolic process
7	GO:0030097	hemopoiesis	45	23.41		hematopoietic or lymphoid organ development
7	GO:0048812	neuron projection morphogenesis	53	23.13	GO:0031175, GO:0048858	neuron projection development, cell projection morphogenesis
7	GO:0010627	regulation of intracellular protein kinase cascade	65	23.13	GO:0009966, GO:0007243	regulation of signal transduction, intracellular protein kinase cascade
7	GO:0010608	posttranscriptional regulation of gene expression	58	22.93	GO:0010468	regulation of gene expression
7	GO:0043069	negative regulation of programmed cell death	43	22.74	GO:0012501, GO:0043067, GO:0060548	programmed cell death, regulation of programmed cell death, negative regulation of cell death
7	GO:0048667	cell morphogenesis involved in neuron differentiation	51	21.73	GO:0000904, GO:0048666	cell morphogenesis involved in differentiation, neuron development
7	GO:0006913	nucleocytoplasmic transport	56	21.66	GO:0051169	nuclear transport
7	GO:0051438	regulation of ubiquitin-protein ligase activity	30	20.46	GO:0031396, GO:0051340	regulation of protein ubiquitination, regulation of ligase activity
7	GO:0010740	positive regulation of intracellular protein kinase cascade	37	19.95	GO:0010627, GO:0007243, GO:0009967	regulation of intracellular protein kinase cascade, intracellular protein kinase cascade, positive regulation of signal transduction
7	GO:0022904	respiratory electron transport chain	26	19.6	GO:0022900, GO:0045333	electron transport chain, cellular respiration
7	GO:0006006	glucose metabolic process	46	19.21	GO:0019318	hexose metabolic process
7	GO:0032787	monocarboxylic acid metabolic process	51	19.03	GO:0019752	carboxylic acid metabolic process
7	GO:0006418	tRNA aminoacylation for protein translation	27	17.4	GO:0006412, GO:0043039	translation, tRNA aminoacylation
7	GO:0051345	positive regulation of hydrolase activity	48	17.39	GO:0043085, GO:0051336	positive regulation of catalytic activity, regulation of hydrolase activity
7	GO:0043087	regulation of GTPase activity	35	17.26	GO:0033124, GO:0051336	regulation of GTP catabolic process, regulation of hydrolase activity
7	GO:0051247	positive regulation of protein metabolic process	89	17.16	GO:0019538, GO:0010604, GO:0051246	protein metabolic process, positive regulation of macromolecule metabolic process, regulation of protein metabolic process
7	GO:0043068	positive regulation of programmed cell death	36	17.04	GO:0043067, GO:0012501, GO:0010942	regulation of programmed cell death, programmed cell death, positive regulation of cell death
7	GO:0030334	regulation of cell migration	29	15.73	GO:2000145, GO:0016477	regulation of cell motility, cell migration
7	GO:0051259	protein oligomerization	26	15.2	GO:0006461	protein complex assembly
7	GO:0019220	regulation of phosphate metabolic process	113	14.7	GO:0051174, GO:0006796	regulation of phosphorus metabolic process, phosphate-containing compound metabolic process
7	GO:0032269	negative regulation of cellular protein metabolic process	60	13.42	GO:0032268, GO:0031324, GO:0051248, GO:0044267	regulation of cellular protein metabolic process, negative regulation of cellular metabolic process, negative regulation of protein metabolic process, cellular protein metabolic process
7	GO:0015985	energy coupled proton transport, down electrochemical gradient	26	13.32	GO:0015992, GO:0034220	proton transport, ion transmembrane transport
7	GO:0043624	cellular protein complex disassembly	33	12.88	GO:0043241	protein complex disassembly
7	GO:0017038	protein import	34	12.23	, GO:0015031	single-organism transport, protein transport
7	GO:0050767	regulation of neurogenesis	34	11.85	GO:0048699, GO:0022008, GO:0060284, GO:0051960	generation of neurons, neurogenesis, regulation of cell development, regulation of nervous system development
7	GO:0031098	stress-activated protein kinase signaling cascade	29	10.83	GO:0033554, GO:0007243	cellular response to stress, intracellular protein kinase cascade
7	GO:0043549	regulation of kinase activity	52	10.61	GO:0051338, GO:0042325	regulation of transferase activity, regulation of phosphorylation
7	GO:0034504	protein localization to nucleus	28	10.55	GO:0033365	protein localization to organelle
7	GO:0051351	positive regulation of ligase activity	26	10.08	GO:0043085, GO:0051340	positive regulation of catalytic activity, regulation of ligase activity
7	GO:0009142	nucleoside triphosphate biosynthetic process	49	10.01	GO:0009141,	nucleoside triphosphate metabolic process, nucleoside phosphate biosynthetic process
7	GO:0055080	cation homeostasis	37	9.54	GO:0050801	ion homeostasis
7	GO:0051493	regulation of cytoskeleton organization	34	9.55	GO:0007010, GO:0033043	cytoskeleton organization, regulation of organelle organization
7	GO:0072594	establishment of protein localization to organelle	32	8.78	GO:0045184, GO:0033365	establishment of protein localization, protein localization to organelle
7	GO:0051248	negative regulation of protein metabolic process	60	8.42	GO:0051246, GO:0019538, GO:0010605	regulation of protein metabolic process, protein metabolic process, negative regulation of macromolecule metabolic process
7	GO:0043254	regulation of protein complex assembly	29	8.12	GO:0051128, GO:0044087, GO:0006461	regulation of cellular component organization, regulation of cellular component biogenesis, protein complex assembly
7	GO:0009118	regulation of nucleoside metabolic process	37	7.17	GO:0009116, GO:0019219	nucleoside metabolic process, regulation of nucleobase-containing compound metabolic process
7	GO:0010562	positive regulation of phosphorus metabolic process	48	5.87	GO:0051174, GO:0006793, GO:0031325	regulation of phosphorus metabolic process, phosphorus metabolic process, positive regulation of cellular metabolic process
7	GO:0071156	regulation of cell cycle arrest	31	4.98	GO:0007050, GO:0010564	cell cycle arrest, regulation of cell cycle process
7	GO:0051347	positive regulation of transferase activity	32	4.88	GO:0043085, GO:0051338	positive regulation of catalytic activity, regulation of transferase activity
7	GO:0030811	regulation of nucleotide catabolic process	37	4.3	GO:0006140, GO:0009166, GO:0031329	regulation of nucleotide metabolic process, nucleotide catabolic process, regulation of cellular catabolic process
7	GO:0010563	negative regulation of phosphorus metabolic process	28	4	GO:0006793, GO:0051174, GO:0031324	phosphorus metabolic process, regulation of phosphorus metabolic process, negative regulation of cellular metabolic process
7	GO:0006140	regulation of nucleotide metabolic process	43	3.7	GO:0019220, GO:0019219, GO:0009117	regulation of phosphate metabolic process, regulation of nucleobase-containing compound metabolic process, nucleotide metabolic process
8	GO:0006184	GTP catabolic process	118	88.81	GO:0046039, GO:0009154, GO:1901069, GO:0009207	GTP metabolic process, purine ribonucleotide catabolic process, guanosine-containing compound catabolic process, purine ribonucleoside triphosphate catabolic process
8	GO:0006397	mRNA processing	102	81.84	GO:0016071, GO:0006396	mRNA metabolic process, RNA processing
8	GO:0006357	regulation of transcription from RNA polymerase II promoter	97	70.91	GO:0006355, GO:0006366	regulation of transcription, DNA-dependent, transcription from RNA polymerase II promoter
8	GO:0009205	purine ribonucleoside triphosphate metabolic process	204	62.21	GO:0009199, GO:0009144	ribonucleoside triphosphate metabolic process, purine nucleoside triphosphate metabolic process
8	GO:0045892	negative regulation of transcription, DNA-dependent	78	61.3	GO:0051253, GO:0006355, GO:0006351, GO:2000113, GO:0010629	negative regulation of RNA metabolic process, regulation of transcription, DNA-dependent, transcription, DNA-dependent, negative regulation of cellular macromolecule biosynthetic process, negative regulation of gene expression
8	GO:0046128	purine ribonucleoside metabolic process	219	58.96	GO:0009119, GO:0042278	ribonucleoside metabolic process, purine nucleoside metabolic process
8	GO:0046130	purine ribonucleoside catabolic process	155	54.53	GO:0042454, GO:0006152, GO:0046128	ribonucleoside catabolic process, purine nucleoside catabolic process, purine ribonucleoside metabolic process
8	GO:1901069	guanosine-containing compound catabolic process	119	53.89	GO:1901068, GO:0046130	guanosine-containing compound metabolic process, purine ribonucleoside catabolic process
8	GO:0008380	RNA splicing	90	51.5	GO:0006396	RNA processing
8	GO:0045893	positive regulation of transcription, DNA-dependent	60	46.96	GO:0006355, GO:0051254, GO:0031328, GO:0010557, GO:0006351, GO:0010628	regulation of transcription, DNA-dependent, positive regulation of RNA metabolic process, positive regulation of cellular biosynthetic process, positive regulation of macromolecule biosynthetic process, transcription, DNA-dependent, positive regulation of gene expression
8	GO:0009146	purine nucleoside triphosphate catabolic process	155	45.89	GO:0009143, GO:0009144	nucleoside triphosphate catabolic process, purine nucleoside triphosphate metabolic process
8	GO:0009259	ribonucleotide metabolic process	230	45.79	GO:0009117, GO:0019693	nucleotide metabolic process, ribose phosphate metabolic process
8	GO:0032446	protein modification by small protein conjugation	92	43.99	GO:0070647	protein modification by small protein conjugation or removal
8	GO:2000113	negative regulation of cellular macromolecule biosynthetic process	91	41.6	GO:2000112, GO:0034645, GO:0031327, GO:0010558	regulation of cellular macromolecule biosynthetic process, cellular macromolecule biosynthetic process, negative regulation of cellular biosynthetic process, negative regulation of macromolecule biosynthetic process
8	GO:0019941	modification-dependent protein catabolic process	100	40.88	GO:0043632, GO:0051603	modification-dependent macromolecule catabolic process, proteolysis involved in cellular protein catabolic process
8		mRNA splicing, via spliceosome	47	40.27	GO:0006397, GO:0000377	mRNA processing, RNA splicing, via transesterification reactions with bulged adenosine as nucleophile
8	GO:0009199	ribonucleoside triphosphate metabolic process	204	39.48	GO:0009141	nucleoside triphosphate metabolic process
8	GO:0006200	ATP catabolic process	37	37	GO:0046130, GO:0009154, GO:0046034, GO:0009207	purine ribonucleoside catabolic process, purine ribonucleotide catabolic process, ATP metabolic process, purine ribonucleoside triphosphate catabolic process
8	GO:0043066	negative regulation of apoptotic process	41	35.23	GO:0043069, GO:0006915, GO:0042981	negative regulation of programmed cell death, apoptotic process, regulation of apoptotic process
8	GO:1901068	guanosine-containing compound metabolic process	126	35.07	GO:0046128	purine ribonucleoside metabolic process
8	GO:0009152	purine ribonucleotide biosynthetic process	68	33.06	GO:0006164, GO:0009260, GO:0009150	purine nucleotide biosynthetic process, ribonucleotide biosynthetic process, purine ribonucleotide metabolic process
8	GO:0007409	axonogenesis	46	31.21	GO:0048667, GO:0048812	cell morphogenesis involved in neuron differentiation, neuron projection morphogenesis
8	GO:0043065	positive regulation of apoptotic process	36	28.4	GO:0006915, GO:0043068, GO:0042981	apoptotic process, positive regulation of programmed cell death, regulation of apoptotic process
8	GO:0006364	rRNA processing	33	28.36	GO:0042254, GO:0016072, GO:0034470	ribosome biogenesis, rRNA metabolic process, ncRNA processing
8	GO:0046129	purine ribonucleoside biosynthetic process	58	28.13	GO:0042455, GO:0042451, GO:0046128	ribonucleoside biosynthetic process, purine nucleoside biosynthetic process, purine ribonucleoside metabolic process
8	GO:0006605	protein targeting	68	28.11	GO:0006886,	intracellular protein transport, single-organism transport
8	GO:0006417	regulation of translation	41	27.76	GO:0032268, GO:2000112, GO:0010608, GO:0006412	regulation of cellular protein metabolic process, regulation of cellular macromolecule biosynthetic process, posttranscriptional regulation of gene expression, translation
8	GO:0048011	nerve growth factor receptor signaling pathway	27	26.36	GO:0007169	transmembrane receptor protein tyrosine kinase signaling pathway
8	GO:0051258	protein polymerization	44	26.23	GO:0043623	cellular protein complex assembly
8	GO:0043010	camera-type eye development	43	25.65	GO:0001654	eye development
8	GO:0016568	chromatin modification	77	25.15	GO:0006325	chromatin organization
8	GO:0009141	nucleoside triphosphate metabolic process	209	25.07	GO:0006753	nucleoside phosphate metabolic process
8	GO:0034470	ncRNA processing	45	23.91	GO:0034660, GO:0006396	ncRNA metabolic process, RNA processing
8	GO:0060041	retina development in camera-type eye	28	23.89	GO:0043010, GO:0048856	camera-type eye development, anatomical structure development
8	GO:0031401	positive regulation of protein modification process	70	23.19	GO:0032270, GO:0006464, GO:0031399	positive regulation of cellular protein metabolic process, cellular protein modification process, regulation of protein modification process
8	GO:0006333	chromatin assembly or disassembly	41	23.08	GO:0006325	chromatin organization
8	GO:0015986	ATP synthesis coupled proton transport	26	22.2	GO:0006754, GO:0015985	ATP biosynthetic process, energy coupled proton transport, down electrochemical gradient
8	GO:0001932	regulation of protein phosphorylation	62	21.48	GO:0031399, GO:0006468, GO:0042325	regulation of protein modification process, protein phosphorylation, regulation of phosphorylation
8	GO:0006302	double-strand break repair	27	21.32	GO:0006281	DNA repair
8	GO:0043547	positive regulation of GTPase activity	28	20.83	GO:0051345, GO:0043087	positive regulation of hydrolase activity, regulation of GTPase activity
8	GO:0010498	proteasomal protein catabolic process	52	20.33	GO:0051603	proteolysis involved in cellular protein catabolic process
8	GO:0043408	regulation of MAPK cascade	43	18.82	GO:0000165, GO:0010627	MAPK cascade, regulation of intracellular protein kinase cascade
8	GO:0051403	stress-activated MAPK cascade	29	18.05	GO:0031098, GO:0000165	stress-activated protein kinase signaling cascade, MAPK cascade
8	GO:0016072	rRNA metabolic process	33	17.98	GO:0034660	ncRNA metabolic process
8	GO:0031400	negative regulation of protein modification process	53	17.92	GO:0006464, GO:0032269, GO:0031399	cellular protein modification process, negative regulation of cellular protein metabolic process, regulation of protein modification process
8	GO:0006007	glucose catabolic process	32	17.64	GO:0019320, GO:0006006	hexose catabolic process, glucose metabolic process
8	GO:0018208	peptidyl-proline modification	30	17.28	GO:0018193	peptidyl-amino acid modification
8	GO:0042325	regulation of phosphorylation	69	17.24	GO:0019220, GO:0016310	regulation of phosphate metabolic process, phosphorylation
8	GO:0051443	positive regulation of ubiquitin-protein ligase activity	26	16.8	GO:0031398, GO:0051351, GO:0051438	positive regulation of protein ubiquitination, positive regulation of ligase activity, regulation of ubiquitin-protein ligase activity
8	GO:0045859	regulation of protein kinase activity	50	16.72	GO:0001932, GO:0043549	regulation of protein phosphorylation, regulation of kinase activity
8	GO:0009201	ribonucleoside triphosphate biosynthetic process	48	16.32	GO:0009199, GO:0009142	ribonucleoside triphosphate metabolic process, nucleoside triphosphate biosynthetic process
8	GO:0046578	regulation of Ras protein signal transduction	34	15.86	GO:0051056, GO:0007265	regulation of small GTPase mediated signal transduction, Ras protein signal transduction
8	GO:0006606	protein import into nucleus	26	15.59	GO:0006886, GO:0034504, GO:0051170, GO:0017038,	intracellular protein transport, protein localization to nucleus, nuclear import, protein import, protein targeting to nucleus
8	GO:0000375	RNA splicing, via transesterification reactions	48	15.5	GO:0008380	RNA splicing
8	GO:0009145	purine nucleoside triphosphate biosynthetic process	48	12.72	GO:0009144, GO:0009142	purine nucleoside triphosphate metabolic process, nucleoside triphosphate biosynthetic process
8	GO:0006399	tRNA metabolic process	39	12.56	GO:0034660	ncRNA metabolic process
8	GO:0045860	positive regulation of protein kinase activity	30	11.28	GO:0033674, GO:0045859, GO:0001934	positive regulation of kinase activity, regulation of protein kinase activity, positive regulation of protein phosphorylation
8	GO:0006323	DNA packaging	29	10.85	GO:0071103, , GO:0016043	DNA conformation change, single-organism cellular process, cellular component organization
8	GO:0045937	positive regulation of phosphate metabolic process	48	9.78	GO:0006796, GO:0010562, GO:0019220	phosphate-containing compound metabolic process, positive regulation of phosphorus metabolic process, regulation of phosphate metabolic process
8	GO:0051170	nuclear import	26	9.35	GO:0016482, GO:0006913,	cytoplasmic transport, nucleocytoplasmic transport, single-organism transport
8	GO:0055065	metal ion homeostasis	26	7.91	GO:0055080	cation homeostasis
8	GO:0018205	peptidyl-lysine modification	26	7.66	GO:0018193	peptidyl-amino acid modification
8	GO:0000075	cell cycle checkpoint	30	7.3	GO:0071156, GO:0007050	regulation of cell cycle arrest, cell cycle arrest
8	GO:0033121	regulation of purine nucleotide catabolic process	37	7.17	GO:0030811, GO:0006195, GO:1900542	regulation of nucleotide catabolic process, purine nucleotide catabolic process, regulation of purine nucleotide metabolic process
8	GO:0033674	positive regulation of kinase activity	31	7.13	GO:0043549, GO:0051347	regulation of kinase activity, positive regulation of transferase activity
8	GO:0045936	negative regulation of phosphate metabolic process	28	6.67	GO:0006796, GO:0019220, GO:0010563	phosphate-containing compound metabolic process, regulation of phosphate metabolic process, negative regulation of phosphorus metabolic process
8	GO:1900542	regulation of purine nucleotide metabolic process	42	5.16	GO:0006140, GO:0006163	regulation of nucleotide metabolic process, purine nucleotide metabolic process
9	GO:0006511	ubiquitin-dependent protein catabolic process	99	67.13	GO:0019941	modification-dependent protein catabolic process
9	GO:0016567	protein ubiquitination	83	61.31	GO:0032446	protein modification by small protein conjugation
9	GO:0046039	GTP metabolic process	123	56.29	GO:1901068, GO:0009205, GO:0009150	guanosine-containing compound metabolic process, purine ribonucleoside triphosphate metabolic process, purine ribonucleotide metabolic process
9	GO:0046034	ATP metabolic process	82	47.39	GO:0009205, GO:0046128, GO:0009150	purine ribonucleoside triphosphate metabolic process, purine ribonucleoside metabolic process, purine ribonucleotide metabolic process
9	GO:0000122	negative regulation of transcription from RNA polymerase II promoter	35	35	GO:0045892, GO:0006366, GO:0006357	negative regulation of transcription, DNA-dependent, transcription from RNA polymerase II promoter, regulation of transcription from RNA polymerase II promoter
9	GO:0043161	proteasomal ubiquitin-dependent protein catabolic process	50	31.88	GO:0010498, GO:0006511	proteasomal protein catabolic process, ubiquitin-dependent protein catabolic process
9	GO:0045944	positive regulation of transcription from RNA polymerase II promoter	31	31	GO:0045893, GO:0006366, GO:0006357	positive regulation of transcription, DNA-dependent, transcription from RNA polymerase II promoter, regulation of transcription from RNA polymerase II promoter
9	GO:0007411	axon guidance	31	30.02	GO:0007409, GO:0006935	axonogenesis, chemotaxis
9	GO:0000413	protein peptidyl-prolyl isomerization	27	27	GO:0018208	peptidyl-proline modification
9	GO:0000377	RNA splicing, via transesterification reactions with bulged adenosine as nucleophile	47	24.16	GO:0000375	RNA splicing, via transesterification reactions
9	GO:0009206	purine ribonucleoside triphosphate biosynthetic process	48	21.19	GO:0009201, GO:0009205, GO:0009145	ribonucleoside triphosphate biosynthetic process, purine ribonucleoside triphosphate metabolic process, purine nucleoside triphosphate biosynthetic process
9	GO:0016569	covalent chromatin modification	61	19.23	GO:0016568	chromatin modification
9	GO:0001934	positive regulation of protein phosphorylation	39	15.97	GO:0001932, GO:0042327, GO:0006468, GO:0031401	regulation of protein phosphorylation, positive regulation of phosphorylation, protein phosphorylation, positive regulation of protein modification process
9	GO:0042327	positive regulation of phosphorylation	43	14.58	GO:0042325, GO:0045937, GO:0016310	regulation of phosphorylation, positive regulation of phosphate metabolic process, phosphorylation
9	GO:0045664	regulation of neuron differentiation	29	12.03	GO:0050767, GO:0030182	regulation of neurogenesis, neuron differentiation
9	GO:0071900	regulation of protein serine/threonine kinase activity	33	11.19	GO:0045859	regulation of protein kinase activity
10	GO:0006754	ATP biosynthetic process	43	30.32	GO:0046129, GO:0009206, GO:0009152, GO:0046034	purine ribonucleoside biosynthetic process, purine ribonucleoside triphosphate biosynthetic process, purine ribonucleotide biosynthetic process, ATP metabolic process
10	GO:0031396	regulation of protein ubiquitination	39	20.27	GO:0016567, GO:0031399	protein ubiquitination, regulation of protein modification process
10	GO:0031398	positive regulation of protein ubiquitination	31	15.08	GO:0016567, GO:0031396, GO:0031401	protein ubiquitination, regulation of protein ubiquitination, positive regulation of protein modification process
10	GO:0031397	negative regulation of protein ubiquitination	26	11.38	GO:0031400, GO:0016567, GO:0031396	negative regulation of protein modification process, protein ubiquitination, regulation of protein ubiquitination
10	GO:0033124	regulation of GTP catabolic process	36	11.36	GO:0033121, GO:0009118, GO:0006184	regulation of purine nucleotide catabolic process, regulation of nucleoside metabolic process, GTP catabolic process
null		single-organism process	1848	656.78	GO:0008150	biological_process
null		single-organism cellular process	1605	649.34	, GO:0009987	single-organism process, cellular process
null		single-organism developmental process	464	280.86	, GO:0032502	single-organism process, developmental process
null		single-organism metabolic process	878	244.25	GO:0008152	metabolic process
null		single-organism transport	468	200.15	, GO:0006810	single-organism process, transport
null		single organism signaling	575	174.31	, GO:0023052	single-organism process, signaling
null		organic substance biosynthetic process	954	158.09	GO:0071704, GO:0009058	organic substance metabolic process, biosynthetic process
null		single-multicellular organism process	607	154.06	GO:0032501,	multicellular organismal process, single-organism process
null		organic cyclic compound metabolic process	1064	106.2	GO:0071704	organic substance metabolic process
null		organonitrogen compound metabolic process	462	76.72	GO:0071704, GO:0006807	organic substance metabolic process, nitrogen compound metabolic process
null		organic cyclic compound biosynthetic process	511	71.09	,	organic substance biosynthetic process, organic cyclic compound metabolic process
null		organic substance catabolic process	431	51.02	GO:0071704, GO:0009056	organic substance metabolic process, catabolic process
null		organonitrogen compound biosynthetic process	150	31.23	,	organic substance biosynthetic process, organonitrogen compound metabolic process
null		organonitrogen compound catabolic process	198	28.63	,	organonitrogen compound metabolic process, organic substance catabolic process
null		alpha-amino acid metabolic process	53	26.48	GO:0006520	cellular amino acid metabolic process
null		response to oxygen-containing compound	40	23.39	GO:0042221	response to chemical stimulus
null		obsolete_biological_process	33	22.2
null		nucleoside phosphate biosynthetic process	101	21.95	GO:0006753, GO:0034654, GO:0090407	nucleoside phosphate metabolic process, nucleobase-containing compound biosynthetic process, organophosphate biosynthetic process
null		organic cyclic compound catabolic process	220	21.5	,	organic cyclic compound metabolic process, organic substance catabolic process
null		glycosyl compound metabolic process	233	20.09	GO:0071704,	organic substance metabolic process, single-organism metabolic process
null		nucleoside phosphate catabolic process	164	19.34	GO:0034655, GO:0006753, GO:0046434	nucleobase-containing compound catabolic process, nucleoside phosphate metabolic process, organophosphate catabolic process
null		multi-organism cellular process	59	19.25	GO:0051704, GO:0009987	multi-organism process, cellular process
null		single-organism carbohydrate metabolic process	117	18.8	GO:0005975	carbohydrate metabolic process
null		single-organism behavior	28	15.41	GO:0007610	behavior
null		alpha-amino acid biosynthetic process	26	14.18	, GO:0008652	alpha-amino acid metabolic process, cellular amino acid biosynthetic process
null		glycosyl compound catabolic process	157	11.93	,	organic substance catabolic process, glycosyl compound metabolic process
null		single organism reproductive process	36	10.45	GO:0022414,	reproductive process, single-organism process
null		protein targeting to nucleus	26	9.35	GO:0006605	protein targeting
null		glycosyl compound biosynthetic process	62	8.21	,	organic substance biosynthetic process, glycosyl compound metabolic process
null		organic hydroxy compound metabolic process	42	7.66	GO:0071704	organic substance metabolic process
null		multi-organism reproductive process	40	7.64	GO:0022414	reproductive process
null		single-organism biosynthetic process	80	7.51	GO:0009058,	biosynthetic process, single-organism metabolic process
null		response to nitrogen compound	51	7.18	GO:0042221	response to chemical stimulus
null		cellular response to peptide	27	6.58	, GO:0071417	response to peptide, cellular response to organic nitrogen
null		single-organism carbohydrate catabolic process	39	6.03	, GO:0016052	single-organism carbohydrate metabolic process, carbohydrate catabolic process
null		cellular response to nitrogen compound	36	5.21	GO:0070887,	cellular response to chemical stimulus, response to nitrogen compound
null		response to peptide	27	4.31	GO:0010243	response to organic nitrogen
null		single-organism catabolic process	35	2.54	, GO:0009056	single-organism metabolic process, catabolic process

## Sheet: Gill MF
LevelGO	Term(Acc)	Term(Name)	#Seq	Score	Parents(Acc)	Parents(Name)
1	GO:0003674	molecular_function	4204	1416.72
2	GO:0005488	binding	2997	1338.4	GO:0003674	molecular_function
2	GO:0003824	catalytic activity	2037	438.49	GO:0003674	molecular_function
2	GO:0005198	structural molecule activity	232	162.6	GO:0003674	molecular_function
2	GO:0004872	receptor activity	188	118.98	GO:0003674	molecular_function
2	GO:0009055	electron carrier activity	73	73	GO:0003674	molecular_function
2	GO:0005215	transporter activity	292	71.84	GO:0003674	molecular_function
2	GO:0001071	nucleic acid binding transcription factor activity	106	63.02	GO:0003674	molecular_function
2	GO:0030234	enzyme regulator activity	173	47.28	GO:0003674	molecular_function
2	GO:0060089	molecular transducer activity	136	35.75	GO:0003674	molecular_function
2	GO:0016209	antioxidant activity	26	17.28	GO:0003674	molecular_function
2	GO:0000988	protein binding transcription factor activity	52	12.01	GO:0003674	molecular_function
3	GO:0005515	protein binding	1272	1061.37	GO:0005488	binding
3	GO:0097159	organic cyclic compound binding	1419	452.42	GO:0005488	binding
3	GO:0003676	nucleic acid binding	679	416.9	, GO:0097159	heterocyclic compound binding, organic cyclic compound binding
3	GO:0043167	ion binding	1441	371.37	GO:0005488	binding
3	GO:0016787	hydrolase activity	852	211.27	GO:0003824	catalytic activity
3	GO:0016740	transferase activity	585	166.73	GO:0003824	catalytic activity
3	GO:0036094	small molecule binding	865	163.91	GO:0005488	binding
3	GO:0016491	oxidoreductase activity	350	162.66	GO:0003824	catalytic activity
3	GO:0003735	structural constituent of ribosome	132	132	GO:0005198	structural molecule activity
3	GO:0003700	sequence-specific DNA binding transcription factor activity	106	105.03	GO:0001071	nucleic acid binding transcription factor activity
3	GO:0004871	signal transducer activity	136	59.58	GO:0060089	molecular transducer activity
3	GO:0048037	cofactor binding	101	50.06	GO:0005488	binding
3	GO:0008289	lipid binding	88	46.9	GO:0005488	binding
3	GO:0016874	ligase activity	142	42.89	GO:0003824	catalytic activity
3	GO:0022892	substrate-specific transporter activity	236	41.44	GO:0005215	transporter activity
3	GO:0046906	tetrapyrrole binding	59	35.4	, GO:0097159	heterocyclic compound binding, organic cyclic compound binding
3	GO:0016853	isomerase activity	81	34.61	GO:0003824	catalytic activity
3	GO:0003682	chromatin binding	36	34.56	GO:0005488	binding
3	GO:0022857	transmembrane transporter activity	220	31.9	GO:0005215	transporter activity
3	GO:0030246	carbohydrate binding	36	30.96	GO:0005488	binding
3	GO:0038023	signaling receptor activity	81	30.27	GO:0004871, GO:0004872	signal transducer activity, receptor activity
3	GO:0008047	enzyme activator activity	54	26.7	GO:0030234	enzyme regulator activity
3	GO:0016829	lyase activity	62	21.78	GO:0003824	catalytic activity
3	GO:0004857	enzyme inhibitor activity	62	20.05	GO:0030234	enzyme regulator activity
3	GO:0000989	transcription factor binding transcription factor activity	52	20.02	GO:0000988	protein binding transcription factor activity
3	GO:0060589	nucleoside-triphosphatase regulator activity	66	19.73	GO:0030234	enzyme regulator activity
3	GO:0031406	carboxylic acid binding	32	14.14	GO:0043168	anion binding
3	GO:0051540	metal cluster binding	28	13.44	GO:0005488	binding
3	GO:0061134	peptidase regulator activity	47	11.62	GO:0030234	enzyme regulator activity
4	GO:0043168	anion binding	764	323.12	GO:0043167	ion binding
4	GO:0043169	cation binding	795	298.11	GO:0043167	ion binding
4	GO:0000166	nucleotide binding	837	251.76	GO:0036094,	small molecule binding, nucleoside phosphate binding
4	GO:0003677	DNA binding	270	228.96	GO:0003676	nucleic acid binding
4	GO:0003723	RNA binding	287	216.21	GO:0003676	nucleic acid binding
4	GO:0001882	nucleoside binding	656	149.21	, GO:0036094, GO:0097159	heterocyclic compound binding, small molecule binding, organic cyclic compound binding
4	GO:0016772	transferase activity, transferring phosphorus-containing groups	315	102.36	GO:0016740	transferase activity
4	GO:0008233	peptidase activity	221	73.76	GO:0016787	hydrolase activity
4	GO:0008092	cytoskeletal protein binding	118	73.1	GO:0005515	protein binding
4	GO:0042802	identical protein binding	85	68.2	GO:0005515	protein binding
4	GO:0046983	protein dimerization activity	93	67	GO:0005515	protein binding
4	GO:0051082	unfolded protein binding	65	65	GO:0005515	protein binding
4	GO:0019899	enzyme binding	116	63.5	GO:0005515	protein binding
4	GO:0016788	hydrolase activity, acting on ester bonds	223	62.68	GO:0016787	hydrolase activity
4	GO:0019904	protein domain specific binding	73	56.4	GO:0005515	protein binding
4	GO:0005102	receptor binding	101	55.18	GO:0005515	protein binding
4	GO:0020037	heme binding	55	55	GO:0046906	tetrapyrrole binding
4	GO:0050662	coenzyme binding	70	49.84	GO:0048037	cofactor binding
4	GO:0016817	hydrolase activity, acting on acid anhydrides	294	41.73	GO:0016787	hydrolase activity
4	GO:0016757	transferase activity, transferring glycosyl groups	78	35.65	GO:0016740	transferase activity
4	GO:0005543	phospholipid binding	53	34.4	GO:0008289	lipid binding
4	GO:0003712	transcription cofactor activity	51	32.76	GO:0000989	transcription factor binding transcription factor activity
4	GO:0030695	GTPase regulator activity	64	31.68	GO:0060589	nucleoside-triphosphatase regulator activity
4	GO:0022891	substrate-specific transmembrane transporter activity	200	31.66	GO:0022892, GO:0022857	substrate-specific transporter activity, transmembrane transporter activity
4	GO:0016705	oxidoreductase activity, acting on paired donors, with incorporation or reduction of molecular oxygen	56	31.33	GO:0016491	oxidoreductase activity
4	GO:0032403	protein complex binding	37	30.76	GO:0005515	protein binding
4	GO:0004497	monooxygenase activity	39	28.04	GO:0016491	oxidoreductase activity
4	GO:0008565	protein transporter activity	38	26.72	GO:0022892	substrate-specific transporter activity
4	GO:0004888	transmembrane signaling receptor activity	61	26.65	GO:0038023	signaling receptor activity
4	GO:0030170	pyridoxal phosphate binding	26	26	GO:0048037, GO:0043168	cofactor binding, anion binding
4	GO:0005096	GTPase activator activity	36	25.73	GO:0030695, GO:0008047	GTPase regulator activity, enzyme activator activity
4	GO:0016879	ligase activity, forming carbon-nitrogen bonds	78	25.45	GO:0016874	ligase activity
4	GO:0031072	heat shock protein binding	26	25.2	GO:0005515	protein binding
4	GO:0008134	transcription factor binding	26	22.68	GO:0005515	protein binding
4	GO:0051536	iron-sulfur cluster binding	28	22.4	GO:0051540	metal cluster binding
4	GO:0016859	cis-trans isomerase activity	33	19.8	GO:0016853	isomerase activity
4	GO:0017171	serine hydrolase activity	46	18.7	GO:0016787	hydrolase activity
4	GO:0016741	transferase activity, transferring one-carbon groups	52	16.76	GO:0016740	transferase activity
4	GO:0016614	oxidoreductase activity, acting on CH-OH group of donors	41	16.31	GO:0016491	oxidoreductase activity
4	GO:0061135	endopeptidase regulator activity	43	16.01	GO:0061134	peptidase regulator activity
4	GO:0030414	peptidase inhibitor activity	41	15.21	GO:0004857, GO:0061134	enzyme inhibitor activity, peptidase regulator activity
4	GO:0016820	hydrolase activity, acting on acid anhydrides, catalyzing transmembrane movement of substances	47	15.11	GO:0016817, GO:0022857	hydrolase activity, acting on acid anhydrides, transmembrane transporter activity
4		oxidoreductase activity, acting on NAD(P)H	34	11.78	GO:0016491	oxidoreductase activity
4	GO:0016798	hydrolase activity, acting on glycosyl bonds	35	11.54	GO:0016787	hydrolase activity
4	GO:0022804	active transmembrane transporter activity	80	10.74	GO:0022857	transmembrane transporter activity
4	GO:0022803	passive transmembrane transporter activity	65	10.7	GO:0022857	transmembrane transporter activity
4	GO:0016746	transferase activity, transferring acyl groups	41	10.54	GO:0016740	transferase activity
4	GO:0016875	ligase activity, forming carbon-oxygen bonds	32	8.28	GO:0016874	ligase activity
5	GO:0046872	metal ion binding	772	461.85	GO:0043169	cation binding
5	GO:0032549	ribonucleoside binding	656	248.68	GO:0001882	nucleoside binding
5	GO:0001883	purine nucleoside binding	655	246.24	GO:0001882	nucleoside binding
5	GO:0032553	ribonucleotide binding	660	151.42	GO:0000166	nucleotide binding
5	GO:0017076	purine nucleotide binding	658	148.97	GO:0000166	nucleotide binding
5	GO:0016301	kinase activity	256	128.96	GO:0016772	transferase activity, transferring phosphorus-containing groups
5	GO:0070011	peptidase activity, acting on L-amino acid peptides	198	84.61	GO:0008233	peptidase activity
5	GO:0016773	phosphotransferase activity, alcohol group as acceptor	194	82.68	GO:0016772	transferase activity, transferring phosphorus-containing groups
5	GO:0043565	sequence-specific DNA binding	73	72	GO:0003677	DNA binding
5	GO:0003779	actin binding	74	70.8	GO:0008092	cytoskeletal protein binding
5	GO:0016818	hydrolase activity, acting on acid anhydrides, in phosphorus-containing anhydrides	289	51.97	GO:0016817	hydrolase activity, acting on acid anhydrides
5	GO:0008135	translation factor activity, nucleic acid binding	82	49.61	GO:0003723	RNA binding
5	GO:0046982	protein heterodimerization activity	43	43	GO:0046983	protein dimerization activity
5	GO:0042803	protein homodimerization activity	42	42	GO:0046983, GO:0042802	protein dimerization activity, identical protein binding
5	GO:0015075	ion transmembrane transporter activity	179	38.57	GO:0022891	substrate-specific transmembrane transporter activity
5	GO:0042578	phosphoric ester hydrolase activity	114	36.3	GO:0016788	hydrolase activity, acting on ester bonds
5	GO:0003755	peptidyl-prolyl cis-trans isomerase activity	33	33	GO:0016859	cis-trans isomerase activity
5	GO:0016881	acid-amino acid ligase activity	66	32.14	GO:0016879	ligase activity, forming carbon-nitrogen bonds
5	GO:0008236	serine-type peptidase activity	46	31.16	GO:0017171, GO:0070011	serine hydrolase activity, peptidase activity, acting on L-amino acid peptides
5	GO:0004518	nuclease activity	58	28.77	GO:0016788	hydrolase activity, acting on ester bonds
5	GO:0008168	methyltransferase activity	49	26.14	GO:0016741	transferase activity, transferring one-carbon groups
5	GO:0016758	transferase activity, transferring hexosyl groups	43	25.54	GO:0016757	transferase activity, transferring glycosyl groups
5	GO:0035091	phosphatidylinositol binding	27	25	GO:0005543	phospholipid binding
5	GO:0016616	oxidoreductase activity, acting on the CH-OH group of donors, NAD or NADP as acceptor	39	24.78	GO:0016614	oxidoreductase activity, acting on CH-OH group of donors
5	GO:0004866	endopeptidase inhibitor activity	40	23.68	GO:0030414, GO:0061135	peptidase inhibitor activity, endopeptidase regulator activity
5	GO:0019900	kinase binding	32	20.62	GO:0019899	enzyme binding
5	GO:0016779	nucleotidyltransferase activity	50	19.63	GO:0016772	transferase activity, transferring phosphorus-containing groups
5	GO:0052689	carboxylic ester hydrolase activity	27	19.52	GO:0016788	hydrolase activity, acting on ester bonds
5	GO:0042626	ATPase activity, coupled to transmembrane movement of substances	43	18.52	GO:0016820, GO:0043492, GO:0015405	hydrolase activity, acting on acid anhydrides, catalyzing transmembrane movement of substances, ATPase activity, coupled to movement of substances, P-P-bond-hydrolysis-driven transmembrane transporter activity
5	GO:0005083	small GTPase regulator activity	35	18.13	GO:0030695	GTPase regulator activity
5	GO:0015267	channel activity	65	17.83	GO:0022803	passive transmembrane transporter activity
5	GO:0004553	hydrolase activity, hydrolyzing O-glycosyl compounds	30	16.86	GO:0016798	hydrolase activity, acting on glycosyl bonds
5	GO:0022838	substrate-specific channel activity	56	15.78	GO:0022891, GO:0015267	substrate-specific transmembrane transporter activity, channel activity
5	GO:0004930	G-protein coupled receptor activity	28	14.61	GO:0004888	transmembrane signaling receptor activity
5	GO:0016876	ligase activity, forming aminoacyl-tRNA and related compounds	32	13.8	GO:0016875	ligase activity, forming carbon-oxygen bonds
5	GO:0016747	transferase activity, transferring acyl groups other than amino-acyl groups	32	12.16	GO:0016746	transferase activity, transferring acyl groups
5	GO:0015399	primary active transmembrane transporter activity	55	10.99	GO:0022804	active transmembrane transporter activity
5		oxidoreductase activity, acting on NAD(P)H, quinone or similar compound as acceptor	27	9.96		oxidoreductase activity, acting on NAD(P)H
5	GO:0003954	NADH dehydrogenase activity	26	9.36		oxidoreductase activity, acting on NAD(P)H
6	GO:0032550	purine ribonucleoside binding	655	410.4	GO:0032549, GO:0001883	ribonucleoside binding, purine nucleoside binding
6	GO:0032555	purine ribonucleotide binding	657	246.96	GO:0017076, GO:0032553	purine nucleotide binding, ribonucleotide binding
6	GO:0046914	transition metal ion binding	359	215.88	GO:0046872	metal ion binding
6	GO:0030554	adenyl nucleotide binding	476	173.76	GO:0017076	purine nucleotide binding
6	GO:0005509	calcium ion binding	165	165	GO:0046872	metal ion binding
6	GO:0004672	protein kinase activity	162	101.26	GO:0016301, GO:0016773	kinase activity, phosphotransferase activity, alcohol group as acceptor
6	GO:0016462	pyrophosphatase activity	289	86.61	GO:0016818	hydrolase activity, acting on acid anhydrides, in phosphorus-containing anhydrides
6	GO:0004175	endopeptidase activity	137	79.08	GO:0070011	peptidase activity, acting on L-amino acid peptides
6	GO:0019001	guanyl nucleotide binding	193	74.52	GO:0017076	purine nucleotide binding
6	GO:0003743	translation initiation factor activity	57	57	GO:0008135	translation factor activity, nucleic acid binding
6	GO:0000287	magnesium ion binding	56	56	GO:0046872	metal ion binding
6	GO:0016791	phosphatase activity	90	46.59	GO:0042578	phosphoric ester hydrolase activity
6	GO:0008234	cysteine-type peptidase activity	68	42.96	GO:0070011	peptidase activity, acting on L-amino acid peptides
6	GO:0008324	cation transmembrane transporter activity	137	38.29	GO:0015075	ion transmembrane transporter activity
6	GO:0004252	serine-type endopeptidase activity	32	32	GO:0008236, GO:0004175	serine-type peptidase activity, endopeptidase activity
6	GO:0019787	small conjugating protein ligase activity	50	30.24	GO:0016881	acid-amino acid ligase activity
6	GO:0005216	ion channel activity	56	26.31	GO:0022838, GO:0015075	substrate-specific channel activity, ion transmembrane transporter activity
6	GO:0008237	metallopeptidase activity	38	25.04	GO:0070011	peptidase activity, acting on L-amino acid peptides
6	GO:0008238	exopeptidase activity	36	24.12	GO:0070011	peptidase activity, acting on L-amino acid peptides
6	GO:0042625	ATPase activity, coupled to transmembrane movement of ions	38	23.21	GO:0015075, GO:0042626	ion transmembrane transporter activity, ATPase activity, coupled to transmembrane movement of substances
6	GO:0004812	aminoacyl-tRNA ligase activity	32	23	GO:0016876	ligase activity, forming aminoacyl-tRNA and related compounds
6	GO:0015405	P-P-bond-hydrolysis-driven transmembrane transporter activity	55	18.31	GO:0015399	primary active transmembrane transporter activity
6	GO:0070003	threonine-type peptidase activity	29	17.4	GO:0070011	peptidase activity, acting on L-amino acid peptides
6	GO:0034061	DNA polymerase activity	27	16.2	GO:0016779	nucleotidyltransferase activity
6	GO:0004519	endonuclease activity	29	16.03	GO:0004518	nuclease activity
6	GO:0050136	NADH dehydrogenase (quinone) activity	26	15.6	GO:0003954,	NADH dehydrogenase activity, oxidoreductase activity, acting on NAD(P)H, quinone or similar compound as acceptor
6	GO:0008757	S-adenosylmethionine-dependent methyltransferase activity	29	13.25	GO:0008168	methyltransferase activity
6	GO:0008509	anion transmembrane transporter activity	35	10.7	GO:0015075	ion transmembrane transporter activity
6	GO:0022836	gated channel activity	34	6.21	GO:0015267	channel activity
7	GO:0035639	purine ribonucleoside triphosphate binding	654	399.4	, GO:0043168	nucleoside phosphate binding, anion binding
7	GO:0008270	zinc ion binding	312	312	GO:0046914	transition metal ion binding
7	GO:0032559	adenyl ribonucleotide binding	475	287.4	GO:0030554, GO:0032555	adenyl nucleotide binding, purine ribonucleotide binding
7	GO:0017111	nucleoside-triphosphatase activity	276	130.62	GO:0016462	pyrophosphatase activity
7	GO:0032561	guanyl ribonucleotide binding	193	124.2	GO:0032555, GO:0019001	purine ribonucleotide binding, guanyl nucleotide binding
7	GO:0004674	protein serine/threonine kinase activity	104	87.44	GO:0004672	protein kinase activity
7	GO:0004721	phosphoprotein phosphatase activity	68	52.16	GO:0016791	phosphatase activity
7	GO:0004197	cysteine-type endopeptidase activity	51	45.8	GO:0008234, GO:0004175	cysteine-type peptidase activity, endopeptidase activity
7	GO:0004842	ubiquitin-protein ligase activity	47	45.4	GO:0019787	small conjugating protein ligase activity
7	GO:0022890	inorganic cation transmembrane transporter activity	127	36.62	GO:0008324	cation transmembrane transporter activity
7	GO:0004713	protein tyrosine kinase activity	51	36.2	GO:0004672	protein kinase activity
7	GO:0004298	threonine-type endopeptidase activity	29	29	GO:0070003, GO:0004175	threonine-type peptidase activity, endopeptidase activity
7	GO:0005506	iron ion binding	32	28.8	GO:0046914	transition metal ion binding
7	GO:0008137	NADH dehydrogenase (ubiquinone) activity	26	26	GO:0050136	NADH dehydrogenase (quinone) activity
7	GO:0019829	cation-transporting ATPase activity	29	21.08	GO:0008324, GO:0042625	cation transmembrane transporter activity, ATPase activity, coupled to transmembrane movement of ions
7	GO:0046873	metal ion transmembrane transporter activity	61	19.66	GO:0008324	cation transmembrane transporter activity
7	GO:0005261	cation channel activity	28	14.1	GO:0008324, GO:0005216	cation transmembrane transporter activity, ion channel activity
7	GO:0022839	ion gated channel activity	34	10.34	GO:0015075, GO:0022836	ion transmembrane transporter activity, gated channel activity
8	GO:0005524	ATP binding	471	471	GO:0035639, GO:0032559, GO:0032550	purine ribonucleoside triphosphate binding, adenyl ribonucleotide binding, purine ribonucleoside binding
8	GO:0005525	GTP binding	193	193	GO:0032561, GO:0035639, GO:0032550	guanyl ribonucleotide binding, purine ribonucleoside triphosphate binding, purine ribonucleoside binding
8	GO:0003924	GTPase activity	92	92	GO:0017111	nucleoside-triphosphatase activity
8	GO:0016887	ATPase activity	130	50.59	GO:0017111	nucleoside-triphosphatase activity
8	GO:0015077	monovalent inorganic cation transmembrane transporter activity	108	47.8	GO:0022890	inorganic cation transmembrane transporter activity
8	GO:0004386	helicase activity	63	33.45	GO:0017111	nucleoside-triphosphatase activity
8	GO:0004725	protein tyrosine phosphatase activity	35	31.8	GO:0004721	phosphoprotein phosphatase activity
8	GO:0015081	sodium ion transmembrane transporter activity	32	15.97	GO:0046873, GO:0015077	metal ion transmembrane transporter activity, monovalent inorganic cation transmembrane transporter activity
9	GO:0015078	hydrogen ion transmembrane transporter activity	65	55.88	GO:0015077	monovalent inorganic cation transmembrane transporter activity
9	GO:0042623	ATPase activity, coupled	103	39.31	GO:0016887	ATPase activity
9	GO:0070035	purine NTP-dependent helicase activity	45	23.54	GO:0004386	helicase activity
10	GO:0008026	ATP-dependent helicase activity	45	39.24	GO:0042623, GO:0070035	ATPase activity, coupled, purine NTP-dependent helicase activity
10	GO:0043492	ATPase activity, coupled to movement of substances	44	13.31	GO:0042623	ATPase activity, coupled
null		heterocyclic compound binding	1413	448.97	GO:0005488	binding
null		nucleoside phosphate binding	838	284.59	, GO:0097159	heterocyclic compound binding, organic cyclic compound binding
null		obsolete_molecular_function	46	29.4

## Sheet: Gill CC
LevelGO	Term(Acc)	Term(Name)	#Seq	Score	Parents(Acc)	Parents(Name)
1	GO:0005575	cellular_component	3243	994.08
2	GO:0016020	membrane	1298	627.36	GO:0005575	cellular_component
2	GO:0005623	cell	2648	587.84	GO:0005575	cellular_component
2	GO:0043226	organelle	1920	427.94	GO:0005575	cellular_component
2	GO:0032991	macromolecular complex	988	342.86	GO:0005575	cellular_component
2	GO:0005576	extracellular region	169	120.87	GO:0005575	cellular_component
2	GO:0031974	membrane-enclosed lumen	423	54.99	GO:0005575	cellular_component
2	GO:0030054	cell junction	75	32.61	GO:0005575	cellular_component
2	GO:0031012	extracellular matrix	51	26.94	GO:0005575	cellular_component
2	GO:0045202	synapse	34	18.95	GO:0005575	cellular_component
3	GO:0044464	cell part	2648	979.73	GO:0005623, GO:0005575	cell, cellular_component
3	GO:0043227	membrane-bounded organelle	1589	470.19	GO:0043226	organelle
3	GO:0043234	protein complex	732	411.66	GO:0032991	macromolecular complex
3	GO:0044425	membrane part	887	367.73	GO:0005575, GO:0016020	cellular_component, membrane
3	GO:0044422	organelle part	1069	284.4	GO:0005575, GO:0043226	cellular_component, organelle
3	GO:0043228	non-membrane-bounded organelle	677	210.1	GO:0043226	organelle
3	GO:0044421	extracellular region part	77	48.11	GO:0005575, GO:0005576	cellular_component, extracellular region
3	GO:0031982	vesicle	129	29.83	GO:0043226	organelle
3	GO:0005911	cell-cell junction	44	23.12	GO:0030054	cell junction
3	GO:0044420	extracellular matrix part	30	17.57	GO:0005575, GO:0031012	cellular_component, extracellular matrix
3	GO:0070161	anchoring junction	28	10.8	GO:0030054	cell junction
3	GO:0019867	outer membrane	26	8.68	GO:0016020	membrane
3	GO:0048475	coated membrane	29	8.13	GO:0016020	membrane
4	GO:0044424	intracellular part	2374	1072.97	GO:0044464, GO:0005622	cell part, intracellular
4	GO:0005622	intracellular	2514	785.78	GO:0044464	cell part
4	GO:0044446	intracellular organelle part	1065	432.03	GO:0044422, GO:0043229, GO:0044424	organelle part, intracellular organelle, intracellular part
4	GO:0031224	intrinsic to membrane	688	374.94	GO:0044425	membrane part
4	GO:0005886	plasma membrane	319	217.58	GO:0044464, GO:0071944, GO:0016020	cell part, cell periphery, membrane
4	GO:0031090	organelle membrane	390	192.51	GO:0043227, GO:0044422, GO:0016020	membrane-bounded organelle, organelle part, membrane
4	GO:0071944	cell periphery	341	144.24	GO:0044464	cell part
4	GO:0012505	endomembrane system	242	104.85	GO:0044464	cell part
4	GO:0005789	endoplasmic reticulum membrane	112	93.61	GO:0044432, GO:0031090, GO:0042175, GO:0044425	endoplasmic reticulum part, organelle membrane, nuclear outer membrane-endoplasmic reticulum membrane network, membrane part
4	GO:0043233	organelle lumen	414	86.61	GO:0044422, GO:0031974	organelle part, membrane-enclosed lumen
4	GO:0044459	plasma membrane part	147	75.3	GO:0044464, GO:0005886, GO:0044425	cell part, plasma membrane, membrane part
4	GO:0000139	Golgi membrane	79	62.02	GO:0044431, GO:0031090, GO:0012505	Golgi apparatus part, organelle membrane, endomembrane system
4	GO:0042175	nuclear outer membrane-endoplasmic reticulum membrane network	113	57.76	GO:0044464, GO:0016020, GO:0044425, GO:0012505	cell part, membrane, membrane part, endomembrane system
4	GO:0042995	cell projection	90	57.12	GO:0044464	cell part
4	GO:0031967	organelle envelope	176	49.01	GO:0044446, GO:0043227, GO:0031975	intracellular organelle part, membrane-bounded organelle, envelope
4	GO:0005615	extracellular space	41	37.9	GO:0044421	extracellular region part
4	GO:0005578	proteinaceous extracellular matrix	43	30.82	GO:0044421, GO:0031012	extracellular region part, extracellular matrix
4	GO:0031988	membrane-bounded vesicle	114	30.82	GO:0031982	vesicle
4	GO:0031975	envelope	178	30.12	GO:0044464	cell part
4	GO:0070469	respiratory chain	35	27.43	GO:0044425	membrane part
4	GO:0030496	midbody	26	26	GO:0044464	cell part
4	GO:0044463	cell projection part	35	22.42	GO:0044464, GO:0042995	cell part, cell projection
4	GO:0031252	cell leading edge	26	18.2	GO:0044464	cell part
4	GO:0012506	vesicle membrane	48	14.97	GO:0044464, GO:0031090, GO:0031988, GO:0012505	cell part, organelle membrane, membrane-bounded vesicle, endomembrane system
4	GO:0031300	intrinsic to organelle membrane	37	14.52	GO:0044446, GO:0031090, GO:0031224	intracellular organelle part, organelle membrane, intrinsic to membrane
4	GO:0030117	membrane coat	29	13.54	GO:0044444, GO:0043234, GO:0048475, GO:0044425	cytoplasmic part, protein complex, coated membrane, membrane part
4	GO:0016469	proton-transporting two-sector ATPase complex	34	12.44	GO:0043234, GO:0044425	protein complex, membrane part
5	GO:0005737	cytoplasm	1709	930.62	GO:0044424	intracellular part
5	GO:0044444	cytoplasmic part	1234	758.46	GO:0044424, GO:0005737	intracellular part, cytoplasm
5	GO:0043229	intracellular organelle	1917	692.7	GO:0043226, GO:0044424	organelle, intracellular part
5	GO:0016021	integral to membrane	679	616.3	GO:0031224	intrinsic to membrane
5	GO:0030529	ribonucleoprotein complex	258	148.72	GO:0032991, GO:0044424	macromolecular complex, intracellular part
5	GO:0019866	organelle inner membrane	108	55.55	GO:0031967, GO:0031090, GO:0044424	organelle envelope, organelle membrane, intracellular part
5	GO:0005625	soluble fraction	49	49		obsolete_cellular_component
5	GO:0000502	proteasome complex	66	47.28	GO:0043234, GO:0044424	protein complex, intracellular part
5	GO:0005635	nuclear envelope	39	26.96	GO:0044428, GO:0031967, GO:0012505	nuclear part, organelle envelope, endomembrane system
5	GO:0043005	neuron projection	39	25.55	GO:0042995,	cell projection, neuron part
5	GO:0005839	proteasome core complex	29	24.6	GO:0043234, GO:0000502, GO:0044424	protein complex, proteasome complex, intracellular part
5	GO:0005938	cell cortex	35	21.5	GO:0044444, GO:0071944	cytoplasmic part, cell periphery
5	GO:0044391	ribosomal subunit	45	20.71	GO:0044446, GO:0030529, GO:0044444, GO:0005840	intracellular organelle part, ribonucleoprotein complex, cytoplasmic part, ribosome
5	GO:0044455	mitochondrial membrane part	36	19.44	GO:0031966, GO:0044429, GO:0044425	mitochondrial membrane, mitochondrial part, membrane part
5	GO:0000151	ubiquitin ligase complex	26	17.2	GO:0043234, GO:0044424	protein complex, intracellular part
5	GO:0044433	cytoplasmic vesicle part	49	16.46	GO:0044446, GO:0044444, GO:0031410	intracellular organelle part, cytoplasmic part, cytoplasmic vesicle
6	GO:0043231	intracellular membrane-bounded organelle	1587	741.48	GO:0043229, GO:0043227	intracellular organelle, membrane-bounded organelle
6	GO:0043232	intracellular non-membrane-bounded organelle	677	350.17	GO:0043229, GO:0043228	intracellular organelle, non-membrane-bounded organelle
6	GO:0044428	nuclear part	433	286.46	GO:0044446, GO:0005634	intracellular organelle part, nucleus
6	GO:0005829	cytosol	314	280.13	GO:0044444	cytoplasmic part
6	GO:0005739	mitochondrion	329	200.34	GO:0044444, GO:0043231	cytoplasmic part, intracellular membrane-bounded organelle
6	GO:0005730	nucleolus	153	146.6	GO:0044428, GO:0031981, GO:0043232	nuclear part, nuclear lumen, intracellular non-membrane-bounded organelle
6	GO:0070013	intracellular organelle lumen	413	143.91	GO:0044446, GO:0043233	intracellular organelle part, organelle lumen
6	GO:0005654	nucleoplasm	216	128.01	GO:0044428, GO:0031981	nuclear part, nuclear lumen
6	GO:0005840	ribosome	154	122.2	GO:0030529, GO:0044444, GO:0043232	ribonucleoprotein complex, cytoplasmic part, intracellular non-membrane-bounded organelle
6	GO:0005783	endoplasmic reticulum	201	121.49	GO:0044444, GO:0043231	cytoplasmic part, intracellular membrane-bounded organelle
6	GO:0044430	cytoskeletal part	190	120.98	GO:0044446, GO:0005856	intracellular organelle part, cytoskeleton
6	GO:0005794	Golgi apparatus	157	93.74	GO:0044444, GO:0043231	cytoplasmic part, intracellular membrane-bounded organelle
6	GO:0005743	mitochondrial inner membrane	105	89.58	GO:0031966, GO:0019866	mitochondrial membrane, organelle inner membrane
6	GO:0044429	mitochondrial part	174	75.57	GO:0044446, GO:0044444, GO:0005739	intracellular organelle part, cytoplasmic part, mitochondrion
6	GO:0044432	endoplasmic reticulum part	127	74.76	GO:0044446, GO:0044444, GO:0005783	intracellular organelle part, cytoplasmic part, endoplasmic reticulum
6	GO:0031966	mitochondrial membrane	131	74.46	GO:0031090, GO:0044429, GO:0005740	organelle membrane, mitochondrial part, mitochondrial envelope
6	GO:0044451	nucleoplasm part	131	71.69	GO:0044428, GO:0005654	nuclear part, nucleoplasm
6	GO:0048471	perinuclear region of cytoplasm	60	60	GO:0044444	cytoplasmic part
6	GO:0044431	Golgi apparatus part	92	47.9	GO:0044446, GO:0005794, GO:0044444	intracellular organelle part, Golgi apparatus, cytoplasmic part
6	GO:0044427	chromosomal part	98	47.32	GO:0044446, GO:0005694	intracellular organelle part, chromosome
6	GO:0005768	endosome	76	46.54	GO:0044444, GO:0043231	cytoplasmic part, intracellular membrane-bounded organelle
6	GO:0031410	cytoplasmic vesicle	125	42.46	GO:0044444, GO:0031982, GO:0043229	cytoplasmic part, vesicle, intracellular organelle
6	GO:0005681	spliceosomal complex	50	39.2	GO:0030529, GO:0044428	ribonucleoprotein complex, nuclear part
6	GO:0005624	membrane fraction	38	38		obsolete_cellular_component
6	GO:0031226	intrinsic to plasma membrane	63	32.76	GO:0044459, GO:0031224	plasma membrane part, intrinsic to membrane
6	GO:0044445	cytosolic part	50	26.88	GO:0044444, GO:0005829	cytoplasmic part, cytosol
6	GO:0030659	cytoplasmic vesicle membrane	47	23.29	GO:0044433, GO:0012506, GO:0016023	cytoplasmic vesicle part, vesicle membrane, cytoplasmic membrane-bounded vesicle
6	GO:0005773	vacuole	67	20.99	GO:0044444, GO:0043231	cytoplasmic part, intracellular membrane-bounded organelle
6	GO:0044440	endosomal part	41	19.01	GO:0044446, GO:0044444, GO:0005768	intracellular organelle part, cytoplasmic part, endosome
6	GO:0000228	nuclear chromosome	40	16.21	GO:0044428, GO:0031981, GO:0005694	nuclear part, nuclear lumen, chromosome
6	GO:0031301	integral to organelle membrane	29	16.2	GO:0016021, GO:0031300	integral to membrane, intrinsic to organelle membrane
6	GO:0044454	nuclear chromosome part	30	13.34	GO:0044428, GO:0000228, GO:0044427	nuclear part, nuclear chromosome, chromosomal part
6	GO:0044437	vacuolar part	27	11.14	GO:0044446, GO:0005773, GO:0044444	intracellular organelle part, vacuole, cytoplasmic part
7	GO:0005634	nucleus	892	630.2	GO:0043231	intracellular membrane-bounded organelle
7	GO:0005856	cytoskeleton	305	181.99	GO:0043232	intracellular non-membrane-bounded organelle
7	GO:0031981	nuclear lumen	344	180.78	GO:0044428, GO:0070013	nuclear part, intracellular organelle lumen
7	GO:0005740	mitochondrial envelope	138	54.72	GO:0031967, GO:0044429	organelle envelope, mitochondrial part
7	GO:0005874	microtubule	60	51.92	GO:0043234, GO:0015630, GO:0044430	protein complex, microtubule cytoskeleton, cytoskeletal part
7	GO:0005887	integral to plasma membrane	60	51.6	GO:0016021, GO:0031226	integral to membrane, intrinsic to plasma membrane
7	GO:0005694	chromosome	116	51.55	GO:0043232	intracellular non-membrane-bounded organelle
7	GO:0016023	cytoplasmic membrane-bounded vesicle	114	50.37	GO:0031410, GO:0043231, GO:0031988	cytoplasmic vesicle, intracellular membrane-bounded organelle, membrane-bounded vesicle
7	GO:0005815	microtubule organizing center	58	41.99	GO:0015630, GO:0044430	microtubule cytoskeleton, cytoskeletal part
7	GO:0000785	chromatin	58	38.54	GO:0044427	chromosomal part
7	GO:0005759	mitochondrial matrix	47	38.08	GO:0070013, GO:0044429	intracellular organelle lumen, mitochondrial part
7	GO:0005813	centrosome	39	36.8	GO:0043232, GO:0005815	intracellular non-membrane-bounded organelle, microtubule organizing center
7	GO:0005819	spindle	37	30.92	GO:0043234, GO:0043232, GO:0015630, GO:0044430	protein complex, intracellular non-membrane-bounded organelle, microtubule cytoskeleton, cytoskeletal part
7	GO:0010008	endosome membrane	41	30.68	GO:0044440, GO:0031090	endosomal part, organelle membrane
7	GO:0000323	lytic vacuole	61	30.53	GO:0005773	vacuole
7	GO:0071013	catalytic step 2 spliceosome	28	28	GO:0005681	spliceosomal complex
7	GO:0000775	chromosome, centromeric region	31	19.14	GO:0044427	chromosomal part
7	GO:0005774	vacuolar membrane	27	18.56	GO:0031090, GO:0044437	organelle membrane, vacuolar part
8	GO:0015630	microtubule cytoskeleton	133	87.2	GO:0005856	cytoskeleton
8	GO:0005764	lysosome	61	50.88	GO:0000323	lytic vacuole
8	GO:0015629	actin cytoskeleton	63	43.26	GO:0005856	cytoskeleton
8	GO:0005792	microsome	35	35		obsolete_cellular_component
8	GO:0016604	nuclear body	40	27.4	GO:0044451	nucleoplasm part
8	GO:0005667	transcription factor complex	31	25.56	GO:0044451, GO:0043234	nucleoplasm part, protein complex
8	GO:0000793	condensed chromosome	32	21.02	GO:0005694	chromosome
8	GO:0030135	coated vesicle	40	12.11	GO:0016023	cytoplasmic membrane-bounded vesicle
9	GO:0016607	nuclear speck	31	31	GO:0016604	nuclear body
9	GO:0030136	clathrin-coated vesicle	29	15.98	GO:0030135	coated vesicle
null		obsolete_cellular_component	137	88.2
null		neuron part	42	27.81	GO:0044464	cell part

## Sheet: Brain BP
LevelGO	Term(Acc)	Term(Name)	#Seq	Score	Parents(Acc)	Parents(Name)
1	GO:0008150	biological_process	3311	1063.53
2	GO:0009987	cellular process	2629	877.29	GO:0008150	biological_process
2	GO:0008152	metabolic process	2229	507.97	GO:0008150	biological_process
2	GO:0065007	biological regulation	1045	184.86	GO:0008150	biological_process
2	GO:0050896	response to stimulus	542	181.65	GO:0008150	biological_process
2	GO:0051179	localization	848	177.71	GO:0008150	biological_process
2	GO:0032502	developmental process	561	167.71	GO:0008150	biological_process
2	GO:0032501	multicellular organismal process	660	161.55	GO:0008150	biological_process
2	GO:0023052	signaling	559	117.79	GO:0008150	biological_process
2	GO:0008283	cell proliferation	111	71.83	GO:0008150	biological_process
2	GO:0002376	immune system process	142	52.47	GO:0008150	biological_process
2	GO:0016032	viral reproduction	54	34.66	GO:0008150	biological_process
2	GO:0022610	biological adhesion	92	32.66	GO:0008150	biological_process
2	GO:0016265	death	188	31.03	GO:0008150	biological_process
2	GO:0040007	growth	71	28.98	GO:0008150	biological_process
2	GO:0051704	multi-organism process	80	28.96	GO:0008150	biological_process
2	GO:0040011	locomotion	76	20.89	GO:0008150	biological_process
2	GO:0000003	reproduction	79	12.51	GO:0008150	biological_process
2	GO:0043473	pigmentation	32	10.57	GO:0008150	biological_process
3	GO:0044237	cellular metabolic process	1841	323.52	GO:0008152, GO:0009987	metabolic process, cellular process
3	GO:0044238	primary metabolic process	1798	295.68	GO:0008152	metabolic process
3	GO:0043170	macromolecule metabolic process	1383	268.17	GO:0008152	metabolic process
3	GO:0051234	establishment of localization	772	254.14	GO:0008150, GO:0051179	biological_process, localization
3		oxidation reduction	274	253.14	GO:0008152	metabolic process
3	GO:0050789	regulation of biological process	933	251.63	GO:0065007, GO:0008150	biological regulation, biological_process
3	GO:0007275	multicellular organismal development	516	159.01	GO:0032501, GO:0032502	multicellular organismal process, developmental process
3	GO:0048856	anatomical structure development	481	146.95	GO:0032502	developmental process
3	GO:0009058	biosynthetic process	915	143.28	GO:0008152	metabolic process
3	GO:0016043	cellular component organization	576	123.38	GO:0008150	biological_process
3	GO:0006950	response to stress	338	121.38	GO:0050896	response to stimulus
3	GO:0042221	response to chemical stimulus	207	101.47	GO:0050896	response to stimulus
3	GO:0007049	cell cycle	203	99.99	GO:0009987	cellular process
3	GO:0048869	cellular developmental process	275	83.13	GO:0032502, GO:0009987	developmental process, cellular process
3	GO:0044281	small molecule metabolic process	568	72.64	GO:0008152	metabolic process
3	GO:0051641	cellular localization	329	70.27	GO:0051179, GO:0009987	localization, cellular process
3	GO:0006807	nitrogen compound metabolic process	974	68.97	GO:0008152	metabolic process
3	GO:0051301	cell division	79	62.63	GO:0009987	cellular process
3	GO:0065008	regulation of biological quality	298	61.86	GO:0065007	biological regulation
3	GO:0033036	macromolecule localization	340	59.75	GO:0051179	localization
3	GO:0007155	cell adhesion	92	54.44	GO:0022610, GO:0009987	biological adhesion, cellular process
3	GO:0007154	cell communication	218	54.03	GO:0009987	cellular process
3	GO:0007017	microtubule-based process	97	53.03	GO:0009987	cellular process
3	GO:0008219	cell death	188	51.72	GO:0016265, GO:0009987	death, cellular process
3	GO:0006928	cellular component movement	104	50.89	GO:0009987	cellular process
3	GO:0051716	cellular response to stimulus	229	50.33	GO:0050896, GO:0009987	response to stimulus, cellular process
3	GO:0044085	cellular component biogenesis	264	47.74	GO:0008150	biological_process
3	GO:0009056	catabolic process	411	44.54	GO:0008152	metabolic process
3	GO:0006955	immune response	79	39.66	GO:0050896, GO:0002376	response to stimulus, immune system process
3	GO:0065009	regulation of molecular function	200	38.05	GO:0065007	biological regulation
3	GO:0007267	cell-cell signaling	95	37.33	GO:0007154, GO:0023052	cell communication, signaling
3	GO:0003008	system process	159	36.05	GO:0032501	multicellular organismal process
3	GO:0016044	cellular membrane organization	92	35.08	GO:0061024, GO:0009987	membrane organization, cellular process
3	GO:0019725	cellular homeostasis	104	31.38	GO:0042592, GO:0009987	homeostatic process, cellular process
3	GO:0007610	behavior	59	30.84	GO:0050896	response to stimulus
3	GO:0032259	methylation	44	28.94	GO:0006730	one-carbon metabolic process
3	GO:0050817	coagulation	54	24.55	GO:0032501	multicellular organismal process
3	GO:0044419	interspecies interaction between organisms	31	24.18	GO:0051704	multi-organism process
3	GO:0030029	actin filament-based process	64	23.01	GO:0009987	cellular process
3	GO:0001775	cell activation	52	21.11	GO:0009987	cellular process
3	GO:0022414	reproductive process	79	20.86	GO:0008150, GO:0000003	biological_process, reproduction
3	GO:0009605	response to external stimulus	60	17.19	GO:0050896	response to stimulus
3	GO:0016049	cell growth	33	17.17	GO:0040007, GO:0008361, GO:0009987	growth, regulation of cell size, cellular process
3	GO:0009628	response to abiotic stimulus	48	17.05	GO:0050896	response to stimulus
3	GO:0051674	localization of cell	68	16.15	GO:0051179	localization
3	GO:0007059	chromosome segregation	26	16.08	GO:0009987	cellular process
3	GO:0009607	response to biotic stimulus	52	15.56	GO:0050896	response to stimulus
3	GO:0050878	regulation of body fluid levels	51	14.47	GO:0032501, GO:0065008	multicellular organismal process, regulation of biological quality
3	GO:0009719	response to endogenous stimulus	63	14.22	GO:0050896	response to stimulus
3	GO:0048589	developmental growth	34	14.09	GO:0040007, GO:0032502	growth, developmental process
3	GO:0051707	response to other organism	39	13.94	GO:0051704, GO:0009607	multi-organism process, response to biotic stimulus
3	GO:0002252	immune effector process	28	9.48	GO:0002376, GO:0006955	immune system process, immune response
3	GO:0019637	organophosphate metabolic process	42	9.24	GO:0008152	metabolic process
3	GO:0019953	sexual reproduction	36	8.83	GO:0000003	reproduction
3	GO:0045321	leukocyte activation	29	7.59	GO:0002376, GO:0001775	immune system process, cell activation
3	GO:0032504	multicellular organism reproduction	33	6.29	GO:0032501, GO:0000003	multicellular organismal process, reproduction
4	GO:0006810	transport	767	421.83	GO:0051234	establishment of localization
4	GO:0044260	cellular macromolecule metabolic process	1260	332.11	GO:0044237, GO:0043170	cellular metabolic process, macromolecule metabolic process
4	GO:0050794	regulation of cellular process	865	309.19	GO:0050789, GO:0009987	regulation of biological process, cellular process
4	GO:0010467	gene expression	705	252.25	GO:0043170	macromolecule metabolic process
4	GO:0019538	protein metabolic process	909	236.81	GO:0044238, GO:0043170	primary metabolic process, macromolecule metabolic process
4	GO:0044249	cellular biosynthetic process	886	184.99	GO:0044237, GO:0009058	cellular metabolic process, biosynthetic process
4	GO:0048731	system development	440	152.51	GO:0007275, GO:0048856	multicellular organismal development, anatomical structure development
4	GO:0009059	macromolecule biosynthetic process	663	142.27	GO:0043170, GO:0009058	macromolecule metabolic process, biosynthetic process
4		nucleobase, nucleoside, nucleotide and nucleic acid metabolic process	865	123.37	GO:0044238, GO:0034641	primary metabolic process, cellular nitrogen compound metabolic process
4	GO:0007165	signal transduction	155	120.1	GO:0050794, GO:0023060	regulation of cellular process, signal transmission
4	GO:0030154	cell differentiation	252	110.8	GO:0048869	cellular developmental process
4	GO:0043412	macromolecule modification	469	94.87	GO:0043170	macromolecule metabolic process
4	GO:0009653	anatomical structure morphogenesis	261	93.88	GO:0048856, GO:0032502	anatomical structure development, developmental process
4	GO:0034641	cellular nitrogen compound metabolic process	949	93.53	GO:0044237, GO:0006807	cellular metabolic process, nitrogen compound metabolic process
4	GO:0051649	establishment of localization in cell	292	92.41	GO:0051234, GO:0051641	establishment of localization, cellular localization
4	GO:0008104	protein localization	305	86.36	GO:0033036	macromolecule localization
4	GO:0048518	positive regulation of biological process	323	83	GO:0050789, GO:0008150	regulation of biological process, biological_process
4	GO:0006793	phosphorus metabolic process	354	75.58	GO:0044237	cellular metabolic process
4		embryonic development	148	73.94	GO:0007275, GO:0032502	multicellular organismal development, developmental process
4	GO:0048519	negative regulation of biological process	287	69.97	GO:0050789, GO:0008150	regulation of biological process, biological_process
4	GO:0022402	cell cycle process	134	67.67	GO:0007049, GO:0009987	cell cycle, cellular process
4	GO:0000278	mitotic cell cycle	112	66.12	GO:0007049	cell cycle
4	GO:0019222	regulation of metabolic process	480	62.65	GO:0008152, GO:0050789	metabolic process, regulation of biological process
4	GO:0012501	programmed cell death	174	62.2	GO:0008219	cell death
4	GO:0006629	lipid metabolic process	158	61.11	GO:0044238	primary metabolic process
4	GO:0022607	cellular component assembly	224	58.46	GO:0044085, GO:0016043	cellular component biogenesis, cellular component organization
4	GO:0006091	generation of precursor metabolites and energy	138	53.09	GO:0044237	cellular metabolic process
4	GO:0033554	cellular response to stress	151	49.66	GO:0006950, GO:0051716	response to stress, cellular response to stimulus
4	GO:0010033	response to organic substance	113	48.07	GO:0042221	response to chemical stimulus
4	GO:0070727	cellular macromolecule localization	169	46.5	GO:0033036, GO:0051641	macromolecule localization, cellular localization
4	GO:0005975	carbohydrate metabolic process	153	44.68	GO:0044238	primary metabolic process
4	GO:0050790	regulation of catalytic activity	171	44.29	GO:0065009	regulation of molecular function
4	GO:0051239	regulation of multicellular organismal process	139	43.64	GO:0032501, GO:0050789	multicellular organismal process, regulation of biological process
4	GO:0044248	cellular catabolic process	344	41.44	GO:0044237, GO:0009056	cellular metabolic process, catabolic process
4	GO:0045454	cell redox homeostasis	39	39	GO:0019725, GO:0050794	cellular homeostasis, regulation of cellular process
4	GO:0046483	heterocycle metabolic process	271	38.47	GO:0044237	cellular metabolic process
4	GO:0007018	microtubule-based movement	47	37.07	GO:0007017	microtubule-based process
4	GO:0030036	actin cytoskeleton organization	63	36.99	GO:0007010, GO:0030029	cytoskeleton organization, actin filament-based process
4	GO:0050877	neurological system process	122	35.75	GO:0003008	system process
4	GO:0044262	cellular carbohydrate metabolic process	122	35.24	GO:0044237, GO:0005975	cellular metabolic process, carbohydrate metabolic process
4	GO:0048646	anatomical structure formation involved in morphogenesis	75	34.93	GO:0009653, GO:0032502	anatomical structure morphogenesis, developmental process
4	GO:0044255	cellular lipid metabolic process	104	33.71	GO:0044237, GO:0006629	cellular metabolic process, lipid metabolic process
4	GO:0000226	microtubule cytoskeleton organization	51	33.68	GO:0007017, GO:0007010	microtubule-based process, cytoskeleton organization
4	GO:0009611	response to wounding	87	33.17	GO:0006950	response to stress
4	GO:0009888	tissue development	102	32.33	GO:0048513, GO:0048856	organ development, anatomical structure development
4	GO:0019226	transmission of nerve impulse	83	31.68	GO:0023060, GO:0007154, GO:0050877	signal transmission, cell communication, neurological system process
4	GO:0006520	cellular amino acid metabolic process	81	31.29	GO:0044106, , GO:0019752	cellular amine metabolic process, cellular amino acid and derivative metabolic process, carboxylic acid metabolic process
4	GO:0050793	regulation of developmental process	105	30.03	GO:0032502, GO:0050789	developmental process, regulation of biological process
4	GO:0043933	macromolecular complex subunit organization	202	29.52	GO:0016043	cellular component organization
4	GO:0008610	lipid biosynthetic process	67	29.33	GO:0006629, GO:0009058	lipid metabolic process, biosynthetic process
4	GO:0032879	regulation of localization	126	29	GO:0051179, GO:0050789	localization, regulation of biological process
4	GO:0051128	regulation of cellular component organization	106	28.7	GO:0050789, GO:0016043	regulation of biological process, cellular component organization
4	GO:0070271	protein complex biogenesis	131	28.28	GO:0044085	cellular component biogenesis
4	GO:0006730	one-carbon metabolic process	62	27.58	GO:0044237, GO:0044281	cellular metabolic process, small molecule metabolic process
4	GO:0042592	homeostatic process	130	26.92	GO:0065008	regulation of biological quality
4	GO:0048870	cell motility	68	26.92	GO:0040011, GO:0006928, GO:0051674	locomotion, cellular component movement, localization of cell
4	GO:0009057	macromolecule catabolic process	166	26.63	GO:0043170, GO:0009056	macromolecule metabolic process, catabolic process
4	GO:0044283	small molecule biosynthetic process	176	24.29	GO:0009058, GO:0044281	biosynthetic process, small molecule metabolic process
4	GO:0007599	hemostasis	50	23.11	GO:0050878	regulation of body fluid levels
4	GO:0040008	regulation of growth	39	22.57	GO:0040007, GO:0050789	growth, regulation of biological process
4		nucleobase, nucleoside and nucleotide metabolic process	265	22.43	, GO:0044281	nucleobase, nucleoside, nucleotide and nucleic acid metabolic process, small molecule metabolic process
4	GO:0044093	positive regulation of molecular function	114	22.39	GO:0065009	regulation of molecular function
4	GO:0010324	membrane invagination	51	22.34	GO:0016044	cellular membrane organization
4	GO:0016337	cell-cell adhesion	34	22.2	GO:0007155	cell adhesion
4	GO:0006952	defense response	60	22.1	GO:0006950	response to stress
4	GO:0022900	electron transport chain	34	21.91	GO:0006091,	generation of precursor metabolites and energy, oxidation reduction
4	GO:0042180	cellular ketone metabolic process	159	21.8	GO:0044237, GO:0044281	cellular metabolic process, small molecule metabolic process
4	GO:0061024	membrane organization	92	21.05	GO:0016043	cellular component organization
4	GO:0006066	alcohol metabolic process	107	20.59	GO:0044281	small molecule metabolic process
4	GO:0044092	negative regulation of molecular function	86	20.05	GO:0065009	regulation of molecular function
4	GO:0007389	pattern specification process	47	19.88	GO:0007275, GO:0032502	multicellular organismal development, developmental process
4	GO:0009308	amine metabolic process	112	19.25	GO:0006807	nitrogen compound metabolic process
4	GO:0015980	energy derivation by oxidation of organic compounds	64	18.68	GO:0006091	generation of precursor metabolites and energy
4	GO:0007626	locomotory behavior	33	18.52	GO:0007610	behavior
4	GO:0051186	cofactor metabolic process	89	17.55	GO:0044237	cellular metabolic process
4	GO:0009725	response to hormone stimulus	52	17.23	GO:0010033, GO:0009719	response to organic substance, response to endogenous stimulus
4	GO:0070887	cellular response to chemical stimulus	76	16.6	GO:0042221, GO:0051716	response to chemical stimulus, cellular response to stimulus
4	GO:0006082	organic acid metabolic process	153	16.26	GO:0044237, GO:0044281	cellular metabolic process, small molecule metabolic process
4	GO:0023061	signal release	31	14.51	GO:0023060, GO:0003001,	signal transmission, generation of a signal involved in cell-cell signaling, signaling process
4	GO:0061061	muscle structure development	43	14.46	GO:0048856	anatomical structure development
4	GO:0010035	response to inorganic substance	36	13.95	GO:0042221	response to chemical stimulus
4	GO:0044282	small molecule catabolic process	205	13.95	GO:0009056, GO:0044281	catabolic process, small molecule metabolic process
4	GO:0035295	tube development	37	13.4	GO:0007275, GO:0048856	multicellular organismal development, anatomical structure development
4	GO:0006644	phospholipid metabolic process	38	13.24	GO:0019637, GO:0044255	organophosphate metabolic process, cellular lipid metabolic process
4	GO:0006725	cellular aromatic compound metabolic process	38	12.86	GO:0044237	cellular metabolic process
4	GO:0002682	regulation of immune system process	53	12.16	GO:0050789, GO:0002376	regulation of biological process, immune system process
4	GO:0051098	regulation of binding	42	11.51	GO:0065009	regulation of molecular function
4	GO:0048583	regulation of response to stimulus	66	11.13	GO:0050789, GO:0050896	regulation of biological process, response to stimulus
4	GO:0046649	lymphocyte activation	26	11.04	GO:0045321	leukocyte activation
4		reproductive process in a multicellular organism	33	10.48	GO:0022414, GO:0032504, GO:0032501	reproductive process, multicellular organism reproduction, multicellular organismal process
4	GO:0007276	gamete generation	26	10.43	, GO:0019953	reproductive process in a multicellular organism, sexual reproduction
4	GO:0003013	circulatory system process	30	9.94	GO:0003008	system process
4	GO:0045087	innate immune response	26	9.9	GO:0006955, GO:0006952	immune response, defense response
4	GO:0032535	regulation of cellular component size	52	9.37	GO:0090066	regulation of anatomical structure size
4	GO:0071495	cellular response to endogenous stimulus	44	9.36	GO:0009719	response to endogenous stimulus
4	GO:0044087	regulation of cellular component biogenesis	38	8.88	GO:0044085, GO:0050789	cellular component biogenesis, regulation of biological process
4	GO:0016051	carbohydrate biosynthetic process	33	8.83	GO:0009058, GO:0005975	biosynthetic process, carbohydrate metabolic process
4	GO:0003001	generation of a signal involved in cell-cell signaling	31	8.71	GO:0007267, , GO:0009987	cell-cell signaling, signaling process, cellular process
4	GO:0055082	cellular chemical homeostasis	62	8.63	GO:0048878, GO:0019725	chemical homeostasis, cellular homeostasis
4	GO:0022411	cellular component disassembly	52	8.42	GO:0016043	cellular component organization
4	GO:0051640	organelle localization	39	8.25	GO:0051641	cellular localization
4	GO:0016052	carbohydrate catabolic process	55	8.08	GO:0005975, GO:0009056	carbohydrate metabolic process, catabolic process
4	GO:0009991	response to extracellular stimulus	26	7.46	GO:0009605	response to external stimulus
4	GO:0090066	regulation of anatomical structure size	58	6.98	GO:0065008	regulation of biological quality
4	GO:0010817	regulation of hormone levels	30	6.2	GO:0065008	regulation of biological quality
5	GO:0044267	cellular protein metabolic process	797	276.49	GO:0019538, GO:0044260	protein metabolic process, cellular macromolecule metabolic process
5	GO:0034645	cellular macromolecule biosynthetic process	662	227.97	GO:0044260, GO:0044249, GO:0009059	cellular macromolecule metabolic process, cellular biosynthetic process, macromolecule biosynthetic process
5	GO:0090304	nucleic acid metabolic process	620	174.49		nucleobase, nucleoside, nucleotide and nucleic acid metabolic process
5	GO:0048513	organ development	336	155.99	GO:0048731, GO:0048856	system development, anatomical structure development
5	GO:0006508	proteolysis	227	128.02	GO:0019538	protein metabolic process
5		phosphate metabolic process	354	125.96	GO:0006793	phosphorus metabolic process
5	GO:0016192	vesicle-mediated transport	188	124.77	GO:0006810, GO:0009987	transport, cellular process
5	GO:0060255	regulation of macromolecule metabolic process	423	112.51	GO:0019222, GO:0043170	regulation of metabolic process, macromolecule metabolic process
5	GO:0046907	intracellular transport	229	110.98	GO:0051649, GO:0006810	establishment of localization in cell, transport
5	GO:0045184	establishment of protein localization	269	110.46	GO:0051234, GO:0008104	establishment of localization, protein localization
5	GO:0055085	transmembrane transport	165	109.3	GO:0006810, GO:0009987	transport, cellular process
5	GO:0032774	RNA biosynthetic process	324	107.4	GO:0016070, GO:0044249	RNA metabolic process, cellular biosynthetic process
5		apoptosis	171	101.29	GO:0012501	programmed cell death
5	GO:0048522	positive regulation of cellular process	290	99.25	GO:0009987, GO:0050794, GO:0048518	cellular process, regulation of cellular process, positive regulation of biological process
5		cell surface receptor linked signaling pathway	214	98.79		signaling pathway
5	GO:0031323	regulation of cellular metabolic process	459	93.73	GO:0019222, GO:0044237, GO:0050794	regulation of metabolic process, cellular metabolic process, regulation of cellular process
5	GO:0048523	negative regulation of cellular process	266	88.53	GO:0009987, GO:0050794, GO:0048519	cellular process, regulation of cellular process, negative regulation of biological process
5	GO:0006996	organelle organization	323	83.33	GO:0016043, GO:0009987	cellular component organization, cellular process
5	GO:0080090	regulation of primary metabolic process	424	81.77	GO:0019222, GO:0044238	regulation of metabolic process, primary metabolic process
5	GO:0007399	nervous system development	221	81.62	GO:0048731	system development
5	GO:0006811	ion transport	198	78.78	GO:0006810	transport
5	GO:0034613	cellular protein localization	167	75.51	GO:0070727, GO:0008104	cellular macromolecule localization, protein localization
5	GO:0009889	regulation of biosynthetic process	365	68.57	GO:0019222, GO:0009058	regulation of metabolic process, biosynthetic process
5	GO:0051171	regulation of nitrogen compound metabolic process	341	62.01	GO:0019222, GO:0006807	regulation of metabolic process, nitrogen compound metabolic process
5	GO:0006974	response to DNA damage stimulus	112	58.03	GO:0033554	cellular response to stress
5	GO:0022403	cell cycle phase	114	53.44	GO:0022402	cell cycle process
5	GO:0009887	organ morphogenesis	114	52.93	GO:0048513, GO:0009653	organ development, anatomical structure morphogenesis
5	GO:0007268	synaptic transmission	75	49.97	GO:0019226, GO:0007267	transmission of nerve impulse, cell-cell signaling
5	GO:0048468	cell development	154	47.15	GO:0048869, GO:0030154	cellular developmental process, cell differentiation
5	GO:0042127	regulation of cell proliferation	74	43.9	GO:0008283, GO:0050794	cell proliferation, regulation of cellular process
5	GO:0016477	cell migration	65	41.21	GO:0048870	cell motility
5	GO:0065003	macromolecular complex assembly	167	34.83	GO:0043933, GO:0022607	macromolecular complex subunit organization, cellular component assembly
5	GO:0030030	cell projection organization	119	34.47	GO:0016043, GO:0009987	cellular component organization, cellular process
5	GO:0032940	secretion by cell	75	34	GO:0046903, GO:0051649, GO:0009987	secretion, establishment of localization in cell, cellular process
5	GO:0048598	embryonic morphogenesis	66	33.65	, GO:0009653	embryonic development, anatomical structure morphogenesis
5	GO:0010646	regulation of cell communication	137	32.61	GO:0050794, GO:0007154	regulation of cellular process, cell communication
5	GO:0051049	regulation of transport	101	31.16	GO:0032879, GO:0006810	regulation of localization, transport
5	GO:0042060	wound healing	62	30.47	GO:0009611	response to wounding
5	GO:0034621	cellular macromolecular complex subunit organization	146	30.08	GO:0043933, GO:0009987	macromolecular complex subunit organization, cellular process
5	GO:0030163	protein catabolic process	129	30.01	GO:0019538, GO:0009057	protein metabolic process, macromolecule catabolic process
5	GO:0006096	glycolysis	30	29.36	GO:0006091, GO:0006007	generation of precursor metabolites and energy, glucose catabolic process
5	GO:0010941	regulation of cell death	129	28.72	GO:0008219, GO:0050794	cell death, regulation of cellular process
5	GO:0009261	ribonucleotide catabolic process	131	28.21	GO:0009259, GO:0009166	ribonucleotide metabolic process, nucleotide catabolic process
5	GO:0030168	platelet activation	28	27.6	GO:0007596, GO:0001775	blood coagulation, cell activation
5	GO:0009893	positive regulation of metabolic process	149	26.83	GO:0019222, GO:0008152, GO:0048518	regulation of metabolic process, metabolic process, positive regulation of biological process
5	GO:0043085	positive regulation of catalytic activity	101	26.64	GO:0050790, GO:0044093	regulation of catalytic activity, positive regulation of molecular function
5	GO:0044265	cellular macromolecule catabolic process	144	26.37	GO:0044260, GO:0044248, GO:0009057	cellular macromolecule metabolic process, cellular catabolic process, macromolecule catabolic process
5	GO:0048514	blood vessel morphogenesis	40	26.05	GO:0001568, GO:0009653	blood vessel development, anatomical structure morphogenesis
5	GO:0043436	oxoacid metabolic process	151	25.35	GO:0042180, GO:0006082	cellular ketone metabolic process, organic acid metabolic process
5	GO:0051726	regulation of cell cycle	64	25.3	GO:0007049, GO:0050794	cell cycle, regulation of cellular process
5	GO:0001525	angiogenesis	30	24.48	GO:0048646, GO:0048514	anatomical structure formation involved in morphogenesis, blood vessel morphogenesis
5		signal transmission via phosphorylation event	78	23.82	GO:0023060	signal transmission
5	GO:0045595	regulation of cell differentiation	74	23.54	GO:0030154, GO:0050794, GO:0050793	cell differentiation, regulation of cellular process, regulation of developmental process
5	GO:0046903	secretion	78	23.14	GO:0006810	transport
5	GO:0032989	cellular component morphogenesis	122	22.87	GO:0048869, GO:0009653, GO:0016043	cellular developmental process, anatomical structure morphogenesis, cellular component organization
5	GO:0044106	cellular amine metabolic process	97	22.85	GO:0034641, GO:0009308	cellular nitrogen compound metabolic process, amine metabolic process
5	GO:0022613	ribonucleoprotein complex biogenesis	57	22.83	GO:0044085, GO:0009987	cellular component biogenesis, cellular process
5	GO:0006836	neurotransmitter transport	31	22.23	GO:0006810	transport
5	GO:0043086	negative regulation of catalytic activity	68	21.93	GO:0050790, GO:0044092	regulation of catalytic activity, negative regulation of molecular function
5	GO:0046700	heterocycle catabolic process	144	21.2	GO:0046483, GO:0044248	heterocycle metabolic process, cellular catabolic process
5	GO:0007050	cell cycle arrest	33	20.84	GO:0022402	cell cycle process
5	GO:0001501	skeletal system development	40	20.74	GO:0048731	system development
5	GO:0048568	embryonic organ development	46	19.52	GO:0048513,	organ development, embryonic development
5	GO:0044271	cellular nitrogen compound biosynthetic process	155	19.1	GO:0044249, GO:0034641	cellular biosynthetic process, cellular nitrogen compound metabolic process
5	GO:0071310	cellular response to organic substance	59	18.64	GO:0010033, GO:0070887	response to organic substance, cellular response to chemical stimulus
5		embryonic development ending in birth or egg hatching	69	18.58		embryonic development
5	GO:0051094	positive regulation of developmental process	48	18.44	GO:0032502, GO:0050793, GO:0048518	developmental process, regulation of developmental process, positive regulation of biological process
5	GO:0006119	oxidative phosphorylation	39	18.19	GO:0016310, GO:0006091	phosphorylation, generation of precursor metabolites and energy
5	GO:0060341	regulation of cellular localization	50	17.97	GO:0051641, GO:0032879, GO:0050794	cellular localization, regulation of localization, regulation of cellular process
5	GO:0003002	regionalization	35	17.95	GO:0007389	pattern specification process
5	GO:0051336	regulation of hydrolase activity	64	17.7	GO:0050790	regulation of catalytic activity
5	GO:0051130	positive regulation of cellular component organization	40	17.16	GO:0051128, GO:0016043, GO:0048518	regulation of cellular component organization, cellular component organization, positive regulation of biological process
5	GO:0008015	blood circulation	30	16.57	GO:0003013	circulatory system process
5	GO:0006732	coenzyme metabolic process	63	16.53	GO:0051186	cofactor metabolic process
5		cellular amino acid derivative metabolic process	42	16.08		cellular amino acid and derivative metabolic process
5	GO:0005996	monosaccharide metabolic process	68	15.62	GO:0044262, GO:0006066	cellular carbohydrate metabolic process, alcohol metabolic process
5	GO:0048534	hemopoietic or lymphoid organ development	39	15.62	GO:0048513, GO:0002520	organ development, immune system development
5	GO:0060429	epithelium development	52	14.97	GO:0009888	tissue development
5	GO:0050890	cognition	43	14.86	GO:0050877	neurological system process
5	GO:0009892	negative regulation of metabolic process	124	14.82	GO:0019222, GO:0008152, GO:0048519	regulation of metabolic process, metabolic process, negative regulation of biological process
5	GO:0051188	cofactor biosynthetic process	47	14.31	GO:0051186, GO:0044249	cofactor metabolic process, cellular biosynthetic process
5	GO:0022603	regulation of anatomical structure morphogenesis	50	14	GO:0009653, GO:0050793	anatomical structure morphogenesis, regulation of developmental process
5	GO:0051101	regulation of DNA binding	33	13.62	GO:0051098	regulation of binding
5	GO:0008202	steroid metabolic process	29	13.46	GO:0006629	lipid metabolic process
5	GO:0006873	cellular ion homeostasis	61	13.39	GO:0050801, GO:0055082	ion homeostasis, cellular chemical homeostasis
5	GO:0051129	negative regulation of cellular component organization	39	12.3	GO:0051128, GO:0048519, GO:0016043	regulation of cellular component organization, negative regulation of biological process, cellular component organization
5	GO:0032870	cellular response to hormone stimulus	39	12.17	GO:0071310, GO:0071495, GO:0009725	cellular response to organic substance, cellular response to endogenous stimulus, response to hormone stimulus
5		nucleobase, nucleoside, nucleotide and nucleic acid biosynthetic process	106	12.14	, GO:0044271	nucleobase, nucleoside, nucleotide and nucleic acid metabolic process, cellular nitrogen compound biosynthetic process
5	GO:0051340	regulation of ligase activity	29	12.06	GO:0050790	regulation of catalytic activity
5	GO:0042692	muscle cell differentiation	26	12	GO:0030154, GO:0061061	cell differentiation, muscle structure development
5	GO:0006818	hydrogen transport	39	11.96	GO:0006810	transport
5	GO:0007600	sensory perception	30	11.9	GO:0050890	cognition
5	GO:0007015	actin filament organization	31	11.72	GO:0030036	actin cytoskeleton organization
5	GO:0006650	glycerophospholipid metabolic process	30	11.06	GO:0006644, GO:0046486	phospholipid metabolic process, glycerolipid metabolic process
5	GO:0048729	tissue morphogenesis	44	11	GO:0009653, GO:0009887, GO:0009888	anatomical structure morphogenesis, organ morphogenesis, tissue development
5	GO:0060627	regulation of vesicle-mediated transport	26	10.99	GO:0050794, GO:0051049, GO:0016192	regulation of cellular process, regulation of transport, vesicle-mediated transport
5	GO:0008361	regulation of cell size	33	10.9	GO:0032535	regulation of cellular component size
5	GO:0009100	glycoprotein metabolic process	42	9.95	GO:0044260	cellular macromolecule metabolic process
5	GO:0002520	immune system development	40	9.8	GO:0002376, GO:0048731	immune system process, system development
5	GO:0051050	positive regulation of transport	27	9.57	GO:0006810, GO:0051049, GO:0048518	transport, regulation of transport, positive regulation of biological process
5	GO:0043434	response to peptide hormone stimulus	28	9.52	GO:0009725	response to hormone stimulus
5	GO:0080134	regulation of response to stress	49	9.38	GO:0006950, GO:0048583	response to stress, regulation of response to stimulus
5	GO:0044057	regulation of system process	37	9.35	GO:0003008, GO:0051239	system process, regulation of multicellular organismal process
5	GO:0051093	negative regulation of developmental process	29	9.3	GO:0032502, GO:0048519, GO:0050793	developmental process, negative regulation of biological process, regulation of developmental process
5	GO:0032984	macromolecular complex disassembly	49	8.68	GO:0043933, GO:0022411	macromolecular complex subunit organization, cellular component disassembly
5	GO:0050776	regulation of immune response	37	8.6	GO:0002682, GO:0048583, GO:0006955	regulation of immune system process, regulation of response to stimulus, immune response
5	GO:0070085	glycosylation	37	8.14	GO:0005975	carbohydrate metabolic process
5	GO:0048878	chemical homeostasis	71	8	GO:0042592	homeostatic process
5	GO:0016053	organic acid biosynthetic process	38	7.96	GO:0044283, GO:0006082, GO:0044249	small molecule biosynthetic process, organic acid metabolic process, cellular biosynthetic process
5	GO:0032880	regulation of protein localization	26	7.76	GO:0032879, GO:0008104	regulation of localization, protein localization
5	GO:0002684	positive regulation of immune system process	33	7.75	GO:0002376, GO:0002682, GO:0048518	immune system process, regulation of immune system process, positive regulation of biological process
5	GO:0051338	regulation of transferase activity	54	7.29	GO:0050790	regulation of catalytic activity
5		nucleobase, nucleoside, nucleotide and nucleic acid catabolic process	138	7.3	, GO:0044270	nucleobase, nucleoside, nucleotide and nucleic acid metabolic process, cellular nitrogen compound catabolic process
5	GO:0048584	positive regulation of response to stimulus	29	7	GO:0048583, GO:0050896, GO:0048518	regulation of response to stimulus, response to stimulus, positive regulation of biological process
5	GO:0051187	cofactor catabolic process	26	6.7	GO:0044248, GO:0051186	cellular catabolic process, cofactor metabolic process
5	GO:0051656	establishment of organelle localization	30	6.55	GO:0051234, GO:0051640	establishment of localization, organelle localization
5	GO:0046164	alcohol catabolic process	44	6.19	GO:0044282, GO:0006066	small molecule catabolic process, alcohol metabolic process
5	GO:0044270	cellular nitrogen compound catabolic process	143	5.67	GO:0044248, GO:0034641	cellular catabolic process, cellular nitrogen compound metabolic process
6	GO:0006412	translation	236	184.15	GO:0034645, GO:0010467, GO:0044267	cellular macromolecule biosynthetic process, gene expression, cellular protein metabolic process
6	GO:0015031	protein transport	266	180.63	GO:0045184, GO:0006810	establishment of protein localization, transport
6	GO:0006351	transcription, DNA-dependent	323	177	, GO:0032774	transcription, RNA biosynthetic process
6	GO:0016310	phosphorylation	292	161.96		phosphate metabolic process
6	GO:0016070	RNA metabolic process	507	161.17	GO:0090304, GO:0044260	nucleic acid metabolic process, cellular macromolecule metabolic process
6	GO:0036211	protein modification process	451	147.07	GO:0043412, GO:0044267	macromolecule modification, cellular protein metabolic process
6	GO:0031326	regulation of cellular biosynthetic process	365	113.68	GO:0044249, GO:0031323, GO:0009889	cellular biosynthetic process, regulation of cellular metabolic process, regulation of biosynthetic process
6	GO:0010556	regulation of macromolecule biosynthetic process	348	106.38	GO:0009059, GO:0060255, GO:0009889	macromolecule biosynthetic process, regulation of macromolecule metabolic process, regulation of biosynthetic process
6	GO:0010468	regulation of gene expression	359	105.95	GO:0010467, GO:0060255	gene expression, regulation of macromolecule metabolic process
6	GO:0006396	RNA processing	163	105.61	GO:0016070, GO:0010467	RNA metabolic process, gene expression
6	GO:0007264	small GTPase mediated signal transduction	125	103.79		intracellular signaling pathway
6	GO:0006886	intracellular protein transport	140	95.41	GO:0015031, GO:0034613, GO:0046907	protein transport, cellular protein localization, intracellular transport
6	GO:0006457	protein folding	103	95.2	GO:0044267	cellular protein metabolic process
6		regulation of nucleobase, nucleoside, nucleotide and nucleic acid metabolic process	323	89.46	, GO:0051171, GO:0080090, GO:0031323	nucleobase, nucleoside, nucleotide and nucleic acid metabolic process, regulation of nitrogen compound metabolic process, regulation of primary metabolic process, regulation of cellular metabolic process
6	GO:0006259	DNA metabolic process	140	76.16	GO:0090304, GO:0044260	nucleic acid metabolic process, cellular macromolecule metabolic process
6	GO:0016071	mRNA metabolic process	114	67.91	GO:0016070	RNA metabolic process
6	GO:0006281	DNA repair	82	64.31	GO:0006974, GO:0006259	response to DNA damage stimulus, DNA metabolic process
6		G-protein coupled receptor protein signaling pathway	69	58.3		cell surface receptor linked signaling pathway
6	GO:0007010	cytoskeleton organization	118	49.37	GO:0006996	organelle organization
6	GO:0006812	cation transport	138	48.46	GO:0006811	ion transport
6	GO:0009154	purine ribonucleotide catabolic process	131	47.02	GO:0009261, GO:0006195, GO:0009150	ribonucleotide catabolic process, purine nucleotide catabolic process, purine ribonucleotide metabolic process
6	GO:0006461	protein complex assembly	131	46.75	GO:0065003, GO:0070271	macromolecular complex assembly, protein complex biogenesis
6	GO:0009203	ribonucleoside triphosphate catabolic process	130	46.66	GO:0009261, GO:0009143, GO:0009199	ribonucleotide catabolic process, nucleoside triphosphate catabolic process, ribonucleoside triphosphate metabolic process
6	GO:0007417	central nervous system development	84	46.17	GO:0048731, GO:0007399	system development, nervous system development
6	GO:0043067	regulation of programmed cell death	129	45.87	GO:0012501, GO:0010941	programmed cell death, regulation of cell death
6	GO:0034220	ion transmembrane transport	80	45.82	GO:0055085, GO:0006811	transmembrane transport, ion transport
6	GO:0007507	heart development	56	44.52	GO:0048513	organ development
6	GO:0019752	carboxylic acid metabolic process	151	42.25	GO:0043436	oxoacid metabolic process
6	GO:0006260	DNA replication	59	39.77	GO:0034645, GO:0006259	cellular macromolecule biosynthetic process, DNA metabolic process
6	GO:0007243	intracellular protein kinase cascade	78	39.69	,	signal transmission via phosphorylation event, intracellular signaling pathway
6	GO:0007596	blood coagulation	50	38.52	GO:0007599, GO:0042060, GO:0050817	hemostasis, wound healing, coagulation
6	GO:0016311	dephosphorylation	66	38.51		phosphate metabolic process
6	GO:0007420	brain development	56	38.07	GO:0048513, GO:0007417	organ development, central nervous system development
6	GO:0051329	interphase of mitotic cell cycle	46	38.03	GO:0051325, GO:0000278	interphase, mitotic cell cycle
6	GO:0006897	endocytosis	51	37.23	GO:0010324, GO:0016192	membrane invagination, vesicle-mediated transport
6	GO:0032268	regulation of cellular protein metabolic process	117	36.66	GO:0044267, GO:0051246, GO:0031323	cellular protein metabolic process, regulation of protein metabolic process, regulation of cellular metabolic process
6	GO:0009117	nucleotide metabolic process	247	36.2	GO:0006753	nucleoside phosphate metabolic process
6	GO:0031325	positive regulation of cellular metabolic process	145	34.56	GO:0048522, GO:0044237, GO:0009893, GO:0031323	positive regulation of cellular process, cellular metabolic process, positive regulation of metabolic process, regulation of cellular metabolic process
6	GO:0007167	enzyme linked receptor protein signaling pathway	78	34.35		cell surface receptor linked signaling pathway
6	GO:0031175	neuron projection development	92	34.08	GO:0048666, GO:0030030	neuron development, cell projection organization
6	GO:0006887	exocytosis	50	33.98	GO:0032940, GO:0016192	secretion by cell, vesicle-mediated transport
6	GO:0048666	neuron development	101	33.39	GO:0048468, GO:0030182	cell development, neuron differentiation
6	GO:0008285	negative regulation of cell proliferation	39	33.38	GO:0048523, GO:0008283, GO:0042127	negative regulation of cellular process, cell proliferation, regulation of cell proliferation
6	GO:0010604	positive regulation of macromolecule metabolic process	133	33.12	GO:0009893, GO:0060255, GO:0043170	positive regulation of metabolic process, regulation of macromolecule metabolic process, macromolecule metabolic process
6	GO:0022008	neurogenesis	143	32.97	GO:0030154, GO:0007399	cell differentiation, nervous system development
6	GO:0000902	cell morphogenesis	114	32.59	GO:0032989	cellular component morphogenesis
6	GO:0006163	purine nucleotide metabolic process	209	32.33	GO:0046483, GO:0009117	heterocycle metabolic process, nucleotide metabolic process
6	GO:0042254	ribosome biogenesis	45	31.5	GO:0022613	ribonucleoprotein complex biogenesis
6	GO:0048193	Golgi vesicle transport	41	31.14	GO:0016192, GO:0046907	vesicle-mediated transport, intracellular transport
6	GO:0043009	chordate embryonic development	69	30.97		embryonic development ending in birth or egg hatching
6	GO:0008284	positive regulation of cell proliferation	34	30.46	GO:0008283, GO:0048522, GO:0042127	cell proliferation, positive regulation of cellular process, regulation of cell proliferation
6	GO:0034622	cellular macromolecular complex assembly	110	29.82	GO:0065003, GO:0034621	macromolecular complex assembly, cellular macromolecular complex subunit organization
6	GO:0000087	M phase of mitotic cell cycle	55	28.83	GO:0000278, GO:0000279	mitotic cell cycle, M phase
6	GO:0051246	regulation of protein metabolic process	126	28.06	GO:0080090, GO:0060255, GO:0019538	regulation of primary metabolic process, regulation of macromolecule metabolic process, protein metabolic process
6	GO:0000279	M phase	75	27.94	GO:0022403	cell cycle phase
6	GO:0000904	cell morphogenesis involved in differentiation	84	27.2	GO:0048468, GO:0000902	cell development, cell morphogenesis
6	GO:0009165	nucleotide biosynthetic process	100	26.95	GO:0009117,	nucleotide metabolic process, nucleobase, nucleoside and nucleotide biosynthetic process
6	GO:0010605	negative regulation of macromolecule metabolic process	118	26.92	GO:0043170, GO:0060255, GO:0009892	macromolecule metabolic process, regulation of macromolecule metabolic process, negative regulation of metabolic process
6	GO:0044257	cellular protein catabolic process	116	26.73	GO:0044267, GO:0030163, GO:0044265	cellular protein metabolic process, protein catabolic process, cellular macromolecule catabolic process
6	GO:0051276	chromosome organization	110	26.7	GO:0006996	organelle organization
6	GO:0016055	Wnt receptor signaling pathway	41	26.69		cell surface receptor linked signaling pathway
6	GO:0048858	cell projection morphogenesis	89	25.1	GO:0000902, GO:0030030, GO:0032990	cell morphogenesis, cell projection organization, cell part morphogenesis
6	GO:0007423	sensory organ development	80	23.85	GO:0048513	organ development
6	GO:0043632	modification-dependent macromolecule catabolic process	99	23.25	GO:0044265	cellular macromolecule catabolic process
6	GO:0001568	blood vessel development	49	23.15	GO:0001944, GO:0048856	vasculature development, anatomical structure development
6	GO:0051325	interphase	47	22.95	GO:0022403	cell cycle phase
6	GO:0019318	hexose metabolic process	64	22.8	GO:0005996	monosaccharide metabolic process
6		protein amino acid glycosylation	37	22.62	GO:0009101, GO:0044262, GO:0043413, GO:0036211	glycoprotein biosynthetic process, cellular carbohydrate metabolic process, macromolecule glycosylation, protein modification process
6	GO:0009891	positive regulation of biosynthetic process	90	22.06	GO:0009893, GO:0009889, GO:0009058	positive regulation of metabolic process, regulation of biosynthetic process, biosynthetic process
6	GO:0031324	negative regulation of cellular metabolic process	119	21.94	GO:0048523, GO:0031323, GO:0044237, GO:0009892	negative regulation of cellular process, regulation of cellular metabolic process, cellular metabolic process, negative regulation of metabolic process
6	GO:0006753	nucleoside phosphate metabolic process	247	21.72		nucleobase, nucleoside and nucleotide metabolic process
6	GO:0010648	negative regulation of cell communication	63	21.62	GO:0048523, GO:0010646, GO:0007154	negative regulation of cellular process, regulation of cell communication, cell communication
6	GO:0030900	forebrain development	31	21.35	GO:0007420, GO:0048856	brain development, anatomical structure development
6		nucleobase, nucleoside and nucleotide biosynthetic process	106	20.23	, GO:0044283,	nucleobase, nucleoside and nucleotide metabolic process, small molecule biosynthetic process, nucleobase, nucleoside, nucleotide and nucleic acid biosynthetic process
6	GO:0015992	proton transport	39	19.93	GO:0006818, GO:0015672	hydrogen transport, monovalent inorganic cation transport
6	GO:0051173	positive regulation of nitrogen compound metabolic process	85	19.43	GO:0051171, GO:0009893, GO:0006807	regulation of nitrogen compound metabolic process, positive regulation of metabolic process, nitrogen compound metabolic process
6	GO:0045597	positive regulation of cell differentiation	36	19.12	GO:0030154, GO:0051094, GO:0045595, GO:0048522	cell differentiation, positive regulation of developmental process, regulation of cell differentiation, positive regulation of cellular process
6	GO:0009166	nucleotide catabolic process	135	18.86	GO:0009117,	nucleotide metabolic process, nucleobase, nucleoside and nucleotide catabolic process
6	GO:0006631	fatty acid metabolic process	35	18.79	GO:0044255, GO:0032787	cellular lipid metabolic process, monocarboxylic acid metabolic process
6	GO:0060548	negative regulation of cell death	58	17.58	GO:0048523, GO:0008219, GO:0010941	negative regulation of cellular process, cell death, regulation of cell death
6	GO:0048285	organelle fission	58	17.42	GO:0006996	organelle organization
6	GO:0034660	ncRNA metabolic process	59	17.34	GO:0016070	RNA metabolic process
6	GO:0043269	regulation of ion transport	32	16.61	GO:0006811, GO:0051049	ion transport, regulation of transport
6	GO:0001944	vasculature development	50	16.1	GO:0048513	organ development
6	GO:0032990	cell part morphogenesis	91	15.88	GO:0032989	cellular component morphogenesis
6	GO:0045333	cellular respiration	41	15.71	GO:0015980	energy derivation by oxidation of organic compounds
6	GO:0048562	embryonic organ morphogenesis	31	15.65	GO:0048568, GO:0048598, GO:0009887	embryonic organ development, embryonic morphogenesis, organ morphogenesis
6	GO:0009890	negative regulation of biosynthetic process	84	15.41	GO:0009058, GO:0009892, GO:0009889	biosynthetic process, negative regulation of metabolic process, regulation of biosynthetic process
6		protein localization in organelle	60	15.08	GO:0034613	cellular protein localization
6	GO:0006820	anion transport	29	14.85	GO:0006811	ion transport
6	GO:0030031	cell projection assembly	26	14.7	GO:0022607, GO:0030030	cellular component assembly, cell projection organization
6	GO:0010647	positive regulation of cell communication	51	14.6	GO:0010646, GO:0048522, GO:0007154	regulation of cell communication, positive regulation of cellular process, cell communication
6	GO:0006310	DNA recombination	26	14.59	GO:0006259	DNA metabolic process
6	GO:0051046	regulation of secretion	34	14.27	GO:0046903, GO:0051049	secretion, regulation of transport
6	GO:0019320	hexose catabolic process	38	13.91	GO:0019318, GO:0046365	hexose metabolic process, monosaccharide catabolic process
6	GO:0002009	morphogenesis of an epithelium	37	13.71	GO:0060429, GO:0048729	epithelium development, tissue morphogenesis
6	GO:0043241	protein complex disassembly	46	13.67	GO:0032984	macromolecular complex disassembly
6	GO:0043413	macromolecule glycosylation	37	13.57	GO:0043412, GO:0070085	macromolecule modification, glycosylation
6	GO:0009101	glycoprotein biosynthetic process	37	13.57	GO:0034645, GO:0009100	cellular macromolecule biosynthetic process, glycoprotein metabolic process
6	GO:0010942	positive regulation of cell death	58	13.35	GO:0048522, GO:0008219, GO:0010941	positive regulation of cellular process, cell death, regulation of cell death
6	GO:0046394	carboxylic acid biosynthetic process	38	13.26	GO:0016053, GO:0019752	organic acid biosynthetic process, carboxylic acid metabolic process
6	GO:0051169	nuclear transport	50	13.15	GO:0046907	intracellular transport
6	GO:0051172	negative regulation of nitrogen compound metabolic process	75	13.1	GO:0006807, GO:0051171, GO:0009892	nitrogen compound metabolic process, regulation of nitrogen compound metabolic process, negative regulation of metabolic process
6	GO:0007005	mitochondrion organization	29	12.99	GO:0006996	organelle organization
6	GO:0007517	muscle organ development	29	12.83	GO:0048513, GO:0061061	organ development, muscle structure development
6	GO:0009108	coenzyme biosynthetic process	29	12.17	GO:0006732, GO:0051188	coenzyme metabolic process, cofactor biosynthetic process
6		nucleobase, nucleoside and nucleotide catabolic process	138	12.16	, GO:0044282,	nucleobase, nucleoside and nucleotide metabolic process, small molecule catabolic process, nucleobase, nucleoside, nucleotide and nucleic acid catabolic process
6	GO:0060284	regulation of cell development	48	12.16	GO:0045595, GO:0048468	regulation of cell differentiation, cell development
6	GO:0031344	regulation of cell projection organization	31	11.6	GO:0051128, GO:0030030, GO:0050794	regulation of cellular component organization, cell projection organization, regulation of cellular process
6	GO:0071375	cellular response to peptide hormone stimulus	26	11.54	GO:0043434, GO:0032870	response to peptide hormone stimulus, cellular response to hormone stimulus
6	GO:0030003	cellular cation homeostasis	41	11.46	GO:0055080, GO:0006873	cation homeostasis, cellular ion homeostasis
6		DNA damage response, signal transduction	28	11.07	GO:0006974,	response to DNA damage stimulus, intracellular signaling pathway
6	GO:0007346	regulation of mitotic cell cycle	34	10.65	GO:0051726, GO:0000278	regulation of cell cycle, mitotic cell cycle
6	GO:0034623	cellular macromolecular complex disassembly	48	10.55	GO:0032984, GO:0034621	macromolecular complex disassembly, cellular macromolecular complex subunit organization
6	GO:0051960	regulation of nervous system development	42	10.52	GO:0007399, GO:0051239, GO:0050793	nervous system development, regulation of multicellular organismal process, regulation of developmental process
6	GO:0022604	regulation of cell morphogenesis	30	10.45	GO:0000902, GO:0051128, GO:0050794, GO:0022603	cell morphogenesis, regulation of cellular component organization, regulation of cellular process, regulation of anatomical structure morphogenesis
6	GO:0031347	regulation of defense response	33	10.03	GO:0080134, GO:0006952	regulation of response to stress, defense response
6	GO:0009116	nucleoside metabolic process	30	9.8		nucleobase, nucleoside and nucleotide metabolic process
6	GO:0046365	monosaccharide catabolic process	40	9.06	GO:0046164, GO:0044275, GO:0005996	alcohol catabolic process, cellular carbohydrate catabolic process, monosaccharide metabolic process
6	GO:0046486	glycerolipid metabolic process	35	8.95	GO:0044255	cellular lipid metabolic process
6	GO:0050801	ion homeostasis	65	8.9	GO:0048878	chemical homeostasis
6	GO:0033043	regulation of organelle organization	49	8.62	GO:0051128, GO:0050794, GO:0006996	regulation of cellular component organization, regulation of cellular process, organelle organization
6	GO:0010564	regulation of cell cycle process	33	8.21	GO:0051726, GO:0022402	regulation of cell cycle, cell cycle process
6	GO:0044275	cellular carbohydrate catabolic process	48	8.13	GO:0044262, GO:0016052	cellular carbohydrate metabolic process, carbohydrate catabolic process
6	GO:0051174	regulation of phosphorus metabolic process	77	8.09	GO:0006793, GO:0031323	phosphorus metabolic process, regulation of cellular metabolic process
6	GO:0071103	DNA conformation change	26	6.77	GO:0009987	cellular process
7	GO:0006355	regulation of transcription, DNA-dependent	279	212.67	GO:0006351, GO:0051252,	transcription, DNA-dependent, regulation of RNA metabolic process, regulation of transcription
7	GO:0043687	post-translational protein modification	387	202.35	GO:0036211	protein modification process
7	GO:0051252	regulation of RNA metabolic process	287	130.73	GO:0016070, , GO:0060255	RNA metabolic process, regulation of nucleobase, nucleoside, nucleotide and nucleic acid metabolic process, regulation of macromolecule metabolic process
7		protein amino acid phosphorylation	151	125.67	GO:0016310, GO:0043687	phosphorylation, post-translational protein modification
7	GO:0009207	purine ribonucleoside triphosphate catabolic process	130	77.76	GO:0009205, GO:0009154, GO:0009203, GO:0009146	purine ribonucleoside triphosphate metabolic process, purine ribonucleotide catabolic process, ribonucleoside triphosphate catabolic process, purine nucleoside triphosphate catabolic process
7		regulation of apoptosis	127	74.16	GO:0043067,	regulation of programmed cell death, apoptosis
7	GO:0006366	transcription from RNA polymerase II promoter	115	70.17	GO:0006351	transcription, DNA-dependent
7	GO:0006413	translational initiation	59	53	GO:0006412, GO:0009987	translation, cellular process
7	GO:0015672	monovalent inorganic cation transport	92	50.88	GO:0006812	cation transport
7	GO:0030001	metal ion transport	91	50.53	GO:0006812	cation transport
7		protein amino acid dephosphorylation	56	46.48	GO:0043687, GO:0016311	post-translational protein modification, dephosphorylation
7	GO:0051603	proteolysis involved in cellular protein catabolic process	116	44.56	GO:0044257, GO:0006508	cellular protein catabolic process, proteolysis
7	GO:0007067	mitosis	55	44.06	GO:0022403, GO:0000087, GO:0000280	cell cycle phase, M phase of mitotic cell cycle, nuclear division
7	GO:0007169	transmembrane receptor protein tyrosine kinase signaling pathway	59	42.22	GO:0007167	enzyme linked receptor protein signaling pathway
7	GO:0009150	purine ribonucleotide metabolic process	191	41.79	GO:0009259, GO:0006163	ribonucleotide metabolic process, purine nucleotide metabolic process
7	GO:0006414	translational elongation	47	40.84	GO:0034645, GO:0006412	cellular macromolecule biosynthetic process, translation
7	GO:0030182	neuron differentiation	124	39.67	GO:0030154, GO:0048699	cell differentiation, generation of neurons
7	GO:0009144	purine nucleoside triphosphate metabolic process	181	38.58	GO:0009141, GO:0006163	nucleoside triphosphate metabolic process, purine nucleotide metabolic process
7	GO:0031328	positive regulation of cellular biosynthetic process	90	35.76	GO:0044249, GO:0031326, GO:0031325, GO:0009891	cellular biosynthetic process, regulation of cellular biosynthetic process, positive regulation of cellular metabolic process, positive regulation of biosynthetic process
7	GO:0051253	negative regulation of RNA metabolic process	70	33.96	GO:0051252, , GO:0016070, GO:0010605	regulation of RNA metabolic process, negative regulation of nucleobase, nucleoside, nucleotide and nucleic acid metabolic process, RNA metabolic process, negative regulation of macromolecule metabolic process
7		MAPKKK cascade	46	33.02	GO:0007243	intracellular protein kinase cascade
7	GO:0048699	generation of neurons	131	32.5	GO:0022008	neurogenesis
7	GO:0048812	neuron projection morphogenesis	75	32.08	GO:0048858, GO:0031175	cell projection morphogenesis, neuron projection development
7	GO:0051254	positive regulation of RNA metabolic process	65	30.6	GO:0016070, GO:0051252, GO:0010604,	RNA metabolic process, regulation of RNA metabolic process, positive regulation of macromolecule metabolic process, positive regulation of nucleobase, nucleoside, nucleotide and nucleic acid metabolic process
7	GO:0043623	cellular protein complex assembly	71	30.5	GO:0034622, GO:0006461	cellular macromolecular complex assembly, protein complex assembly
7	GO:0048667	cell morphogenesis involved in neuron differentiation	71	29.04	GO:0048666, GO:0000904	neuron development, cell morphogenesis involved in differentiation
7	GO:0070647	protein modification by small protein conjugation or removal	98	28.93	GO:0036211	protein modification process
7	GO:0006195	purine nucleotide catabolic process	132	28.8	GO:0046700, GO:0006163, GO:0009166	heterocycle catabolic process, purine nucleotide metabolic process, nucleotide catabolic process
7	GO:0009143	nucleoside triphosphate catabolic process	131	28.35	GO:0009141, GO:0009166	nucleoside triphosphate metabolic process, nucleotide catabolic process
7	GO:0010557	positive regulation of macromolecule biosynthetic process	80	27.98	GO:0010556, GO:0009059, GO:0010604, GO:0009891	regulation of macromolecule biosynthetic process, macromolecule biosynthetic process, positive regulation of macromolecule metabolic process, positive regulation of biosynthetic process
7	GO:0006325	chromatin organization	94	27.31	GO:0051276	chromosome organization
7	GO:0006006	glucose metabolic process	57	26.64	GO:0019318	hexose metabolic process
7	GO:0016570	histone modification	52	26.59	GO:0043687, GO:0016569	post-translational protein modification, covalent chromatin modification
7	GO:0000280	nuclear division	55	26.43	GO:0048285	organelle fission
7	GO:0043069	negative regulation of programmed cell death	56	25.96	GO:0043067, GO:0012501, GO:0060548	regulation of programmed cell death, programmed cell death, negative regulation of cell death
7	GO:0031327	negative regulation of cellular biosynthetic process	84	25.68	GO:0044249, GO:0031326, GO:0031324, GO:0009890	cellular biosynthetic process, regulation of cellular biosynthetic process, negative regulation of cellular metabolic process, negative regulation of biosynthetic process
7	GO:0001654	eye development	58	25.13	GO:0007423	sensory organ development
7	GO:0010558	negative regulation of macromolecule biosynthetic process	82	24.86	GO:0010556, GO:0009059, GO:0010605, GO:0009890	regulation of macromolecule biosynthetic process, macromolecule biosynthetic process, negative regulation of macromolecule metabolic process, negative regulation of biosynthetic process
7	GO:0010608	posttranscriptional regulation of gene expression	59	24.59	GO:0010468	regulation of gene expression
7	GO:0007265	Ras protein signal transduction	36	24.32	GO:0007264	small GTPase mediated signal transduction
7	GO:0032787	monocarboxylic acid metabolic process	63	23.67	GO:0019752	carboxylic acid metabolic process
7	GO:0031399	regulation of protein modification process	67	23.39	GO:0032268, GO:0036211	regulation of cellular protein metabolic process, protein modification process
7		positive regulation of nucleobase, nucleoside, nucleotide and nucleic acid metabolic process	77	23.03	GO:0051173, , , GO:0031325	positive regulation of nitrogen compound metabolic process, nucleobase, nucleoside, nucleotide and nucleic acid metabolic process, regulation of nucleobase, nucleoside, nucleotide and nucleic acid metabolic process, positive regulation of cellular metabolic process
7	GO:0043068	positive regulation of programmed cell death	58	22.25	GO:0043067, GO:0012501, GO:0010942	regulation of programmed cell death, programmed cell death, positive regulation of cell death
7	GO:0006913	nucleocytoplasmic transport	50	21.91	GO:0051169	nuclear transport
7	GO:0010629	negative regulation of gene expression	75	21.88	GO:0010467, GO:0010468, GO:0010605	gene expression, regulation of gene expression, negative regulation of macromolecule metabolic process
7	GO:0001701	in utero embryonic development	29	21.88	GO:0043009	chordate embryonic development
7		negative regulation of nucleobase, nucleoside, nucleotide and nucleic acid metabolic process	75	21.84	GO:0051172, GO:0031324, ,	negative regulation of nitrogen compound metabolic process, negative regulation of cellular metabolic process, nucleobase, nucleoside, nucleotide and nucleic acid metabolic process, regulation of nucleobase, nucleoside, nucleotide and nucleic acid metabolic process
7	GO:0030097	hemopoiesis	38	21.43	GO:0048534	hemopoietic or lymphoid organ development
7	GO:0051259	protein oligomerization	35	20.84	GO:0006461	protein complex assembly
7	GO:0018193	peptidyl-amino acid modification	60	20.3	GO:0036211	protein modification process
7	GO:0010628	positive regulation of gene expression	68	20.22	GO:0010467, GO:0010468, GO:0010604	gene expression, regulation of gene expression, positive regulation of macromolecule metabolic process
7	GO:0051438	regulation of ubiquitin-protein ligase activity	29	20.1	GO:0031396, GO:0051340	regulation of protein ubiquitination, regulation of ligase activity
7	GO:0032270	positive regulation of cellular protein metabolic process	58	18.89	GO:0032268, GO:0051247, GO:0044267, GO:0031325	regulation of cellular protein metabolic process, positive regulation of protein metabolic process, cellular protein metabolic process, positive regulation of cellular metabolic process
7	GO:0006164	purine nucleotide biosynthetic process	75	18.86	GO:0009165, GO:0006163	nucleotide biosynthetic process, purine nucleotide metabolic process
7	GO:0010627	regulation of intracellular protein kinase cascade	48	17.05	GO:0007243,	intracellular protein kinase cascade, regulation of signaling pathway
7	GO:0043624	cellular protein complex disassembly	45	16.26	GO:0043241, GO:0034623	protein complex disassembly, cellular macromolecular complex disassembly
7	GO:0015988	energy coupled proton transport, against electrochemical gradient	27	16.2	GO:0015992, GO:0034220	proton transport, ion transmembrane transport
7	GO:0010740	positive regulation of intracellular protein kinase cascade	26	15.48	GO:0010627, , GO:0007243	regulation of intracellular protein kinase cascade, positive regulation of signaling pathway, intracellular protein kinase cascade
7	GO:0051345	positive regulation of hydrolase activity	40	14.94	GO:0043085, GO:0051336	positive regulation of catalytic activity, regulation of hydrolase activity
7	GO:0051056	regulation of small GTPase mediated signal transduction	33	14.52	GO:0007264,	small GTPase mediated signal transduction, regulation of signaling pathway
7	GO:0017038	protein import	40	14.33	GO:0015031	protein transport
7	GO:0051247	positive regulation of protein metabolic process	61	14.29	GO:0019538, GO:0010604, GO:0051246	protein metabolic process, positive regulation of macromolecule metabolic process, regulation of protein metabolic process
7	GO:0050767	regulation of neurogenesis	41	14.13	GO:0022008, GO:0060284, GO:0051960, GO:0048699	neurogenesis, regulation of cell development, regulation of nervous system development, generation of neurons
7	GO:0015985	energy coupled proton transport, down electrochemical gradient	27	13.68	GO:0015992, GO:0034220	proton transport, ion transmembrane transport
7	GO:0009260	ribonucleotide biosynthetic process	64	13.6	GO:0009165, GO:0009259	nucleotide biosynthetic process, ribonucleotide metabolic process
7	GO:0019220	regulation of phosphate metabolic process	77	13.49	, GO:0051174	phosphate metabolic process, regulation of phosphorus metabolic process
7	GO:0043549	regulation of kinase activity	53	11.55	GO:0051338, GO:0042325	regulation of transferase activity, regulation of phosphorylation
7	GO:0032269	negative regulation of cellular protein metabolic process	45	10.94	GO:0032268, GO:0044267, GO:0031324, GO:0051248	regulation of cellular protein metabolic process, cellular protein metabolic process, negative regulation of cellular metabolic process, negative regulation of protein metabolic process
7	GO:0043583	ear development	27	10.68	GO:0007423	sensory organ development
7		protein localization in nucleus	26	9.45		protein localization in organelle
7	GO:0051493	regulation of cytoskeleton organization	35	9.45	GO:0033043, GO:0007010	regulation of organelle organization, cytoskeleton organization
7	GO:0009142	nucleoside triphosphate biosynthetic process	50	9.22	GO:0009165, GO:0009141	nucleotide biosynthetic process, nucleoside triphosphate metabolic process
7	GO:0043254	regulation of protein complex assembly	30	8.53	GO:0051128, GO:0006461, GO:0044087	regulation of cellular component organization, protein complex assembly, regulation of cellular component biogenesis
7	GO:0055080	cation homeostasis	45	8.32	GO:0050801	ion homeostasis
7	GO:0009124	nucleoside monophosphate biosynthetic process	30	7.94	GO:0009165, GO:0009123	nucleotide biosynthetic process, nucleoside monophosphate metabolic process
7	GO:0051248	negative regulation of protein metabolic process	45	6.8	GO:0019538, GO:0051246, GO:0010605	protein metabolic process, regulation of protein metabolic process, negative regulation of macromolecule metabolic process
7	GO:0051347	positive regulation of transferase activity	35	5.32	GO:0043085, GO:0051338	positive regulation of catalytic activity, regulation of transferase activity
8	GO:0006184	GTP catabolic process	97	96.6	GO:0046039, GO:0009207	GTP metabolic process, purine ribonucleoside triphosphate catabolic process
8	GO:0006397	mRNA processing	90	73.67	GO:0016071, GO:0006396	mRNA metabolic process, RNA processing
8	GO:0006357	regulation of transcription from RNA polymerase II promoter	89	65.94	GO:0006355, GO:0006366	regulation of transcription, DNA-dependent, transcription from RNA polymerase II promoter
8	GO:0009205	purine ribonucleoside triphosphate metabolic process	180	63.7	GO:0009199, GO:0009144, GO:0009150	ribonucleoside triphosphate metabolic process, purine nucleoside triphosphate metabolic process, purine ribonucleotide metabolic process
8	GO:0045892	negative regulation of transcription, DNA-dependent	70	56.6	GO:0051253, GO:0006355, GO:0006351,	negative regulation of RNA metabolic process, regulation of transcription, DNA-dependent, transcription, DNA-dependent, negative regulation of transcription
8	GO:0045893	positive regulation of transcription, DNA-dependent	63	48.4	GO:0006355, GO:0006351, GO:0051254,	regulation of transcription, DNA-dependent, transcription, DNA-dependent, positive regulation of RNA metabolic process, positive regulation of transcription
8	GO:0009146	purine nucleoside triphosphate catabolic process	131	47.26	GO:0009143, GO:0006195, GO:0009144	nucleoside triphosphate catabolic process, purine nucleotide catabolic process, purine nucleoside triphosphate metabolic process
8	GO:0008380	RNA splicing	80	47.17	GO:0006396	RNA processing
8	GO:0032446	protein modification by small protein conjugation	87	41.97	GO:0070647	protein modification by small protein conjugation or removal
8	GO:0007409	axonogenesis	66	41.67	GO:0048667, GO:0048812	cell morphogenesis involved in neuron differentiation, neuron projection morphogenesis
8		negative regulation of apoptosis	53	39.6	GO:0043069, ,	negative regulation of programmed cell death, regulation of apoptosis, apoptosis
8	GO:0009199	ribonucleoside triphosphate metabolic process	180	39.52	GO:0009259, GO:0009141	ribonucleotide metabolic process, nucleoside triphosphate metabolic process
8	GO:0019941	modification-dependent protein catabolic process	99	38.76	GO:0043632, GO:0051603	modification-dependent macromolecule catabolic process, proteolysis involved in cellular protein catabolic process
8		positive regulation of apoptosis	58	36.94	, GO:0043068,	regulation of apoptosis, positive regulation of programmed cell death, apoptosis
8	GO:0000398	nuclear mRNA splicing, via spliceosome	40	34.11	GO:0006397, GO:0000377	mRNA processing, RNA splicing, via transesterification reactions with bulged adenosine as nucleophile
8	GO:0006813	potassium ion transport	34	34	GO:0030001, GO:0015672	metal ion transport, monovalent inorganic cation transport
8	GO:0006200	ATP catabolic process	33	33	GO:0046034, GO:0009207	ATP metabolic process, purine ribonucleoside triphosphate catabolic process
8	GO:0051258	protein polymerization	51	32.95	GO:0043623	cellular protein complex assembly
8	GO:0006417	regulation of translation	45	31.22	GO:0032268, GO:0010556, GO:0010608, GO:0006412, GO:0031326	regulation of cellular protein metabolic process, regulation of macromolecule biosynthetic process, posttranscriptional regulation of gene expression, translation, regulation of cellular biosynthetic process
8	GO:0043010	camera-type eye development	44	28.25	GO:0001654	eye development
8	GO:0006605	protein targeting	63	27.92	GO:0006886	intracellular protein transport
8	GO:0015991	ATP hydrolysis coupled proton transport	27	27	GO:0015988	energy coupled proton transport, against electrochemical gradient
8	GO:0009259	ribonucleotide metabolic process	195	26.6	GO:0009117	nucleotide metabolic process
8	GO:0006364	rRNA processing	30	26.4	GO:0016072, GO:0042254, GO:0034470	rRNA metabolic process, ribosome biogenesis, ncRNA processing
8	GO:0048011	nerve growth factor receptor signaling pathway	26	25.6	GO:0007169	transmembrane receptor protein tyrosine kinase signaling pathway
8	GO:0009141	nucleoside triphosphate metabolic process	184	24.87	GO:0009117	nucleotide metabolic process
8	GO:0060041	retina development in camera-type eye	28	24.48	GO:0043010, GO:0048856	camera-type eye development, anatomical structure development
8	GO:0006814	sodium ion transport	26	24.2	GO:0030001, GO:0015672	metal ion transport, monovalent inorganic cation transport
8	GO:0016568	chromatin modification	68	23.58	GO:0006325	chromatin organization
8	GO:0034470	ncRNA processing	43	22.95	GO:0006396	RNA processing
8	GO:0015986	ATP synthesis coupled proton transport	27	22.8	GO:0006754, GO:0006119, GO:0015985	ATP biosynthetic process, oxidative phosphorylation, energy coupled proton transport, down electrochemical gradient
8	GO:0006007	glucose catabolic process	37	22.18	GO:0019320, GO:0006006	hexose catabolic process, glucose metabolic process
8	GO:0010498	proteasomal protein catabolic process	52	20.59	GO:0051603	proteolysis involved in cellular protein catabolic process
8	GO:0006333	chromatin assembly or disassembly	35	19.92	GO:0006325	chromatin organization
8	GO:0009152	purine ribonucleotide biosynthetic process	60	18.43	GO:0006164, GO:0009260, GO:0009150	purine nucleotide biosynthetic process, ribonucleotide biosynthetic process, purine ribonucleotide metabolic process
8	GO:0012502	induction of programmed cell death	42	18.28	GO:0043068	positive regulation of programmed cell death
8	GO:0042325	regulation of phosphorylation	71	17.89	GO:0016310, GO:0019220	phosphorylation, regulation of phosphate metabolic process
8	GO:0045859	regulation of protein kinase activity	49	16.69	GO:0043549	regulation of kinase activity
8	GO:0016072	rRNA metabolic process	30	15.84	GO:0034660	ncRNA metabolic process
8	GO:0031401	positive regulation of protein modification process	42	15.29	GO:0032270, GO:0036211, GO:0031399	positive regulation of cellular protein metabolic process, protein modification process, regulation of protein modification process
8	GO:0009201	ribonucleoside triphosphate biosynthetic process	49	15	GO:0009199, GO:0009142, GO:0009260	ribonucleoside triphosphate metabolic process, nucleoside triphosphate biosynthetic process, ribonucleotide biosynthetic process
8	GO:0031400	negative regulation of protein modification process	38	13.44	GO:0032269, GO:0031399, GO:0036211	negative regulation of cellular protein metabolic process, regulation of protein modification process, protein modification process
8	GO:0000375	RNA splicing, via transesterification reactions	41	13.28	GO:0008380	RNA splicing
8	GO:0045860	positive regulation of protein kinase activity	33	13.18	GO:0033674, GO:0045859	positive regulation of kinase activity, regulation of protein kinase activity
8	GO:0009145	purine nucleoside triphosphate biosynthetic process	49	12.84	GO:0009144, GO:0006164, GO:0009142	purine nucleoside triphosphate metabolic process, purine nucleotide biosynthetic process, nucleoside triphosphate biosynthetic process
8	GO:0046578	regulation of Ras protein signal transduction	26	12.54	GO:0051056, GO:0007265	regulation of small GTPase mediated signal transduction, Ras protein signal transduction
8	GO:0006399	tRNA metabolic process	28	9.51	GO:0034660	ncRNA metabolic process
8	GO:0033674	positive regulation of kinase activity	35	8.87	GO:0043549, GO:0051347	regulation of kinase activity, positive regulation of transferase activity
8	GO:0000075	cell cycle checkpoint	29	7.32	GO:0051726	regulation of cell cycle
8	GO:0009123	nucleoside monophosphate metabolic process	30	5.11	GO:0009117	nucleotide metabolic process
9	GO:0006511	ubiquitin-dependent protein catabolic process	99	64.59	GO:0019941	modification-dependent protein catabolic process
9	GO:0046039	GTP metabolic process	100	59.76	GO:0009205	purine ribonucleoside triphosphate metabolic process
9	GO:0016567	protein ubiquitination	79	58.95	GO:0032446, GO:0043687	protein modification by small protein conjugation, post-translational protein modification
9	GO:0046034	ATP metabolic process	80	46.41	GO:0009205	purine ribonucleoside triphosphate metabolic process
9	GO:0007411	axon guidance	38	35.82	GO:0006928, GO:0007409	cellular component movement, axonogenesis
9	GO:0043161	proteasomal ubiquitin-dependent protein catabolic process	52	34.32	GO:0010498, GO:0006511	proteasomal protein catabolic process, ubiquitin-dependent protein catabolic process
9	GO:0045944	positive regulation of transcription from RNA polymerase II promoter	34	34	GO:0045893, GO:0006357, GO:0006366	positive regulation of transcription, DNA-dependent, regulation of transcription from RNA polymerase II promoter, transcription from RNA polymerase II promoter
9	GO:0006917	induction of apoptosis	42	30.23	, GO:0012502	positive regulation of apoptosis, induction of programmed cell death
9	GO:0000122	negative regulation of transcription from RNA polymerase II promoter	30	29.6	GO:0006366, GO:0045892, GO:0006357	transcription from RNA polymerase II promoter, negative regulation of transcription, DNA-dependent, regulation of transcription from RNA polymerase II promoter
9	GO:0000413	protein peptidyl-prolyl isomerization	26	26	GO:0043687	post-translational protein modification
9	GO:0009206	purine ribonucleoside triphosphate biosynthetic process	49	21.41	GO:0009201, GO:0009205, GO:0009152, GO:0009145	ribonucleoside triphosphate biosynthetic process, purine ribonucleoside triphosphate metabolic process, purine ribonucleotide biosynthetic process, purine nucleoside triphosphate biosynthetic process
9	GO:0000377	RNA splicing, via transesterification reactions with bulged adenosine as nucleophile	40	20.47	GO:0000375	RNA splicing, via transesterification reactions
9	GO:0045664	regulation of neuron differentiation	37	16.82	GO:0030182, GO:0050767	neuron differentiation, regulation of neurogenesis
9	GO:0016569	covalent chromatin modification	52	16.56	GO:0016568	chromatin modification
10	GO:0006754	ATP biosynthetic process	46	32.68	GO:0009206, GO:0046034	purine ribonucleoside triphosphate biosynthetic process, ATP metabolic process
10	GO:0031396	regulation of protein ubiquitination	34	17.66	GO:0031399, GO:0016567	regulation of protein modification process, protein ubiquitination
10	GO:0010975	regulation of neuron projection development	26	13.44	GO:0031344, GO:0031175, GO:0045664	regulation of cell projection organization, neuron projection development, regulation of neuron differentiation
10	GO:0031398	positive regulation of protein ubiquitination	27	11.72	GO:0031396, GO:0016567, GO:0031401	regulation of protein ubiquitination, protein ubiquitination, positive regulation of protein modification process
null		signaling pathway	417	137.88	GO:0023052	signaling
null		regulation of transcription	297	136.84	, GO:0010556, GO:0010468, GO:0031326,	transcription, regulation of macromolecule biosynthetic process, regulation of gene expression, regulation of cellular biosynthetic process, regulation of nucleobase, nucleoside, nucleotide and nucleic acid metabolic process
null		transcription	349	119.67	GO:0034645, GO:0010467, GO:0090304	cellular macromolecule biosynthetic process, gene expression, nucleic acid metabolic process
null	GO:0023060	signal transmission	305	110.94		signaling process
null		intracellular signaling pathway	244	110.29		signaling pathway
null		signaling process	307	67.72	GO:0008150, GO:0023052	biological_process, signaling
null		regulation of signaling pathway	140	53.63	GO:0050789,	regulation of biological process, signaling pathway
null		negative regulation of transcription	71	34.32	, , , GO:0031327, GO:0010558, GO:0010629	regulation of transcription, negative regulation of nucleobase, nucleoside, nucleotide and nucleic acid metabolic process, transcription, negative regulation of cellular biosynthetic process, negative regulation of macromolecule biosynthetic process, negative regulation of gene expression
null		positive regulation of transcription	67	32.04	, , GO:0031328, GO:0010557, , GO:0010628	regulation of transcription, transcription, positive regulation of cellular biosynthetic process, positive regulation of macromolecule biosynthetic process, positive regulation of nucleobase, nucleoside, nucleotide and nucleic acid metabolic process, positive regulation of gene expression
null		negative regulation of signaling pathway	55	30	GO:0010648, GO:0048519, ,	negative regulation of cell communication, negative regulation of biological process, regulation of signaling pathway, signaling pathway
null		cellular amino acid and derivative metabolic process	112	27.77	GO:0044237, GO:0044238, GO:0044281	cellular metabolic process, primary metabolic process, small molecule metabolic process
null		positive regulation of signaling pathway	48	22.01	, , GO:0010647, GO:0048518	signaling pathway, regulation of signaling pathway, positive regulation of cell communication, positive regulation of biological process
null	GO:0030005	cellular di-, tri-valent inorganic cation homeostasis	36	16.35	GO:0055066, GO:0030003	di-, tri-valent inorganic cation homeostasis, cellular cation homeostasis
null		di-, tri-valent inorganic cation transport	37	12.89	GO:0006812	cation transport
null	GO:0055066	di-, tri-valent inorganic cation homeostasis	39	11.61	GO:0055080	cation homeostasis

## Sheet: Brain MF
LevelGO	Term(Acc)	Term(Name)	#Seq	Score	Parents(Acc)	Parents(Name)
1	GO:0003674	molecular_function	3737	1299.02
2	GO:0005488	binding	2753	1360.03	GO:0003674	molecular_function
2	GO:0003824	catalytic activity	1768	377.21	GO:0003674	molecular_function
2	GO:0005198	structural molecule activity	198	135.6	GO:0003674	molecular_function
2	GO:0004872	receptor activity	182	124	GO:0004871	signal transducer activity
2	GO:0060089	molecular transducer activity	239	70.88	GO:0003674	molecular_function
2	GO:0005215	transporter activity	304	69.31	GO:0003674	molecular_function
2	GO:0009055	electron carrier activity	64	64	GO:0003674	molecular_function
2	GO:0030234	enzyme regulator activity	148	42.14	GO:0003674	molecular_function
3	GO:0005515	protein binding	1235	996.53	GO:0005488	binding
3	GO:0003676	nucleic acid binding	655	426.81	GO:0005488	binding
3	GO:0016787	hydrolase activity	737	175.26	GO:0003824	catalytic activity
3	GO:0043167	ion binding	757	162.77	GO:0005488	binding
3	GO:0016491	oxidoreductase activity	319	141.91	GO:0003824	catalytic activity
3	GO:0016740	transferase activity	481	134.18	GO:0003824	catalytic activity
3	GO:0004871	signal transducer activity	239	118.13	GO:0060089	molecular transducer activity
3	GO:0003735	structural constituent of ribosome	114	114	GO:0005198	structural molecule activity
3		transcription factor activity	91	90.2	GO:0003677, GO:0030528	DNA binding, transcription regulator activity
3	GO:0008289	lipid binding	86	48.9	GO:0005488	binding
3	GO:0048037	cofactor binding	90	44.72	GO:0005488	binding
3	GO:0022892	substrate-specific transporter activity	251	37.48	GO:0005215	transporter activity
3	GO:0016874	ligase activity	119	36.07	GO:0003824	catalytic activity
3	GO:0022857	transmembrane transporter activity	239	35.25	GO:0005215	transporter activity
3	GO:0003682	chromatin binding	33	31.56	GO:0005488	binding
3	GO:0016853	isomerase activity	75	30.99	GO:0003824	catalytic activity
3	GO:0005200	structural constituent of cytoskeleton	27	27	GO:0005198	structural molecule activity
3	GO:0046906	tetrapyrrole binding	45	27	GO:0005488	binding
3	GO:0004857	enzyme inhibitor activity	59	23.25	GO:0030234	enzyme regulator activity
3	GO:0016829	lyase activity	60	21.04	GO:0003824	catalytic activity
3	GO:0008047	enzyme activator activity	37	18.09	GO:0030234	enzyme regulator activity
3	GO:0042277	peptide binding	28	17.87	GO:0005488	binding
3	GO:0031406	carboxylic acid binding	37	15.74	GO:0005488	binding
3	GO:0060589	nucleoside-triphosphatase regulator activity	48	14.11	GO:0030234	enzyme regulator activity
3	GO:0051540	metal cluster binding	28	13.2	GO:0005488	binding
3	GO:0043176	amine binding	26	12	GO:0005488	binding
4	GO:0043169	cation binding	754	267.08	GO:0043167	ion binding
4	GO:0003677	DNA binding	274	264.57	GO:0003676	nucleic acid binding
4	GO:0000166	nucleotide binding	743	217.96	GO:0005488	binding
4	GO:0003723	RNA binding	206	178.83	GO:0003676	nucleic acid binding
4	GO:0016772	transferase activity, transferring phosphorus-containing groups	259	82.96	GO:0016740	transferase activity
4	GO:0046983	protein dimerization activity	100	75	GO:0005515	protein binding
4	GO:0008092	cytoskeletal protein binding	119	71.1	GO:0005515	protein binding
4	GO:0005102	receptor binding	124	69.46	GO:0005515	protein binding
4	GO:0019899	enzyme binding	117	68.43	GO:0005515	protein binding
4	GO:0051082	unfolded protein binding	67	67	GO:0005515	protein binding
4	GO:0042802	identical protein binding	79	63	GO:0005515	protein binding
4	GO:0001882	nucleoside binding	436	62.19	GO:0005488	binding
4	GO:0019904	protein domain specific binding	76	59.4	GO:0005515	protein binding
4	GO:0008233	peptidase activity	165	58.12	GO:0016787	hydrolase activity
4	GO:0016788	hydrolase activity, acting on ester bonds	193	55.9	GO:0016787	hydrolase activity
4	GO:0020037	heme binding	43	43	GO:0046906, GO:0005506	tetrapyrrole binding, iron ion binding
4	GO:0016817	hydrolase activity, acting on acid anhydrides	289	39.21	GO:0016787	hydrolase activity
4	GO:0050662	coenzyme binding	58	38.6	GO:0048037	cofactor binding
4	GO:0008134	transcription factor binding	65	38	GO:0005515	protein binding
4	GO:0032403	protein complex binding	42	35.76	GO:0005515	protein binding
4	GO:0022891	substrate-specific transmembrane transporter activity	224	33.14	GO:0022892, GO:0022857	substrate-specific transporter activity, transmembrane transporter activity
4	GO:0008022	protein C-terminus binding	30	30	GO:0005515	protein binding
4		transmembrane receptor activity	68	29.01	GO:0004872	receptor activity
4	GO:0005543	phospholipid binding	42	28.52	GO:0008289	lipid binding
4	GO:0003712	transcription cofactor activity	42	27.8	GO:0008134, GO:0030528	transcription factor binding, transcription regulator activity
4	GO:0016705	oxidoreductase activity, acting on paired donors, with incorporation or reduction of molecular oxygen	51	27.55	GO:0016491	oxidoreductase activity
4	GO:0016757	transferase activity, transferring glycosyl groups	59	26.71	GO:0016740	transferase activity
4	GO:0031072	heat shock protein binding	27	26.2	GO:0005515	protein binding
4	GO:0004497	monooxygenase activity	33	24.2	GO:0016491	oxidoreductase activity
4	GO:0016879	ligase activity, forming carbon-nitrogen bonds	70	22.88	GO:0016874	ligase activity
4	GO:0030695	GTPase regulator activity	46	22.31	GO:0060589	nucleoside-triphosphatase regulator activity
4	GO:0051536	iron-sulfur cluster binding	28	22	GO:0051540	metal cluster binding
4	GO:0008565	protein transporter activity	29	21.8	GO:0022892	substrate-specific transporter activity
4	GO:0016614	oxidoreductase activity, acting on CH-OH group of donors	46	19.32	GO:0016491	oxidoreductase activity
4	GO:0016859	cis-trans isomerase activity	31	18.6	GO:0016853	isomerase activity
4	GO:0019842	vitamin binding	36	16.2	GO:0005488	binding
4	GO:0016741	transferase activity, transferring one-carbon groups	42	14.83	GO:0016740	transferase activity
4	GO:0017171	serine hydrolase activity	33	13.44	GO:0016787	hydrolase activity
4	GO:0030414	peptidase inhibitor activity	32	13.33	GO:0004857	enzyme inhibitor activity
4	GO:0016820	hydrolase activity, acting on acid anhydrides, catalyzing transmembrane movement of substances	45	13.21	GO:0016817, GO:0022857	hydrolase activity, acting on acid anhydrides, transmembrane transporter activity
4		oxidoreductase activity, acting on sulfur group of donors	27	12.24	GO:0016491	oxidoreductase activity
4	GO:0022804	active transmembrane transporter activity	87	11.57	GO:0022857	transmembrane transporter activity
4	GO:0016651	oxidoreductase activity, acting on NADH or NADPH	32	11.48	GO:0016491	oxidoreductase activity
4	GO:0016798	hydrolase activity, acting on glycosyl bonds	28	9.68	GO:0016787	hydrolase activity
4	GO:0022803	passive transmembrane transporter activity	90	8.47	GO:0022857	transmembrane transporter activity
4	GO:0016746	transferase activity, transferring acyl groups	32	6.01	GO:0016740	transferase activity
5	GO:0046872	metal ion binding	739	422.14	GO:0043169	cation binding
5	GO:0017076	purine nucleotide binding	600	138.5	GO:0000166	nucleotide binding
5	GO:0032553	ribonucleotide binding	585	134.61	GO:0000166	nucleotide binding
5	GO:0001883	purine nucleoside binding	436	103.65	GO:0001882	nucleoside binding
5	GO:0016301	kinase activity	205	101.39	GO:0016772	transferase activity, transferring phosphorus-containing groups
5	GO:0016773	phosphotransferase activity, alcohol group as acceptor	156	67.85	GO:0016772	transferase activity, transferring phosphorus-containing groups
5	GO:0043565	sequence-specific DNA binding	70	67.08	GO:0003677	DNA binding
5	GO:0070011	peptidase activity, acting on L-amino acid peptides	147	66.86	GO:0008233	peptidase activity
5	GO:0003779	actin binding	63	58.6	GO:0008092	cytoskeletal protein binding
5	GO:0016818	hydrolase activity, acting on acid anhydrides, in phosphorus-containing anhydrides	284	51.11	GO:0016817	hydrolase activity, acting on acid anhydrides
5	GO:0046982	protein heterodimerization activity	50	50	GO:0046983	protein dimerization activity
5	GO:0008135	translation factor activity, nucleic acid binding	78	46.61	GO:0003676	nucleic acid binding
5	GO:0015075	ion transmembrane transporter activity	203	43.45	GO:0022891	substrate-specific transmembrane transporter activity
5	GO:0042803	protein homodimerization activity	40	40	GO:0046983, GO:0042802	protein dimerization activity, identical protein binding
5	GO:0042578	phosphoric ester hydrolase activity	102	34.42	GO:0016788	hydrolase activity, acting on ester bonds
5	GO:0016616	oxidoreductase activity, acting on the CH-OH group of donors, NAD or NADP as acceptor	45	31	GO:0016614	oxidoreductase activity, acting on CH-OH group of donors
5	GO:0003755	peptidyl-prolyl cis-trans isomerase activity	31	31	GO:0016859	cis-trans isomerase activity
5	GO:0016881	acid-amino acid ligase activity	63	30.97	GO:0016879	ligase activity, forming carbon-nitrogen bonds
5	GO:0019900	kinase binding	42	26.1	GO:0019899	enzyme binding
5	GO:0008168	methyltransferase activity	41	24.11	GO:0016741	transferase activity, transferring one-carbon groups
5	GO:0015631	tubulin binding	34	22.96	GO:0008092	cytoskeletal protein binding
5	GO:0008236	serine-type peptidase activity	33	22.4	GO:0017171, GO:0070011	serine hydrolase activity, peptidase activity, acting on L-amino acid peptides
5	GO:0022838	substrate-specific channel activity	89	21.27	GO:0022891, GO:0015267	substrate-specific transmembrane transporter activity, channel activity
5	GO:0016758	transferase activity, transferring hexosyl groups	36	19.35	GO:0016757	transferase activity, transferring glycosyl groups
5	GO:0004866	endopeptidase inhibitor activity	30	18.88	GO:0030414	peptidase inhibitor activity
5	GO:0016779	nucleotidyltransferase activity	45	18.55	GO:0016772	transferase activity, transferring phosphorus-containing groups
5	GO:0004518	nuclease activity	39	17.36	GO:0016788	hydrolase activity, acting on ester bonds
5	GO:0005083	small GTPase regulator activity	30	16.18	GO:0030695	GTPase regulator activity
5	GO:0004930	G-protein coupled receptor activity	26	15.43		transmembrane receptor activity
5	GO:0015267	channel activity	90	14.12	GO:0022803	passive transmembrane transporter activity
5	GO:0042626	ATPase activity, coupled to transmembrane movement of substances	40	13.69	GO:0016820, GO:0043492, GO:0015405	hydrolase activity, acting on acid anhydrides, catalyzing transmembrane movement of substances, ATPase activity, coupled to movement of substances, P-P-bond-hydrolysis-driven transmembrane transporter activity
5	GO:0015399	primary active transmembrane transporter activity	50	8.53	GO:0022804	active transmembrane transporter activity
5	GO:0015291	secondary active transmembrane transporter activity	32	7.61	GO:0022804	active transmembrane transporter activity
5	GO:0016747	transferase activity, transferring acyl groups other than amino-acyl groups	27	7.02	GO:0016746	transferase activity, transferring acyl groups
6	GO:0032555	purine ribonucleotide binding	585	220.75	GO:0017076, GO:0032553	purine nucleotide binding, ribonucleotide binding
6	GO:0046914	transition metal ion binding	360	206.36	GO:0046872	metal ion binding
6	GO:0005509	calcium ion binding	164	164	GO:0046872	metal ion binding
6	GO:0030554	adenyl nucleotide binding	423	157.75	GO:0017076, GO:0001883	purine nucleotide binding, purine nucleoside binding
6	GO:0016462	pyrophosphatase activity	283	83.52	GO:0016818	hydrolase activity, acting on acid anhydrides, in phosphorus-containing anhydrides
6	GO:0004672	protein kinase activity	128	80.81	GO:0016301, GO:0016773	kinase activity, phosphotransferase activity, alcohol group as acceptor
6	GO:0019001	guanyl nucleotide binding	188	73.08	GO:0017076	purine nucleotide binding
6	GO:0000287	magnesium ion binding	57	57	GO:0046872	metal ion binding
6	GO:0003743	translation initiation factor activity	56	56	GO:0008135	translation factor activity, nucleic acid binding
6	GO:0004175	endopeptidase activity	90	52.8	GO:0070011	peptidase activity, acting on L-amino acid peptides
6	GO:0016791	phosphatase activity	85	47.13	GO:0042578	phosphoric ester hydrolase activity
6	GO:0008324	cation transmembrane transporter activity	144	38.42	GO:0015075	ion transmembrane transporter activity
6	GO:0005216	ion channel activity	89	35.45	GO:0022838, GO:0015075	substrate-specific channel activity, ion transmembrane transporter activity
6	GO:0008234	cysteine-type peptidase activity	46	31.4	GO:0070011	peptidase activity, acting on L-amino acid peptides
6	GO:0019787	small conjugating protein ligase activity	48	29.28	GO:0016881	acid-amino acid ligase activity
6	GO:0008017	microtubule binding	26	25.6	GO:0015631	tubulin binding
6	GO:0008238	exopeptidase activity	33	22.44	GO:0070011	peptidase activity, acting on L-amino acid peptides
6	GO:0008237	metallopeptidase activity	31	21.72	GO:0070011	peptidase activity, acting on L-amino acid peptides
6	GO:0019901	protein kinase binding	26	21.16	GO:0019900	kinase binding
6	GO:0004091	carboxylesterase activity	26	20.24	GO:0016788	hydrolase activity, acting on ester bonds
6	GO:0042625	ATPase activity, coupled to transmembrane movement of ions	37	18.48	GO:0015075, GO:0042626	ion transmembrane transporter activity, ATPase activity, coupled to transmembrane movement of substances
6	GO:0015405	P-P-bond-hydrolysis-driven transmembrane transporter activity	50	14.21	GO:0015399	primary active transmembrane transporter activity
6	GO:0008509	anion transmembrane transporter activity	31	9.53	GO:0015075	ion transmembrane transporter activity
6	GO:0022836	gated channel activity	64	9.45	GO:0015267	channel activity
7	GO:0008270	zinc ion binding	275	275	GO:0046914	transition metal ion binding
7	GO:0032559	adenyl ribonucleotide binding	408	246.12	GO:0030554, GO:0032555	adenyl nucleotide binding, purine ribonucleotide binding
7	GO:0017111	nucleoside-triphosphatase activity	273	128.34	GO:0016462	pyrophosphatase activity
7	GO:0032561	guanyl ribonucleotide binding	188	121.8	GO:0032555, GO:0019001	purine ribonucleotide binding, guanyl nucleotide binding
7	GO:0004674	protein serine/threonine kinase activity	86	70.74	GO:0004672	protein kinase activity
7	GO:0005506	iron ion binding	75	54.6	GO:0046914	transition metal ion binding
7	GO:0004721	phosphoprotein phosphatase activity	65	48.96	GO:0016791	phosphatase activity
7	GO:0004842	ubiquitin-protein ligase activity	43	41.8	GO:0019787	small conjugating protein ligase activity
7	GO:0004713	protein tyrosine kinase activity	41	29.48	GO:0004672	protein kinase activity
7	GO:0004197	cysteine-type endopeptidase activity	29	27	GO:0008234, GO:0004175	cysteine-type peptidase activity, endopeptidase activity
7	GO:0022890	inorganic cation transmembrane transporter activity	71	24.94	GO:0008324	cation transmembrane transporter activity
7	GO:0005261	cation channel activity	46	20.88	GO:0046873, GO:0005216	metal ion transmembrane transporter activity, ion channel activity
7	GO:0046873	metal ion transmembrane transporter activity	58	19.28	GO:0008324	cation transmembrane transporter activity
7	GO:0005244	voltage-gated ion channel activity	40	17.64	GO:0022832, GO:0005216	voltage-gated channel activity, ion channel activity
7	GO:0022832	voltage-gated channel activity	40	10.59	GO:0022836	gated channel activity
7	GO:0015276	ligand-gated ion channel activity	27	8.95	GO:0022834, GO:0005216	ligand-gated channel activity, ion channel activity
7	GO:0022834	ligand-gated channel activity	27	5.37	GO:0022836	gated channel activity
8	GO:0005524	ATP binding	405	405	GO:0032559	adenyl ribonucleotide binding
8	GO:0005525	GTP binding	188	188	GO:0032561	guanyl ribonucleotide binding
8	GO:0003924	GTPase activity	109	109	GO:0017111	nucleoside-triphosphatase activity
8	GO:0016887	ATPase activity	118	48.05	GO:0017111	nucleoside-triphosphatase activity
8	GO:0015077	monovalent inorganic cation transmembrane transporter activity	61	34.93	GO:0022890	inorganic cation transmembrane transporter activity
8	GO:0004725	protein tyrosine phosphatase activity	36	33.2	GO:0004721	phosphoprotein phosphatase activity
8	GO:0004386	helicase activity	45	21.43	GO:0017111	nucleoside-triphosphatase activity
8	GO:0022843	voltage-gated cation channel activity	27	15.21	GO:0005261, GO:0005244	cation channel activity, voltage-gated ion channel activity
9	GO:0015078	hydrogen ion transmembrane transporter activity	58	53.88	GO:0015077	monovalent inorganic cation transmembrane transporter activity
9	GO:0042623	ATPase activity, coupled	90	33.42	GO:0016887	ATPase activity
9	GO:0070035	purine NTP-dependent helicase activity	36	20.11	GO:0004386	helicase activity
10	GO:0008026	ATP-dependent helicase activity	36	33.52	GO:0042623, GO:0070035	ATPase activity, coupled, purine NTP-dependent helicase activity
10	GO:0043492	ATPase activity, coupled to movement of substances	41	9.81	GO:0042623	ATPase activity, coupled
null	GO:0030528	transcription regulator activity	157	102.5	GO:0003674	molecular_function
null		acyltransferase activity	26	10.04	GO:0016747	transferase activity, transferring acyl groups other than amino-acyl groups

## Sheet: Brain CC
LevelGO	Term(Acc)	Term(Name)	#Seq	Score	Parents(Acc)	Parents(Name)
1	GO:0005575	cellular_component	3098	878.77
2	GO:0005623	cell	2962	675.61	GO:0005575	cellular_component
2	GO:0016020	membrane	1310	648.96	GO:0044464	cell part
2	GO:0043226	organelle	1801	383.77	GO:0005575	cellular_component
2	GO:0032991	macromolecular complex	936	314.41	GO:0005575	cellular_component
2	GO:0005576	extracellular region	193	139.49	GO:0005575	cellular_component
2	GO:0030054	cell junction	75	50.93	GO:0044459	plasma membrane part
2	GO:0031974	membrane-enclosed lumen	357	42.62	GO:0005575	cellular_component
2	GO:0045202	synapse	75	41.24	GO:0005575	cellular_component
2	GO:0031012	extracellular matrix	39	20.28	GO:0044421	extracellular region part
3	GO:0044464	cell part	2962	1126.02	GO:0005575, GO:0005623	cellular_component, cell
3	GO:0043227	membrane-bounded organelle	1507	441.07	GO:0043226	organelle
3	GO:0043234	protein complex	709	381.51	GO:0032991	macromolecular complex
3	GO:0044425	membrane part	915	373.43	GO:0044464, GO:0016020	cell part, membrane
3	GO:0044422	organelle part	1005	253.96	GO:0043226, GO:0005575	organelle, cellular_component
3	GO:0043228	non-membrane-bounded organelle	619	177.27	GO:0043226	organelle
3	GO:0044456	synapse part	56	38.4	GO:0045202, GO:0005575	synapse, cellular_component
3	GO:0044421	extracellular region part	76	37.49	GO:0005576, GO:0005575	extracellular region, cellular_component
3	GO:0031982	vesicle	136	28.94	GO:0043226	organelle
3	GO:0005911	cell-cell junction	26	15.08	GO:0030054	cell junction
3	GO:0048475	coated membrane	30	8.82	GO:0016020	membrane
4	GO:0044424	intracellular part	2233	864.71	GO:0044464, GO:0005622	cell part, intracellular
4	GO:0005622	intracellular	2342	627.82	GO:0044464	cell part
4	GO:0044446	intracellular organelle part	1003	388.78	GO:0043229, GO:0044422, GO:0044424	intracellular organelle, organelle part, intracellular part
4	GO:0031224	intrinsic to membrane	687	373.33	GO:0044425	membrane part
4	GO:0005886	plasma membrane	411	248.05	GO:0016020	membrane
4	GO:0031090	organelle membrane	364	178.94	GO:0044422, GO:0016020, GO:0043227	organelle part, membrane, membrane-bounded organelle
4	GO:0044459	plasma membrane part	236	117.08	GO:0005886, GO:0044425	plasma membrane, membrane part
4	GO:0012505	endomembrane system	239	105.1	GO:0044464	cell part
4	GO:0005789	endoplasmic reticulum membrane	110	93.13	GO:0044432, GO:0031090, , GO:0044425	endoplasmic reticulum part, organelle membrane, nuclear membrane-endoplasmic reticulum network, membrane part
4	GO:0042995	cell projection	124	69.22	GO:0044464	cell part
4	GO:0043233	organelle lumen	348	66.23	GO:0044422, GO:0031974	organelle part, membrane-enclosed lumen
4	GO:0000139	Golgi membrane	80	63.9	GO:0044431, GO:0031090, GO:0012505	Golgi apparatus part, organelle membrane, endomembrane system
4	GO:0000267	cell fraction	145	61.92	GO:0044464	cell part
4		nuclear membrane-endoplasmic reticulum network	111	56.88	GO:0012505, GO:0016020, GO:0044425	endomembrane system, membrane, membrane part
4	GO:0005615	extracellular space	43	40.92	GO:0044421	extracellular region part
4	GO:0031967	organelle envelope	146	39.91	GO:0044446, GO:0031975, GO:0043227	intracellular organelle part, envelope, membrane-bounded organelle
4	GO:0031988	membrane-bounded vesicle	126	35.56	GO:0031982	vesicle
4	GO:0044463	cell projection part	54	29.83	GO:0044464, GO:0042995	cell part, cell projection
4	GO:0005578	proteinaceous extracellular matrix	35	27.82	GO:0031012	extracellular matrix
4	GO:0009986	cell surface	30	27.2	GO:0044464	cell part
4	GO:0031975	envelope	150	25.39	GO:0044464	cell part
4	GO:0070469	respiratory chain	32	22.76	GO:0044425	membrane part
4	GO:0012506	vesicle membrane	51	17.69	GO:0031090, GO:0012505, GO:0031988	organelle membrane, endomembrane system, membrane-bounded vesicle
4	GO:0044297	cell body	27	15	GO:0044464	cell part
4	GO:0030117	membrane coat	30	14.7	GO:0044444, GO:0048475, GO:0043234, GO:0044425	cytoplasmic part, coated membrane, protein complex, membrane part
4	GO:0016469	proton-transporting two-sector ATPase complex	36	13.16	GO:0043234, GO:0044425	protein complex, membrane part
4	GO:0031300	intrinsic to organelle membrane	30	12.05	GO:0044446, GO:0031224, GO:0031090	intracellular organelle part, intrinsic to membrane, organelle membrane
5	GO:0005737	cytoplasm	1623	878.18	GO:0044424	intracellular part
5	GO:0044444	cytoplasmic part	1174	715.31	GO:0005737, GO:0044424	cytoplasm, intracellular part
5	GO:0043229	intracellular organelle	1798	613.61	GO:0043226, GO:0044424	organelle, intracellular part
5	GO:0016021	integral to membrane	677	610.75	GO:0031224	intrinsic to membrane
5	GO:0030529	ribonucleoprotein complex	232	137.24	GO:0032991, GO:0044424	macromolecular complex, intracellular part
5	GO:0005625	soluble fraction	52	52	GO:0000267	cell fraction
5	GO:0005626	insoluble fraction	107	49.53	GO:0000267	cell fraction
5	GO:0000502	proteasome complex	63	47.4	GO:0043234, GO:0044424	protein complex, intracellular part
5	GO:0043005	neuron projection	69	46.63	GO:0042995	cell projection
5	GO:0019866	organelle inner membrane	92	45.8	GO:0031090, GO:0031967, GO:0044424	organelle membrane, organelle envelope, intracellular part
5	GO:0071212	subsynaptic reticulum	123	43.12	GO:0044444, GO:0043231	cytoplasmic part, intracellular membrane-bounded organelle
5	GO:0045211	postsynaptic membrane	27	27	GO:0044456, GO:0016020	synapse part, membrane
5	GO:0043025	neuronal cell body	27	25	GO:0044297	cell body
5	GO:0005635	nuclear envelope	28	20.3	GO:0044428, GO:0031967, GO:0012505	nuclear part, organelle envelope, endomembrane system
5	GO:0044433	cytoplasmic vesicle part	53	17.77	GO:0044446, GO:0044444, GO:0031410	intracellular organelle part, cytoplasmic part, cytoplasmic vesicle
5	GO:0044455	mitochondrial membrane part	32	14.5	GO:0031966, GO:0044429, GO:0044425	mitochondrial membrane, mitochondrial part, membrane part
5	GO:0005938	cell cortex	28	14.39	GO:0044444	cytoplasmic part
5	GO:0034702	ion channel complex	32	10.66	GO:0043234, GO:0016021, GO:0044425	protein complex, integral to membrane, membrane part
6	GO:0043231	intracellular membrane-bounded organelle	1502	687.56	GO:0043229, GO:0043227	intracellular organelle, membrane-bounded organelle
6	GO:0043232	intracellular non-membrane-bounded organelle	619	295.46	GO:0043229, GO:0043228	intracellular organelle, non-membrane-bounded organelle
6	GO:0005829	cytosol	305	273.43	GO:0044444	cytoplasmic part
6	GO:0044428	nuclear part	374	219.4	GO:0044446, GO:0005634	intracellular organelle part, nucleus
6	GO:0005739	mitochondrion	317	192.45	GO:0044444, GO:0043231	cytoplasmic part, intracellular membrane-bounded organelle
6	GO:0044430	cytoskeletal part	204	140.65	GO:0044446, GO:0005856	intracellular organelle part, cytoskeleton
6	GO:0005730	nucleolus	136	130.88	GO:0044428, GO:0043232, GO:0031981	nuclear part, intracellular non-membrane-bounded organelle, nuclear lumen
6	GO:0070013	intracellular organelle lumen	346	109.31	GO:0044446, GO:0043233	intracellular organelle part, organelle lumen
6	GO:0005783	endoplasmic reticulum	189	109.12	GO:0044444, GO:0043231	cytoplasmic part, intracellular membrane-bounded organelle
6	GO:0005654	nucleoplasm	188	106.68	GO:0044428, GO:0031981	nuclear part, nuclear lumen
6	GO:0005840	ribosome	134	105.61	GO:0030529, GO:0044444, GO:0043232	ribonucleoprotein complex, cytoplasmic part, intracellular non-membrane-bounded organelle
6	GO:0005794	Golgi apparatus	162	97.99	GO:0044444, GO:0043231	cytoplasmic part, intracellular membrane-bounded organelle
6	GO:0005743	mitochondrial inner membrane	90	74.74	GO:0031966, GO:0019866	mitochondrial membrane, organelle inner membrane
6	GO:0005624	membrane fraction	100	70.88	GO:0005626	insoluble fraction
6	GO:0044432	endoplasmic reticulum part	123	69.39	GO:0044446, GO:0044444, GO:0005783, GO:0071212	intracellular organelle part, cytoplasmic part, endoplasmic reticulum, subsynaptic reticulum
6	GO:0031966	mitochondrial membrane	111	60.7	GO:0031090, GO:0005740, GO:0044429	organelle membrane, mitochondrial envelope, mitochondrial part
6	GO:0044431	Golgi apparatus part	100	59.98	GO:0044446, GO:0044444, GO:0005794	intracellular organelle part, cytoplasmic part, Golgi apparatus
6	GO:0044451	nucleoplasm part	117	59.47	GO:0005654, GO:0044428	nucleoplasm, nuclear part
6	GO:0048471	perinuclear region of cytoplasm	55	55	GO:0044444	cytoplasmic part
6	GO:0044429	mitochondrial part	153	47.41	GO:0044446, GO:0044444, GO:0005739	intracellular organelle part, cytoplasmic part, mitochondrion
6	GO:0005768	endosome	69	41.62	GO:0044444, GO:0043231	cytoplasmic part, intracellular membrane-bounded organelle
6	GO:0031410	cytoplasmic vesicle	132	40.96	GO:0044444, GO:0031982, GO:0043229	cytoplasmic part, vesicle, intracellular organelle
6	GO:0044427	chromosomal part	90	40.92	GO:0005694, GO:0044446	chromosome, intracellular organelle part
6	GO:0031226	intrinsic to plasma membrane	80	40.34	GO:0044459, GO:0031224	plasma membrane part, intrinsic to membrane
6	GO:0005681	spliceosomal complex	43	34.8	GO:0030529, GO:0044428	ribonucleoprotein complex, nuclear part
6	GO:0030425	dendrite	35	31	GO:0043005	neuron projection
6	GO:0044445	cytosolic part	50	30.72	GO:0005829, GO:0044444	cytosol, cytoplasmic part
6	GO:0030659	cytoplasmic vesicle membrane	50	27.82	GO:0016023, GO:0044433, GO:0012506	cytoplasmic membrane-bounded vesicle, cytoplasmic vesicle part, vesicle membrane
6	GO:0030424	axon	32	21	GO:0043005	neuron projection
6	GO:0005773	vacuole	54	17.95	GO:0044444, GO:0043231	cytoplasmic part, intracellular membrane-bounded organelle
6	GO:0044440	endosomal part	37	17.16	GO:0044446, GO:0005768, GO:0044444	intracellular organelle part, endosome, cytoplasmic part
6	GO:0000228	nuclear chromosome	36	12.52	GO:0044428, GO:0005694	nuclear part, chromosome
6	GO:0044454	nuclear chromosome part	29	10.87	GO:0044428, GO:0000228, GO:0044427	nuclear part, nuclear chromosome, chromosomal part
7	GO:0005634	nucleus	834	590.77	GO:0043231	intracellular membrane-bounded organelle
7	GO:0005856	cytoskeleton	298	175.99	GO:0043232	intracellular non-membrane-bounded organelle
7	GO:0031981	nuclear lumen	286	147.74	GO:0044428, GO:0070013	nuclear part, intracellular organelle lumen
7	GO:0005874	microtubule	85	75.12	GO:0015630, GO:0043234, GO:0044430	microtubule cytoskeleton, protein complex, cytoskeletal part
7	GO:0005887	integral to plasma membrane	78	64.56	GO:0016021, GO:0031226	integral to membrane, intrinsic to plasma membrane
7	GO:0016023	cytoplasmic membrane-bounded vesicle	126	58.27	GO:0031410, GO:0043231, GO:0031988	cytoplasmic vesicle, intracellular membrane-bounded organelle, membrane-bounded vesicle
7	GO:0005740	mitochondrial envelope	118	46.22	GO:0031967, GO:0044429	organelle envelope, mitochondrial part
7	GO:0005694	chromosome	106	45.4	GO:0043232	intracellular non-membrane-bounded organelle
7	GO:0005815	microtubule organizing center	61	43.57	GO:0044444, GO:0015630, GO:0044430	cytoplasmic part, microtubule cytoskeleton, cytoskeletal part
7	GO:0005813	centrosome	41	38.4	GO:0043232, GO:0005815	intracellular non-membrane-bounded organelle, microtubule organizing center
7	GO:0000785	chromatin	55	34.51	GO:0044427	chromosomal part
7	GO:0005759	mitochondrial matrix	45	34.4	, GO:0044429	mitochondrial lumen, mitochondrial part
7	GO:0005819	spindle	40	33.12	GO:0015630, GO:0043232, GO:0044430	microtubule cytoskeleton, intracellular non-membrane-bounded organelle, cytoskeletal part
7	GO:0010008	endosome membrane	37	27.8	GO:0044440, GO:0031090	endosomal part, organelle membrane
7	GO:0000323	lytic vacuole	49	24.31	GO:0005773	vacuole
7	GO:0005875	microtubule associated complex	32	21.6	GO:0015630, GO:0043234, GO:0044430	microtubule cytoskeleton, protein complex, cytoskeletal part
7	GO:0042598	vesicular fraction	33	19.8	GO:0005624	membrane fraction
7	GO:0000775	chromosome, centromeric region	27	18.12	GO:0044427	chromosomal part
7	GO:0030662	coated vesicle membrane	27	12.11	GO:0030659, GO:0030135	cytoplasmic vesicle membrane, coated vesicle
8	GO:0015630	microtubule cytoskeleton	155	106.64	GO:0005856	cytoskeleton
8	GO:0005764	lysosome	49	40.52	GO:0000323	lytic vacuole
8	GO:0015629	actin cytoskeleton	57	39.77	GO:0005856	cytoskeleton
8	GO:0005792	microsome	33	33	GO:0042598	vesicular fraction
8	GO:0005667	transcription factor complex	31	25	GO:0044451, GO:0043234	nucleoplasm part, protein complex
8	GO:0016604	nuclear body	34	23.2	GO:0044451	nucleoplasm part
8	GO:0030141	secretory granule	27	21.4	GO:0016023	cytoplasmic membrane-bounded vesicle
8	GO:0000793	condensed chromosome	26	17.08	GO:0005694	chromosome
8	GO:0030135	coated vesicle	46	14.67	GO:0016023	cytoplasmic membrane-bounded vesicle
9	GO:0016607	nuclear speck	26	26	GO:0016604	nuclear body
9	GO:0030136	clathrin-coated vesicle	35	20.01	GO:0030135	coated vesicle
null		mitochondrial lumen	45	20.64	GO:0070013, GO:0044429	intracellular organelle lumen, mitochondrial part
null	GO:0044391	ribosomal subunit	42	18.77	GO:0044446, GO:0030529, GO:0044444, GO:0005840	intracellular organelle part, ribonucleoprotein complex, cytoplasmic part, ribosome
