# Supplementary material for: De novo assembly and characterization of tissue specific transcriptomes in the emerald notothen, Trematomus bernacchii
Source: BMC Genomics. 2013 Nov 20;14:805. doi: 10.1186/1471-2164-14-805 (PMC3840625; doi:10.1186/1471-2164-14-805)
Supplement: Additional file 7: Table S6 — Tissue specific KEGG pathway results. [file 1471-2164-14-805-S7.xlsx]

## Sheet: Liver
Pathway	Seqs in Pathway	Enzyme	Ezyme ID	Seqs of Enzyme	Seqs	Pathway ID	Pathway Image
alpha-Linolenic acid metabolism	9	oxidase	ec:1.3.3.6	1	unigene_3607	map00592	map00592_20130528173655.png
alpha-Linolenic acid metabolism	9	A2	ec:3.1.1.4	5	unigene_20568, unigene_4366, unigene_5348, unigene_6771, unigene_8564	map00592	map00592_20130528173655.png
alpha-Linolenic acid metabolism	9	hydratase	ec:4.2.1.17	2	unigene_2247, unigene_4872	map00592	map00592_20130528173655.png
alpha-Linolenic acid metabolism	9	13S-lipoxygenase	ec:1.13.11.12	1	unigene_1557	map00592	map00592_20130528173655.png
Linoleic acid metabolism	14	monooxygenase	ec:1.14.14.1	8	unigene_11924, unigene_19326, unigene_20601, unigene_3168, unigene_343, unigene_3981, unigene_4250, unigene_900	map00591	map00591_20130528173657.png
Linoleic acid metabolism	14	A2	ec:3.1.1.4	5	unigene_20568, unigene_4366, unigene_5348, unigene_6771, unigene_8564	map00591	map00591_20130528173657.png
Linoleic acid metabolism	14	13S-lipoxygenase	ec:1.13.11.12	1	unigene_1557	map00591	map00591_20130528173657.png
Biosynthesis of unsaturated fatty acids	5	9-desaturase	ec:1.14.19.1	1	unigene_6208	map01040	map01040_20130528173700.png
Biosynthesis of unsaturated fatty acids	5	hydrolase	ec:3.1.2.2	1	unigene_26471	map01040	map01040_20130528173700.png
Biosynthesis of unsaturated fatty acids	5	oxidase	ec:1.3.3.6	1	unigene_3607	map01040	map01040_20130528173700.png
Biosynthesis of unsaturated fatty acids	5	hydratase	ec:4.2.1.17	2	unigene_2247, unigene_4872	map01040	map01040_20130528173700.png
Arachidonic acid metabolism	24	epoxide hydrolase	ec:3.3.2.10	2	unigene_19951, unigene_670	map00590	map00590_20130528173704.png
Arachidonic acid metabolism	24	glutamyl transpeptidase	ec:2.3.2.2	1	unigene_4702	map00590	map00590_20130528173704.png
Arachidonic acid metabolism	24	monooxygenase	ec:1.14.14.1	8	unigene_11924, unigene_19326, unigene_20601, unigene_3168, unigene_343, unigene_3981, unigene_4250, unigene_900	map00590	map00590_20130528173704.png
Arachidonic acid metabolism	24	synthase	ec:5.3.99.3	1	unigene_3760	map00590	map00590_20130528173704.png
Arachidonic acid metabolism	24	synthase	ec:5.3.99.2	3	unigene_16191, unigene_2660, unigene_5651	map00590	map00590_20130528173704.png
Arachidonic acid metabolism	24	A2	ec:3.1.1.4	5	unigene_20568, unigene_4366, unigene_5348, unigene_6771, unigene_8564	map00590	map00590_20130528173704.png
Arachidonic acid metabolism	24	peroxidase	ec:1.11.1.9	4	unigene_14728, unigene_14759, unigene_20205, unigene_6246	map00590	map00590_20130528173704.png
Taurine and hypotaurine metabolism	4	glutamyl transpeptidase	ec:2.3.2.2	1	unigene_4702	map00430	map00430_20130528173706.png
Taurine and hypotaurine metabolism	4	dioxygenase	ec:1.13.11.20	1	unigene_2221	map00430	map00430_20130528173706.png
Taurine and hypotaurine metabolism	4	decarboxylase	ec:4.1.1.29	1	unigene_4955	map00430	map00430_20130528173706.png
Taurine and hypotaurine metabolism	4	dehydrogenase	ec:1.4.1.2	1	unigene_4316	map00430	map00430_20130528173706.png
Sulfur metabolism	4	sulfotransferase	ec:2.8.2.4	3	unigene_1010, unigene_26607, unigene_5382	map00920	map00920_20130528173709.png
Sulfur metabolism	4	beta-lyase	ec:4.4.1.8	1	unigene_2405	map00920	map00920_20130528173709.png
Steroid degradation	2	4-dehydrogenase (acceptor)	ec:1.3.99.5	1	unigene_18779	map00984	map00984_20130528173711.png
Steroid degradation	2	dehydrogenase	ec:1.1.1.145	1	unigene_19251	map00984	map00984_20130528173711.png
Drug metabolism - other enzymes	26	phosphoribosyltransferase	ec:2.4.2.8	2	unigene_10132, unigene_20268	map00983	map00983_20130528173715.png
Drug metabolism - other enzymes	26	phosphorylase	ec:2.4.2.3	3	unigene_14918, unigene_409, unigene_5708	map00983	map00983_20130528173715.png
Drug metabolism - other enzymes	26	monooxygenase	ec:1.14.14.1	8	unigene_11924, unigene_19326, unigene_20601, unigene_3168, unigene_343, unigene_3981, unigene_4250, unigene_900	map00983	map00983_20130528173715.png
Drug metabolism - other enzymes	26	synthase (glutamine-hydrolysing)	ec:6.3.5.2	1	unigene_19090	map00983	map00983_20130528173715.png
Drug metabolism - other enzymes	26	deaminase	ec:3.5.4.5	2	unigene_3242, unigene_5407	map00983	map00983_20130528173715.png
Drug metabolism - other enzymes	26	1-naphthol glucuronyltransferase	ec:2.4.1.17	1	unigene_1504	map00983	map00983_20130528173715.png
Drug metabolism - other enzymes	26	ali-esterase	ec:3.1.1.1	7	unigene_241, unigene_54, unigene_55, unigene_75, unigene_77, unigene_9299, unigene_9300	map00983	map00983_20130528173715.png
Drug metabolism - other enzymes	26	diphosphatase	ec:3.6.1.19	1	unigene_10262	map00983	map00983_20130528173715.png
Drug metabolism - other enzymes	26	dehydrogenase	ec:1.1.1.205	1	unigene_3860	map00983	map00983_20130528173715.png
Drug metabolism - cytochrome P450	24	dehydrogenase	ec:1.1.1.1	3	unigene_26240, unigene_4470, unigene_838	map00982	map00982_20130528173718.png
Drug metabolism - cytochrome P450	24	monooxygenase	ec:1.14.14.1	8	unigene_11924, unigene_19326, unigene_20601, unigene_3168, unigene_343, unigene_3981, unigene_4250, unigene_900	map00982	map00982_20130528173718.png
Drug metabolism - cytochrome P450	24	transferase	ec:2.5.1.18	7	unigene_1836, unigene_2188, unigene_2331, unigene_2761, unigene_4821, unigene_532, unigene_5606	map00982	map00982_20130528173718.png
Drug metabolism - cytochrome P450	24	1-naphthol glucuronyltransferase	ec:2.4.1.17	1	unigene_1504	map00982	map00982_20130528173718.png
Drug metabolism - cytochrome P450	24	monooxygenase	ec:1.14.13.8	4	unigene_20148, unigene_20464, unigene_26475, unigene_26698	map00982	map00982_20130528173718.png
Drug metabolism - cytochrome P450	24	dehydrogenase [NAD(P)+]	ec:1.2.1.5	1	unigene_729	map00982	map00982_20130528173718.png
Metabolism of xenobiotics by cytochrome P450	22	dehydrogenase	ec:1.1.1.1	3	unigene_26240, unigene_4470, unigene_838	map00980	map00980_20130528173722.png
Metabolism of xenobiotics by cytochrome P450	22	epoxide hydrolase	ec:3.3.2.9	2	unigene_19951, unigene_670	map00980	map00980_20130528173722.png
Metabolism of xenobiotics by cytochrome P450	22	monooxygenase	ec:1.14.14.1	8	unigene_11924, unigene_19326, unigene_20601, unigene_3168, unigene_343, unigene_3981, unigene_4250, unigene_900	map00980	map00980_20130528173722.png
Metabolism of xenobiotics by cytochrome P450	22	transferase	ec:2.5.1.18	7	unigene_1836, unigene_2188, unigene_2331, unigene_2761, unigene_4821, unigene_532, unigene_5606	map00980	map00980_20130528173722.png
Metabolism of xenobiotics by cytochrome P450	22	1-naphthol glucuronyltransferase	ec:2.4.1.17	1	unigene_1504	map00980	map00980_20130528173722.png
Metabolism of xenobiotics by cytochrome P450	22	dehydrogenase [NAD(P)+]	ec:1.2.1.5	1	unigene_729	map00980	map00980_20130528173722.png
Arginine and proline metabolism	20	dioxygenase	ec:1.14.11.2	4	unigene_11163, unigene_17694, unigene_27117, unigene_3093	map00330	map00330_20130528173728.png
Arginine and proline metabolism	20	transaminase	ec:2.6.1.1	1	unigene_4995	map00330	map00330_20130528173728.png
Arginine and proline metabolism	20	oxidase	ec:1.4.3.3	3	unigene_2343, unigene_26781, unigene_3979	map00330	map00330_20130528173728.png
Arginine and proline metabolism	20	dehydrogenase	ec:1.5.1.12	1	unigene_20154	map00330	map00330_20130528173728.png
Arginine and proline metabolism	20	synthase	ec:2.5.1.22	1	unigene_14041	map00330	map00330_20130528173728.png
Arginine and proline metabolism	20	ligase	ec:6.3.1.2	1	unigene_1606	map00330	map00330_20130528173728.png
Arginine and proline metabolism	20	decarboxylase	ec:4.1.1.17	1	unigene_20510	map00330	map00330_20130528173728.png
Arginine and proline metabolism	20	synthase	ec:6.3.4.5	1	unigene_4952	map00330	map00330_20130528173728.png
Arginine and proline metabolism	20	dehydrogenase	ec:1.2.1.19	1	unigene_26674	map00330	map00330_20130528173728.png
Arginine and proline metabolism	20	dehydropeptidase II	ec:3.5.1.14	1	unigene_7385	map00330	map00330_20130528173728.png
Arginine and proline metabolism	20	reductase	ec:1.5.1.2	2	unigene_17343, unigene_8279	map00330	map00330_20130528173728.png
Arginine and proline metabolism	20	dehydrogenase [NAD(P)+]	ec:1.4.1.3	1	unigene_4316	map00330	map00330_20130528173728.png
Arginine and proline metabolism	20	dehydrogenase	ec:1.4.1.2	1	unigene_4316	map00330	map00330_20130528173728.png
Arginine and proline metabolism	20	dehydrogenase (NAD+)	ec:1.2.1.3	3	unigene_21795, unigene_26674, unigene_4070	map00330	map00330_20130528173728.png
Caffeine metabolism	10	urate hydroxylase	ec:1.7.3.3	2	unigene_1518, unigene_840	map00232	map00232_20130528173730.png
Caffeine metabolism	10	monooxygenase	ec:1.14.14.1	8	unigene_11924, unigene_19326, unigene_20601, unigene_3168, unigene_343, unigene_3981, unigene_4250, unigene_900	map00232	map00232_20130528173730.png
Purine metabolism	85	3'-diphosphatase	ec:3.1.7.2	1	unigene_26153	map00230	map00230_20130528173740.png
Purine metabolism	85	uridine 5'-nucleotidase	ec:3.1.3.5	1	unigene_4774	map00230	map00230_20130528173740.png
Purine metabolism	85	kinase	ec:2.7.1.20	1	unigene_10203	map00230	map00230_20130528173740.png
Purine metabolism	85	urate hydroxylase	ec:1.7.3.3	2	unigene_1518, unigene_840	map00230	map00230_20130528173740.png
Purine metabolism	85	phosphoribosyltransferase	ec:2.4.2.8	2	unigene_10132, unigene_20268	map00230	map00230_20130528173740.png
Purine metabolism	85	phosphoribosyltransferase	ec:2.4.2.7	1	unigene_15278	map00230	map00230_20130528173740.png
Purine metabolism	85	phosphorylase	ec:2.4.2.1	1	unigene_6641	map00230	map00230_20130528173740.png
Purine metabolism	85	diphosphate phosphatase	ec:3.6.1.6	1	unigene_3482	map00230	map00230_20130528173740.png
Purine metabolism	85	adenylpyrophosphatase	ec:3.6.1.3	16	unigene_10301, unigene_10876, unigene_12506, unigene_1298, unigene_16365, unigene_1780, unigene_18349, unigene_2242, unigene_2502, unigene_25089, unigene_26743, unigene_3767, unigene_4173, unigene_4620, unigene_8439, unigene_982	map00230	map00230_20130528173740.png
Purine metabolism	85	synthase	ec:6.3.2.6	2	unigene_15037, unigene_19760	map00230	map00230_20130528173740.png
Purine metabolism	85	cyclohydrolase	ec:3.5.4.10	1	unigene_11181	map00230	map00230_20130528173740.png
Purine metabolism	85	formyltransferase	ec:2.1.2.3	1	unigene_11181	map00230	map00230_20130528173740.png
Purine metabolism	85	reductase	ec:1.17.4.1	1	unigene_29172	map00230	map00230_20130528173740.png
Purine metabolism	85	kinase	ec:2.7.4.8	4	unigene_12710, unigene_16939, unigene_3903, unigene_7219	map00230	map00230_20130528173740.png
Purine metabolism	85	kinase	ec:2.7.4.6	4	unigene_10342, unigene_215, unigene_3143, unigene_6257	map00230	map00230_20130528173740.png
Purine metabolism	85	kinase	ec:2.7.4.3	4	unigene_11832, unigene_1461, unigene_17614, unigene_19638	map00230	map00230_20130528173740.png
Purine metabolism	85	synthase (glutamine-hydrolysing)	ec:6.3.5.2	1	unigene_19090	map00230	map00230_20130528173740.png
Purine metabolism	85	deaminase	ec:3.5.4.4	1	unigene_8687	map00230	map00230_20130528173740.png
Purine metabolism	85	(alpha-D-glucose-1,6-bisphosphate-dependent)	ec:5.4.2.2	2	unigene_10132, unigene_3890	map00230	map00230_20130528173740.png
Purine metabolism	85	diphosphatase	ec:3.6.1.21	1	unigene_3482	map00230	map00230_20130528173740.png
Purine metabolism	85	diphosphatase	ec:3.6.1.19	1	unigene_10262	map00230	map00230_20130528173740.png
Purine metabolism	85	phosphatase	ec:3.6.1.15	15	unigene_12811, unigene_14198, unigene_14548, unigene_18331, unigene_20517, unigene_21013, unigene_21313, unigene_27164, unigene_2890, unigene_29031, unigene_5554, unigene_6668, unigene_7746, unigene_8135, unigene_8633	map00230	map00230_20130528173740.png
Purine metabolism	85	reductase	ec:1.7.1.7	1	unigene_18244	map00230	map00230_20130528173740.png
Purine metabolism	85	carboxylase	ec:4.1.1.21	2	unigene_15037, unigene_19760	map00230	map00230_20130528173740.png
Purine metabolism	85	DNA polymerase	ec:2.7.7.7	1	unigene_13684	map00230	map00230_20130528173740.png
Purine metabolism	85	RNA polymerase	ec:2.7.7.6	11	unigene_10700, unigene_12188, unigene_14708, unigene_18690, unigene_19987, unigene_20224, unigene_2820, unigene_3166, unigene_582, unigene_6066, unigene_7567	map00230	map00230_20130528173740.png
Purine metabolism	85	synthase	ec:6.3.4.4	1	unigene_456	map00230	map00230_20130528173740.png
Purine metabolism	85	synthase	ec:6.3.4.1	1	unigene_19090	map00230	map00230_20130528173740.png
Purine metabolism	85	cyclase	ec:4.6.1.2	2	unigene_29708, unigene_3157	map00230	map00230_20130528173740.png
Purine metabolism	85	phosphodiesterase	ec:3.1.4.17	1	unigene_16841	map00230	map00230_20130528173740.png
Purine metabolism	85	hydrolase	ec:3.5.2.17	1	unigene_26776	map00230	map00230_20130528173740.png
Purine metabolism	85	dehydrogenase	ec:1.1.1.205	1	unigene_3860	map00230	map00230_20130528173740.png
Purine metabolism	85	diphosphokinase	ec:2.7.6.1	3	unigene_19434, unigene_19888, unigene_4603	map00230	map00230_20130528173740.png
Purine metabolism	85	kinase	ec:2.7.1.40	2	unigene_1814, unigene_4575	map00230	map00230_20130528173740.png
Aminobenzoate degradation	18	phosphatase	ec:3.1.3.2	8	unigene_13913, unigene_13914, unigene_1679, unigene_1680, unigene_3889, unigene_3892, unigene_5033, unigene_7254	map00627	map00627_20130528173743.png
Aminobenzoate degradation	18	monooxygenase	ec:1.14.14.1	8	unigene_11924, unigene_19326, unigene_20601, unigene_3168, unigene_343, unigene_3981, unigene_4250, unigene_900	map00627	map00627_20130528173743.png
Aminobenzoate degradation	18	hydratase	ec:4.2.1.17	2	unigene_2247, unigene_4872	map00627	map00627_20130528173743.png
Carbon fixation pathways in prokaryotes	17	mutase	ec:5.4.99.2	1	unigene_21364	map00720	map00720_20130528173747.png
Carbon fixation pathways in prokaryotes	17	carboxylase	ec:6.4.1.2	1	unigene_17798	map00720	map00720_20130528173747.png
Carbon fixation pathways in prokaryotes	17	cyclohydrolase	ec:3.5.4.9	1	unigene_797	map00720	map00720_20130528173747.png
Carbon fixation pathways in prokaryotes	17	ligase (ADP-forming)	ec:6.2.1.5	4	unigene_15043, unigene_21323, unigene_5392, unigene_6686	map00720	map00720_20130528173747.png
Carbon fixation pathways in prokaryotes	17	ligase	ec:6.2.1.1	1	unigene_4198	map00720	map00720_20130528173747.png
Carbon fixation pathways in prokaryotes	17	ligase	ec:6.3.4.3	1	unigene_18910	map00720	map00720_20130528173747.png
Carbon fixation pathways in prokaryotes	17	dehydrogenase (NADP+)	ec:1.5.1.5	1	unigene_797	map00720	map00720_20130528173747.png
Carbon fixation pathways in prokaryotes	17	dehydrogenase (NADP+)	ec:1.1.1.42	2	unigene_1951, unigene_9354	map00720	map00720_20130528173747.png
Carbon fixation pathways in prokaryotes	17	dehydrogenase	ec:1.1.1.37	2	unigene_17119, unigene_8851	map00720	map00720_20130528173747.png
Carbon fixation pathways in prokaryotes	17	dehydrogenase	ec:1.1.1.35	4	unigene_2247, unigene_22888, unigene_4256, unigene_4872	map00720	map00720_20130528173747.png
Carbon fixation pathways in prokaryotes	17	citrate synthase	ec:2.3.3.8	4	unigene_15043, unigene_21323, unigene_5392, unigene_6686	map00720	map00720_20130528173747.png
Lipoic acid metabolism	1	synthase	ec:2.8.1.8	1	unigene_15691	map00785	map00785_20130528173750.png
Naphthalene degradation	3	dehydrogenase	ec:1.1.1.1	3	unigene_26240, unigene_4470, unigene_838	map00626	map00626_20130528173752.png
Chloroalkane and chloroalkene degradation	8	dehydrogenase	ec:1.1.1.1	3	unigene_26240, unigene_4470, unigene_838	map00625	map00625_20130528173755.png
Chloroalkane and chloroalkene degradation	8	epoxide hydrolase	ec:3.3.2.10	2	unigene_19951, unigene_670	map00625	map00625_20130528173755.png
Chloroalkane and chloroalkene degradation	8	dehydrogenase (NAD+)	ec:1.2.1.3	3	unigene_21795, unigene_26674, unigene_4070	map00625	map00625_20130528173755.png
Toluene degradation	4	dehydrogenase	ec:1.1.1.35	4	unigene_2247, unigene_22888, unigene_4256, unigene_4872	map00623	map00623_20130528173758.png
Valine, leucine and isoleucine biosynthesis	1	synthase	ec:2.2.1.6	1	unigene_20814	map00290	map00290_20130528173801.png
Biotin metabolism	1	amidohydrolase biotinidase	ec:3.5.1.12	1	unigene_26990	map00780	map00780_20130528173804.png
Ubiquinone and other terpenoid-quinone biosynthesis	6	reductase (warfarin-sensitive)	ec:1.1.4.1	1	unigene_1337	map00130	map00130_20130528173807.png
Ubiquinone and other terpenoid-quinone biosynthesis	6	transaminase	ec:2.6.1.5	2	unigene_2326, unigene_26456	map00130	map00130_20130528173807.png
Ubiquinone and other terpenoid-quinone biosynthesis	6	polyprenyltransferase	ec:2.5.1.39	1	unigene_19180	map00130	map00130_20130528173807.png
Ubiquinone and other terpenoid-quinone biosynthesis	6	dioxygenase	ec:1.13.11.27	2	unigene_1056, unigene_4329	map00130	map00130_20130528173807.png
Photosynthesis	1	reductase	ec:1.18.1.2	1	unigene_6096	map00195	map00195_20130528173809.png
Pyruvate metabolism	21	dehydrogenase (acetyl-transferring)	ec:1.2.4.1	3	unigene_1494, unigene_5270, unigene_7103	map00620	map00620_20130528173814.png
Pyruvate metabolism	21	hydrolase	ec:3.1.2.6	1	unigene_1967	map00620	map00620_20130528173814.png
Pyruvate metabolism	21	carboxylase	ec:6.4.1.2	1	unigene_17798	map00620	map00620_20130528173814.png
Pyruvate metabolism	21	ligase	ec:6.2.1.1	1	unigene_4198	map00620	map00620_20130528173814.png
Pyruvate metabolism	21	dehydrogenase	ec:1.8.1.4	1	unigene_10024	map00620	map00620_20130528173814.png
Pyruvate metabolism	21	carboxykinase (GTP)	ec:4.1.1.32	2	unigene_21115, unigene_21116	map00620	map00620_20130528173814.png
Pyruvate metabolism	21	dehydrogenase	ec:1.1.1.37	2	unigene_17119, unigene_8851	map00620	map00620_20130528173814.png
Pyruvate metabolism	21	reductase	ec:1.1.1.21	2	unigene_17, unigene_24829	map00620	map00620_20130528173814.png
Pyruvate metabolism	21	lyase	ec:4.4.1.5	3	unigene_1056, unigene_4329, unigene_4707	map00620	map00620_20130528173814.png
Pyruvate metabolism	21	dehydrogenase (NAD+)	ec:1.2.1.3	3	unigene_21795, unigene_26674, unigene_4070	map00620	map00620_20130528173814.png
Pyruvate metabolism	21	kinase	ec:2.7.1.40	2	unigene_1814, unigene_4575	map00620	map00620_20130528173814.png
Oxidative phosphorylation	48	reductase	ec:1.10.2.2	1	unigene_3718	map00190	map00190_20130528173817.png
Oxidative phosphorylation	48	ATPase	ec:3.6.3.6	5	unigene_12783, unigene_1525, unigene_1951, unigene_828, unigene_8758	map00190	map00190_20130528173817.png
Oxidative phosphorylation	48	reductase (H+-translocating)	ec:1.6.5.3	24	unigene_10783, unigene_1210, unigene_1221, unigene_14178, unigene_147, unigene_16360, unigene_16812, unigene_1687, unigene_18147, unigene_1992, unigene_20417, unigene_2198, unigene_2389, unigene_2601, unigene_2685, unigene_2702, unigene_3234, unigene_5697, unigene_5815, unigene_59, unigene_60, unigene_6214, unigene_6215, unigene_8646	map00190	map00190_20130528173817.png
Oxidative phosphorylation	48	oxidase	ec:1.9.3.1	19	unigene_11229, unigene_1201, unigene_1508, unigene_1509, unigene_17760, unigene_19051, unigene_20417, unigene_21630, unigene_2319, unigene_2885, unigene_3551, unigene_3605, unigene_372, unigene_4481, unigene_458, unigene_4778, unigene_564, unigene_6550, unigene_671	map00190	map00190_20130528173817.png
Streptomycin biosynthesis	2	(alpha-D-glucose-1,6-bisphosphate-dependent)	ec:5.4.2.2	2	unigene_10132, unigene_3890	map00521	map00521_20130528173820.png
Pentose phosphate pathway	18	phosphohexokinase	ec:2.7.1.11	1	unigene_3266	map00030	map00030_20130528173824.png
Pentose phosphate pathway	18	3-epimerase	ec:5.1.3.1	1	unigene_1530	map00030	map00030_20130528173824.png
Pentose phosphate pathway	18	(alpha-D-glucose-1,6-bisphosphate-dependent)	ec:5.4.2.2	2	unigene_10132, unigene_3890	map00030	map00030_20130528173824.png
Pentose phosphate pathway	18	dihydroxyacetonetransferase	ec:2.2.1.2	1	unigene_7061	map00030	map00030_20130528173824.png
Pentose phosphate pathway	18	hexose diphosphatase	ec:3.1.3.11	2	unigene_2112, unigene_26867	map00030	map00030_20130528173824.png
Pentose phosphate pathway	18	dehydrogenase	ec:1.1.1.49	2	unigene_17222, unigene_5069	map00030	map00030_20130528173824.png
Pentose phosphate pathway	18	dehydrogenase (NADP+-dependent, decarboxylating)	ec:1.1.1.44	2	unigene_1986, unigene_27614	map00030	map00030_20130528173824.png
Pentose phosphate pathway	18	aldolase	ec:4.1.2.13	3	unigene_19297, unigene_2628, unigene_3694	map00030	map00030_20130528173824.png
Pentose phosphate pathway	18	isomerase	ec:5.3.1.9	1	unigene_28422	map00030	map00030_20130528173824.png
Pentose phosphate pathway	18	diphosphokinase	ec:2.7.6.1	3	unigene_19434, unigene_19888, unigene_4603	map00030	map00030_20130528173824.png
Methane metabolism	23	phosphatase	ec:3.1.3.3	2	unigene_7800, unigene_7907	map00680	map00680_20130528173830.png
Methane metabolism	23	phosphohexokinase	ec:2.7.1.11	1	unigene_3266	map00680	map00680_20130528173830.png
Methane metabolism	23	hydroxymethyltransferase	ec:2.1.2.1	1	unigene_1718	map00680	map00680_20130528173830.png
Methane metabolism	23	hydrolase	ec:3.1.2.12	1	unigene_241	map00680	map00680_20130528173830.png
Methane metabolism	23	hydratase	ec:4.2.1.11	3	unigene_20218, unigene_5294, unigene_6723	map00680	map00680_20130528173830.png
Methane metabolism	23	ligase	ec:6.2.1.1	1	unigene_4198	map00680	map00680_20130528173830.png
Methane metabolism	23	monooxygenase	ec:1.14.13.8	4	unigene_20148, unigene_20464, unigene_26475, unigene_26698	map00680	map00680_20130528173830.png
Methane metabolism	23	dehydrogenase	ec:1.1.1.95	1	unigene_5072	map00680	map00680_20130528173830.png
Methane metabolism	23	dehydrogenase	ec:1.1.1.284	2	unigene_26240, unigene_838	map00680	map00680_20130528173830.png
Methane metabolism	23	hexose diphosphatase	ec:3.1.3.11	2	unigene_2112, unigene_26867	map00680	map00680_20130528173830.png
Methane metabolism	23	dehydrogenase	ec:1.1.1.37	2	unigene_17119, unigene_8851	map00680	map00680_20130528173830.png
Methane metabolism	23	aldolase	ec:4.1.2.13	3	unigene_19297, unigene_2628, unigene_3694	map00680	map00680_20130528173830.png
Amino sugar and nucleotide sugar metabolism	17	hexosaminidase	ec:3.2.1.52	2	unigene_4961, unigene_5192	map00520	map00520_20130528173835.png
Amino sugar and nucleotide sugar metabolism	17	chitodextrinase	ec:3.2.1.14	4	unigene_10705, unigene_1363, unigene_26191, unigene_7108	map00520	map00520_20130528173835.png
Amino sugar and nucleotide sugar metabolism	17	transaminase (isomerizing)	ec:2.6.1.16	1	unigene_4610	map00520	map00520_20130528173835.png
Amino sugar and nucleotide sugar metabolism	17	deaminase	ec:3.5.99.6	4	unigene_10295, unigene_16502, unigene_6044, unigene_7797	map00520	map00520_20130528173835.png
Amino sugar and nucleotide sugar metabolism	17	2-epimerase (non-hydrolysing)	ec:5.1.3.14	1	unigene_5825	map00520	map00520_20130528173835.png
Amino sugar and nucleotide sugar metabolism	17	4-epimerase	ec:5.1.3.2	1	unigene_9343	map00520	map00520_20130528173835.png
Amino sugar and nucleotide sugar metabolism	17	mannose phosphomutase	ec:5.4.2.8	1	unigene_8082	map00520	map00520_20130528173835.png
Amino sugar and nucleotide sugar metabolism	17	(alpha-D-glucose-1,6-bisphosphate-dependent)	ec:5.4.2.2	2	unigene_10132, unigene_3890	map00520	map00520_20130528173835.png
Amino sugar and nucleotide sugar metabolism	17	isomerase	ec:5.3.1.9	1	unigene_28422	map00520	map00520_20130528173835.png
Amino sugar and nucleotide sugar metabolism	17	kinase	ec:2.7.1.60	1	unigene_5825	map00520	map00520_20130528173835.png
Nitrogen metabolism	50	dehydratase	ec:4.2.1.1	3	unigene_18259, unigene_29416, unigene_8552	map00910	map00910_20130528173841.png
Nitrogen metabolism	50	S-aminomethyldihydrolipoylprotein:(6S)-tetrahydrofolate aminomethyltransferase (ammonia-forming)	ec:2.1.2.10	1	unigene_8697	map00910	map00910_20130528173841.png
Nitrogen metabolism	50	asparaginase II	ec:3.5.1.1	1	unigene_10328	map00910	map00910_20130528173841.png
Nitrogen metabolism	50	reductase	ec:1.10.2.2	1	unigene_3718	map00910	map00910_20130528173841.png
Nitrogen metabolism	50	ligase	ec:6.3.1.2	1	unigene_1606	map00910	map00910_20130528173841.png
Nitrogen metabolism	50	reductase (H+-translocating)	ec:1.6.5.3	24	unigene_10783, unigene_1210, unigene_1221, unigene_14178, unigene_147, unigene_16360, unigene_16812, unigene_1687, unigene_18147, unigene_1992, unigene_20417, unigene_2198, unigene_2389, unigene_2601, unigene_2685, unigene_2702, unigene_3234, unigene_5697, unigene_5815, unigene_59, unigene_60, unigene_6214, unigene_6215, unigene_8646	map00910	map00910_20130528173841.png
Nitrogen metabolism	50	dehydrogenase [NAD(P)+]	ec:1.4.1.3	1	unigene_4316	map00910	map00910_20130528173841.png
Nitrogen metabolism	50	dehydrogenase	ec:1.4.1.2	1	unigene_4316	map00910	map00910_20130528173841.png
Nitrogen metabolism	50	oxidase	ec:1.9.3.1	19	unigene_11229, unigene_1201, unigene_1508, unigene_1509, unigene_17760, unigene_19051, unigene_20417, unigene_21630, unigene_2319, unigene_2885, unigene_3551, unigene_3605, unigene_372, unigene_4481, unigene_458, unigene_4778, unigene_564, unigene_6550, unigene_671	map00910	map00910_20130528173841.png
Glutathione metabolism	29	thioredoxin peroxidase	ec:1.11.1.15	7	unigene_1605, unigene_1766, unigene_1810, unigene_3475, unigene_6976, unigene_6977, unigene_755	map00480	map00480_20130528173845.png
Glutathione metabolism	29	ligase	ec:6.3.2.2	1	unigene_20032	map00480	map00480_20130528173845.png
Glutathione metabolism	29	glutamyl transpeptidase	ec:2.3.2.2	1	unigene_4702	map00480	map00480_20130528173845.png
Glutathione metabolism	29	synthase	ec:2.5.1.22	1	unigene_14041	map00480	map00480_20130528173845.png
Glutathione metabolism	29	transferase	ec:2.5.1.18	7	unigene_1836, unigene_2188, unigene_2331, unigene_2761, unigene_4821, unigene_532, unigene_5606	map00480	map00480_20130528173845.png
Glutathione metabolism	29	reductase	ec:1.17.4.1	1	unigene_29172	map00480	map00480_20130528173845.png
Glutathione metabolism	29	peroxidase	ec:1.11.1.9	4	unigene_14728, unigene_14759, unigene_20205, unigene_6246	map00480	map00480_20130528173845.png
Glutathione metabolism	29	decarboxylase	ec:4.1.1.17	1	unigene_20510	map00480	map00480_20130528173845.png
Glutathione metabolism	29	dehydrogenase	ec:1.1.1.49	2	unigene_17222, unigene_5069	map00480	map00480_20130528173845.png
Glutathione metabolism	29	dehydrogenase (NADP+-dependent, decarboxylating)	ec:1.1.1.44	2	unigene_1986, unigene_27614	map00480	map00480_20130528173845.png
Glutathione metabolism	29	dehydrogenase (NADP+)	ec:1.1.1.42	2	unigene_1951, unigene_9354	map00480	map00480_20130528173845.png
Aminoacyl-tRNA biosynthesis	9	ligase	ec:6.1.1.18	2	unigene_11083, unigene_20629	map00970	map00970_20130528173849.png
Aminoacyl-tRNA biosynthesis	9	ligase	ec:6.1.1.17	2	unigene_20629, unigene_878	map00970	map00970_20130528173849.png
Aminoacyl-tRNA biosynthesis	9	ligase	ec:6.1.1.16	1	unigene_6776	map00970	map00970_20130528173849.png
Aminoacyl-tRNA biosynthesis	9	ligase	ec:6.1.1.15	2	unigene_20629, unigene_878	map00970	map00970_20130528173849.png
Aminoacyl-tRNA biosynthesis	9	ligase	ec:6.1.1.6	2	unigene_3330, unigene_7031	map00970	map00970_20130528173849.png
Aminoacyl-tRNA biosynthesis	9	ligase	ec:6.1.1.4	1	unigene_8375	map00970	map00970_20130528173849.png
Aminoacyl-tRNA biosynthesis	9	ligase	ec:6.1.1.3	1	unigene_11234	map00970	map00970_20130528173849.png
Aminoacyl-tRNA biosynthesis	9	ligase	ec:6.1.1.2	1	unigene_5810	map00970	map00970_20130528173849.png
Tryptophan metabolism	23	3,4-dioxygenase	ec:1.13.11.6	1	unigene_2006	map00380	map00380_20130528173854.png
Tryptophan metabolism	23	kynurenine formamidase	ec:3.5.1.9	1	unigene_6408	map00380	map00380_20130528173854.png
Tryptophan metabolism	23	monooxygenase	ec:1.14.14.1	8	unigene_11924, unigene_19326, unigene_20601, unigene_3168, unigene_343, unigene_3981, unigene_4250, unigene_900	map00380	map00380_20130528173854.png
Tryptophan metabolism	23	hydratase	ec:4.2.1.17	2	unigene_2247, unigene_4872	map00380	map00380_20130528173854.png
Tryptophan metabolism	23	decarboxylase	ec:4.1.1.45	1	unigene_5806	map00380	map00380_20130528173854.png
Tryptophan metabolism	23	3-monooxygenase	ec:1.14.13.9	1	unigene_5601	map00380	map00380_20130528173854.png
Tryptophan metabolism	23	equilase	ec:1.11.1.6	1	unigene_4969	map00380	map00380_20130528173854.png
Tryptophan metabolism	23	2,3-dioxygenase	ec:1.13.11.11	1	unigene_522	map00380	map00380_20130528173854.png
Tryptophan metabolism	23	5-monooxygenase	ec:1.14.16.4	2	unigene_26465, unigene_6932	map00380	map00380_20130528173854.png
Tryptophan metabolism	23	dehydrogenase	ec:1.1.1.35	4	unigene_2247, unigene_22888, unigene_4256, unigene_4872	map00380	map00380_20130528173854.png
Tryptophan metabolism	23	dehydrogenase (NAD+)	ec:1.2.1.3	3	unigene_21795, unigene_26674, unigene_4070	map00380	map00380_20130528173854.png
Carbon fixation in photosynthetic organisms	15	transaminase	ec:2.6.1.2	2	unigene_2039, unigene_22540	map00710	map00710_20130528173857.png
Carbon fixation in photosynthetic organisms	15	transaminase	ec:2.6.1.1	1	unigene_4995	map00710	map00710_20130528173857.png
Carbon fixation in photosynthetic organisms	15	3-epimerase	ec:5.1.3.1	1	unigene_1530	map00710	map00710_20130528173857.png
Carbon fixation in photosynthetic organisms	15	hexose diphosphatase	ec:3.1.3.11	2	unigene_2112, unigene_26867	map00710	map00710_20130528173857.png
Carbon fixation in photosynthetic organisms	15	dehydrogenase	ec:1.1.1.37	2	unigene_17119, unigene_8851	map00710	map00710_20130528173857.png
Carbon fixation in photosynthetic organisms	15	aldolase	ec:4.1.2.13	3	unigene_19297, unigene_2628, unigene_3694	map00710	map00710_20130528173857.png
Carbon fixation in photosynthetic organisms	15	isomerase	ec:5.3.1.1	1	unigene_18551	map00710	map00710_20130528173857.png
Carbon fixation in photosynthetic organisms	15	kinase	ec:2.7.2.3	1	unigene_26171	map00710	map00710_20130528173857.png
Carbon fixation in photosynthetic organisms	15	kinase	ec:2.7.1.40	2	unigene_1814, unigene_4575	map00710	map00710_20130528173857.png
Geraniol degradation	6	hydratase	ec:4.2.1.17	2	unigene_2247, unigene_4872	map00281	map00281_20130528173900.png
Geraniol degradation	6	lyase	ec:4.1.3.4	2	unigene_13367, unigene_8055	map00281	map00281_20130528173900.png
Geraniol degradation	6	dehydrogenase	ec:1.1.1.35	4	unigene_2247, unigene_22888, unigene_4256, unigene_4872	map00281	map00281_20130528173900.png
Valine, leucine and isoleucine degradation	13	mutase	ec:5.4.99.2	1	unigene_21364	map00280	map00280_20130528173903.png
Valine, leucine and isoleucine degradation	13	hydratase	ec:4.2.1.17	2	unigene_2247, unigene_4872	map00280	map00280_20130528173903.png
Valine, leucine and isoleucine degradation	13	dehydrogenase	ec:1.8.1.4	1	unigene_10024	map00280	map00280_20130528173903.png
Valine, leucine and isoleucine degradation	13	lyase	ec:4.1.3.4	2	unigene_13367, unigene_8055	map00280	map00280_20130528173903.png
Valine, leucine and isoleucine degradation	13	dehydrogenase (acylating)	ec:1.2.1.27	2	unigene_26724, unigene_6306	map00280	map00280_20130528173903.png
Valine, leucine and isoleucine degradation	13	dehydrogenase	ec:1.1.1.35	4	unigene_2247, unigene_22888, unigene_4256, unigene_4872	map00280	map00280_20130528173903.png
Valine, leucine and isoleucine degradation	13	dehydrogenase (NAD+)	ec:1.2.1.3	3	unigene_21795, unigene_26674, unigene_4070	map00280	map00280_20130528173903.png
Primary bile acid biosynthesis	9	7alpha-monooxygenase	ec:1.14.13.17	1	unigene_2596	map00120	map00120_20130528173906.png
Primary bile acid biosynthesis	9	C-acyltransferase	ec:2.3.1.176	1	unigene_4337	map00120	map00120_20130528173906.png
Primary bile acid biosynthesis	9	dehydrogenase	ec:1.1.1.35	4	unigene_2247, unigene_22888, unigene_4256, unigene_4872	map00120	map00120_20130528173906.png
Primary bile acid biosynthesis	9	5beta-reductase	ec:1.3.1.3	3	unigene_1336, unigene_26467, unigene_26660	map00120	map00120_20130528173906.png
Pantothenate and CoA biosynthesis	2	kinase	ec:2.7.1.33	1	unigene_194	map00770	map00770_20130528173909.png
Pantothenate and CoA biosynthesis	2	synthase	ec:2.2.1.6	1	unigene_20814	map00770	map00770_20130528173909.png
Other types of O-glycan biosynthesis	5	alpha-2,3-sialyltransferase	ec:2.4.99.6	3	unigene_12920, unigene_20617, unigene_8952	map00514	map00514_20130528173911.png
Other types of O-glycan biosynthesis	5	alpha-2,6-sialyltransferase	ec:2.4.99.1	1	unigene_22981	map00514	map00514_20130528173911.png
Other types of O-glycan biosynthesis	5	mannosyltransferase	ec:2.4.1.109	1	unigene_27040	map00514	map00514_20130528173911.png
Various types of N-glycan biosynthesis	7	hexosaminidase	ec:3.2.1.52	2	unigene_4961, unigene_5192	map00513	map00513_20130528173913.png
Various types of N-glycan biosynthesis	7	alpha-2,3-sialyltransferase	ec:2.4.99.6	3	unigene_12920, unigene_20617, unigene_8952	map00513	map00513_20130528173913.png
Various types of N-glycan biosynthesis	7	6-alpha-L-fucosyltransferase	ec:2.4.1.68	1	unigene_11320	map00513	map00513_20130528173913.png
Various types of N-glycan biosynthesis	7	2-beta-N-acetylglucosaminyltransferase	ec:2.4.1.101	1	unigene_26463	map00513	map00513_20130528173913.png
Mucin type O-Glycan biosynthesis	1	N-acetylgalactosaminyltransferase	ec:2.4.1.41	1	unigene_14037	map00512	map00512_20130528173916.png
Citrate cycle (TCA cycle)	15	dehydrogenase (acetyl-transferring)	ec:1.2.4.1	3	unigene_1494, unigene_5270, unigene_7103	map00020	map00020_20130528173919.png
Citrate cycle (TCA cycle)	15	ligase (ADP-forming)	ec:6.2.1.5	4	unigene_15043, unigene_21323, unigene_5392, unigene_6686	map00020	map00020_20130528173919.png
Citrate cycle (TCA cycle)	15	ligase (GDP-forming)	ec:6.2.1.4	2	unigene_21323, unigene_6695	map00020	map00020_20130528173919.png
Citrate cycle (TCA cycle)	15	dehydrogenase	ec:1.8.1.4	1	unigene_10024	map00020	map00020_20130528173919.png
Citrate cycle (TCA cycle)	15	carboxykinase (GTP)	ec:4.1.1.32	2	unigene_21115, unigene_21116	map00020	map00020_20130528173919.png
Citrate cycle (TCA cycle)	15	(pro-3S)-lyase	ec:4.1.3.6	2	unigene_15043, unigene_6686	map00020	map00020_20130528173919.png
Citrate cycle (TCA cycle)	15	dehydrogenase (NADP+)	ec:1.1.1.42	2	unigene_1951, unigene_9354	map00020	map00020_20130528173919.png
Citrate cycle (TCA cycle)	15	dehydrogenase	ec:1.1.1.37	2	unigene_17119, unigene_8851	map00020	map00020_20130528173919.png
Citrate cycle (TCA cycle)	15	citrate synthase	ec:2.3.3.8	4	unigene_15043, unigene_21323, unigene_5392, unigene_6686	map00020	map00020_20130528173919.png
Other glycan degradation	6	hexosaminidase	ec:3.2.1.52	2	unigene_4961, unigene_5192	map00511	map00511_20130528173922.png
Other glycan degradation	6	alpha-fucosidase	ec:3.2.1.51	1	unigene_5193	map00511	map00511_20130528173922.png
Other glycan degradation	6	psychosine hydrolase	ec:3.2.1.45	1	unigene_14589	map00511	map00511_20130528173922.png
Other glycan degradation	6	aspartylglucosylamine deaspartylase	ec:3.5.1.26	1	unigene_8356	map00511	map00511_20130528173922.png
Other glycan degradation	6	endo-beta-N-acetylglucosaminidase	ec:3.2.1.96	1	unigene_29630	map00511	map00511_20130528173922.png
One carbon pool by folate	8	S-aminomethyldihydrolipoylprotein:(6S)-tetrahydrofolate aminomethyltransferase (ammonia-forming)	ec:2.1.2.10	1	unigene_8697	map00670	map00670_20130528173926.png
One carbon pool by folate	8	dehydrogenase (NAD+)	ec:1.5.1.15	1	unigene_797	map00670	map00670_20130528173926.png
One carbon pool by folate	8	formyltransferase	ec:2.1.2.3	1	unigene_11181	map00670	map00670_20130528173926.png
One carbon pool by folate	8	hydroxymethyltransferase	ec:2.1.2.1	1	unigene_1718	map00670	map00670_20130528173926.png
One carbon pool by folate	8	cyclohydrolase	ec:3.5.4.9	1	unigene_797	map00670	map00670_20130528173926.png
One carbon pool by folate	8	ligase	ec:6.3.4.3	1	unigene_18910	map00670	map00670_20130528173926.png
One carbon pool by folate	8	dehydrogenase	ec:1.5.1.6	1	unigene_26571	map00670	map00670_20130528173926.png
One carbon pool by folate	8	dehydrogenase (NADP+)	ec:1.5.1.5	1	unigene_797	map00670	map00670_20130528173926.png
One carbon pool by folate	8	cyclo-ligase	ec:6.3.3.2	2	unigene_5132, unigene_6426	map00670	map00670_20130528173926.png
N-Glycan biosynthesis	4	alpha-2,6-sialyltransferase	ec:2.4.99.1	1	unigene_22981	map00510	map00510_20130528173928.png
N-Glycan biosynthesis	4	beta-D-mannosyltransferase	ec:2.4.1.83	1	unigene_27040	map00510	map00510_20130528173928.png
N-Glycan biosynthesis	4	6-alpha-L-fucosyltransferase	ec:2.4.1.68	1	unigene_11320	map00510	map00510_20130528173928.png
N-Glycan biosynthesis	4	2-beta-N-acetylglucosaminyltransferase	ec:2.4.1.101	1	unigene_26463	map00510	map00510_20130528173928.png
Limonene and pinene degradation	5	hydratase	ec:4.2.1.17	2	unigene_2247, unigene_4872	map00903	map00903_20130528173931.png
Limonene and pinene degradation	5	dehydrogenase (NAD+)	ec:1.2.1.3	3	unigene_21795, unigene_26674, unigene_4070	map00903	map00903_20130528173931.png
beta-Alanine metabolism	9	decarboxylase	ec:4.1.1.9	1	unigene_18583	map00410	map00410_20130528173934.png
beta-Alanine metabolism	9	transaminase	ec:2.6.1.19	1	unigene_25859	map00410	map00410_20130528173934.png
beta-Alanine metabolism	9	synthase	ec:2.5.1.22	1	unigene_14041	map00410	map00410_20130528173934.png
beta-Alanine metabolism	9	hydratase	ec:4.2.1.17	2	unigene_2247, unigene_4872	map00410	map00410_20130528173934.png
beta-Alanine metabolism	9	dehydrogenase	ec:1.2.1.19	1	unigene_26674	map00410	map00410_20130528173934.png
beta-Alanine metabolism	9	dehydrogenase [NAD(P)+]	ec:1.2.1.5	1	unigene_729	map00410	map00410_20130528173934.png
beta-Alanine metabolism	9	dehydrogenase (NAD+)	ec:1.2.1.3	3	unigene_21795, unigene_26674, unigene_4070	map00410	map00410_20130528173934.png
Terpenoid backbone biosynthesis	5	synthase [(2E,6E)-farnesyl-diphosphate specific]	ec:2.5.1.31	1	unigene_6053	map00900	map00900_20130528173938.png
Terpenoid backbone biosynthesis	5	Delta-isomerase	ec:5.3.3.2	2	unigene_16384, unigene_5218	map00900	map00900_20130528173938.png
Terpenoid backbone biosynthesis	5	kinase	ec:2.7.4.2	1	unigene_23394	map00900	map00900_20130528173938.png
Terpenoid backbone biosynthesis	5	synthase	ec:1.17.7.1	1	unigene_27998	map00900	map00900_20130528173938.png
D-Arginine and D-ornithine metabolism	3	oxidase	ec:1.4.3.3	3	unigene_2343, unigene_26781, unigene_3979	map00472	map00472_20130528173940.png
D-Glutamine and D-glutamate metabolism	1	dehydrogenase [NAD(P)+]	ec:1.4.1.3	1	unigene_4316	map00471	map00471_20130528173943.png
Penicillin and cephalosporin biosynthesis	3	oxidase	ec:1.4.3.3	3	unigene_2343, unigene_26781, unigene_3979	map00311	map00311_20130528173945.png
Lysine degradation	8	hydratase	ec:4.2.1.17	2	unigene_2247, unigene_4872	map00310	map00310_20130528173949.png
Lysine degradation	8	dehydrogenase	ec:1.2.1.47	1	unigene_26674	map00310	map00310_20130528173949.png
Lysine degradation	8	dehydrogenase	ec:1.1.1.35	4	unigene_2247, unigene_22888, unigene_4256, unigene_4872	map00310	map00310_20130528173949.png
Lysine degradation	8	N-methyltransferase	ec:2.1.1.43	1	unigene_12796	map00310	map00310_20130528173949.png
Lysine degradation	8	dehydrogenase (NAD+)	ec:1.2.1.3	3	unigene_21795, unigene_26674, unigene_4070	map00310	map00310_20130528173949.png
Tropane, piperidine and pyridine alkaloid biosynthesis	3	transaminase	ec:2.6.1.5	2	unigene_2326, unigene_26456	map00960	map00960_20130528173951.png
Tropane, piperidine and pyridine alkaloid biosynthesis	3	transaminase	ec:2.6.1.1	1	unigene_4995	map00960	map00960_20130528173951.png
Porphyrin and chlorophyll metabolism	13	synthase	ec:4.2.1.75	1	unigene_25082	map00860	map00860_20130528173955.png
Porphyrin and chlorophyll metabolism	13	oxygenase	ec:1.14.99.3	2	unigene_2086, unigene_26507	map00860	map00860_20130528173955.png
Porphyrin and chlorophyll metabolism	13	ligase	ec:6.1.1.17	2	unigene_20629, unigene_878	map00860	map00860_20130528173955.png
Porphyrin and chlorophyll metabolism	13	1-naphthol glucuronyltransferase	ec:2.4.1.17	1	unigene_1504	map00860	map00860_20130528173955.png
Porphyrin and chlorophyll metabolism	13	synthase	ec:2.3.1.37	1	unigene_19659	map00860	map00860_20130528173955.png
Porphyrin and chlorophyll metabolism	13	ceruloplasmin	ec:1.16.3.1	6	unigene_1177, unigene_1178, unigene_1913, unigene_3403, unigene_3412, unigene_434	map00860	map00860_20130528173955.png
Glycosphingolipid biosynthesis - ganglio series	3	hexosaminidase	ec:3.2.1.52	2	unigene_4961, unigene_5192	map00604	map00604_20130528173958.png
Glycosphingolipid biosynthesis - ganglio series	3	alpha-2,8-sialyltransferase	ec:2.4.99.8	1	unigene_3304	map00604	map00604_20130528173958.png
Glycosphingolipid biosynthesis - globo series	5	hexosaminidase	ec:3.2.1.52	2	unigene_4961, unigene_5192	map00603	map00603_20130528174000.png
Glycosphingolipid biosynthesis - globo series	5	alpha-acetylgalactosaminidase	ec:3.2.1.49	2	unigene_4520, unigene_6333	map00603	map00603_20130528174000.png
Glycosphingolipid biosynthesis - globo series	5	alpha-2,8-sialyltransferase	ec:2.4.99.8	1	unigene_3304	map00603	map00603_20130528174000.png
Cysteine and methionine metabolism	15	synthase	ec:4.4.1.14	1	unigene_26456	map00270	map00270_20130528174005.png
Cysteine and methionine metabolism	15	transaminase	ec:2.6.1.5	2	unigene_2326, unigene_26456	map00270	map00270_20130528174005.png
Cysteine and methionine metabolism	15	transaminase	ec:2.6.1.1	1	unigene_4995	map00270	map00270_20130528174005.png
Cysteine and methionine metabolism	15	synthase	ec:2.5.1.22	1	unigene_14041	map00270	map00270_20130528174005.png
Cysteine and methionine metabolism	15	adenosyltransferase	ec:2.5.1.6	2	unigene_12310, unigene_6230	map00270	map00270_20130528174005.png
Cysteine and methionine metabolism	15	S-adenosylhomocysteine synthase	ec:3.3.1.1	1	unigene_20572	map00270	map00270_20130528174005.png
Cysteine and methionine metabolism	15	dioxygenase (Ni2+-requiring)	ec:1.13.11.53	2	unigene_1085, unigene_19277	map00270	map00270_20130528174005.png
Cysteine and methionine metabolism	15	beta-synthase	ec:4.2.1.22	1	unigene_1411	map00270	map00270_20130528174005.png
Cysteine and methionine metabolism	15	dioxygenase	ec:1.13.11.20	1	unigene_2221	map00270	map00270_20130528174005.png
Cysteine and methionine metabolism	15	S-methyltransferase	ec:2.1.1.5	2	unigene_115, unigene_3700	map00270	map00270_20130528174005.png
Cysteine and methionine metabolism	15	phosphorylase	ec:2.4.2.28	1	unigene_26294	map00270	map00270_20130528174005.png
Cysteine and methionine metabolism	15	beta-lyase	ec:4.4.1.8	1	unigene_2405	map00270	map00270_20130528174005.png
Cysteine and methionine metabolism	15	gamma-lyase	ec:4.4.1.1	1	unigene_2405	map00270	map00270_20130528174005.png
Cysteine and methionine metabolism	15	S-methyltransferase	ec:2.1.1.10	2	unigene_115, unigene_3700	map00270	map00270_20130528174005.png
Glycosphingolipid biosynthesis - lacto and neolacto series	4	alpha-2,8-sialyltransferase	ec:2.4.99.8	1	unigene_3304	map00601	map00601_20130528174008.png
Glycosphingolipid biosynthesis - lacto and neolacto series	4	alpha-2,3-sialyltransferase	ec:2.4.99.6	3	unigene_12920, unigene_20617, unigene_8952	map00601	map00601_20130528174008.png
Nicotinate and nicotinamide metabolism	6	uridine 5'-nucleotidase	ec:3.1.3.5	1	unigene_4774	map00760	map00760_20130528174011.png
Nicotinate and nicotinamide metabolism	6	kinase	ec:2.7.1.23	1	unigene_5823	map00760	map00760_20130528174011.png
Nicotinate and nicotinamide metabolism	6	phosphorylase	ec:2.4.2.1	1	unigene_6641	map00760	map00760_20130528174011.png
Nicotinate and nicotinamide metabolism	6	nucleosidase	ec:3.2.2.5	1	unigene_16990	map00760	map00760_20130528174011.png
Nicotinate and nicotinamide metabolism	6	dehydrogenase	ec:1.4.1.21	1	unigene_4372	map00760	map00760_20130528174011.png
Nicotinate and nicotinamide metabolism	6	adenylyltransferase	ec:2.7.7.1	1	unigene_21308	map00760	map00760_20130528174011.png
Sphingolipid metabolism	7	psychosine hydrolase	ec:3.2.1.45	1	unigene_14589	map00600	map00600_20130528174014.png
Sphingolipid metabolism	7	galactosyltransferase	ec:2.4.1.47	1	unigene_29639	map00600	map00600_20130528174014.png
Sphingolipid metabolism	7	C-palmitoyltransferase	ec:2.3.1.50	1	unigene_19863	map00600	map00600_20130528174014.png
Sphingolipid metabolism	7	acylsphingosine deacylase	ec:3.5.1.23	1	unigene_1071	map00600	map00600_20130528174014.png
Sphingolipid metabolism	7	phosphodiesterase	ec:3.1.4.12	3	unigene_14790, unigene_27155, unigene_4939	map00600	map00600_20130528174014.png
C5-Branched dibasic acid metabolism	5	ligase (ADP-forming)	ec:6.2.1.5	4	unigene_15043, unigene_21323, unigene_5392, unigene_6686	map00660	map00660_20130528174017.png
C5-Branched dibasic acid metabolism	5	synthase	ec:2.2.1.6	1	unigene_20814	map00660	map00660_20130528174017.png
Glycolysis / Gluconeogenesis	36	glucose 6-phosphate phosphatase	ec:3.1.3.9	4	unigene_26556, unigene_26561, unigene_2684, unigene_976	map00010	map00010_20130528174022.png
Glycolysis / Gluconeogenesis	36	dehydrogenase (NADP+)	ec:1.1.1.2	1	unigene_2301	map00010	map00010_20130528174022.png
Glycolysis / Gluconeogenesis	36	dehydrogenase	ec:1.1.1.1	3	unigene_26240, unigene_4470, unigene_838	map00010	map00010_20130528174022.png
Glycolysis / Gluconeogenesis	36	phosphohexokinase	ec:2.7.1.11	1	unigene_3266	map00010	map00010_20130528174022.png
Glycolysis / Gluconeogenesis	36	dehydrogenase (acetyl-transferring)	ec:1.2.4.1	3	unigene_1494, unigene_5270, unigene_7103	map00010	map00010_20130528174022.png
Glycolysis / Gluconeogenesis	36	hydratase	ec:4.2.1.11	3	unigene_20218, unigene_5294, unigene_6723	map00010	map00010_20130528174022.png
Glycolysis / Gluconeogenesis	36	ligase	ec:6.2.1.1	1	unigene_4198	map00010	map00010_20130528174022.png
Glycolysis / Gluconeogenesis	36	dehydrogenase	ec:1.8.1.4	1	unigene_10024	map00010	map00010_20130528174022.png
Glycolysis / Gluconeogenesis	36	(alpha-D-glucose-1,6-bisphosphate-dependent)	ec:5.4.2.2	2	unigene_10132, unigene_3890	map00010	map00010_20130528174022.png
Glycolysis / Gluconeogenesis	36	carboxykinase (GTP)	ec:4.1.1.32	2	unigene_21115, unigene_21116	map00010	map00010_20130528174022.png
Glycolysis / Gluconeogenesis	36	hexose diphosphatase	ec:3.1.3.11	2	unigene_2112, unigene_26867	map00010	map00010_20130528174022.png
Glycolysis / Gluconeogenesis	36	dehydrogenase (phosphorylating)	ec:1.2.1.12	1	unigene_10362	map00010	map00010_20130528174022.png
Glycolysis / Gluconeogenesis	36	aldolase	ec:4.1.2.13	3	unigene_19297, unigene_2628, unigene_3694	map00010	map00010_20130528174022.png
Glycolysis / Gluconeogenesis	36	isomerase	ec:5.3.1.9	1	unigene_28422	map00010	map00010_20130528174022.png
Glycolysis / Gluconeogenesis	36	isomerase	ec:5.3.1.1	1	unigene_18551	map00010	map00010_20130528174022.png
Glycolysis / Gluconeogenesis	36	kinase	ec:2.7.2.3	1	unigene_26171	map00010	map00010_20130528174022.png
Glycolysis / Gluconeogenesis	36	dehydrogenase [NAD(P)+]	ec:1.2.1.5	1	unigene_729	map00010	map00010_20130528174022.png
Glycolysis / Gluconeogenesis	36	dehydrogenase (NAD+)	ec:1.2.1.3	3	unigene_21795, unigene_26674, unigene_4070	map00010	map00010_20130528174022.png
Glycolysis / Gluconeogenesis	36	kinase	ec:2.7.1.40	2	unigene_1814, unigene_4575	map00010	map00010_20130528174022.png
Starch and sucrose metabolism	13	glucose 6-phosphate phosphatase	ec:3.1.3.9	4	unigene_26556, unigene_26561, unigene_2684, unigene_976	map00500	map00500_20130528174025.png
Starch and sucrose metabolism	13	muscle phosphorylase a and b	ec:2.4.1.1	3	unigene_26294, unigene_3768, unigene_647	map00500	map00500_20130528174025.png
Starch and sucrose metabolism	13	1-naphthol glucuronyltransferase	ec:2.4.1.17	1	unigene_1504	map00500	map00500_20130528174025.png
Starch and sucrose metabolism	13	synthase	ec:2.4.1.11	1	unigene_9643	map00500	map00500_20130528174025.png
Starch and sucrose metabolism	13	(alpha-D-glucose-1,6-bisphosphate-dependent)	ec:5.4.2.2	2	unigene_10132, unigene_3890	map00500	map00500_20130528174025.png
Starch and sucrose metabolism	13	diphosphatase	ec:3.6.1.21	1	unigene_3482	map00500	map00500_20130528174025.png
Starch and sucrose metabolism	13	isomerase	ec:5.3.1.9	1	unigene_28422	map00500	map00500_20130528174025.png
Ether lipid metabolism	8	esterase	ec:3.1.1.47	1	unigene_15797	map00565	map00565_20130528174028.png
Ether lipid metabolism	8	cholinephosphotransferase	ec:2.7.8.2	1	unigene_2491	map00565	map00565_20130528174028.png
Ether lipid metabolism	8	EPT	ec:2.7.8.1	1	unigene_9718	map00565	map00565_20130528174028.png
Ether lipid metabolism	8	A2	ec:3.1.1.4	5	unigene_20568, unigene_4366, unigene_5348, unigene_6771, unigene_8564	map00565	map00565_20130528174028.png
Cutin, suberine and wax biosynthesis	2	O-acyltransferase	ec:2.3.1.20	2	unigene_4734, unigene_9175	map00073	map00073_20130528174030.png
Glycerophospholipid metabolism	17	dehydrogenase (NAD+)	ec:1.1.1.8	3	unigene_13787, unigene_25043, unigene_3009	map00564	map00564_20130528174034.png
Glycerophospholipid metabolism	17	kinase (ATP dependent)	ec:2.7.1.107	1	unigene_5823	map00564	map00564_20130528174034.png
Glycerophospholipid metabolism	17	cholinephosphotransferase	ec:2.7.8.2	1	unigene_2491	map00564	map00564_20130528174034.png
Glycerophospholipid metabolism	17	EPT	ec:2.7.8.1	1	unigene_9718	map00564	map00564_20130528174034.png
Glycerophospholipid metabolism	17	O-acyltransferase	ec:2.3.1.51	2	unigene_1941, unigene_26715	map00564	map00564_20130528174034.png
Glycerophospholipid metabolism	17	A2	ec:3.1.1.4	5	unigene_20568, unigene_4366, unigene_5348, unigene_6771, unigene_8564	map00564	map00564_20130528174034.png
Glycerophospholipid metabolism	17	O-acyltransferase	ec:2.3.1.43	2	unigene_6771, unigene_8564	map00564	map00564_20130528174034.png
Glycerophospholipid metabolism	17	phosphodiesterase	ec:3.1.4.46	3	unigene_19344, unigene_20022, unigene_27242	map00564	map00564_20130528174034.png
Glycerophospholipid metabolism	17	N-methyltransferase	ec:2.1.1.17	1	unigene_2231	map00564	map00564_20130528174034.png
Synthesis and degradation of ketone bodies	3	lyase	ec:4.1.3.4	2	unigene_13367, unigene_8055	map00072	map00072_20130528174037.png
Synthesis and degradation of ketone bodies	3	dehydrogenase	ec:1.1.1.30	1	unigene_4213	map00072	map00072_20130528174037.png
Glycosylphosphatidylinositol(GPI)-anchor biosynthesis	3	deacetylase	ec:3.5.1.89	1	unigene_18144	map00563	map00563_20130528174039.png
Glycosylphosphatidylinositol(GPI)-anchor biosynthesis	3	N-acetylglucosaminyltransferase	ec:2.4.1.198	2	unigene_2563, unigene_28422	map00563	map00563_20130528174039.png
Inositol phosphate metabolism	7	oxygenase	ec:1.13.99.1	1	unigene_822	map00562	map00562_20130528174042.png
Inositol phosphate metabolism	7	phospholipase C	ec:3.1.4.11	1	unigene_21505	map00562	map00562_20130528174042.png
Inositol phosphate metabolism	7	3-kinase	ec:2.7.1.153	2	unigene_1304, unigene_6892	map00562	map00562_20130528174042.png
Inositol phosphate metabolism	7	isomerase	ec:5.3.1.1	1	unigene_18551	map00562	map00562_20130528174042.png
Inositol phosphate metabolism	7	3-kinase	ec:2.7.1.137	3	unigene_1304, unigene_18572, unigene_6892	map00562	map00562_20130528174042.png
Inositol phosphate metabolism	7	3-kinase	ec:2.7.1.127	1	unigene_17163	map00562	map00562_20130528174042.png
Fatty acid metabolism	21	dehydrogenase	ec:1.1.1.1	3	unigene_26240, unigene_4470, unigene_838	map00071	map00071_20130528174046.png
Fatty acid metabolism	21	monooxygenase	ec:1.14.14.1	8	unigene_11924, unigene_19326, unigene_20601, unigene_3168, unigene_343, unigene_3981, unigene_4250, unigene_900	map00071	map00071_20130528174046.png
Fatty acid metabolism	21	oxidase	ec:1.3.3.6	1	unigene_3607	map00071	map00071_20130528174046.png
Fatty acid metabolism	21	hydratase	ec:4.2.1.17	2	unigene_2247, unigene_4872	map00071	map00071_20130528174046.png
Fatty acid metabolism	21	ligase	ec:6.2.1.3	2	unigene_16408, unigene_3386	map00071	map00071_20130528174046.png
Fatty acid metabolism	21	dehydrogenase	ec:1.1.1.35	4	unigene_2247, unigene_22888, unigene_4256, unigene_4872	map00071	map00071_20130528174046.png
Fatty acid metabolism	21	dehydrogenase (NAD+)	ec:1.2.1.3	3	unigene_21795, unigene_26674, unigene_4070	map00071	map00071_20130528174046.png
Glycerolipid metabolism	18	3-kinase	ec:2.7.1.31	1	unigene_1976	map00561	map00561_20130528174050.png
Glycerolipid metabolism	18	dehydrogenase (NADP+)	ec:1.1.1.2	1	unigene_2301	map00561	map00561_20130528174050.png
Glycerolipid metabolism	18	kinase (ATP dependent)	ec:2.7.1.107	1	unigene_5823	map00561	map00561_20130528174050.png
Glycerolipid metabolism	18	lipase	ec:3.1.1.34	4	unigene_3176, unigene_3852, unigene_5172, unigene_7944	map00561	map00561_20130528174050.png
Glycerolipid metabolism	18	O-acyltransferase	ec:2.3.1.51	2	unigene_1941, unigene_26715	map00561	map00561_20130528174050.png
Glycerolipid metabolism	18	lipase	ec:3.1.1.3	2	unigene_24966, unigene_26715	map00561	map00561_20130528174050.png
Glycerolipid metabolism	18	O-acyltransferase	ec:2.3.1.22	3	unigene_2490, unigene_4734, unigene_9175	map00561	map00561_20130528174050.png
Glycerolipid metabolism	18	O-acyltransferase	ec:2.3.1.20	2	unigene_4734, unigene_9175	map00561	map00561_20130528174050.png
Glycerolipid metabolism	18	kinase	ec:2.7.1.94	1	unigene_5823	map00561	map00561_20130528174050.png
Glycerolipid metabolism	18	reductase	ec:1.1.1.21	2	unigene_17, unigene_24829	map00561	map00561_20130528174050.png
Glycerolipid metabolism	18	dehydrogenase (NAD+)	ec:1.2.1.3	3	unigene_21795, unigene_26674, unigene_4070	map00561	map00561_20130528174050.png
Novobiocin biosynthesis	3	transaminase	ec:2.6.1.5	2	unigene_2326, unigene_26456	map00401	map00401_20130528174053.png
Novobiocin biosynthesis	3	transaminase	ec:2.6.1.1	1	unigene_4995	map00401	map00401_20130528174053.png
Phenylalanine, tyrosine and tryptophan biosynthesis	6	transaminase	ec:2.6.1.5	2	unigene_2326, unigene_26456	map00400	map00400_20130528174056.png
Phenylalanine, tyrosine and tryptophan biosynthesis	6	transaminase	ec:2.6.1.1	1	unigene_4995	map00400	map00400_20130528174056.png
Phenylalanine, tyrosine and tryptophan biosynthesis	6	4-monooxygenase	ec:1.14.16.1	2	unigene_26465, unigene_6932	map00400	map00400_20130528174056.png
Phenylalanine, tyrosine and tryptophan biosynthesis	6	kinase	ec:2.7.1.71	1	unigene_382	map00400	map00400_20130528174056.png
Cyanoamino acid metabolism	3	glutamyl transpeptidase	ec:2.3.2.2	1	unigene_4702	map00460	map00460_20130528174059.png
Cyanoamino acid metabolism	3	asparaginase II	ec:3.5.1.1	1	unigene_10328	map00460	map00460_20130528174059.png
Cyanoamino acid metabolism	3	hydroxymethyltransferase	ec:2.1.2.1	1	unigene_1718	map00460	map00460_20130528174059.png
Isoquinoline alkaloid biosynthesis	4	transaminase	ec:2.6.1.5	2	unigene_2326, unigene_26456	map00950	map00950_20130528174102.png
Isoquinoline alkaloid biosynthesis	4	transaminase	ec:2.6.1.1	1	unigene_4995	map00950	map00950_20130528174102.png
Isoquinoline alkaloid biosynthesis	4	3-monooxygenase	ec:1.14.16.2	1	unigene_7212	map00950	map00950_20130528174102.png
Bisphenol degradation	3	A-esterase	ec:3.1.1.2	3	unigene_2704, unigene_2705, unigene_4279	map00363	map00363_20130528174104.png
Benzoate degradation	2	hydratase	ec:4.2.1.17	2	unigene_2247, unigene_4872	map00362	map00362_20130528174107.png
Phenylalanine metabolism	14	transaminase	ec:2.6.1.5	2	unigene_2326, unigene_26456	map00360	map00360_20130528174111.png
Phenylalanine metabolism	14	transaminase	ec:2.6.1.1	1	unigene_4995	map00360	map00360_20130528174111.png
Phenylalanine metabolism	14	dioxygenase	ec:1.13.11.27	2	unigene_1056, unigene_4329	map00360	map00360_20130528174111.png
Phenylalanine metabolism	14	hydratase	ec:4.2.1.17	2	unigene_2247, unigene_4872	map00360	map00360_20130528174111.png
Phenylalanine metabolism	14	lactoperoxidase	ec:1.11.1.7	3	unigene_1605, unigene_3475, unigene_755	map00360	map00360_20130528174111.png
Phenylalanine metabolism	14	N-acyltransferase	ec:2.3.1.13	1	unigene_26850	map00360	map00360_20130528174111.png
Phenylalanine metabolism	14	4-monooxygenase	ec:1.14.16.1	2	unigene_26465, unigene_6932	map00360	map00360_20130528174111.png
Phenylalanine metabolism	14	dehydrogenase [NAD(P)+]	ec:1.2.1.5	1	unigene_729	map00360	map00360_20130528174111.png
T cell receptor signaling pathway	11	phosphatase	ec:3.1.3.16	6	unigene_12266, unigene_15576, unigene_2092, unigene_26025, unigene_3892, unigene_6722	map04660	map04660_20130528174114.png
T cell receptor signaling pathway	11	protein-tyrosine kinase	ec:2.7.10.2	5	unigene_103, unigene_19534, unigene_19593, unigene_1984, unigene_25604	map04660	map04660_20130528174114.png
Glycine, serine and threonine metabolism	29	phosphatase	ec:3.1.3.3	2	unigene_7800, unigene_7907	map00260	map00260_20130528174119.png
Glycine, serine and threonine metabolism	29	3-kinase	ec:2.7.1.31	1	unigene_1976	map00260	map00260_20130528174119.png
Glycine, serine and threonine metabolism	29	dehydrogenase	ec:1.1.1.1	3	unigene_26240, unigene_4470, unigene_838	map00260	map00260_20130528174119.png
Glycine, serine and threonine metabolism	29	dehydrogenase (decarboxylating)	ec:1.4.4.2	1	unigene_8317	map00260	map00260_20130528174119.png
Glycine, serine and threonine metabolism	29	transaminase	ec:2.6.1.51	3	unigene_1391, unigene_1905, unigene_5154	map00260	map00260_20130528174119.png
Glycine, serine and threonine metabolism	29	S-aminomethyldihydrolipoylprotein:(6S)-tetrahydrofolate aminomethyltransferase (ammonia-forming)	ec:2.1.2.10	1	unigene_8697	map00260	map00260_20130528174119.png
Glycine, serine and threonine metabolism	29	transaminase	ec:2.6.1.44	3	unigene_1391, unigene_1905, unigene_5154	map00260	map00260_20130528174119.png
Glycine, serine and threonine metabolism	29	oxidase	ec:1.4.3.3	3	unigene_2343, unigene_26781, unigene_3979	map00260	map00260_20130528174119.png
Glycine, serine and threonine metabolism	29	hydroxymethyltransferase	ec:2.1.2.1	1	unigene_1718	map00260	map00260_20130528174119.png
Glycine, serine and threonine metabolism	29	beta-synthase	ec:4.2.1.22	1	unigene_1411	map00260	map00260_20130528174119.png
Glycine, serine and threonine metabolism	29	dehydrogenase	ec:1.8.1.4	1	unigene_10024	map00260	map00260_20130528174119.png
Glycine, serine and threonine metabolism	29	dehydrogenase	ec:1.1.1.95	1	unigene_5072	map00260	map00260_20130528174119.png
Glycine, serine and threonine metabolism	29	synthase	ec:2.3.1.37	1	unigene_19659	map00260	map00260_20130528174119.png
Glycine, serine and threonine metabolism	29	C-acetyltransferase	ec:2.3.1.29	1	unigene_1370	map00260	map00260_20130528174119.png
Glycine, serine and threonine metabolism	29	S-methyltransferase	ec:2.1.1.5	2	unigene_115, unigene_3700	map00260	map00260_20130528174119.png
Glycine, serine and threonine metabolism	29	N-methyltransferase	ec:2.1.1.20	4	unigene_5071, unigene_6788, unigene_7195, unigene_834	map00260	map00260_20130528174119.png
Glycine, serine and threonine metabolism	29	gamma-lyase	ec:4.4.1.1	1	unigene_2405	map00260	map00260_20130528174119.png
Glycine, serine and threonine metabolism	29	dehydrogenase	ec:1.2.1.8	2	unigene_21795, unigene_4070	map00260	map00260_20130528174119.png
Steroid biosynthesis	9	esterase	ec:3.1.1.13	3	unigene_1113, unigene_1646, unigene_2729	map00100	map00100_20130528174122.png
Steroid biosynthesis	9	reductase	ec:1.3.1.72	1	unigene_14282	map00100	map00100_20130528174122.png
Steroid biosynthesis	9	reductase	ec:1.3.1.70	1	unigene_1348	map00100	map00100_20130528174122.png
Steroid biosynthesis	9	Delta-isomerase	ec:5.3.3.5	2	unigene_14699, unigene_4897	map00100	map00100_20130528174122.png
Steroid biosynthesis	9	monooxygenase	ec:1.14.13.72	1	unigene_4717	map00100	map00100_20130528174122.png
Steroid biosynthesis	9	14alpha-demethylase	ec:1.14.13.70	1	unigene_21527	map00100	map00100_20130528174122.png
Vitamin B6 metabolism	1	kinase	ec:2.7.1.35	1	unigene_3415	map00750	map00750_20130528174129.png
Phosphatidylinositol signaling system	8	kinase (ATP dependent)	ec:2.7.1.107	1	unigene_5823	map04070	map04070_20130528174132.png
Phosphatidylinositol signaling system	8	kinase C	ec:2.7.11.13	2	unigene_12480, unigene_18419	map04070	map04070_20130528174132.png
Phosphatidylinositol signaling system	8	phospholipase C	ec:3.1.4.11	1	unigene_21505	map04070	map04070_20130528174132.png
Phosphatidylinositol signaling system	8	3-kinase	ec:2.7.1.153	2	unigene_1304, unigene_6892	map04070	map04070_20130528174132.png
Phosphatidylinositol signaling system	8	3-kinase	ec:2.7.1.137	3	unigene_1304, unigene_18572, unigene_6892	map04070	map04070_20130528174132.png
Phosphatidylinositol signaling system	8	3-kinase	ec:2.7.1.127	1	unigene_17163	map04070	map04070_20130528174132.png
Butanoate metabolism	13	dehydrogenase (acetyl-transferring)	ec:1.2.4.1	3	unigene_1494, unigene_5270, unigene_7103	map00650	map00650_20130528174136.png
Butanoate metabolism	13	transaminase	ec:2.6.1.19	1	unigene_25859	map00650	map00650_20130528174136.png
Butanoate metabolism	13	hydratase	ec:4.2.1.17	2	unigene_2247, unigene_4872	map00650	map00650_20130528174136.png
Butanoate metabolism	13	synthase	ec:2.2.1.6	1	unigene_20814	map00650	map00650_20130528174136.png
Butanoate metabolism	13	lyase	ec:4.1.3.4	2	unigene_13367, unigene_8055	map00650	map00650_20130528174136.png
Butanoate metabolism	13	dehydrogenase (NAD+)	ec:1.2.1.24	1	unigene_6695	map00650	map00650_20130528174136.png
Butanoate metabolism	13	dehydrogenase	ec:1.1.1.35	4	unigene_2247, unigene_22888, unigene_4256, unigene_4872	map00650	map00650_20130528174136.png
Butanoate metabolism	13	dehydrogenase	ec:1.1.1.30	1	unigene_4213	map00650	map00650_20130528174136.png
Fatty acid elongation	8	hydrolase	ec:3.1.2.2	1	unigene_26471	map00062	map00062_20130528174138.png
Fatty acid elongation	8	hydrolase	ec:3.1.2.22	3	unigene_13755, unigene_13756, unigene_7099	map00062	map00062_20130528174138.png
Fatty acid elongation	8	hydratase	ec:4.2.1.17	2	unigene_2247, unigene_4872	map00062	map00062_20130528174138.png
Fatty acid elongation	8	dehydrogenase	ec:1.1.1.35	4	unigene_2247, unigene_22888, unigene_4256, unigene_4872	map00062	map00062_20130528174138.png
Fatty acid biosynthesis	1	carboxylase	ec:6.4.1.2	1	unigene_17798	map00061	map00061_20130528174142.png
Fatty acid biosynthesis	1	carboxylase	ec:6.3.4.14	1	unigene_17798	map00061	map00061_20130528174142.png
Peptidoglycan biosynthesis	1	MraY transferase	ec:2.7.8.13	1	unigene_8010	map00550	map00550_20130528174145.png
Selenocompound metabolism	2	reductase	ec:1.8.1.9	1	unigene_17659	map00450	map00450_20130528174148.png
Selenocompound metabolism	2	beta-lyase	ec:4.4.1.8	1	unigene_2405	map00450	map00450_20130528174148.png
Selenocompound metabolism	2	gamma-lyase	ec:4.4.1.1	1	unigene_2405	map00450	map00450_20130528174148.png
Phenylpropanoid biosynthesis	3	lactoperoxidase	ec:1.11.1.7	3	unigene_1605, unigene_3475, unigene_755	map00940	map00940_20130528174150.png
Tyrosine metabolism	11	dehydrogenase	ec:1.1.1.1	3	unigene_26240, unigene_4470, unigene_838	map00350	map00350_20130528174154.png
Tyrosine metabolism	11	1,2-dioxygenase	ec:1.13.11.5	1	unigene_5162	map00350	map00350_20130528174154.png
Tyrosine metabolism	11	transaminase	ec:2.6.1.5	2	unigene_2326, unigene_26456	map00350	map00350_20130528174154.png
Tyrosine metabolism	11	transaminase	ec:2.6.1.1	1	unigene_4995	map00350	map00350_20130528174154.png
Tyrosine metabolism	11	dioxygenase	ec:1.13.11.27	2	unigene_1056, unigene_4329	map00350	map00350_20130528174154.png
Tyrosine metabolism	11	3-monooxygenase	ec:1.14.16.2	1	unigene_7212	map00350	map00350_20130528174154.png
Tyrosine metabolism	11	dehydrogenase [NAD(P)+]	ec:1.2.1.5	1	unigene_729	map00350	map00350_20130528174154.png
Tetracycline biosynthesis	1	carboxylase	ec:6.4.1.2	1	unigene_17798	map00253	map00253_20130528174157.png
Alanine, aspartate and glutamate metabolism	16	transaminase	ec:2.6.1.44	3	unigene_1391, unigene_1905, unigene_5154	map00250	map00250_20130528174201.png
Alanine, aspartate and glutamate metabolism	16	transaminase	ec:2.6.1.19	1	unigene_25859	map00250	map00250_20130528174201.png
Alanine, aspartate and glutamate metabolism	16	transaminase (isomerizing)	ec:2.6.1.16	1	unigene_4610	map00250	map00250_20130528174201.png
Alanine, aspartate and glutamate metabolism	16	asparaginase II	ec:3.5.1.1	1	unigene_10328	map00250	map00250_20130528174201.png
Alanine, aspartate and glutamate metabolism	16	transaminase	ec:2.6.1.2	2	unigene_2039, unigene_22540	map00250	map00250_20130528174201.png
Alanine, aspartate and glutamate metabolism	16	transaminase	ec:2.6.1.1	1	unigene_4995	map00250	map00250_20130528174201.png
Alanine, aspartate and glutamate metabolism	16	dehydrogenase	ec:1.5.1.12	1	unigene_20154	map00250	map00250_20130528174201.png
Alanine, aspartate and glutamate metabolism	16	ligase	ec:6.3.1.2	1	unigene_1606	map00250	map00250_20130528174201.png
Alanine, aspartate and glutamate metabolism	16	dehydrogenase (NAD+)	ec:1.2.1.24	1	unigene_6695	map00250	map00250_20130528174201.png
Alanine, aspartate and glutamate metabolism	16	synthase	ec:6.3.4.5	1	unigene_4952	map00250	map00250_20130528174201.png
Alanine, aspartate and glutamate metabolism	16	synthase	ec:6.3.4.4	1	unigene_456	map00250	map00250_20130528174201.png
Alanine, aspartate and glutamate metabolism	16	aminoacylase II	ec:3.5.1.15	1	unigene_292	map00250	map00250_20130528174201.png
Alanine, aspartate and glutamate metabolism	16	dehydrogenase [NAD(P)+]	ec:1.4.1.3	1	unigene_4316	map00250	map00250_20130528174201.png
Alanine, aspartate and glutamate metabolism	16	dehydrogenase	ec:1.4.1.2	1	unigene_4316	map00250	map00250_20130528174201.png
Riboflavin metabolism	9	phosphatase	ec:3.1.3.2	8	unigene_13913, unigene_13914, unigene_1679, unigene_1680, unigene_3889, unigene_3892, unigene_5033, unigene_7254	map00740	map00740_20130528174204.png
Riboflavin metabolism	9	kinase	ec:2.7.1.26	1	unigene_16278	map00740	map00740_20130528174204.png
Styrene degradation	1	1,2-dioxygenase	ec:1.13.11.5	1	unigene_5162	map00643	map00643_20130528174207.png
Propanoate metabolism	17	decarboxylase	ec:4.1.1.9	1	unigene_18583	map00640	map00640_20130528174211.png
Propanoate metabolism	17	mutase	ec:5.4.99.2	1	unigene_21364	map00640	map00640_20130528174211.png
Propanoate metabolism	17	transaminase	ec:2.6.1.19	1	unigene_25859	map00640	map00640_20130528174211.png
Propanoate metabolism	17	carboxylase	ec:6.4.1.2	1	unigene_17798	map00640	map00640_20130528174211.png
Propanoate metabolism	17	hydratase	ec:4.2.1.17	2	unigene_2247, unigene_4872	map00640	map00640_20130528174211.png
Propanoate metabolism	17	ligase (ADP-forming)	ec:6.2.1.5	4	unigene_15043, unigene_21323, unigene_5392, unigene_6686	map00640	map00640_20130528174211.png
Propanoate metabolism	17	ligase (GDP-forming)	ec:6.2.1.4	2	unigene_21323, unigene_6695	map00640	map00640_20130528174211.png
Propanoate metabolism	17	ligase	ec:6.2.1.1	1	unigene_4198	map00640	map00640_20130528174211.png
Propanoate metabolism	17	dehydrogenase (acylating)	ec:1.2.1.27	2	unigene_26724, unigene_6306	map00640	map00640_20130528174211.png
Propanoate metabolism	17	dehydrogenase (NAD+)	ec:1.2.1.3	3	unigene_21795, unigene_26674, unigene_4070	map00640	map00640_20130528174211.png
Ascorbate and aldarate metabolism	6	oxygenase	ec:1.13.99.1	1	unigene_822	map00053	map00053_20130528174213.png
Ascorbate and aldarate metabolism	6	1-naphthol glucuronyltransferase	ec:2.4.1.17	1	unigene_1504	map00053	map00053_20130528174213.png
Ascorbate and aldarate metabolism	6	reductase	ec:1.1.1.19	1	unigene_24829	map00053	map00053_20130528174213.png
Ascorbate and aldarate metabolism	6	dehydrogenase (NAD+)	ec:1.2.1.3	3	unigene_21795, unigene_26674, unigene_4070	map00053	map00053_20130528174213.png
Galactose metabolism	10	glucose 6-phosphate phosphatase	ec:3.1.3.9	4	unigene_26556, unigene_26561, unigene_2684, unigene_976	map00052	map00052_20130528174217.png
Galactose metabolism	10	phosphohexokinase	ec:2.7.1.11	1	unigene_3266	map00052	map00052_20130528174217.png
Galactose metabolism	10	4-epimerase	ec:5.1.3.2	1	unigene_9343	map00052	map00052_20130528174217.png
Galactose metabolism	10	(alpha-D-glucose-1,6-bisphosphate-dependent)	ec:5.4.2.2	2	unigene_10132, unigene_3890	map00052	map00052_20130528174217.png
Galactose metabolism	10	reductase	ec:1.1.1.21	2	unigene_17, unigene_24829	map00052	map00052_20130528174217.png
Fructose and mannose metabolism	12	phosphohexokinase	ec:2.7.1.11	1	unigene_3266	map00051	map00051_20130528174221.png
Fructose and mannose metabolism	12	2-phosphatase	ec:3.1.3.46	1	unigene_26867	map00051	map00051_20130528174221.png
Fructose and mannose metabolism	12	mannose phosphomutase	ec:5.4.2.8	1	unigene_8082	map00051	map00051_20130528174221.png
Fructose and mannose metabolism	12	diphosphatase	ec:3.6.1.21	1	unigene_3482	map00051	map00051_20130528174221.png
Fructose and mannose metabolism	12	hexose diphosphatase	ec:3.1.3.11	2	unigene_2112, unigene_26867	map00051	map00051_20130528174221.png
Fructose and mannose metabolism	12	aldolase	ec:4.1.2.13	3	unigene_19297, unigene_2628, unigene_3694	map00051	map00051_20130528174221.png
Fructose and mannose metabolism	12	reductase	ec:1.1.1.21	2	unigene_17, unigene_24829	map00051	map00051_20130528174221.png
Fructose and mannose metabolism	12	isomerase	ec:5.3.1.1	1	unigene_18551	map00051	map00051_20130528174221.png
Fructose and mannose metabolism	12	2-dehydrogenase	ec:1.1.1.14	1	unigene_3056	map00051	map00051_20130528174221.png
Phosphonate and phosphinate metabolism	2	cholinephosphotransferase	ec:2.7.8.2	1	unigene_2491	map00440	map00440_20130528174224.png
Phosphonate and phosphinate metabolism	2	EPT	ec:2.7.8.1	1	unigene_9718	map00440	map00440_20130528174224.png
Caprolactam degradation	5	dehydrogenase (NADP+)	ec:1.1.1.2	1	unigene_2301	map00930	map00930_20130528174226.png
Caprolactam degradation	5	hydratase	ec:4.2.1.17	2	unigene_2247, unigene_4872	map00930	map00930_20130528174226.png
Caprolactam degradation	5	dehydrogenase	ec:1.1.1.35	4	unigene_2247, unigene_22888, unigene_4256, unigene_4872	map00930	map00930_20130528174226.png
PI3K-Akt signaling pathway	2	3-kinase	ec:2.7.1.153	2	unigene_1304, unigene_6892	map04151	map04151_20130528174228.png
Histidine metabolism	10	N-methyltransferase	ec:2.1.1.8	1	unigene_6692	map00340	map00340_20130528174238.png
Histidine metabolism	10	decarboxylase	ec:4.1.1.22	1	unigene_25850	map00340	map00340_20130528174238.png
Histidine metabolism	10	aminoacylase II	ec:3.5.1.15	1	unigene_292	map00340	map00340_20130528174238.png
Histidine metabolism	10	dehydrogenase [NAD(P)+]	ec:1.2.1.5	1	unigene_729	map00340	map00340_20130528174238.png
Histidine metabolism	10	dehydrogenase (NAD+)	ec:1.2.1.3	3	unigene_21795, unigene_26674, unigene_4070	map00340	map00340_20130528174238.png
Histidine metabolism	10	ammonia-lyase	ec:4.3.1.3	2	unigene_1601, unigene_5352	map00340	map00340_20130528174238.png
Histidine metabolism	10	4(5)-imidazolone-5(4)-propionic acid hydrolase	ec:3.5.2.7	1	unigene_5944	map00340	map00340_20130528174238.png
Retinol metabolism	14	dehydrogenase	ec:1.1.1.1	3	unigene_26240, unigene_4470, unigene_838	map00830	map00830_20130528174241.png
Retinol metabolism	14	dehydrogenase (NAD+)	ec:1.1.1.105	1	unigene_26616	map00830	map00830_20130528174241.png
Retinol metabolism	14	monooxygenase	ec:1.14.14.1	8	unigene_11924, unigene_19326, unigene_20601, unigene_3168, unigene_343, unigene_3981, unigene_4250, unigene_900	map00830	map00830_20130528174241.png
Retinol metabolism	14	1-naphthol glucuronyltransferase	ec:2.4.1.17	1	unigene_1504	map00830	map00830_20130528174241.png
Retinol metabolism	14	13,14-reductase	ec:1.3.99.23	1	unigene_4460	map00830	map00830_20130528174241.png
mTOR signaling pathway	4	protein kinase	ec:2.7.11.24	1	unigene_1842	map04150	map04150_20130528174243.png
mTOR signaling pathway	4	protein kinase	ec:2.7.11.11	1	unigene_1931	map04150	map04150_20130528174243.png
mTOR signaling pathway	4	3-kinase	ec:2.7.1.153	2	unigene_1304, unigene_6892	map04150	map04150_20130528174243.png
Pyrimidine metabolism	30	uridine 5'-nucleotidase	ec:3.1.3.5	1	unigene_4774	map00240	map00240_20130528174248.png
Pyrimidine metabolism	30	phosphorylase	ec:2.4.2.3	3	unigene_14918, unigene_409, unigene_5708	map00240	map00240_20130528174248.png
Pyrimidine metabolism	30	phosphorylase	ec:2.4.2.1	1	unigene_6641	map00240	map00240_20130528174248.png
Pyrimidine metabolism	30	diphosphate phosphatase	ec:3.6.1.6	1	unigene_3482	map00240	map00240_20130528174248.png
Pyrimidine metabolism	30	reductase	ec:1.17.4.1	1	unigene_29172	map00240	map00240_20130528174248.png
Pyrimidine metabolism	30	kinase	ec:2.7.4.6	4	unigene_10342, unigene_215, unigene_3143, unigene_6257	map00240	map00240_20130528174248.png
Pyrimidine metabolism	30	deaminase	ec:3.5.4.5	2	unigene_3242, unigene_5407	map00240	map00240_20130528174248.png
Pyrimidine metabolism	30	reductase	ec:1.8.1.9	1	unigene_17659	map00240	map00240_20130528174248.png
Pyrimidine metabolism	30	diphosphatase	ec:3.6.1.23	2	unigene_19789, unigene_8217	map00240	map00240_20130528174248.png
Pyrimidine metabolism	30	kinase	ec:2.7.4.10	1	unigene_1461	map00240	map00240_20130528174248.png
Pyrimidine metabolism	30	diphosphatase	ec:3.6.1.19	1	unigene_10262	map00240	map00240_20130528174248.png
Pyrimidine metabolism	30	DNA polymerase	ec:2.7.7.7	1	unigene_13684	map00240	map00240_20130528174248.png
Pyrimidine metabolism	30	RNA polymerase	ec:2.7.7.6	11	unigene_10700, unigene_12188, unigene_14708, unigene_18690, unigene_19987, unigene_20224, unigene_2820, unigene_3166, unigene_582, unigene_6066, unigene_7567	map00240	map00240_20130528174248.png
Thiamine metabolism	15	phosphatase	ec:3.6.1.15	15	unigene_12811, unigene_14198, unigene_14548, unigene_18331, unigene_20517, unigene_21013, unigene_21313, unigene_27164, unigene_2890, unigene_29031, unigene_5554, unigene_6668, unigene_7746, unigene_8135, unigene_8633	map00730	map00730_20130528174251.png
Folate biosynthesis	2	hydrolase	ec:3.4.19.9	1	unigene_2802	map00790	map00790_20130528174254.png
Folate biosynthesis	2	synthase	ec:4.2.3.12	1	unigene_1004	map00790	map00790_20130528174254.png
Steroid hormone biosynthesis	21	4-dehydrogenase	ec:1.3.99.6	3	unigene_1336, unigene_26467, unigene_26660	map00140	map00140_20130528174258.png
Steroid hormone biosynthesis	21	monooxygenase	ec:1.14.14.1	8	unigene_11924, unigene_19326, unigene_20601, unigene_3168, unigene_343, unigene_3981, unigene_4250, unigene_900	map00140	map00140_20130528174258.png
Steroid hormone biosynthesis	21	1-naphthol glucuronyltransferase	ec:2.4.1.17	1	unigene_1504	map00140	map00140_20130528174258.png
Steroid hormone biosynthesis	21	17-dehydrogenase	ec:1.1.1.62	4	unigene_12732, unigene_24515, unigene_3528, unigene_6958	map00140	map00140_20130528174258.png
Steroid hormone biosynthesis	21	7alpha-monooxygenase	ec:1.14.13.17	1	unigene_2596	map00140	map00140_20130528174258.png
Steroid hormone biosynthesis	21	sulfotransferase	ec:2.8.2.4	3	unigene_1010, unigene_26607, unigene_5382	map00140	map00140_20130528174258.png
Steroid hormone biosynthesis	21	5beta-reductase	ec:1.3.1.3	3	unigene_1336, unigene_26467, unigene_26660	map00140	map00140_20130528174258.png
Steroid hormone biosynthesis	21	dehydrogenase	ec:1.1.1.145	1	unigene_19251	map00140	map00140_20130528174258.png
Glyoxylate and dicarboxylate metabolism	8	3-kinase	ec:2.7.1.31	1	unigene_1976	map00630	map00630_20130528174302.png
Glyoxylate and dicarboxylate metabolism	8	mutase	ec:5.4.99.2	1	unigene_21364	map00630	map00630_20130528174302.png
Glyoxylate and dicarboxylate metabolism	8	kynurenine formamidase	ec:3.5.1.9	1	unigene_6408	map00630	map00630_20130528174302.png
Glyoxylate and dicarboxylate metabolism	8	hydroxymethyltransferase	ec:2.1.2.1	1	unigene_1718	map00630	map00630_20130528174302.png
Glyoxylate and dicarboxylate metabolism	8	ligase	ec:6.3.1.2	1	unigene_1606	map00630	map00630_20130528174302.png
Glyoxylate and dicarboxylate metabolism	8	equilase	ec:1.11.1.6	1	unigene_4969	map00630	map00630_20130528174302.png
Glyoxylate and dicarboxylate metabolism	8	dehydrogenase	ec:1.1.1.37	2	unigene_17119, unigene_8851	map00630	map00630_20130528174302.png
Glycosaminoglycan biosynthesis - heparan sulfate / heparin	1	3-beta-galactosyltransferase	ec:2.4.1.134	1	unigene_8931	map00534	map00534_20130528174304.png
Glycosaminoglycan biosynthesis - keratan sulfate	4	alpha-2,3-sialyltransferase	ec:2.4.99.6	3	unigene_12920, unigene_20617, unigene_8952	map00533	map00533_20130528174306.png
Glycosaminoglycan biosynthesis - keratan sulfate	4	6-alpha-L-fucosyltransferase	ec:2.4.1.68	1	unigene_11320	map00533	map00533_20130528174306.png
Glycosaminoglycan biosynthesis - chondroitin sulfate / dermatan sulfate	1	3-beta-galactosyltransferase	ec:2.4.1.134	1	unigene_8931	map00532	map00532_20130528174308.png
Pentose and glucuronate interconversions	7	3-epimerase	ec:5.1.3.1	1	unigene_1530	map00040	map00040_20130528174312.png
Pentose and glucuronate interconversions	7	1-naphthol glucuronyltransferase	ec:2.4.1.17	1	unigene_1504	map00040	map00040_20130528174312.png
Pentose and glucuronate interconversions	7	reductase	ec:1.1.1.21	2	unigene_17, unigene_24829	map00040	map00040_20130528174312.png
Pentose and glucuronate interconversions	7	reductase	ec:1.1.1.19	1	unigene_24829	map00040	map00040_20130528174312.png
Pentose and glucuronate interconversions	7	dehydrogenase (NAD+)	ec:1.2.1.3	3	unigene_21795, unigene_26674, unigene_4070	map00040	map00040_20130528174312.png
Glycosaminoglycan degradation	3	hexosaminidase	ec:3.2.1.52	2	unigene_4961, unigene_5192	map00531	map00531_20130528174314.png
Glycosaminoglycan degradation	3	chondroitinsulfatase	ec:3.1.6.14	1	unigene_7987	map00531	map00531_20130528174314.png

## Sheet: Gill
Pathway	Seqs in Pathway	Enzyme	Ezyme ID	Seqs of Enzyme	Seqs	Pathway ID	Pathway Image
alpha-Linolenic acid metabolism	6	oxidase	ec:1.3.3.6	1	unigene_3607	map00592	map00592_20130528173843.png
alpha-Linolenic acid metabolism	6	A2	ec:3.1.1.4	1	unigene_5348	map00592	map00592_20130528173843.png
alpha-Linolenic acid metabolism	6	hydratase	ec:4.2.1.17	3	unigene_10886, unigene_2247, unigene_4872	map00592	map00592_20130528173843.png
alpha-Linolenic acid metabolism	6	13S-lipoxygenase	ec:1.13.11.12	1	unigene_1557	map00592	map00592_20130528173843.png
Linoleic acid metabolism	8	monooxygenase	ec:1.14.14.1	6	unigene_11779, unigene_19326, unigene_20601, unigene_3168, unigene_343, unigene_900	map00591	map00591_20130528173845.png
Linoleic acid metabolism	8	A2	ec:3.1.1.4	1	unigene_5348	map00591	map00591_20130528173845.png
Linoleic acid metabolism	8	13S-lipoxygenase	ec:1.13.11.12	1	unigene_1557	map00591	map00591_20130528173845.png
Biosynthesis of unsaturated fatty acids	7	9-desaturase	ec:1.14.19.1	1	unigene_16970	map01040	map01040_20130528173848.png
Biosynthesis of unsaturated fatty acids	7	hydrolase	ec:3.1.2.2	2	unigene_12922, unigene_18544	map01040	map01040_20130528173848.png
Biosynthesis of unsaturated fatty acids	7	oxidase	ec:1.3.3.6	1	unigene_3607	map01040	map01040_20130528173848.png
Biosynthesis of unsaturated fatty acids	7	hydratase	ec:4.2.1.17	3	unigene_10886, unigene_2247, unigene_4872	map01040	map01040_20130528173848.png
Arachidonic acid metabolism	19	epoxide hydrolase	ec:3.3.2.10	2	unigene_19951, unigene_670	map00590	map00590_20130528173852.png
Arachidonic acid metabolism	19	glutamyl transpeptidase	ec:2.3.2.2	1	unigene_4702	map00590	map00590_20130528173852.png
Arachidonic acid metabolism	19	monooxygenase	ec:1.14.14.1	6	unigene_11779, unigene_19326, unigene_20601, unigene_3168, unigene_343, unigene_900	map00590	map00590_20130528173852.png
Arachidonic acid metabolism	19	synthase	ec:1.14.99.1	1	unigene_11409	map00590	map00590_20130528173852.png
Arachidonic acid metabolism	19	synthase	ec:5.3.99.2	3	unigene_16191, unigene_2660, unigene_5651	map00590	map00590_20130528173852.png
Arachidonic acid metabolism	19	A2	ec:3.1.1.4	1	unigene_5348	map00590	map00590_20130528173852.png
Arachidonic acid metabolism	19	peroxidase	ec:1.11.1.9	5	unigene_14728, unigene_14758, unigene_14759, unigene_16984, unigene_20205	map00590	map00590_20130528173852.png
Taurine and hypotaurine metabolism	5	glutamyl transpeptidase	ec:2.3.2.2	1	unigene_4702	map00430	map00430_20130528173855.png
Taurine and hypotaurine metabolism	5	dioxygenase	ec:1.13.11.20	1	unigene_2221	map00430	map00430_20130528173855.png
Taurine and hypotaurine metabolism	5	decarboxylase	ec:4.1.1.29	1	unigene_4955	map00430	map00430_20130528173855.png
Taurine and hypotaurine metabolism	5	decarboxylase	ec:4.1.1.15	1	unigene_26084	map00430	map00430_20130528173855.png
Taurine and hypotaurine metabolism	5	dehydrogenase	ec:1.4.1.2	1	unigene_4316	map00430	map00430_20130528173855.png
Sulfur metabolism	2	sulfotransferase	ec:2.8.2.4	1	unigene_1010	map00920	map00920_20130528173857.png
Sulfur metabolism	2	beta-lyase	ec:4.4.1.8	1	unigene_2405	map00920	map00920_20130528173857.png
Steroid degradation	2	4-dehydrogenase (acceptor)	ec:1.3.99.5	1	unigene_18779	map00984	map00984_20130528173900.png
Steroid degradation	2	dehydrogenase	ec:1.1.1.145	1	unigene_19251	map00984	map00984_20130528173900.png
Drug metabolism - other enzymes	29	kinase	ec:2.7.1.21	1	unigene_19184	map00983	map00983_20130528173903.png
Drug metabolism - other enzymes	29	beta-glucuronide glucuronohydrolase glucuronidase	ec:3.2.1.31	1	unigene_17728	map00983	map00983_20130528173903.png
Drug metabolism - other enzymes	29	phosphoribosyltransferase	ec:2.4.2.8	3	unigene_10132, unigene_17812, unigene_20268	map00983	map00983_20130528173903.png
Drug metabolism - other enzymes	29	phosphorylase	ec:2.4.2.3	2	unigene_14918, unigene_409	map00983	map00983_20130528173903.png
Drug metabolism - other enzymes	29	monooxygenase	ec:1.14.14.1	6	unigene_11779, unigene_19326, unigene_20601, unigene_3168, unigene_343, unigene_900	map00983	map00983_20130528173903.png
Drug metabolism - other enzymes	29	synthase (glutamine-hydrolysing)	ec:6.3.5.2	1	unigene_19090	map00983	map00983_20130528173903.png
Drug metabolism - other enzymes	29	deaminase	ec:3.5.4.5	2	unigene_3242, unigene_5407	map00983	map00983_20130528173903.png
Drug metabolism - other enzymes	29	ali-esterase	ec:3.1.1.1	8	unigene_12922, unigene_18544, unigene_21831, unigene_241, unigene_55, unigene_77, unigene_9299, unigene_9300	map00983	map00983_20130528173903.png
Drug metabolism - other enzymes	29	diphosphatase	ec:3.6.1.19	2	unigene_10261, unigene_10262	map00983	map00983_20130528173903.png
Drug metabolism - other enzymes	29	S-methyltransferase	ec:2.1.1.67	1	unigene_16512	map00983	map00983_20130528173903.png
Drug metabolism - other enzymes	29	dehydrogenase	ec:1.1.1.205	1	unigene_3860	map00983	map00983_20130528173903.png
Drug metabolism - other enzymes	29	kinase	ec:2.7.1.48	1	unigene_25410	map00983	map00983_20130528173903.png
Drug metabolism - cytochrome P450	20	dehydrogenase	ec:1.1.1.1	4	unigene_26239, unigene_26240, unigene_4470, unigene_838	map00982	map00982_20130528173907.png
Drug metabolism - cytochrome P450	20	monooxygenase	ec:1.14.14.1	6	unigene_11779, unigene_19326, unigene_20601, unigene_3168, unigene_343, unigene_900	map00982	map00982_20130528173907.png
Drug metabolism - cytochrome P450	20	transferase	ec:2.5.1.18	6	unigene_1836, unigene_2188, unigene_2331, unigene_4821, unigene_532, unigene_5606	map00982	map00982_20130528173907.png
Drug metabolism - cytochrome P450	20	monooxygenase	ec:1.14.13.8	3	unigene_20148, unigene_20464, unigene_26475	map00982	map00982_20130528173907.png
Drug metabolism - cytochrome P450	20	dehydrogenase [NAD(P)+]	ec:1.2.1.5	1	unigene_729	map00982	map00982_20130528173907.png
Metabolism of xenobiotics by cytochrome P450	19	dehydrogenase	ec:1.1.1.1	4	unigene_26239, unigene_26240, unigene_4470, unigene_838	map00980	map00980_20130528173910.png
Metabolism of xenobiotics by cytochrome P450	19	epoxide hydrolase	ec:3.3.2.9	2	unigene_19951, unigene_670	map00980	map00980_20130528173910.png
Metabolism of xenobiotics by cytochrome P450	19	monooxygenase	ec:1.14.14.1	6	unigene_11779, unigene_19326, unigene_20601, unigene_3168, unigene_343, unigene_900	map00980	map00980_20130528173910.png
Metabolism of xenobiotics by cytochrome P450	19	transferase	ec:2.5.1.18	6	unigene_1836, unigene_2188, unigene_2331, unigene_4821, unigene_532, unigene_5606	map00980	map00980_20130528173910.png
Metabolism of xenobiotics by cytochrome P450	19	dehydrogenase [NAD(P)+]	ec:1.2.1.5	1	unigene_729	map00980	map00980_20130528173910.png
Arginine and proline metabolism	23	dioxygenase	ec:1.14.11.2	4	unigene_11163, unigene_17693, unigene_17694, unigene_27117	map00330	map00330_20130528173921.png
Arginine and proline metabolism	23	carbamoyltransferase	ec:2.1.3.3	1	unigene_11840	map00330	map00330_20130528173921.png
Arginine and proline metabolism	23	transaminase	ec:2.6.1.1	1	unigene_17225	map00330	map00330_20130528173921.png
Arginine and proline metabolism	23	oxidase	ec:1.4.3.3	1	unigene_3979	map00330	map00330_20130528173921.png
Arginine and proline metabolism	23	dehydrogenase	ec:1.5.1.12	1	unigene_20154	map00330	map00330_20130528173921.png
Arginine and proline metabolism	23	synthase	ec:2.5.1.22	1	unigene_14041	map00330	map00330_20130528173921.png
Arginine and proline metabolism	23	synthase	ec:2.5.1.16	1	unigene_18010	map00330	map00330_20130528173921.png
Arginine and proline metabolism	23	ligase	ec:6.3.1.2	3	unigene_14043, unigene_14465, unigene_1606	map00330	map00330_20130528173921.png
Arginine and proline metabolism	23	decarboxylase	ec:4.1.1.17	1	unigene_20510	map00330	map00330_20130528173921.png
Arginine and proline metabolism	23	synthase (NADPH dependent)	ec:1.14.13.39	1	unigene_15744	map00330	map00330_20130528173921.png
Arginine and proline metabolism	23	synthase	ec:6.3.4.5	1	unigene_4952	map00330	map00330_20130528173921.png
Arginine and proline metabolism	23	lyase	ec:4.3.2.1	1	unigene_12629	map00330	map00330_20130528173921.png
Arginine and proline metabolism	23	dehydropeptidase II	ec:3.5.1.14	1	unigene_7385	map00330	map00330_20130528173921.png
Arginine and proline metabolism	23	reductase	ec:1.5.1.2	2	unigene_17343, unigene_8279	map00330	map00330_20130528173921.png
Arginine and proline metabolism	23	dehydrogenase [NAD(P)+]	ec:1.4.1.3	1	unigene_4316	map00330	map00330_20130528173921.png
Arginine and proline metabolism	23	dehydrogenase	ec:1.4.1.2	1	unigene_4316	map00330	map00330_20130528173921.png
Arginine and proline metabolism	23	dehydrogenase	ec:1.5.99.8	1	unigene_21330	map00330	map00330_20130528173921.png
Arginine and proline metabolism	23	dehydrogenase (NAD+)	ec:1.2.1.3	1	unigene_21795	map00330	map00330_20130528173921.png
Caffeine metabolism	8	urate hydroxylase	ec:1.7.3.3	2	unigene_1518, unigene_840	map00232	map00232_20130528173923.png
Caffeine metabolism	8	monooxygenase	ec:1.14.14.1	6	unigene_11779, unigene_19326, unigene_20601, unigene_3168, unigene_343, unigene_900	map00232	map00232_20130528173923.png
Purine metabolism	124	3'-diphosphatase	ec:3.1.7.2	1	unigene_26153	map00230	map00230_20130528173933.png
Purine metabolism	124	uridine 5'-nucleotidase	ec:3.1.3.5	2	unigene_10334, unigene_4774	map00230	map00230_20130528173933.png
Purine metabolism	124	kinase	ec:2.7.1.20	2	unigene_10203, unigene_14417	map00230	map00230_20130528173933.png
Purine metabolism	124	urate hydroxylase	ec:1.7.3.3	2	unigene_1518, unigene_840	map00230	map00230_20130528173933.png
Purine metabolism	124	phosphoribosyltransferase	ec:2.4.2.8	3	unigene_10132, unigene_17812, unigene_20268	map00230	map00230_20130528173933.png
Purine metabolism	124	phosphoribosyltransferase	ec:2.4.2.7	1	unigene_15278	map00230	map00230_20130528173933.png
Purine metabolism	124	diphosphate phosphatase	ec:3.6.1.6	1	unigene_3482	map00230	map00230_20130528173933.png
Purine metabolism	124	adenylpyrophosphatase	ec:3.6.1.3	27	unigene_10301, unigene_10764, unigene_10876, unigene_10877, unigene_12506, unigene_1298, unigene_14010, unigene_16365, unigene_1780, unigene_18349, unigene_19167, unigene_21199, unigene_21598, unigene_2242, unigene_2502, unigene_25089, unigene_26743, unigene_27882, unigene_28119, unigene_28830, unigene_29236, unigene_3767, unigene_4173, unigene_4620, unigene_8439, unigene_8815, unigene_982	map00230	map00230_20130528173933.png
Purine metabolism	124	synthase	ec:6.3.2.6	2	unigene_15037, unigene_19760	map00230	map00230_20130528173933.png
Purine metabolism	124	cyclohydrolase	ec:3.5.4.10	1	unigene_11181	map00230	map00230_20130528173933.png
Purine metabolism	124	formyltransferase	ec:2.1.2.3	1	unigene_11181	map00230	map00230_20130528173933.png
Purine metabolism	124	reductase	ec:1.17.4.1	3	unigene_17091, unigene_28278, unigene_29172	map00230	map00230_20130528173933.png
Purine metabolism	124	kinase	ec:2.7.4.8	4	unigene_12710, unigene_16939, unigene_3903, unigene_7219	map00230	map00230_20130528173933.png
Purine metabolism	124	kinase	ec:2.7.4.6	4	unigene_10342, unigene_16865, unigene_215, unigene_3143	map00230	map00230_20130528173933.png
Purine metabolism	124	kinase	ec:2.7.4.3	6	unigene_11832, unigene_1461, unigene_17367, unigene_17614, unigene_17615, unigene_19638	map00230	map00230_20130528173933.png
Purine metabolism	124	synthase (glutamine-hydrolysing)	ec:6.3.5.2	1	unigene_19090	map00230	map00230_20130528173933.png
Purine metabolism	124	deaminase	ec:3.5.4.3	1	unigene_18731	map00230	map00230_20130528173933.png
Purine metabolism	124	(alpha-D-glucose-1,6-bisphosphate-dependent)	ec:5.4.2.2	2	unigene_10132, unigene_3890	map00230	map00230_20130528173933.png
Purine metabolism	124	diphosphatase	ec:3.6.1.21	1	unigene_3482	map00230	map00230_20130528173933.png
Purine metabolism	124	diphosphatase	ec:3.6.1.19	2	unigene_10261, unigene_10262	map00230	map00230_20130528173933.png
Purine metabolism	124	phosphatase	ec:3.6.1.15	24	unigene_12811, unigene_14198, unigene_14548, unigene_14635, unigene_16291, unigene_18089, unigene_18331, unigene_20517, unigene_21013, unigene_22077, unigene_26015, unigene_27164, unigene_28041, unigene_28435, unigene_28516, unigene_2890, unigene_29031, unigene_3678, unigene_5554, unigene_6668, unigene_7746, unigene_8135, unigene_8584, unigene_8633	map00230	map00230_20130528173933.png
Purine metabolism	124	reductase	ec:1.7.1.7	1	unigene_2570	map00230	map00230_20130528173933.png
Purine metabolism	124	carboxylase	ec:4.1.1.21	2	unigene_15037, unigene_19760	map00230	map00230_20130528173933.png
Purine metabolism	124	DNA polymerase	ec:2.7.7.7	4	unigene_13684, unigene_13685, unigene_27439, unigene_28263	map00230	map00230_20130528173933.png
Purine metabolism	124	RNA polymerase	ec:2.7.7.6	12	unigene_10700, unigene_11523, unigene_12188, unigene_14009, unigene_14708, unigene_16711, unigene_18690, unigene_19987, unigene_20224, unigene_582, unigene_6066, unigene_7567	map00230	map00230_20130528173933.png
Purine metabolism	124	synthase	ec:6.3.4.4	3	unigene_15953, unigene_25176, unigene_456	map00230	map00230_20130528173933.png
Purine metabolism	124	synthase	ec:6.3.4.1	1	unigene_19090	map00230	map00230_20130528173933.png
Purine metabolism	124	cyclase	ec:4.6.1.2	5	unigene_24062, unigene_27593, unigene_29708, unigene_3157, unigene_9726	map00230	map00230_20130528173933.png
Purine metabolism	124	cyclase	ec:4.6.1.1	1	unigene_9796	map00230	map00230_20130528173933.png
Purine metabolism	124	phosphodiesterase	ec:3.1.4.17	3	unigene_12799, unigene_16841, unigene_27934	map00230	map00230_20130528173933.png
Purine metabolism	124	kinase	ec:2.7.1.74	1	unigene_13516	map00230	map00230_20130528173933.png
Purine metabolism	124	dehydrogenase	ec:1.1.1.205	1	unigene_3860	map00230	map00230_20130528173933.png
Purine metabolism	124	diphosphokinase	ec:2.7.6.1	3	unigene_19434, unigene_19888, unigene_4603	map00230	map00230_20130528173933.png
Purine metabolism	124	kinase	ec:2.7.1.40	2	unigene_14593, unigene_4575	map00230	map00230_20130528173933.png
Aminobenzoate degradation	18	phosphatase	ec:3.1.3.2	9	unigene_13913, unigene_13914, unigene_15036, unigene_17753, unigene_29010, unigene_3892, unigene_5033, unigene_7188, unigene_7254	map00627	map00627_20130528173936.png
Aminobenzoate degradation	18	monooxygenase	ec:1.14.14.1	6	unigene_11779, unigene_19326, unigene_20601, unigene_3168, unigene_343, unigene_900	map00627	map00627_20130528173936.png
Aminobenzoate degradation	18	hydratase	ec:4.2.1.17	3	unigene_10886, unigene_2247, unigene_4872	map00627	map00627_20130528173936.png
Carbon fixation pathways in prokaryotes	24	dehydrogenase	ec:1.3.99.1	1	unigene_16879	map00720	map00720_20130528173940.png
Carbon fixation pathways in prokaryotes	24	mutase	ec:5.4.99.2	1	unigene_21364	map00720	map00720_20130528173940.png
Carbon fixation pathways in prokaryotes	24	carboxylase	ec:6.4.1.3	1	unigene_17665	map00720	map00720_20130528173940.png
Carbon fixation pathways in prokaryotes	24	carboxylase	ec:6.4.1.2	1	unigene_17798	map00720	map00720_20130528173940.png
Carbon fixation pathways in prokaryotes	24	cyclohydrolase	ec:3.5.4.9	2	unigene_796, unigene_798	map00720	map00720_20130528173940.png
Carbon fixation pathways in prokaryotes	24	C-acetyltransferase	ec:2.3.1.9	1	unigene_14599	map00720	map00720_20130528173940.png
Carbon fixation pathways in prokaryotes	24	ligase (ADP-forming)	ec:6.2.1.5	5	unigene_12695, unigene_15043, unigene_21323, unigene_5392, unigene_6686	map00720	map00720_20130528173940.png
Carbon fixation pathways in prokaryotes	24	ligase	ec:6.3.4.3	1	unigene_18910	map00720	map00720_20130528173940.png
Carbon fixation pathways in prokaryotes	24	dehydrogenase (NADP+)	ec:1.5.1.5	2	unigene_796, unigene_798	map00720	map00720_20130528173940.png
Carbon fixation pathways in prokaryotes	24	dehydrogenase (NADP+)	ec:1.1.1.42	5	unigene_18291, unigene_1951, unigene_21230, unigene_27294, unigene_9354	map00720	map00720_20130528173940.png
Carbon fixation pathways in prokaryotes	24	dehydrogenase	ec:1.1.1.37	3	unigene_11990, unigene_17119, unigene_8851	map00720	map00720_20130528173940.png
Carbon fixation pathways in prokaryotes	24	dehydrogenase	ec:1.1.1.35	3	unigene_2247, unigene_4256, unigene_4872	map00720	map00720_20130528173940.png
Carbon fixation pathways in prokaryotes	24	citrate synthase	ec:2.3.3.8	5	unigene_12695, unigene_15043, unigene_21323, unigene_5392, unigene_6686	map00720	map00720_20130528173940.png
Lipoic acid metabolism	1	synthase	ec:2.8.1.8	1	unigene_15691	map00785	map00785_20130528173943.png
Naphthalene degradation	4	dehydrogenase	ec:1.1.1.1	4	unigene_26239, unigene_26240, unigene_4470, unigene_838	map00626	map00626_20130528173946.png
Chloroalkane and chloroalkene degradation	7	dehydrogenase	ec:1.1.1.1	4	unigene_26239, unigene_26240, unigene_4470, unigene_838	map00625	map00625_20130528173949.png
Chloroalkane and chloroalkene degradation	7	epoxide hydrolase	ec:3.3.2.10	2	unigene_19951, unigene_670	map00625	map00625_20130528173949.png
Chloroalkane and chloroalkene degradation	7	dehydrogenase	ec:1.2.1.46	1	unigene_26239	map00625	map00625_20130528173949.png
Chloroalkane and chloroalkene degradation	7	dehydrogenase (NAD+)	ec:1.2.1.3	1	unigene_21795	map00625	map00625_20130528173949.png
Toluene degradation	4	dehydrogenase	ec:1.3.99.1	1	unigene_16879	map00623	map00623_20130528173952.png
Toluene degradation	4	dehydrogenase	ec:1.1.1.35	3	unigene_2247, unigene_4256, unigene_4872	map00623	map00623_20130528173952.png
Valine, leucine and isoleucine biosynthesis	2	transaminase	ec:2.6.1.42	1	unigene_27910	map00290	map00290_20130528173955.png
Valine, leucine and isoleucine biosynthesis	2	synthase	ec:2.2.1.6	1	unigene_20814	map00290	map00290_20130528173955.png
Ubiquinone and other terpenoid-quinone biosynthesis	8	reductase (warfarin-sensitive)	ec:1.1.4.1	1	unigene_1337	map00130	map00130_20130528173958.png
Ubiquinone and other terpenoid-quinone biosynthesis	8	transaminase	ec:2.6.1.5	2	unigene_2326, unigene_26456	map00130	map00130_20130528173958.png
Ubiquinone and other terpenoid-quinone biosynthesis	8	polyprenyltransferase	ec:2.5.1.39	2	unigene_11837, unigene_19180	map00130	map00130_20130528173958.png
Ubiquinone and other terpenoid-quinone biosynthesis	8	dioxygenase	ec:1.13.11.27	2	unigene_1056, unigene_11184	map00130	map00130_20130528173958.png
Ubiquinone and other terpenoid-quinone biosynthesis	8	dehydrogenase (quinone)	ec:1.6.5.2	1	unigene_18047	map00130	map00130_20130528173958.png
Pyruvate metabolism	19	dehydrogenase (acetyl-transferring)	ec:1.2.4.1	3	unigene_1494, unigene_5270, unigene_7103	map00620	map00620_20130528174002.png
Pyruvate metabolism	19	hydrolase	ec:3.1.2.6	1	unigene_1967	map00620	map00620_20130528174002.png
Pyruvate metabolism	19	carboxylase	ec:6.4.1.2	1	unigene_17798	map00620	map00620_20130528174002.png
Pyruvate metabolism	19	C-acetyltransferase	ec:2.3.1.9	1	unigene_14599	map00620	map00620_20130528174002.png
Pyruvate metabolism	19	dehydrogenase	ec:1.8.1.4	1	unigene_10024	map00620	map00620_20130528174002.png
Pyruvate metabolism	19	carboxykinase (GTP)	ec:4.1.1.32	1	unigene_21116	map00620	map00620_20130528174002.png
Pyruvate metabolism	19	dehydrogenase	ec:1.1.1.37	3	unigene_11990, unigene_17119, unigene_8851	map00620	map00620_20130528174002.png
Pyruvate metabolism	19	reductase	ec:1.1.1.21	1	unigene_17	map00620	map00620_20130528174002.png
Pyruvate metabolism	19	lyase	ec:4.4.1.5	4	unigene_1056, unigene_4707, unigene_9324, unigene_9893	map00620	map00620_20130528174002.png
Pyruvate metabolism	19	dehydrogenase (NAD+)	ec:1.2.1.3	1	unigene_21795	map00620	map00620_20130528174002.png
Pyruvate metabolism	19	kinase	ec:2.7.1.40	2	unigene_14593, unigene_4575	map00620	map00620_20130528174002.png
Butirosin and neomycin biosynthesis	1	glucokinase (phosphorylating)	ec:2.7.1.2	1	unigene_19228	map00524	map00524_20130528174005.png
Oxidative phosphorylation	61	diphosphatase	ec:3.6.1.1	4	unigene_10140, unigene_15804, unigene_18162, unigene_18163	map00190	map00190_20130528174008.png
Oxidative phosphorylation	61	dehydrogenase	ec:1.3.99.1	1	unigene_16879	map00190	map00190_20130528174008.png
Oxidative phosphorylation	61	reductase	ec:1.10.2.2	3	unigene_22694, unigene_30067, unigene_3718	map00190	map00190_20130528174008.png
Oxidative phosphorylation	61	ATPase	ec:3.6.3.6	7	unigene_12783, unigene_14612, unigene_1525, unigene_16386, unigene_1951, unigene_828, unigene_8758	map00190	map00190_20130528174008.png
Oxidative phosphorylation	61	reductase (H+-translocating)	ec:1.6.5.3	26	unigene_1210, unigene_1221, unigene_12771, unigene_14178, unigene_147, unigene_15544, unigene_16038, unigene_16360, unigene_16812, unigene_1687, unigene_18147, unigene_18957, unigene_1992, unigene_20417, unigene_2198, unigene_2389, unigene_2685, unigene_2702, unigene_3234, unigene_5815, unigene_59, unigene_60, unigene_6214, unigene_6215, unigene_8646, unigene_9619	map00190	map00190_20130528174008.png
Oxidative phosphorylation	61	oxidase	ec:1.9.3.1	21	unigene_11229, unigene_13935, unigene_1508, unigene_1509, unigene_18080, unigene_19051, unigene_19850, unigene_20417, unigene_21630, unigene_2319, unigene_24495, unigene_2885, unigene_3551, unigene_3605, unigene_3622, unigene_372, unigene_4481, unigene_458, unigene_4778, unigene_564, unigene_671	map00190	map00190_20130528174008.png
Pentose phosphate pathway	25	phosphohexokinase	ec:2.7.1.11	2	unigene_17522, unigene_3266	map00030	map00030_20130528174013.png
Pentose phosphate pathway	25	phosphogluconolactonase	ec:3.1.1.31	1	unigene_19124	map00030	map00030_20130528174013.png
Pentose phosphate pathway	25	3-epimerase	ec:5.1.3.1	1	unigene_1530	map00030	map00030_20130528174013.png
Pentose phosphate pathway	25	(alpha-D-glucose-1,6-bisphosphate-dependent)	ec:5.4.2.2	2	unigene_10132, unigene_3890	map00030	map00030_20130528174013.png
Pentose phosphate pathway	25	dihydroxyacetonetransferase	ec:2.2.1.2	2	unigene_20070, unigene_7061	map00030	map00030_20130528174013.png
Pentose phosphate pathway	25	glycolaldehydetransferase	ec:2.2.1.1	3	unigene_19958, unigene_20013, unigene_28693	map00030	map00030_20130528174013.png
Pentose phosphate pathway	25	hexose diphosphatase	ec:3.1.3.11	2	unigene_2112, unigene_26867	map00030	map00030_20130528174013.png
Pentose phosphate pathway	25	dehydrogenase	ec:1.1.1.49	1	unigene_17222	map00030	map00030_20130528174013.png
Pentose phosphate pathway	25	dehydrogenase (NADP+-dependent, decarboxylating)	ec:1.1.1.44	2	unigene_1986, unigene_27614	map00030	map00030_20130528174013.png
Pentose phosphate pathway	25	aldolase	ec:4.1.2.13	5	unigene_19297, unigene_2628, unigene_3694, unigene_7169, unigene_9589	map00030	map00030_20130528174013.png
Pentose phosphate pathway	25	isomerase	ec:5.3.1.9	1	unigene_20895	map00030	map00030_20130528174013.png
Pentose phosphate pathway	25	diphosphokinase	ec:2.7.6.1	3	unigene_19434, unigene_19888, unigene_4603	map00030	map00030_20130528174013.png
Streptomycin biosynthesis	7	glucokinase (phosphorylating)	ec:2.7.1.2	1	unigene_19228	map00521	map00521_20130528174016.png
Streptomycin biosynthesis	7	(alpha-D-glucose-1,6-bisphosphate-dependent)	ec:5.4.2.2	2	unigene_10132, unigene_3890	map00521	map00521_20130528174016.png
Streptomycin biosynthesis	7	phosphatase	ec:3.1.3.25	2	unigene_13171, unigene_8315	map00521	map00521_20130528174016.png
Streptomycin biosynthesis	7	synthase	ec:5.5.1.4	2	unigene_22550, unigene_28355	map00521	map00521_20130528174016.png
Methane metabolism	26	phosphatase	ec:3.1.3.3	2	unigene_7800, unigene_7907	map00680	map00680_20130528174025.png
Methane metabolism	26	transaminase	ec:2.6.1.52	1	unigene_15583	map00680	map00680_20130528174025.png
Methane metabolism	26	phosphohexokinase	ec:2.7.1.11	2	unigene_17522, unigene_3266	map00680	map00680_20130528174025.png
Methane metabolism	26	hydrolase	ec:3.1.2.12	1	unigene_241	map00680	map00680_20130528174025.png
Methane metabolism	26	hydratase	ec:4.2.1.11	3	unigene_20218, unigene_5294, unigene_6723	map00680	map00680_20130528174025.png
Methane metabolism	26	monooxygenase	ec:1.14.13.8	3	unigene_20148, unigene_20464, unigene_26475	map00680	map00680_20130528174025.png
Methane metabolism	26	dehydrogenase	ec:1.1.1.95	1	unigene_5072	map00680	map00680_20130528174025.png
Methane metabolism	26	dehydrogenase	ec:1.1.1.284	3	unigene_26239, unigene_26240, unigene_838	map00680	map00680_20130528174025.png
Methane metabolism	26	dehydrogenase	ec:1.2.1.46	1	unigene_26239	map00680	map00680_20130528174025.png
Methane metabolism	26	hexose diphosphatase	ec:3.1.3.11	2	unigene_2112, unigene_26867	map00680	map00680_20130528174025.png
Methane metabolism	26	dehydrogenase	ec:1.1.1.37	3	unigene_11990, unigene_17119, unigene_8851	map00680	map00680_20130528174025.png
Methane metabolism	26	aldolase	ec:4.1.2.13	5	unigene_19297, unigene_2628, unigene_3694, unigene_7169, unigene_9589	map00680	map00680_20130528174025.png
Amino sugar and nucleotide sugar metabolism	20	hexosaminidase	ec:3.2.1.52	2	unigene_4961, unigene_5192	map00520	map00520_20130528174032.png
Amino sugar and nucleotide sugar metabolism	20	chitodextrinase	ec:3.2.1.14	3	unigene_10705, unigene_1363, unigene_27976	map00520	map00520_20130528174032.png
Amino sugar and nucleotide sugar metabolism	20	synthase	ec:2.5.1.57	1	unigene_27408	map00520	map00520_20130528174032.png
Amino sugar and nucleotide sugar metabolism	20	glucokinase (phosphorylating)	ec:2.7.1.2	1	unigene_19228	map00520	map00520_20130528174032.png
Amino sugar and nucleotide sugar metabolism	20	synthase	ec:2.5.1.56	1	unigene_27408	map00520	map00520_20130528174032.png
Amino sugar and nucleotide sugar metabolism	20	transaminase (isomerizing)	ec:2.6.1.16	1	unigene_4610	map00520	map00520_20130528174032.png
Amino sugar and nucleotide sugar metabolism	20	deaminase	ec:3.5.99.6	4	unigene_10295, unigene_16502, unigene_6044, unigene_7797	map00520	map00520_20130528174032.png
Amino sugar and nucleotide sugar metabolism	20	reductase	ec:1.6.2.2	1	unigene_18047	map00520	map00520_20130528174032.png
Amino sugar and nucleotide sugar metabolism	20	4-epimerase	ec:5.1.3.2	1	unigene_9343	map00520	map00520_20130528174032.png
Amino sugar and nucleotide sugar metabolism	20	mannose phosphomutase	ec:5.4.2.8	2	unigene_14976, unigene_17599	map00520	map00520_20130528174032.png
Amino sugar and nucleotide sugar metabolism	20	(alpha-D-glucose-1,6-bisphosphate-dependent)	ec:5.4.2.2	2	unigene_10132, unigene_3890	map00520	map00520_20130528174032.png
Amino sugar and nucleotide sugar metabolism	20	isomerase	ec:5.3.1.9	1	unigene_20895	map00520	map00520_20130528174032.png
Amino sugar and nucleotide sugar metabolism	20	cytidylyltransferase	ec:2.7.7.43	2	unigene_19148, unigene_27408	map00520	map00520_20130528174032.png
Nitrogen metabolism	61	dehydratase	ec:4.2.1.1	6	unigene_10979, unigene_18259, unigene_28111, unigene_29075, unigene_29416, unigene_8552	map00910	map00910_20130528174037.png
Nitrogen metabolism	61	S-aminomethyldihydrolipoylprotein:(6S)-tetrahydrofolate aminomethyltransferase (ammonia-forming)	ec:2.1.2.10	1	unigene_8697	map00910	map00910_20130528174037.png
Nitrogen metabolism	61	asparaginase II	ec:3.5.1.1	1	unigene_10328	map00910	map00910_20130528174037.png
Nitrogen metabolism	61	reductase	ec:1.10.2.2	3	unigene_22694, unigene_30067, unigene_3718	map00910	map00910_20130528174037.png
Nitrogen metabolism	61	ligase	ec:6.3.1.2	3	unigene_14043, unigene_14465, unigene_1606	map00910	map00910_20130528174037.png
Nitrogen metabolism	61	reductase (H+-translocating)	ec:1.6.5.3	26	unigene_1210, unigene_1221, unigene_12771, unigene_14178, unigene_147, unigene_15544, unigene_16038, unigene_16360, unigene_16812, unigene_1687, unigene_18147, unigene_18957, unigene_1992, unigene_20417, unigene_2198, unigene_2389, unigene_2685, unigene_2702, unigene_3234, unigene_5815, unigene_59, unigene_60, unigene_6214, unigene_6215, unigene_8646, unigene_9619	map00910	map00910_20130528174037.png
Nitrogen metabolism	61	dehydrogenase [NAD(P)+]	ec:1.4.1.3	1	unigene_4316	map00910	map00910_20130528174037.png
Nitrogen metabolism	61	dehydrogenase	ec:1.4.1.2	1	unigene_4316	map00910	map00910_20130528174037.png
Nitrogen metabolism	61	oxidase	ec:1.9.3.1	21	unigene_11229, unigene_13935, unigene_1508, unigene_1509, unigene_18080, unigene_19051, unigene_19850, unigene_20417, unigene_21630, unigene_2319, unigene_24495, unigene_2885, unigene_3551, unigene_3605, unigene_3622, unigene_372, unigene_4481, unigene_458, unigene_4778, unigene_564, unigene_671	map00910	map00910_20130528174037.png
Glutathione metabolism	38	thioredoxin peroxidase	ec:1.11.1.15	10	unigene_14689, unigene_1605, unigene_1766, unigene_1810, unigene_19797, unigene_3475, unigene_6976, unigene_6977, unigene_755, unigene_9935	map00480	map00480_20130528174041.png
Glutathione metabolism	38	ligase	ec:6.3.2.2	2	unigene_20032, unigene_7810	map00480	map00480_20130528174041.png
Glutathione metabolism	38	glutamyl transpeptidase	ec:2.3.2.2	1	unigene_4702	map00480	map00480_20130528174041.png
Glutathione metabolism	38	synthase	ec:2.5.1.22	1	unigene_14041	map00480	map00480_20130528174041.png
Glutathione metabolism	38	transferase	ec:2.5.1.18	6	unigene_1836, unigene_2188, unigene_2331, unigene_4821, unigene_532, unigene_5606	map00480	map00480_20130528174041.png
Glutathione metabolism	38	synthase	ec:2.5.1.16	1	unigene_18010	map00480	map00480_20130528174041.png
Glutathione metabolism	38	reductase	ec:1.17.4.1	3	unigene_17091, unigene_28278, unigene_29172	map00480	map00480_20130528174041.png
Glutathione metabolism	38	peroxidase	ec:1.11.1.9	5	unigene_14728, unigene_14758, unigene_14759, unigene_16984, unigene_20205	map00480	map00480_20130528174041.png
Glutathione metabolism	38	decarboxylase	ec:4.1.1.17	1	unigene_20510	map00480	map00480_20130528174041.png
Glutathione metabolism	38	dehydrogenase	ec:1.1.1.49	1	unigene_17222	map00480	map00480_20130528174041.png
Glutathione metabolism	38	dehydrogenase (NADP+-dependent, decarboxylating)	ec:1.1.1.44	2	unigene_1986, unigene_27614	map00480	map00480_20130528174041.png
Glutathione metabolism	38	dehydrogenase (NADP+)	ec:1.1.1.42	5	unigene_18291, unigene_1951, unigene_21230, unigene_27294, unigene_9354	map00480	map00480_20130528174041.png
Aminoacyl-tRNA biosynthesis	27	ligase	ec:6.1.1.22	1	unigene_29375	map00970	map00970_20130528174046.png
Aminoacyl-tRNA biosynthesis	27	ligase	ec:6.1.1.20	1	unigene_28039	map00970	map00970_20130528174046.png
Aminoacyl-tRNA biosynthesis	27	ligase	ec:6.1.1.19	1	unigene_27304	map00970	map00970_20130528174046.png
Aminoacyl-tRNA biosynthesis	27	ligase	ec:6.1.1.18	4	unigene_10667, unigene_11083, unigene_19034, unigene_20629	map00970	map00970_20130528174046.png
Aminoacyl-tRNA biosynthesis	27	ligase	ec:6.1.1.17	2	unigene_20629, unigene_878	map00970	map00970_20130528174046.png
Aminoacyl-tRNA biosynthesis	27	ligase	ec:6.1.1.16	1	unigene_6776	map00970	map00970_20130528174046.png
Aminoacyl-tRNA biosynthesis	27	ligase	ec:6.1.1.15	2	unigene_20629, unigene_878	map00970	map00970_20130528174046.png
Aminoacyl-tRNA biosynthesis	27	ligase	ec:6.1.1.14	1	unigene_28856	map00970	map00970_20130528174046.png
Aminoacyl-tRNA biosynthesis	27	ligase	ec:6.1.1.12	2	unigene_10322, unigene_20241	map00970	map00970_20130528174046.png
Aminoacyl-tRNA biosynthesis	27	ligase	ec:6.1.1.10	4	unigene_11636, unigene_12575, unigene_19535, unigene_26862	map00970	map00970_20130528174046.png
Aminoacyl-tRNA biosynthesis	27	ligase	ec:6.1.1.9	2	unigene_14936, unigene_25120	map00970	map00970_20130528174046.png
Aminoacyl-tRNA biosynthesis	27	ligase	ec:6.1.1.6	4	unigene_17181, unigene_17182, unigene_3330, unigene_7031	map00970	map00970_20130528174046.png
Aminoacyl-tRNA biosynthesis	27	ligase	ec:6.1.1.4	1	unigene_8375	map00970	map00970_20130528174046.png
Aminoacyl-tRNA biosynthesis	27	ligase	ec:6.1.1.3	2	unigene_11234, unigene_9983	map00970	map00970_20130528174046.png
Aminoacyl-tRNA biosynthesis	27	ligase	ec:6.1.1.2	2	unigene_19728, unigene_5810	map00970	map00970_20130528174046.png
Tryptophan metabolism	16	dehydrogenase (succinyl-transferring)	ec:1.2.4.2	1	unigene_6180	map00380	map00380_20130528174051.png
Tryptophan metabolism	16	kynurenine formamidase	ec:3.5.1.9	1	unigene_6408	map00380	map00380_20130528174051.png
Tryptophan metabolism	16	monooxygenase	ec:1.14.14.1	6	unigene_11779, unigene_19326, unigene_20601, unigene_3168, unigene_343, unigene_900	map00380	map00380_20130528174051.png
Tryptophan metabolism	16	C-acetyltransferase	ec:2.3.1.9	1	unigene_14599	map00380	map00380_20130528174051.png
Tryptophan metabolism	16	hydratase	ec:4.2.1.17	3	unigene_10886, unigene_2247, unigene_4872	map00380	map00380_20130528174051.png
Tryptophan metabolism	16	3-monooxygenase	ec:1.14.13.9	1	unigene_5601	map00380	map00380_20130528174051.png
Tryptophan metabolism	16	equilase	ec:1.11.1.6	1	unigene_4969	map00380	map00380_20130528174051.png
Tryptophan metabolism	16	dehydrogenase	ec:1.1.1.35	3	unigene_2247, unigene_4256, unigene_4872	map00380	map00380_20130528174051.png
Tryptophan metabolism	16	dehydrogenase (NAD+)	ec:1.2.1.3	1	unigene_21795	map00380	map00380_20130528174051.png
Carbon fixation in photosynthetic organisms	21	transaminase	ec:2.6.1.2	1	unigene_2039	map00710	map00710_20130528174054.png
Carbon fixation in photosynthetic organisms	21	transaminase	ec:2.6.1.1	1	unigene_17225	map00710	map00710_20130528174054.png
Carbon fixation in photosynthetic organisms	21	3-epimerase	ec:5.1.3.1	1	unigene_1530	map00710	map00710_20130528174054.png
Carbon fixation in photosynthetic organisms	21	glycolaldehydetransferase	ec:2.2.1.1	3	unigene_19958, unigene_20013, unigene_28693	map00710	map00710_20130528174054.png
Carbon fixation in photosynthetic organisms	21	carboxylase	ec:4.1.1.39	1	unigene_25945	map00710	map00710_20130528174054.png
Carbon fixation in photosynthetic organisms	21	hexose diphosphatase	ec:3.1.3.11	2	unigene_2112, unigene_26867	map00710	map00710_20130528174054.png
Carbon fixation in photosynthetic organisms	21	dehydrogenase	ec:1.1.1.37	3	unigene_11990, unigene_17119, unigene_8851	map00710	map00710_20130528174054.png
Carbon fixation in photosynthetic organisms	21	aldolase	ec:4.1.2.13	5	unigene_19297, unigene_2628, unigene_3694, unigene_7169, unigene_9589	map00710	map00710_20130528174054.png
Carbon fixation in photosynthetic organisms	21	isomerase	ec:5.3.1.1	1	unigene_18551	map00710	map00710_20130528174054.png
Carbon fixation in photosynthetic organisms	21	kinase	ec:2.7.2.3	1	unigene_26171	map00710	map00710_20130528174054.png
Carbon fixation in photosynthetic organisms	21	kinase	ec:2.7.1.40	2	unigene_14593, unigene_4575	map00710	map00710_20130528174054.png
Geraniol degradation	6	hydratase	ec:4.2.1.17	3	unigene_10886, unigene_2247, unigene_4872	map00281	map00281_20130528174057.png
Geraniol degradation	6	lyase	ec:4.1.3.4	2	unigene_13367, unigene_8055	map00281	map00281_20130528174057.png
Geraniol degradation	6	dehydrogenase	ec:1.1.1.35	3	unigene_2247, unigene_4256, unigene_4872	map00281	map00281_20130528174057.png
Valine, leucine and isoleucine degradation	14	transaminase	ec:2.6.1.42	1	unigene_27910	map00280	map00280_20130528174101.png
Valine, leucine and isoleucine degradation	14	dehydrogenase (2-methylpropanoyl-transferring)	ec:1.2.4.4	1	unigene_9770	map00280	map00280_20130528174101.png
Valine, leucine and isoleucine degradation	14	mutase	ec:5.4.99.2	1	unigene_21364	map00280	map00280_20130528174101.png
Valine, leucine and isoleucine degradation	14	carboxylase	ec:6.4.1.3	1	unigene_17665	map00280	map00280_20130528174101.png
Valine, leucine and isoleucine degradation	14	C-acetyltransferase	ec:2.3.1.9	1	unigene_14599	map00280	map00280_20130528174101.png
Valine, leucine and isoleucine degradation	14	hydratase	ec:4.2.1.17	3	unigene_10886, unigene_2247, unigene_4872	map00280	map00280_20130528174101.png
Valine, leucine and isoleucine degradation	14	dehydrogenase	ec:1.8.1.4	1	unigene_10024	map00280	map00280_20130528174101.png
Valine, leucine and isoleucine degradation	14	lyase	ec:4.1.3.4	2	unigene_13367, unigene_8055	map00280	map00280_20130528174101.png
Valine, leucine and isoleucine degradation	14	dehydrogenase (acylating)	ec:1.2.1.27	1	unigene_6306	map00280	map00280_20130528174101.png
Valine, leucine and isoleucine degradation	14	dehydrogenase	ec:1.1.1.35	3	unigene_2247, unigene_4256, unigene_4872	map00280	map00280_20130528174101.png
Valine, leucine and isoleucine degradation	14	dehydrogenase (NAD+)	ec:1.2.1.3	1	unigene_21795	map00280	map00280_20130528174101.png
Primary bile acid biosynthesis	6	7alpha-monooxygenase	ec:1.14.13.17	1	unigene_2596	map00120	map00120_20130528174104.png
Primary bile acid biosynthesis	6	C-acyltransferase	ec:2.3.1.176	1	unigene_4337	map00120	map00120_20130528174104.png
Primary bile acid biosynthesis	6	dehydrogenase	ec:1.1.1.35	3	unigene_2247, unigene_4256, unigene_4872	map00120	map00120_20130528174104.png
Primary bile acid biosynthesis	6	5beta-reductase	ec:1.3.1.3	1	unigene_26467	map00120	map00120_20130528174104.png
Pantothenate and CoA biosynthesis	4	kinase	ec:2.7.1.33	1	unigene_194	map00770	map00770_20130528174107.png
Pantothenate and CoA biosynthesis	4	transaminase	ec:2.6.1.42	1	unigene_27910	map00770	map00770_20130528174107.png
Pantothenate and CoA biosynthesis	4	synthase	ec:2.2.1.6	1	unigene_20814	map00770	map00770_20130528174107.png
Pantothenate and CoA biosynthesis	4	decarboxylase	ec:4.1.1.36	1	unigene_7900	map00770	map00770_20130528174107.png
Other types of O-glycan biosynthesis	5	alpha-2,3-sialyltransferase	ec:2.4.99.6	1	unigene_12920	map00514	map00514_20130528174109.png
Other types of O-glycan biosynthesis	5	alpha-2,6-sialyltransferase	ec:2.4.99.1	1	unigene_22981	map00514	map00514_20130528174109.png
Other types of O-glycan biosynthesis	5	3-beta-N-acetylglucosaminyltransferase	ec:2.4.1.222	1	unigene_19709	map00514	map00514_20130528174109.png
Other types of O-glycan biosynthesis	5	mannosyltransferase	ec:2.4.1.109	2	unigene_27040, unigene_28458	map00514	map00514_20130528174109.png
Various types of N-glycan biosynthesis	7	hexosaminidase	ec:3.2.1.52	2	unigene_4961, unigene_5192	map00513	map00513_20130528174112.png
Various types of N-glycan biosynthesis	7	alpha-2,3-sialyltransferase	ec:2.4.99.6	1	unigene_12920	map00513	map00513_20130528174112.png
Various types of N-glycan biosynthesis	7	6-alpha-L-fucosyltransferase	ec:2.4.1.68	1	unigene_11319	map00513	map00513_20130528174112.png
Various types of N-glycan biosynthesis	7	2-beta-N-acetylglucosaminyltransferase	ec:2.4.1.143	1	unigene_19956	map00513	map00513_20130528174112.png
Various types of N-glycan biosynthesis	7	1,2-alpha-mannosidase	ec:3.2.1.113	1	unigene_27705	map00513	map00513_20130528174112.png
Various types of N-glycan biosynthesis	7	2-beta-N-acetylglucosaminyltransferase	ec:2.4.1.101	1	unigene_27542	map00513	map00513_20130528174112.png
Mucin type O-Glycan biosynthesis	5	alpha-2,3-sialyltransferase	ec:2.4.99.4	2	unigene_11303, unigene_9979	map00512	map00512_20130528174114.png
Mucin type O-Glycan biosynthesis	5	N-acetylgalactosaminyltransferase	ec:2.4.1.41	2	unigene_14037, unigene_15547	map00512	map00512_20130528174114.png
Mucin type O-Glycan biosynthesis	5	3-beta-galactosyltransferase	ec:2.4.1.122	1	unigene_16490	map00512	map00512_20130528174114.png
Citrate cycle (TCA cycle)	24	dehydrogenase (succinyl-transferring)	ec:1.2.4.2	1	unigene_6180	map00020	map00020_20130528174119.png
Citrate cycle (TCA cycle)	24	dehydrogenase (acetyl-transferring)	ec:1.2.4.1	3	unigene_1494, unigene_5270, unigene_7103	map00020	map00020_20130528174119.png
Citrate cycle (TCA cycle)	24	dehydrogenase	ec:1.3.99.1	1	unigene_16879	map00020	map00020_20130528174119.png
Citrate cycle (TCA cycle)	24	succinyltransferase	ec:2.3.1.61	1	unigene_10198	map00020	map00020_20130528174119.png
Citrate cycle (TCA cycle)	24	ligase (ADP-forming)	ec:6.2.1.5	5	unigene_12695, unigene_15043, unigene_21323, unigene_5392, unigene_6686	map00020	map00020_20130528174119.png
Citrate cycle (TCA cycle)	24	ligase (GDP-forming)	ec:6.2.1.4	1	unigene_21323	map00020	map00020_20130528174119.png
Citrate cycle (TCA cycle)	24	dehydrogenase	ec:1.8.1.4	1	unigene_10024	map00020	map00020_20130528174119.png
Citrate cycle (TCA cycle)	24	carboxykinase (GTP)	ec:4.1.1.32	1	unigene_21116	map00020	map00020_20130528174119.png
Citrate cycle (TCA cycle)	24	(pro-3S)-lyase	ec:4.1.3.6	2	unigene_15043, unigene_6686	map00020	map00020_20130528174119.png
Citrate cycle (TCA cycle)	24	dehydrogenase (NADP+)	ec:1.1.1.42	5	unigene_18291, unigene_1951, unigene_21230, unigene_27294, unigene_9354	map00020	map00020_20130528174119.png
Citrate cycle (TCA cycle)	24	dehydrogenase (NAD+)	ec:1.1.1.41	3	unigene_1790, unigene_23624, unigene_23867	map00020	map00020_20130528174119.png
Citrate cycle (TCA cycle)	24	dehydrogenase	ec:1.1.1.37	3	unigene_11990, unigene_17119, unigene_8851	map00020	map00020_20130528174119.png
Citrate cycle (TCA cycle)	24	citrate synthase	ec:2.3.3.8	5	unigene_12695, unigene_15043, unigene_21323, unigene_5392, unigene_6686	map00020	map00020_20130528174119.png
Other glycan degradation	7	hexosaminidase	ec:3.2.1.52	2	unigene_4961, unigene_5192	map00511	map00511_20130528174121.png
Other glycan degradation	7	alpha-fucosidase	ec:3.2.1.51	1	unigene_5193	map00511	map00511_20130528174121.png
Other glycan degradation	7	psychosine hydrolase	ec:3.2.1.45	1	unigene_14589	map00511	map00511_20130528174121.png
Other glycan degradation	7	alpha-D-mannosidase	ec:3.2.1.24	1	unigene_10065	map00511	map00511_20130528174121.png
Other glycan degradation	7	lactase (ambiguous)	ec:3.2.1.23	1	unigene_9591	map00511	map00511_20130528174121.png
Other glycan degradation	7	aspartylglucosylamine deaspartylase	ec:3.5.1.26	1	unigene_8356	map00511	map00511_20130528174121.png
One carbon pool by folate	7	S-aminomethyldihydrolipoylprotein:(6S)-tetrahydrofolate aminomethyltransferase (ammonia-forming)	ec:2.1.2.10	1	unigene_8697	map00670	map00670_20130528174129.png
One carbon pool by folate	7	dehydrogenase (NAD+)	ec:1.5.1.15	1	unigene_796	map00670	map00670_20130528174129.png
One carbon pool by folate	7	formyltransferase	ec:2.1.2.3	1	unigene_11181	map00670	map00670_20130528174129.png
One carbon pool by folate	7	cyclohydrolase	ec:3.5.4.9	2	unigene_796, unigene_798	map00670	map00670_20130528174129.png
One carbon pool by folate	7	ligase	ec:6.3.4.3	1	unigene_18910	map00670	map00670_20130528174129.png
One carbon pool by folate	7	dehydrogenase (NADP+)	ec:1.5.1.5	2	unigene_796, unigene_798	map00670	map00670_20130528174129.png
One carbon pool by folate	7	synthase	ec:2.1.1.45	2	unigene_16787, unigene_18327	map00670	map00670_20130528174129.png
N-Glycan biosynthesis	7	alpha-2,6-sialyltransferase	ec:2.4.99.1	1	unigene_22981	map00510	map00510_20130528174133.png
N-Glycan biosynthesis	7	beta-D-mannosyltransferase	ec:2.4.1.83	2	unigene_27040, unigene_28458	map00510	map00510_20130528174133.png
N-Glycan biosynthesis	7	6-alpha-L-fucosyltransferase	ec:2.4.1.68	1	unigene_11319	map00510	map00510_20130528174133.png
N-Glycan biosynthesis	7	2-beta-N-acetylglucosaminyltransferase	ec:2.4.1.143	1	unigene_19956	map00510	map00510_20130528174133.png
N-Glycan biosynthesis	7	1,2-alpha-mannosidase	ec:3.2.1.113	1	unigene_27705	map00510	map00510_20130528174133.png
N-Glycan biosynthesis	7	2-beta-N-acetylglucosaminyltransferase	ec:2.4.1.101	1	unigene_27542	map00510	map00510_20130528174133.png
Limonene and pinene degradation	4	hydratase	ec:4.2.1.17	3	unigene_10886, unigene_2247, unigene_4872	map00903	map00903_20130528174136.png
Limonene and pinene degradation	4	dehydrogenase (NAD+)	ec:1.2.1.3	1	unigene_21795	map00903	map00903_20130528174136.png
beta-Alanine metabolism	11	decarboxylase	ec:4.1.1.9	1	unigene_18583	map00410	map00410_20130528174140.png
beta-Alanine metabolism	11	transaminase	ec:2.6.1.19	2	unigene_21053, unigene_25859	map00410	map00410_20130528174140.png
beta-Alanine metabolism	11	synthase	ec:2.5.1.22	1	unigene_14041	map00410	map00410_20130528174140.png
beta-Alanine metabolism	11	synthase	ec:2.5.1.16	1	unigene_18010	map00410	map00410_20130528174140.png
beta-Alanine metabolism	11	hydratase	ec:4.2.1.17	3	unigene_10886, unigene_2247, unigene_4872	map00410	map00410_20130528174140.png
beta-Alanine metabolism	11	decarboxylase	ec:4.1.1.15	1	unigene_26084	map00410	map00410_20130528174140.png
beta-Alanine metabolism	11	dehydrogenase [NAD(P)+]	ec:1.2.1.5	1	unigene_729	map00410	map00410_20130528174140.png
beta-Alanine metabolism	11	dehydrogenase (NAD+)	ec:1.2.1.3	1	unigene_21795	map00410	map00410_20130528174140.png
Glucosinolate biosynthesis	1	transaminase	ec:2.6.1.42	1	unigene_27910	map00966	map00966_20130528174142.png
Terpenoid backbone biosynthesis	9	oxidase	ec:1.8.3.5	1	unigene_17361	map00900	map00900_20130528174146.png
Terpenoid backbone biosynthesis	9	synthase [(2E,6E)-farnesyl-diphosphate specific]	ec:2.5.1.31	2	unigene_28490, unigene_6053	map00900	map00900_20130528174146.png
Terpenoid backbone biosynthesis	9	Delta-isomerase	ec:5.3.3.2	2	unigene_16384, unigene_5218	map00900	map00900_20130528174146.png
Terpenoid backbone biosynthesis	9	C-acetyltransferase	ec:2.3.1.9	1	unigene_14599	map00900	map00900_20130528174146.png
Terpenoid backbone biosynthesis	9	reductase	ec:1.1.1.88	1	unigene_20709	map00900	map00900_20130528174146.png
Terpenoid backbone biosynthesis	9	synthase	ec:1.17.7.1	1	unigene_27998	map00900	map00900_20130528174146.png
Terpenoid backbone biosynthesis	9	reductoisomerase	ec:1.1.1.267	1	unigene_27748	map00900	map00900_20130528174146.png
Terpenoid backbone biosynthesis	9	reductase (NADPH)	ec:1.1.1.34	1	unigene_20709	map00900	map00900_20130528174146.png
D-Arginine and D-ornithine metabolism	1	oxidase	ec:1.4.3.3	1	unigene_3979	map00472	map00472_20130528174148.png
D-Glutamine and D-glutamate metabolism	1	dehydrogenase [NAD(P)+]	ec:1.4.1.3	1	unigene_4316	map00471	map00471_20130528174151.png
Penicillin and cephalosporin biosynthesis	1	oxidase	ec:1.4.3.3	1	unigene_3979	map00311	map00311_20130528174153.png
Tropane, piperidine and pyridine alkaloid biosynthesis	3	transaminase	ec:2.6.1.5	2	unigene_2326, unigene_26456	map00960	map00960_20130528174156.png
Tropane, piperidine and pyridine alkaloid biosynthesis	3	transaminase	ec:2.6.1.1	1	unigene_17225	map00960	map00960_20130528174156.png
Lysine degradation	11	dehydrogenase (succinyl-transferring)	ec:1.2.4.2	1	unigene_6180	map00310	map00310_20130528174159.png
Lysine degradation	11	succinyltransferase	ec:2.3.1.61	1	unigene_10198	map00310	map00310_20130528174159.png
Lysine degradation	11	C-acetyltransferase	ec:2.3.1.9	1	unigene_14599	map00310	map00310_20130528174159.png
Lysine degradation	11	hydratase	ec:4.2.1.17	3	unigene_10886, unigene_2247, unigene_4872	map00310	map00310_20130528174159.png
Lysine degradation	11	dehydrogenase	ec:1.1.1.35	3	unigene_2247, unigene_4256, unigene_4872	map00310	map00310_20130528174159.png
Lysine degradation	11	N-methyltransferase	ec:2.1.1.43	3	unigene_12796, unigene_16283, unigene_28569	map00310	map00310_20130528174159.png
Lysine degradation	11	dehydrogenase (NAD+)	ec:1.2.1.3	1	unigene_21795	map00310	map00310_20130528174159.png
Porphyrin and chlorophyll metabolism	14	beta-glucuronide glucuronohydrolase glucuronidase	ec:3.2.1.31	1	unigene_17728	map00860	map00860_20130528174204.png
Porphyrin and chlorophyll metabolism	14	oxygenase	ec:1.14.99.3	2	unigene_2086, unigene_26507	map00860	map00860_20130528174204.png
Porphyrin and chlorophyll metabolism	14	acid a,c-diamide adenosyltransferase	ec:2.5.1.17	1	unigene_25896	map00860	map00860_20130528174204.png
Porphyrin and chlorophyll metabolism	14	ligase	ec:6.1.1.17	2	unigene_20629, unigene_878	map00860	map00860_20130528174204.png
Porphyrin and chlorophyll metabolism	14	reductase	ec:1.3.1.24	1	unigene_13177	map00860	map00860_20130528174204.png
Porphyrin and chlorophyll metabolism	14	synthase	ec:2.3.1.37	3	unigene_10428, unigene_14155, unigene_19659	map00860	map00860_20130528174204.png
Porphyrin and chlorophyll metabolism	14	ceruloplasmin	ec:1.16.3.1	4	unigene_1177, unigene_1178, unigene_16732, unigene_1913	map00860	map00860_20130528174204.png
Glycosphingolipid biosynthesis - ganglio series	6	hexosaminidase	ec:3.2.1.52	2	unigene_4961, unigene_5192	map00604	map00604_20130528174206.png
Glycosphingolipid biosynthesis - ganglio series	6	alpha-2,8-sialyltransferase	ec:2.4.99.8	1	unigene_8983	map00604	map00604_20130528174206.png
Glycosphingolipid biosynthesis - ganglio series	6	lactase (ambiguous)	ec:3.2.1.23	1	unigene_9591	map00604	map00604_20130528174206.png
Glycosphingolipid biosynthesis - ganglio series	6	alpha-2,3-sialyltransferase	ec:2.4.99.4	2	unigene_11303, unigene_9979	map00604	map00604_20130528174206.png
Glycosphingolipid biosynthesis - globo series	7	hexosaminidase	ec:3.2.1.52	2	unigene_4961, unigene_5192	map00603	map00603_20130528174209.png
Glycosphingolipid biosynthesis - globo series	7	alpha-acetylgalactosaminidase	ec:3.2.1.49	2	unigene_4520, unigene_6333	map00603	map00603_20130528174209.png
Glycosphingolipid biosynthesis - globo series	7	alpha-2,8-sialyltransferase	ec:2.4.99.8	1	unigene_8983	map00603	map00603_20130528174209.png
Glycosphingolipid biosynthesis - globo series	7	alpha-2,3-sialyltransferase	ec:2.4.99.4	2	unigene_11303, unigene_9979	map00603	map00603_20130528174209.png
Cysteine and methionine metabolism	13	synthase	ec:4.4.1.14	2	unigene_14747, unigene_26456	map00270	map00270_20130528174214.png
Cysteine and methionine metabolism	13	transaminase	ec:2.6.1.5	2	unigene_2326, unigene_26456	map00270	map00270_20130528174214.png
Cysteine and methionine metabolism	13	transaminase	ec:2.6.1.1	1	unigene_17225	map00270	map00270_20130528174214.png
Cysteine and methionine metabolism	13	synthase	ec:2.5.1.22	1	unigene_14041	map00270	map00270_20130528174214.png
Cysteine and methionine metabolism	13	adenosyltransferase	ec:2.5.1.6	1	unigene_12310	map00270	map00270_20130528174214.png
Cysteine and methionine metabolism	13	synthase	ec:2.5.1.16	1	unigene_18010	map00270	map00270_20130528174214.png
Cysteine and methionine metabolism	13	S-adenosylhomocysteine synthase	ec:3.3.1.1	1	unigene_20572	map00270	map00270_20130528174214.png
Cysteine and methionine metabolism	13	dioxygenase (Ni2+-requiring)	ec:1.13.11.53	2	unigene_1085, unigene_19277	map00270	map00270_20130528174214.png
Cysteine and methionine metabolism	13	dioxygenase	ec:1.13.11.20	1	unigene_2221	map00270	map00270_20130528174214.png
Cysteine and methionine metabolism	13	S-methyltransferase	ec:2.1.1.5	1	unigene_3700	map00270	map00270_20130528174214.png
Cysteine and methionine metabolism	13	beta-lyase	ec:4.4.1.8	1	unigene_2405	map00270	map00270_20130528174214.png
Cysteine and methionine metabolism	13	gamma-lyase	ec:4.4.1.1	1	unigene_2405	map00270	map00270_20130528174214.png
Cysteine and methionine metabolism	13	S-methyltransferase	ec:2.1.1.10	1	unigene_3700	map00270	map00270_20130528174214.png
Glycosphingolipid biosynthesis - lacto and neolacto series	4	alpha-2,8-sialyltransferase	ec:2.4.99.8	1	unigene_8983	map00601	map00601_20130528174216.png
Glycosphingolipid biosynthesis - lacto and neolacto series	4	alpha-2,3-sialyltransferase	ec:2.4.99.6	1	unigene_12920	map00601	map00601_20130528174216.png
Glycosphingolipid biosynthesis - lacto and neolacto series	4	alpha-2,3-sialyltransferase	ec:2.4.99.4	2	unigene_11303, unigene_9979	map00601	map00601_20130528174216.png
Nicotinate and nicotinamide metabolism	8	uridine 5'-nucleotidase	ec:3.1.3.5	2	unigene_10334, unigene_4774	map00760	map00760_20130528174220.png
Nicotinate and nicotinamide metabolism	8	kinase	ec:2.7.1.23	1	unigene_5823	map00760	map00760_20130528174220.png
Nicotinate and nicotinamide metabolism	8	nucleosidase	ec:3.2.2.5	2	unigene_16990, unigene_18232	map00760	map00760_20130528174220.png
Nicotinate and nicotinamide metabolism	8	dehydrogenase	ec:1.4.1.21	1	unigene_4372	map00760	map00760_20130528174220.png
Nicotinate and nicotinamide metabolism	8	diphosphorylase (carboxylating)	ec:2.4.2.19	1	unigene_12563	map00760	map00760_20130528174220.png
Nicotinate and nicotinamide metabolism	8	phosphoribosyltransferase	ec:2.4.2.12	1	unigene_12563	map00760	map00760_20130528174220.png
Nicotinate and nicotinamide metabolism	8	phosphoribosyltransferase	ec:2.4.2.11	1	unigene_12563	map00760	map00760_20130528174220.png
Nicotinate and nicotinamide metabolism	8	adenylyltransferase	ec:2.7.7.1	1	unigene_21308	map00760	map00760_20130528174220.png
Sphingolipid metabolism	12	psychosine hydrolase	ec:3.2.1.45	1	unigene_14589	map00600	map00600_20130528174223.png
Sphingolipid metabolism	12	lactase (ambiguous)	ec:3.2.1.23	1	unigene_9591	map00600	map00600_20130528174223.png
Sphingolipid metabolism	12	galactosyltransferase	ec:2.4.1.47	1	unigene_29639	map00600	map00600_20130528174223.png
Sphingolipid metabolism	12	C-palmitoyltransferase	ec:2.3.1.50	2	unigene_14868, unigene_19863	map00600	map00600_20130528174223.png
Sphingolipid metabolism	12	N-acyltransferase	ec:2.3.1.24	1	unigene_4499	map00600	map00600_20130528174223.png
Sphingolipid metabolism	12	acylsphingosine deacylase	ec:3.5.1.23	3	unigene_1071, unigene_15457, unigene_19025	map00600	map00600_20130528174223.png
Sphingolipid metabolism	12	phosphodiesterase	ec:3.1.4.12	3	unigene_14790, unigene_27155, unigene_4939	map00600	map00600_20130528174223.png
C5-Branched dibasic acid metabolism	6	ligase (ADP-forming)	ec:6.2.1.5	5	unigene_12695, unigene_15043, unigene_21323, unigene_5392, unigene_6686	map00660	map00660_20130528174226.png
C5-Branched dibasic acid metabolism	6	synthase	ec:2.2.1.6	1	unigene_20814	map00660	map00660_20130528174226.png
Glycolysis / Gluconeogenesis	37	glucose 6-phosphate phosphatase	ec:3.1.3.9	3	unigene_13241, unigene_26010, unigene_2684	map00010	map00010_20130528174230.png
Glycolysis / Gluconeogenesis	37	dehydrogenase	ec:1.1.1.1	4	unigene_26239, unigene_26240, unigene_4470, unigene_838	map00010	map00010_20130528174230.png
Glycolysis / Gluconeogenesis	37	phosphohexokinase	ec:2.7.1.11	2	unigene_17522, unigene_3266	map00010	map00010_20130528174230.png
Glycolysis / Gluconeogenesis	37	dehydrogenase (acetyl-transferring)	ec:1.2.4.1	3	unigene_1494, unigene_5270, unigene_7103	map00010	map00010_20130528174230.png
Glycolysis / Gluconeogenesis	37	glucokinase (phosphorylating)	ec:2.7.1.2	1	unigene_19228	map00010	map00010_20130528174230.png
Glycolysis / Gluconeogenesis	37	hydratase	ec:4.2.1.11	3	unigene_20218, unigene_5294, unigene_6723	map00010	map00010_20130528174230.png
Glycolysis / Gluconeogenesis	37	dehydrogenase	ec:1.8.1.4	1	unigene_10024	map00010	map00010_20130528174230.png
Glycolysis / Gluconeogenesis	37	(alpha-D-glucose-1,6-bisphosphate-dependent)	ec:5.4.2.2	2	unigene_10132, unigene_3890	map00010	map00010_20130528174230.png
Glycolysis / Gluconeogenesis	37	carboxykinase (GTP)	ec:4.1.1.32	1	unigene_21116	map00010	map00010_20130528174230.png
Glycolysis / Gluconeogenesis	37	hexose diphosphatase	ec:3.1.3.11	2	unigene_2112, unigene_26867	map00010	map00010_20130528174230.png
Glycolysis / Gluconeogenesis	37	dehydrogenase (phosphorylating)	ec:1.2.1.12	3	unigene_10362, unigene_11864, unigene_17795	map00010	map00010_20130528174230.png
Glycolysis / Gluconeogenesis	37	aldolase	ec:4.1.2.13	5	unigene_19297, unigene_2628, unigene_3694, unigene_7169, unigene_9589	map00010	map00010_20130528174230.png
Glycolysis / Gluconeogenesis	37	isomerase	ec:5.3.1.9	1	unigene_20895	map00010	map00010_20130528174230.png
Glycolysis / Gluconeogenesis	37	isomerase	ec:5.3.1.1	1	unigene_18551	map00010	map00010_20130528174230.png
Glycolysis / Gluconeogenesis	37	kinase	ec:2.7.2.3	1	unigene_26171	map00010	map00010_20130528174230.png
Glycolysis / Gluconeogenesis	37	dehydrogenase [NAD(P)+]	ec:1.2.1.5	1	unigene_729	map00010	map00010_20130528174230.png
Glycolysis / Gluconeogenesis	37	dehydrogenase (NAD+)	ec:1.2.1.3	1	unigene_21795	map00010	map00010_20130528174230.png
Glycolysis / Gluconeogenesis	37	kinase	ec:2.7.1.40	2	unigene_14593, unigene_4575	map00010	map00010_20130528174230.png
Starch and sucrose metabolism	12	glucose 6-phosphate phosphatase	ec:3.1.3.9	3	unigene_13241, unigene_26010, unigene_2684	map00500	map00500_20130528174239.png
Starch and sucrose metabolism	12	amylo-1,6-glucosidase	ec:3.2.1.33	1	unigene_23857	map00500	map00500_20130528174239.png
Starch and sucrose metabolism	12	beta-glucuronide glucuronohydrolase glucuronidase	ec:3.2.1.31	1	unigene_17728	map00500	map00500_20130528174239.png
Starch and sucrose metabolism	12	glucokinase (phosphorylating)	ec:2.7.1.2	1	unigene_19228	map00500	map00500_20130528174239.png
Starch and sucrose metabolism	12	muscle phosphorylase a and b	ec:2.4.1.1	2	unigene_3768, unigene_647	map00500	map00500_20130528174239.png
Starch and sucrose metabolism	12	disproportionating enzyme	ec:2.4.1.25	1	unigene_23857	map00500	map00500_20130528174239.png
Starch and sucrose metabolism	12	(alpha-D-glucose-1,6-bisphosphate-dependent)	ec:5.4.2.2	2	unigene_10132, unigene_3890	map00500	map00500_20130528174239.png
Starch and sucrose metabolism	12	diphosphatase	ec:3.6.1.21	1	unigene_3482	map00500	map00500_20130528174239.png
Starch and sucrose metabolism	12	isomerase	ec:5.3.1.9	1	unigene_20895	map00500	map00500_20130528174239.png
Ether lipid metabolism	7	esterase	ec:3.1.1.47	2	unigene_15797, unigene_22030	map00565	map00565_20130528174241.png
Ether lipid metabolism	7	synthase	ec:2.5.1.26	1	unigene_11475	map00565	map00565_20130528174241.png
Ether lipid metabolism	7	cholinephosphotransferase	ec:2.7.8.2	1	unigene_2491	map00565	map00565_20130528174241.png
Ether lipid metabolism	7	EPT	ec:2.7.8.1	1	unigene_9718	map00565	map00565_20130528174241.png
Ether lipid metabolism	7	O-acetyltransferase	ec:2.3.1.67	1	unigene_20390	map00565	map00565_20130528174241.png
Ether lipid metabolism	7	A2	ec:3.1.1.4	1	unigene_5348	map00565	map00565_20130528174241.png
Glycerophospholipid metabolism	15	kinase	ec:2.7.1.32	1	unigene_18972	map00564	map00564_20130528174246.png
Glycerophospholipid metabolism	15	dehydrogenase	ec:1.1.5.3	1	unigene_16269	map00564	map00564_20130528174246.png
Glycerophospholipid metabolism	15	dehydrogenase (NAD+)	ec:1.1.1.8	2	unigene_13787, unigene_3009	map00564	map00564_20130528174246.png
Glycerophospholipid metabolism	15	kinase (ATP dependent)	ec:2.7.1.107	2	unigene_13604, unigene_5823	map00564	map00564_20130528174246.png
Glycerophospholipid metabolism	15	cholinephosphotransferase	ec:2.7.8.2	1	unigene_2491	map00564	map00564_20130528174246.png
Glycerophospholipid metabolism	15	EPT	ec:2.7.8.1	1	unigene_9718	map00564	map00564_20130528174246.png
Glycerophospholipid metabolism	15	A2	ec:3.1.1.4	1	unigene_5348	map00564	map00564_20130528174246.png
Glycerophospholipid metabolism	15	phosphodiesterase	ec:3.1.4.46	5	unigene_12366, unigene_13864, unigene_19344, unigene_20022, unigene_26860	map00564	map00564_20130528174246.png
Glycerophospholipid metabolism	15	kinase	ec:2.7.1.82	1	unigene_18972	map00564	map00564_20130528174246.png
Glycerophospholipid metabolism	15	N-methyltransferase	ec:2.1.1.17	1	unigene_2231	map00564	map00564_20130528174246.png
Synthesis and degradation of ketone bodies	4	C-acetyltransferase	ec:2.3.1.9	1	unigene_14599	map00072	map00072_20130528174248.png
Synthesis and degradation of ketone bodies	4	lyase	ec:4.1.3.4	2	unigene_13367, unigene_8055	map00072	map00072_20130528174248.png
Synthesis and degradation of ketone bodies	4	dehydrogenase	ec:1.1.1.30	1	unigene_4213	map00072	map00072_20130528174248.png
Glycosylphosphatidylinositol(GPI)-anchor biosynthesis	2	deacetylase	ec:3.5.1.89	1	unigene_18144	map00563	map00563_20130528174250.png
Glycosylphosphatidylinositol(GPI)-anchor biosynthesis	2	N-acetylglucosaminyltransferase	ec:2.4.1.198	1	unigene_2563	map00563	map00563_20130528174250.png
Inositol phosphate metabolism	20	3-phosphatase	ec:3.1.3.67	4	unigene_10745, unigene_18275, unigene_18585, unigene_20212	map00562	map00562_20130528174254.png
Inositol phosphate metabolism	20	inositol-1,3-bisphosphate 3-phosphatase	ec:3.1.3.64	1	unigene_10745	map00562	map00562_20130528174254.png
Inositol phosphate metabolism	20	oxygenase	ec:1.13.99.1	1	unigene_822	map00562	map00562_20130528174254.png
Inositol phosphate metabolism	20	phosphatase	ec:3.1.3.25	2	unigene_13171, unigene_8315	map00562	map00562_20130528174254.png
Inositol phosphate metabolism	20	synthase	ec:5.5.1.4	2	unigene_22550, unigene_28355	map00562	map00562_20130528174254.png
Inositol phosphate metabolism	20	phospholipase C	ec:3.1.4.11	4	unigene_12037, unigene_12197, unigene_2821, unigene_28971	map00562	map00562_20130528174254.png
Inositol phosphate metabolism	20	3-kinase	ec:2.7.1.153	1	unigene_1304	map00562	map00562_20130528174254.png
Inositol phosphate metabolism	20	isomerase	ec:5.3.1.1	1	unigene_18551	map00562	map00562_20130528174254.png
Inositol phosphate metabolism	20	5-kinase	ec:2.7.1.68	2	unigene_17134, unigene_29050	map00562	map00562_20130528174254.png
Inositol phosphate metabolism	20	3-kinase	ec:2.7.1.137	2	unigene_1304, unigene_18572	map00562	map00562_20130528174254.png
Inositol phosphate metabolism	20	3-kinase	ec:2.7.1.127	2	unigene_14098, unigene_17163	map00562	map00562_20130528174254.png
Fatty acid metabolism	22	dehydrogenase	ec:1.1.1.1	4	unigene_26239, unigene_26240, unigene_4470, unigene_838	map00071	map00071_20130528174258.png
Fatty acid metabolism	22	hydratase	ec:4.2.1.74	1	unigene_10886	map00071	map00071_20130528174258.png
Fatty acid metabolism	22	monooxygenase	ec:1.14.14.1	6	unigene_11779, unigene_19326, unigene_20601, unigene_3168, unigene_343, unigene_900	map00071	map00071_20130528174258.png
Fatty acid metabolism	22	oxidase	ec:1.3.3.6	1	unigene_3607	map00071	map00071_20130528174258.png
Fatty acid metabolism	22	C-acetyltransferase	ec:2.3.1.9	1	unigene_14599	map00071	map00071_20130528174258.png
Fatty acid metabolism	22	hydratase	ec:4.2.1.17	3	unigene_10886, unigene_2247, unigene_4872	map00071	map00071_20130528174258.png
Fatty acid metabolism	22	ligase	ec:6.2.1.3	4	unigene_13436, unigene_16408, unigene_18986, unigene_3386	map00071	map00071_20130528174258.png
Fatty acid metabolism	22	O-palmitoyltransferase	ec:2.3.1.21	1	unigene_18381	map00071	map00071_20130528174258.png
Fatty acid metabolism	22	dehydrogenase	ec:1.1.1.35	3	unigene_2247, unigene_4256, unigene_4872	map00071	map00071_20130528174258.png
Fatty acid metabolism	22	dehydrogenase (NAD+)	ec:1.2.1.3	1	unigene_21795	map00071	map00071_20130528174258.png
Glycerolipid metabolism	9	3-kinase	ec:2.7.1.31	1	unigene_1976	map00561	map00561_20130528174302.png
Glycerolipid metabolism	9	kinase (ATP dependent)	ec:2.7.1.107	2	unigene_13604, unigene_5823	map00561	map00561_20130528174302.png
Glycerolipid metabolism	9	lipase	ec:3.1.1.34	3	unigene_3176, unigene_3852, unigene_7944	map00561	map00561_20130528174302.png
Glycerolipid metabolism	9	O-acyltransferase	ec:2.3.1.22	1	unigene_19956	map00561	map00561_20130528174302.png
Glycerolipid metabolism	9	kinase	ec:2.7.1.94	1	unigene_5823	map00561	map00561_20130528174302.png
Glycerolipid metabolism	9	reductase	ec:1.1.1.21	1	unigene_17	map00561	map00561_20130528174302.png
Glycerolipid metabolism	9	dehydrogenase (NAD+)	ec:1.2.1.3	1	unigene_21795	map00561	map00561_20130528174302.png
Novobiocin biosynthesis	3	transaminase	ec:2.6.1.5	2	unigene_2326, unigene_26456	map00401	map00401_20130528174305.png
Novobiocin biosynthesis	3	transaminase	ec:2.6.1.1	1	unigene_17225	map00401	map00401_20130528174305.png
Phenylalanine, tyrosine and tryptophan biosynthesis	4	transaminase	ec:2.6.1.5	2	unigene_2326, unigene_26456	map00400	map00400_20130528174308.png
Phenylalanine, tyrosine and tryptophan biosynthesis	4	transaminase	ec:2.6.1.1	1	unigene_17225	map00400	map00400_20130528174308.png
Phenylalanine, tyrosine and tryptophan biosynthesis	4	kinase	ec:2.7.1.71	1	unigene_382	map00400	map00400_20130528174308.png
Cyanoamino acid metabolism	2	glutamyl transpeptidase	ec:2.3.2.2	1	unigene_4702	map00460	map00460_20130528174311.png
Cyanoamino acid metabolism	2	asparaginase II	ec:3.5.1.1	1	unigene_10328	map00460	map00460_20130528174311.png
Isoquinoline alkaloid biosynthesis	3	transaminase	ec:2.6.1.5	2	unigene_2326, unigene_26456	map00950	map00950_20130528174314.png
Isoquinoline alkaloid biosynthesis	3	transaminase	ec:2.6.1.1	1	unigene_17225	map00950	map00950_20130528174314.png
Bisphenol degradation	3	A-esterase	ec:3.1.1.2	3	unigene_2704, unigene_2705, unigene_4279	map00363	map00363_20130528174316.png
Benzoate degradation	4	C-acetyltransferase	ec:2.3.1.9	1	unigene_14599	map00362	map00362_20130528174319.png
Benzoate degradation	4	hydratase	ec:4.2.1.17	3	unigene_10886, unigene_2247, unigene_4872	map00362	map00362_20130528174319.png
Phenylalanine metabolism	16	transaminase	ec:2.6.1.5	2	unigene_2326, unigene_26456	map00360	map00360_20130528174323.png
Phenylalanine metabolism	16	transaminase	ec:2.6.1.1	1	unigene_17225	map00360	map00360_20130528174323.png
Phenylalanine metabolism	16	dioxygenase	ec:1.13.11.27	2	unigene_1056, unigene_11184	map00360	map00360_20130528174323.png
Phenylalanine metabolism	16	hydratase	ec:4.2.1.17	3	unigene_10886, unigene_2247, unigene_4872	map00360	map00360_20130528174323.png
Phenylalanine metabolism	16	lactoperoxidase	ec:1.11.1.7	6	unigene_11409, unigene_12667, unigene_1605, unigene_3475, unigene_755, unigene_8061	map00360	map00360_20130528174323.png
Phenylalanine metabolism	16	N-acyltransferase	ec:2.3.1.13	1	unigene_8654	map00360	map00360_20130528174323.png
Phenylalanine metabolism	16	dehydrogenase [NAD(P)+]	ec:1.2.1.5	1	unigene_729	map00360	map00360_20130528174323.png
T cell receptor signaling pathway	33	phosphatase	ec:3.1.3.16	15	unigene_12266, unigene_13510, unigene_14118, unigene_15576, unigene_16439, unigene_20727, unigene_2092, unigene_21675, unigene_26025, unigene_27515, unigene_3298, unigene_3892, unigene_6722, unigene_9127, unigene_9788	map04660	map04660_20130528174325.png
T cell receptor signaling pathway	33	protein-tyrosine kinase	ec:2.7.10.2	18	unigene_103, unigene_10668, unigene_10730, unigene_11193, unigene_12265, unigene_13842, unigene_13843, unigene_14416, unigene_14721, unigene_17742, unigene_18010, unigene_19534, unigene_19593, unigene_1984, unigene_20248, unigene_25604, unigene_27411, unigene_6354	map04660	map04660_20130528174325.png
Glycine, serine and threonine metabolism	24	phosphatase	ec:3.1.3.3	2	unigene_7800, unigene_7907	map00260	map00260_20130528174331.png
Glycine, serine and threonine metabolism	24	3-kinase	ec:2.7.1.31	1	unigene_1976	map00260	map00260_20130528174331.png
Glycine, serine and threonine metabolism	24	dehydrogenase	ec:1.1.1.1	4	unigene_26239, unigene_26240, unigene_4470, unigene_838	map00260	map00260_20130528174331.png
Glycine, serine and threonine metabolism	24	dehydrogenase (decarboxylating)	ec:1.4.4.2	1	unigene_8317	map00260	map00260_20130528174331.png
Glycine, serine and threonine metabolism	24	transaminase	ec:2.6.1.52	1	unigene_15583	map00260	map00260_20130528174331.png
Glycine, serine and threonine metabolism	24	transaminase	ec:2.6.1.51	1	unigene_1391	map00260	map00260_20130528174331.png
Glycine, serine and threonine metabolism	24	S-aminomethyldihydrolipoylprotein:(6S)-tetrahydrofolate aminomethyltransferase (ammonia-forming)	ec:2.1.2.10	1	unigene_8697	map00260	map00260_20130528174331.png
Glycine, serine and threonine metabolism	24	transaminase	ec:2.6.1.44	1	unigene_1391	map00260	map00260_20130528174331.png
Glycine, serine and threonine metabolism	24	oxidase	ec:1.4.3.3	1	unigene_3979	map00260	map00260_20130528174331.png
Glycine, serine and threonine metabolism	24	dehydrogenase	ec:1.8.1.4	1	unigene_10024	map00260	map00260_20130528174331.png
Glycine, serine and threonine metabolism	24	dehydrogenase	ec:1.1.1.95	1	unigene_5072	map00260	map00260_20130528174331.png
Glycine, serine and threonine metabolism	24	synthase	ec:2.3.1.37	3	unigene_10428, unigene_14155, unigene_19659	map00260	map00260_20130528174331.png
Glycine, serine and threonine metabolism	24	C-acetyltransferase	ec:2.3.1.29	1	unigene_1370	map00260	map00260_20130528174331.png
Glycine, serine and threonine metabolism	24	S-methyltransferase	ec:2.1.1.5	1	unigene_3700	map00260	map00260_20130528174331.png
Glycine, serine and threonine metabolism	24	N-methyltransferase	ec:2.1.1.20	3	unigene_6788, unigene_7195, unigene_834	map00260	map00260_20130528174331.png
Glycine, serine and threonine metabolism	24	gamma-lyase	ec:4.4.1.1	1	unigene_2405	map00260	map00260_20130528174331.png
Glycine, serine and threonine metabolism	24	dehydrogenase	ec:1.2.1.8	1	unigene_21795	map00260	map00260_20130528174331.png
Steroid biosynthesis	7	oxidase	ec:1.14.21.6	1	unigene_29612	map00100	map00100_20130528174334.png
Steroid biosynthesis	7	esterase	ec:3.1.1.13	1	unigene_1113	map00100	map00100_20130528174334.png
Steroid biosynthesis	7	reductase	ec:1.3.1.72	1	unigene_14282	map00100	map00100_20130528174334.png
Steroid biosynthesis	7	reductase	ec:1.3.1.70	1	unigene_1348	map00100	map00100_20130528174334.png
Steroid biosynthesis	7	Delta-isomerase	ec:5.3.3.5	2	unigene_14699, unigene_4897	map00100	map00100_20130528174334.png
Steroid biosynthesis	7	monooxygenase	ec:1.14.13.72	1	unigene_4717	map00100	map00100_20130528174334.png
Vitamin B6 metabolism	2	kinase	ec:2.7.1.35	1	unigene_3415	map00750	map00750_20130528174337.png
Vitamin B6 metabolism	2	transaminase	ec:2.6.1.52	1	unigene_15583	map00750	map00750_20130528174337.png
Phosphatidylinositol signaling system	21	kinase (ATP dependent)	ec:2.7.1.107	2	unigene_13604, unigene_5823	map04070	map04070_20130528174345.png
Phosphatidylinositol signaling system	21	kinase C	ec:2.7.11.13	3	unigene_11284, unigene_12480, unigene_18419	map04070	map04070_20130528174345.png
Phosphatidylinositol signaling system	21	3-phosphatase	ec:3.1.3.67	4	unigene_10745, unigene_18275, unigene_18585, unigene_20212	map04070	map04070_20130528174345.png
Phosphatidylinositol signaling system	21	inositol-1,3-bisphosphate 3-phosphatase	ec:3.1.3.64	1	unigene_10745	map04070	map04070_20130528174345.png
Phosphatidylinositol signaling system	21	phosphatase	ec:3.1.3.25	2	unigene_13171, unigene_8315	map04070	map04070_20130528174345.png
Phosphatidylinositol signaling system	21	phospholipase C	ec:3.1.4.11	4	unigene_12037, unigene_12197, unigene_2821, unigene_28971	map04070	map04070_20130528174345.png
Phosphatidylinositol signaling system	21	3-kinase	ec:2.7.1.153	1	unigene_1304	map04070	map04070_20130528174345.png
Phosphatidylinositol signaling system	21	5-kinase	ec:2.7.1.68	2	unigene_17134, unigene_29050	map04070	map04070_20130528174345.png
Phosphatidylinositol signaling system	21	3-kinase	ec:2.7.1.137	2	unigene_1304, unigene_18572	map04070	map04070_20130528174345.png
Phosphatidylinositol signaling system	21	3-kinase	ec:2.7.1.127	2	unigene_14098, unigene_17163	map04070	map04070_20130528174345.png
Butanoate metabolism	16	dehydrogenase (acetyl-transferring)	ec:1.2.4.1	3	unigene_1494, unigene_5270, unigene_7103	map00650	map00650_20130528174349.png
Butanoate metabolism	16	dehydrogenase	ec:1.3.99.1	1	unigene_16879	map00650	map00650_20130528174349.png
Butanoate metabolism	16	transaminase	ec:2.6.1.19	2	unigene_21053, unigene_25859	map00650	map00650_20130528174349.png
Butanoate metabolism	16	C-acetyltransferase	ec:2.3.1.9	1	unigene_14599	map00650	map00650_20130528174349.png
Butanoate metabolism	16	hydratase	ec:4.2.1.17	3	unigene_10886, unigene_2247, unigene_4872	map00650	map00650_20130528174349.png
Butanoate metabolism	16	synthase	ec:2.2.1.6	1	unigene_20814	map00650	map00650_20130528174349.png
Butanoate metabolism	16	lyase	ec:4.1.3.4	2	unigene_13367, unigene_8055	map00650	map00650_20130528174349.png
Butanoate metabolism	16	decarboxylase	ec:4.1.1.15	1	unigene_26084	map00650	map00650_20130528174349.png
Butanoate metabolism	16	dehydrogenase	ec:1.1.1.35	3	unigene_2247, unigene_4256, unigene_4872	map00650	map00650_20130528174349.png
Butanoate metabolism	16	dehydrogenase	ec:1.1.1.30	1	unigene_4213	map00650	map00650_20130528174349.png
Fatty acid elongation	9	hydrolase	ec:3.1.2.2	2	unigene_12922, unigene_18544	map00062	map00062_20130528174351.png
Fatty acid elongation	9	hydratase	ec:4.2.1.74	1	unigene_10886	map00062	map00062_20130528174351.png
Fatty acid elongation	9	hydrolase	ec:3.1.2.22	3	unigene_13755, unigene_13756, unigene_17215	map00062	map00062_20130528174351.png
Fatty acid elongation	9	hydratase	ec:4.2.1.17	3	unigene_10886, unigene_2247, unigene_4872	map00062	map00062_20130528174351.png
Fatty acid elongation	9	dehydrogenase	ec:1.1.1.35	3	unigene_2247, unigene_4256, unigene_4872	map00062	map00062_20130528174351.png
Fatty acid biosynthesis	1	carboxylase	ec:6.4.1.2	1	unigene_17798	map00061	map00061_20130528174355.png
Fatty acid biosynthesis	1	carboxylase	ec:6.3.4.14	1	unigene_17798	map00061	map00061_20130528174355.png
Peptidoglycan biosynthesis	2	MraY transferase	ec:2.7.8.13	2	unigene_16212, unigene_8010	map00550	map00550_20130528174357.png
Flavone and flavonol biosynthesis	1	beta-glucuronide glucuronohydrolase glucuronidase	ec:3.2.1.31	1	unigene_17728	map00944	map00944_20130528174400.png
Selenocompound metabolism	6	ligase	ec:6.1.1.10	4	unigene_11636, unigene_12575, unigene_19535, unigene_26862	map00450	map00450_20130528174403.png
Selenocompound metabolism	6	reductase	ec:1.8.1.9	1	unigene_17659	map00450	map00450_20130528174403.png
Selenocompound metabolism	6	beta-lyase	ec:4.4.1.8	1	unigene_2405	map00450	map00450_20130528174403.png
Selenocompound metabolism	6	gamma-lyase	ec:4.4.1.1	1	unigene_2405	map00450	map00450_20130528174403.png
Phenylpropanoid biosynthesis	6	lactoperoxidase	ec:1.11.1.7	6	unigene_11409, unigene_12667, unigene_1605, unigene_3475, unigene_755, unigene_8061	map00940	map00940_20130528174405.png
Tyrosine metabolism	10	dehydrogenase	ec:1.1.1.1	4	unigene_26239, unigene_26240, unigene_4470, unigene_838	map00350	map00350_20130528174409.png
Tyrosine metabolism	10	transaminase	ec:2.6.1.5	2	unigene_2326, unigene_26456	map00350	map00350_20130528174409.png
Tyrosine metabolism	10	transaminase	ec:2.6.1.1	1	unigene_17225	map00350	map00350_20130528174409.png
Tyrosine metabolism	10	dioxygenase	ec:1.13.11.27	2	unigene_1056, unigene_11184	map00350	map00350_20130528174409.png
Tyrosine metabolism	10	dehydrogenase [NAD(P)+]	ec:1.2.1.5	1	unigene_729	map00350	map00350_20130528174409.png
Tetracycline biosynthesis	1	carboxylase	ec:6.4.1.2	1	unigene_17798	map00253	map00253_20130528174411.png
Alanine, aspartate and glutamate metabolism	19	transaminase	ec:2.6.1.44	1	unigene_1391	map00250	map00250_20130528174416.png
Alanine, aspartate and glutamate metabolism	19	transaminase	ec:2.6.1.19	2	unigene_21053, unigene_25859	map00250	map00250_20130528174416.png
Alanine, aspartate and glutamate metabolism	19	transaminase (isomerizing)	ec:2.6.1.16	1	unigene_4610	map00250	map00250_20130528174416.png
Alanine, aspartate and glutamate metabolism	19	asparaginase II	ec:3.5.1.1	1	unigene_10328	map00250	map00250_20130528174416.png
Alanine, aspartate and glutamate metabolism	19	transaminase	ec:2.6.1.2	1	unigene_2039	map00250	map00250_20130528174416.png
Alanine, aspartate and glutamate metabolism	19	transaminase	ec:2.6.1.1	1	unigene_17225	map00250	map00250_20130528174416.png
Alanine, aspartate and glutamate metabolism	19	dehydrogenase	ec:1.5.1.12	1	unigene_20154	map00250	map00250_20130528174416.png
Alanine, aspartate and glutamate metabolism	19	ligase	ec:6.3.1.2	3	unigene_14043, unigene_14465, unigene_1606	map00250	map00250_20130528174416.png
Alanine, aspartate and glutamate metabolism	19	decarboxylase	ec:4.1.1.15	1	unigene_26084	map00250	map00250_20130528174416.png
Alanine, aspartate and glutamate metabolism	19	synthase	ec:6.3.4.5	1	unigene_4952	map00250	map00250_20130528174416.png
Alanine, aspartate and glutamate metabolism	19	synthase	ec:6.3.4.4	3	unigene_15953, unigene_25176, unigene_456	map00250	map00250_20130528174416.png
Alanine, aspartate and glutamate metabolism	19	lyase	ec:4.3.2.1	1	unigene_12629	map00250	map00250_20130528174416.png
Alanine, aspartate and glutamate metabolism	19	aminoacylase II	ec:3.5.1.15	1	unigene_292	map00250	map00250_20130528174416.png
Alanine, aspartate and glutamate metabolism	19	dehydrogenase [NAD(P)+]	ec:1.4.1.3	1	unigene_4316	map00250	map00250_20130528174416.png
Alanine, aspartate and glutamate metabolism	19	dehydrogenase	ec:1.4.1.2	1	unigene_4316	map00250	map00250_20130528174416.png
Riboflavin metabolism	12	phosphatase	ec:3.1.3.2	9	unigene_13913, unigene_13914, unigene_15036, unigene_17753, unigene_29010, unigene_3892, unigene_5033, unigene_7188, unigene_7254	map00740	map00740_20130528174418.png
Riboflavin metabolism	12	kinase	ec:2.7.1.26	2	unigene_11113, unigene_16278	map00740	map00740_20130528174418.png
Riboflavin metabolism	12	synthase	ec:4.1.99.12	1	unigene_27897	map00740	map00740_20130528174418.png
Propanoate metabolism	18	decarboxylase	ec:4.1.1.9	1	unigene_18583	map00640	map00640_20130528174422.png
Propanoate metabolism	18	carboxytransferase	ec:2.1.3.1	1	unigene_27377	map00640	map00640_20130528174422.png
Propanoate metabolism	18	mutase	ec:5.4.99.2	1	unigene_21364	map00640	map00640_20130528174422.png
Propanoate metabolism	18	transaminase	ec:2.6.1.19	2	unigene_21053, unigene_25859	map00640	map00640_20130528174422.png
Propanoate metabolism	18	carboxylase	ec:6.4.1.3	1	unigene_17665	map00640	map00640_20130528174422.png
Propanoate metabolism	18	carboxylase	ec:6.4.1.2	1	unigene_17798	map00640	map00640_20130528174422.png
Propanoate metabolism	18	C-acetyltransferase	ec:2.3.1.9	1	unigene_14599	map00640	map00640_20130528174422.png
Propanoate metabolism	18	hydratase	ec:4.2.1.17	3	unigene_10886, unigene_2247, unigene_4872	map00640	map00640_20130528174422.png
Propanoate metabolism	18	ligase (ADP-forming)	ec:6.2.1.5	5	unigene_12695, unigene_15043, unigene_21323, unigene_5392, unigene_6686	map00640	map00640_20130528174422.png
Propanoate metabolism	18	ligase (GDP-forming)	ec:6.2.1.4	1	unigene_21323	map00640	map00640_20130528174422.png
Propanoate metabolism	18	dehydrogenase (acylating)	ec:1.2.1.27	1	unigene_6306	map00640	map00640_20130528174422.png
Propanoate metabolism	18	dehydrogenase (NAD+)	ec:1.2.1.3	1	unigene_21795	map00640	map00640_20130528174422.png
Ascorbate and aldarate metabolism	2	oxygenase	ec:1.13.99.1	1	unigene_822	map00053	map00053_20130528174425.png
Ascorbate and aldarate metabolism	2	dehydrogenase (NAD+)	ec:1.2.1.3	1	unigene_21795	map00053	map00053_20130528174425.png
Galactose metabolism	11	glucose 6-phosphate phosphatase	ec:3.1.3.9	3	unigene_13241, unigene_26010, unigene_2684	map00052	map00052_20130528174429.png
Galactose metabolism	11	phosphohexokinase	ec:2.7.1.11	2	unigene_17522, unigene_3266	map00052	map00052_20130528174429.png
Galactose metabolism	11	lactase (ambiguous)	ec:3.2.1.23	1	unigene_9591	map00052	map00052_20130528174429.png
Galactose metabolism	11	glucokinase (phosphorylating)	ec:2.7.1.2	1	unigene_19228	map00052	map00052_20130528174429.png
Galactose metabolism	11	4-epimerase	ec:5.1.3.2	1	unigene_9343	map00052	map00052_20130528174429.png
Galactose metabolism	11	(alpha-D-glucose-1,6-bisphosphate-dependent)	ec:5.4.2.2	2	unigene_10132, unigene_3890	map00052	map00052_20130528174429.png
Galactose metabolism	11	reductase	ec:1.1.1.21	1	unigene_17	map00052	map00052_20130528174429.png
Fructose and mannose metabolism	16	phosphofructokinase 2	ec:2.7.1.105	1	unigene_11222	map00051	map00051_20130528174433.png
Fructose and mannose metabolism	16	phosphohexokinase	ec:2.7.1.11	2	unigene_17522, unigene_3266	map00051	map00051_20130528174433.png
Fructose and mannose metabolism	16	2-phosphatase	ec:3.1.3.46	2	unigene_11222, unigene_26867	map00051	map00051_20130528174433.png
Fructose and mannose metabolism	16	mannose phosphomutase	ec:5.4.2.8	2	unigene_14976, unigene_17599	map00051	map00051_20130528174433.png
Fructose and mannose metabolism	16	diphosphatase	ec:3.6.1.21	1	unigene_3482	map00051	map00051_20130528174433.png
Fructose and mannose metabolism	16	hexose diphosphatase	ec:3.1.3.11	2	unigene_2112, unigene_26867	map00051	map00051_20130528174433.png
Fructose and mannose metabolism	16	aldolase	ec:4.1.2.13	5	unigene_19297, unigene_2628, unigene_3694, unigene_7169, unigene_9589	map00051	map00051_20130528174433.png
Fructose and mannose metabolism	16	reductase	ec:1.1.1.21	1	unigene_17	map00051	map00051_20130528174433.png
Fructose and mannose metabolism	16	isomerase	ec:5.3.1.1	1	unigene_18551	map00051	map00051_20130528174433.png
Fructose and mannose metabolism	16	2-dehydrogenase	ec:1.1.1.14	1	unigene_3056	map00051	map00051_20130528174433.png
Biosynthesis of ansamycins	3	glycolaldehydetransferase	ec:2.2.1.1	3	unigene_19958, unigene_20013, unigene_28693	map01051	map01051_20130528174435.png
Phosphonate and phosphinate metabolism	2	cholinephosphotransferase	ec:2.7.8.2	1	unigene_2491	map00440	map00440_20130528174438.png
Phosphonate and phosphinate metabolism	2	EPT	ec:2.7.8.1	1	unigene_9718	map00440	map00440_20130528174438.png
Caprolactam degradation	4	hydratase	ec:4.2.1.17	3	unigene_10886, unigene_2247, unigene_4872	map00930	map00930_20130528174440.png
Caprolactam degradation	4	dehydrogenase	ec:1.1.1.35	3	unigene_2247, unigene_4256, unigene_4872	map00930	map00930_20130528174440.png
PI3K-Akt signaling pathway	1	3-kinase	ec:2.7.1.153	1	unigene_1304	map04151	map04151_20130528174442.png
Histidine metabolism	5	N-methyltransferase	ec:2.1.1.8	1	unigene_6692	map00340	map00340_20130528174450.png
Histidine metabolism	5	aminoacylase II	ec:3.5.1.15	1	unigene_292	map00340	map00340_20130528174450.png
Histidine metabolism	5	dehydrogenase [NAD(P)+]	ec:1.2.1.5	1	unigene_729	map00340	map00340_20130528174450.png
Histidine metabolism	5	dehydrogenase (NAD+)	ec:1.2.1.3	1	unigene_21795	map00340	map00340_20130528174450.png
Histidine metabolism	5	ammonia-lyase	ec:4.3.1.3	1	unigene_1601	map00340	map00340_20130528174450.png
Retinol metabolism	13	dehydrogenase	ec:1.1.1.1	4	unigene_26239, unigene_26240, unigene_4470, unigene_838	map00830	map00830_20130528174453.png
Retinol metabolism	13	15,15'-monooxygenase	ec:1.14.99.36	1	unigene_11483	map00830	map00830_20130528174453.png
Retinol metabolism	13	monooxygenase	ec:1.14.14.1	6	unigene_11779, unigene_19326, unigene_20601, unigene_3168, unigene_343, unigene_900	map00830	map00830_20130528174453.png
Retinol metabolism	13	13,14-reductase	ec:1.3.99.23	2	unigene_17342, unigene_4460	map00830	map00830_20130528174453.png
mTOR signaling pathway	12	protein kinase	ec:2.7.11.24	10	unigene_12863, unigene_15985, unigene_15986, unigene_16586, unigene_16594, unigene_16653, unigene_1842, unigene_27546, unigene_9689, unigene_9692	map04150	map04150_20130528174455.png
mTOR signaling pathway	12	protein kinase	ec:2.7.11.11	1	unigene_1931	map04150	map04150_20130528174455.png
mTOR signaling pathway	12	3-kinase	ec:2.7.1.153	1	unigene_1304	map04150	map04150_20130528174455.png
Pyrimidine metabolism	43	uridine 5'-nucleotidase	ec:3.1.3.5	2	unigene_10334, unigene_4774	map00240	map00240_20130528174501.png
Pyrimidine metabolism	43	kinase	ec:2.7.1.21	1	unigene_19184	map00240	map00240_20130528174501.png
Pyrimidine metabolism	43	phosphorylase	ec:2.4.2.3	2	unigene_14918, unigene_409	map00240	map00240_20130528174501.png
Pyrimidine metabolism	43	diphosphate phosphatase	ec:3.6.1.6	1	unigene_3482	map00240	map00240_20130528174501.png
Pyrimidine metabolism	43	reductase	ec:1.17.4.1	3	unigene_17091, unigene_28278, unigene_29172	map00240	map00240_20130528174501.png
Pyrimidine metabolism	43	kinase	ec:2.7.4.9	2	unigene_15502, unigene_16559	map00240	map00240_20130528174501.png
Pyrimidine metabolism	43	kinase	ec:2.7.4.6	4	unigene_10342, unigene_16865, unigene_215, unigene_3143	map00240	map00240_20130528174501.png
Pyrimidine metabolism	43	deaminase	ec:3.5.4.5	2	unigene_3242, unigene_5407	map00240	map00240_20130528174501.png
Pyrimidine metabolism	43	reductase	ec:1.8.1.9	1	unigene_17659	map00240	map00240_20130528174501.png
Pyrimidine metabolism	43	diphosphatase	ec:3.6.1.23	2	unigene_19789, unigene_8217	map00240	map00240_20130528174501.png
Pyrimidine metabolism	43	kinase	ec:2.7.4.10	1	unigene_1461	map00240	map00240_20130528174501.png
Pyrimidine metabolism	43	diphosphatase	ec:3.6.1.19	2	unigene_10261, unigene_10262	map00240	map00240_20130528174501.png
Pyrimidine metabolism	43	DNA polymerase	ec:2.7.7.7	4	unigene_13684, unigene_13685, unigene_27439, unigene_28263	map00240	map00240_20130528174501.png
Pyrimidine metabolism	43	RNA polymerase	ec:2.7.7.6	12	unigene_10700, unigene_11523, unigene_12188, unigene_14009, unigene_14708, unigene_16711, unigene_18690, unigene_19987, unigene_20224, unigene_582, unigene_6066, unigene_7567	map00240	map00240_20130528174501.png
Pyrimidine metabolism	43	synthase	ec:2.1.1.45	2	unigene_16787, unigene_18327	map00240	map00240_20130528174501.png
Pyrimidine metabolism	43	kinase	ec:2.7.1.74	1	unigene_13516	map00240	map00240_20130528174501.png
Pyrimidine metabolism	43	kinase	ec:2.7.1.48	1	unigene_25410	map00240	map00240_20130528174501.png
Thiamine metabolism	25	desulfurase	ec:2.8.1.7	1	unigene_16926	map00730	map00730_20130528174504.png
Thiamine metabolism	25	phosphatase	ec:3.6.1.15	24	unigene_12811, unigene_14198, unigene_14548, unigene_14635, unigene_16291, unigene_18089, unigene_18331, unigene_20517, unigene_21013, unigene_22077, unigene_26015, unigene_27164, unigene_28041, unigene_28435, unigene_28516, unigene_2890, unigene_29031, unigene_3678, unigene_5554, unigene_6668, unigene_7746, unigene_8135, unigene_8584, unigene_8633	map00730	map00730_20130528174504.png
Folate biosynthesis	2	hydrolase	ec:3.4.19.9	2	unigene_11499, unigene_2802	map00790	map00790_20130528174507.png
Steroid hormone biosynthesis	12	4-dehydrogenase	ec:1.3.99.6	1	unigene_26467	map00140	map00140_20130528174510.png
Steroid hormone biosynthesis	12	monooxygenase	ec:1.14.14.1	6	unigene_11779, unigene_19326, unigene_20601, unigene_3168, unigene_343, unigene_900	map00140	map00140_20130528174510.png
Steroid hormone biosynthesis	12	17-dehydrogenase	ec:1.1.1.62	2	unigene_12732, unigene_6958	map00140	map00140_20130528174510.png
Steroid hormone biosynthesis	12	7alpha-monooxygenase	ec:1.14.13.17	1	unigene_2596	map00140	map00140_20130528174510.png
Steroid hormone biosynthesis	12	sulfotransferase	ec:2.8.2.4	1	unigene_1010	map00140	map00140_20130528174510.png
Steroid hormone biosynthesis	12	5beta-reductase	ec:1.3.1.3	1	unigene_26467	map00140	map00140_20130528174510.png
Steroid hormone biosynthesis	12	dehydrogenase	ec:1.1.1.145	1	unigene_19251	map00140	map00140_20130528174510.png
Glyoxylate and dicarboxylate metabolism	13	3-kinase	ec:2.7.1.31	1	unigene_1976	map00630	map00630_20130528174515.png
Glyoxylate and dicarboxylate metabolism	13	mutase	ec:5.4.99.2	1	unigene_21364	map00630	map00630_20130528174515.png
Glyoxylate and dicarboxylate metabolism	13	kynurenine formamidase	ec:3.5.1.9	1	unigene_6408	map00630	map00630_20130528174515.png
Glyoxylate and dicarboxylate metabolism	13	carboxylase	ec:6.4.1.3	1	unigene_17665	map00630	map00630_20130528174515.png
Glyoxylate and dicarboxylate metabolism	13	ligase	ec:6.3.1.2	3	unigene_14043, unigene_14465, unigene_1606	map00630	map00630_20130528174515.png
Glyoxylate and dicarboxylate metabolism	13	C-acetyltransferase	ec:2.3.1.9	1	unigene_14599	map00630	map00630_20130528174515.png
Glyoxylate and dicarboxylate metabolism	13	equilase	ec:1.11.1.6	1	unigene_4969	map00630	map00630_20130528174515.png
Glyoxylate and dicarboxylate metabolism	13	carboxylase	ec:4.1.1.39	1	unigene_25945	map00630	map00630_20130528174515.png
Glyoxylate and dicarboxylate metabolism	13	dehydrogenase	ec:1.1.1.37	3	unigene_11990, unigene_17119, unigene_8851	map00630	map00630_20130528174515.png
Glycosaminoglycan biosynthesis - heparan sulfate / heparin	2	sulfate]-glucosamine 3-sulfotransferase 1	ec:2.8.2.23	1	unigene_9851	map00534	map00534_20130528174517.png
Glycosaminoglycan biosynthesis - heparan sulfate / heparin	2	3-beta-galactosyltransferase	ec:2.4.1.134	1	unigene_8931	map00534	map00534_20130528174517.png
Glycosaminoglycan biosynthesis - keratan sulfate	4	alpha-2,3-sialyltransferase	ec:2.4.99.6	1	unigene_12920	map00533	map00533_20130528174519.png
Glycosaminoglycan biosynthesis - keratan sulfate	4	alpha-2,3-sialyltransferase	ec:2.4.99.4	2	unigene_11303, unigene_9979	map00533	map00533_20130528174519.png
Glycosaminoglycan biosynthesis - keratan sulfate	4	6-alpha-L-fucosyltransferase	ec:2.4.1.68	1	unigene_11319	map00533	map00533_20130528174519.png
Glycosaminoglycan biosynthesis - chondroitin sulfate / dermatan sulfate	1	3-beta-galactosyltransferase	ec:2.4.1.134	1	unigene_8931	map00532	map00532_20130528174521.png
Glycosaminoglycan degradation	5	hexosaminidase	ec:3.2.1.52	2	unigene_4961, unigene_5192	map00531	map00531_20130528174524.png
Glycosaminoglycan degradation	5	beta-glucuronide glucuronohydrolase glucuronidase	ec:3.2.1.31	1	unigene_17728	map00531	map00531_20130528174524.png
Glycosaminoglycan degradation	5	chondroitinsulfatase	ec:3.1.6.14	1	unigene_7987	map00531	map00531_20130528174524.png
Glycosaminoglycan degradation	5	lactase (ambiguous)	ec:3.2.1.23	1	unigene_9591	map00531	map00531_20130528174524.png
Pentose and glucuronate interconversions	4	beta-glucuronide glucuronohydrolase glucuronidase	ec:3.2.1.31	1	unigene_17728	map00040	map00040_20130528174527.png
Pentose and glucuronate interconversions	4	3-epimerase	ec:5.1.3.1	1	unigene_1530	map00040	map00040_20130528174527.png
Pentose and glucuronate interconversions	4	reductase	ec:1.1.1.21	1	unigene_17	map00040	map00040_20130528174527.png
Pentose and glucuronate interconversions	4	dehydrogenase (NAD+)	ec:1.2.1.3	1	unigene_21795	map00040	map00040_20130528174527.png

## Sheet: Brain
Pathway	Seqs in Pathway	Enzyme	Ezyme ID	Seqs of Enzyme	Seqs	Pathway ID	Pathway Image
alpha-Linolenic acid metabolism	7	oxidase	ec:1.3.3.6	1	unigene_3607	map00592	map00592_20130528173706.png
alpha-Linolenic acid metabolism	7	A2	ec:3.1.1.4	2	unigene_20568, unigene_5348	map00592	map00592_20130528173706.png
alpha-Linolenic acid metabolism	7	hydratase	ec:4.2.1.17	2	unigene_10886, unigene_2247	map00592	map00592_20130528173706.png
alpha-Linolenic acid metabolism	7	13S-lipoxygenase	ec:1.13.11.12	2	unigene_13065, unigene_1557	map00592	map00592_20130528173706.png
Linoleic acid metabolism	8	monooxygenase	ec:1.14.14.1	4	unigene_19326, unigene_20601, unigene_336, unigene_900	map00591	map00591_20130528173709.png
Linoleic acid metabolism	8	A2	ec:3.1.1.4	2	unigene_20568, unigene_5348	map00591	map00591_20130528173709.png
Linoleic acid metabolism	8	13S-lipoxygenase	ec:1.13.11.12	2	unigene_13065, unigene_1557	map00591	map00591_20130528173709.png
Biosynthesis of unsaturated fatty acids	6	9-desaturase	ec:1.14.19.1	2	unigene_16970, unigene_6208	map01040	map01040_20130528173712.png
Biosynthesis of unsaturated fatty acids	6	reductase	ec:1.1.1.100	1	unigene_20538	map01040	map01040_20130528173712.png
Biosynthesis of unsaturated fatty acids	6	oxidase	ec:1.3.3.6	1	unigene_3607	map01040	map01040_20130528173712.png
Biosynthesis of unsaturated fatty acids	6	hydratase	ec:4.2.1.17	2	unigene_10886, unigene_2247	map01040	map01040_20130528173712.png
Arachidonic acid metabolism	19	epoxide hydrolase	ec:3.3.2.10	2	unigene_19951, unigene_670	map00590	map00590_20130528173715.png
Arachidonic acid metabolism	19	glutamyl transpeptidase	ec:2.3.2.2	1	unigene_4702	map00590	map00590_20130528173715.png
Arachidonic acid metabolism	19	monooxygenase	ec:1.14.14.1	4	unigene_19326, unigene_20601, unigene_336, unigene_900	map00590	map00590_20130528173715.png
Arachidonic acid metabolism	19	synthase	ec:5.3.99.3	2	unigene_3760, unigene_6980	map00590	map00590_20130528173715.png
Arachidonic acid metabolism	19	synthase	ec:5.3.99.2	3	unigene_16191, unigene_2660, unigene_5651	map00590	map00590_20130528173715.png
Arachidonic acid metabolism	19	A2	ec:3.1.1.4	2	unigene_20568, unigene_5348	map00590	map00590_20130528173715.png
Arachidonic acid metabolism	19	peroxidase	ec:1.11.1.9	5	unigene_14728, unigene_14758, unigene_14759, unigene_16984, unigene_20205	map00590	map00590_20130528173715.png
Taurine and hypotaurine metabolism	5	glutamyl transpeptidase	ec:2.3.2.2	1	unigene_4702	map00430	map00430_20130528173718.png
Taurine and hypotaurine metabolism	5	dioxygenase	ec:1.13.11.20	1	unigene_2221	map00430	map00430_20130528173718.png
Taurine and hypotaurine metabolism	5	decarboxylase	ec:4.1.1.15	2	unigene_26084, unigene_29511	map00430	map00430_20130528173718.png
Taurine and hypotaurine metabolism	5	dehydrogenase	ec:1.4.1.2	1	unigene_4316	map00430	map00430_20130528173718.png
Sulfur metabolism	2	sulfotransferase	ec:2.8.2.4	1	unigene_1010	map00920	map00920_20130528173721.png
Sulfur metabolism	2	beta-lyase	ec:4.4.1.8	1	unigene_2405	map00920	map00920_20130528173721.png
Steroid degradation	2	4-dehydrogenase (acceptor)	ec:1.3.99.5	1	unigene_18779	map00984	map00984_20130528173723.png
Steroid degradation	2	dehydrogenase	ec:1.1.1.145	1	unigene_19251	map00984	map00984_20130528173723.png
Drug metabolism - other enzymes	26	kinase	ec:2.7.1.21	1	unigene_29078	map00983	map00983_20130528173727.png
Drug metabolism - other enzymes	26	phosphoribosyltransferase	ec:2.4.2.8	3	unigene_10132, unigene_17812, unigene_20268	map00983	map00983_20130528173727.png
Drug metabolism - other enzymes	26	phosphorylase	ec:2.4.2.3	1	unigene_14918	map00983	map00983_20130528173727.png
Drug metabolism - other enzymes	26	monooxygenase	ec:1.14.14.1	4	unigene_19326, unigene_20601, unigene_336, unigene_900	map00983	map00983_20130528173727.png
Drug metabolism - other enzymes	26	synthase (glutamine-hydrolysing)	ec:6.3.5.2	1	unigene_19090	map00983	map00983_20130528173727.png
Drug metabolism - other enzymes	26	1-naphthol glucuronyltransferase	ec:2.4.1.17	1	unigene_1504	map00983	map00983_20130528173727.png
Drug metabolism - other enzymes	26	ali-esterase	ec:3.1.1.1	10	unigene_21831, unigene_23284, unigene_23388, unigene_241, unigene_30052, unigene_54, unigene_7124, unigene_77, unigene_9299, unigene_9300	map00983	map00983_20130528173727.png
Drug metabolism - other enzymes	26	diphosphatase	ec:3.6.1.19	1	unigene_10261	map00983	map00983_20130528173727.png
Drug metabolism - other enzymes	26	S-methyltransferase	ec:2.1.1.67	1	unigene_16512	map00983	map00983_20130528173727.png
Drug metabolism - other enzymes	26	dehydrogenase	ec:1.1.1.205	1	unigene_3860	map00983	map00983_20130528173727.png
Drug metabolism - other enzymes	26	kinase	ec:2.7.1.48	2	unigene_25410, unigene_29380	map00983	map00983_20130528173727.png
Drug metabolism - cytochrome P450	17	dehydrogenase	ec:1.1.1.1	4	unigene_18989, unigene_26240, unigene_4470, unigene_838	map00982	map00982_20130528173730.png
Drug metabolism - cytochrome P450	17	monooxygenase	ec:1.14.14.1	4	unigene_19326, unigene_20601, unigene_336, unigene_900	map00982	map00982_20130528173730.png
Drug metabolism - cytochrome P450	17	transferase	ec:2.5.1.18	6	unigene_1836, unigene_2188, unigene_2331, unigene_4821, unigene_532, unigene_5606	map00982	map00982_20130528173730.png
Drug metabolism - cytochrome P450	17	1-naphthol glucuronyltransferase	ec:2.4.1.17	1	unigene_1504	map00982	map00982_20130528173730.png
Drug metabolism - cytochrome P450	17	monooxygenase	ec:1.14.13.8	1	unigene_20464	map00982	map00982_20130528173730.png
Drug metabolism - cytochrome P450	17	dehydrogenase [NAD(P)+]	ec:1.2.1.5	1	unigene_729	map00982	map00982_20130528173730.png
Metabolism of xenobiotics by cytochrome P450	18	dehydrogenase	ec:1.1.1.1	4	unigene_18989, unigene_26240, unigene_4470, unigene_838	map00980	map00980_20130528173734.png
Metabolism of xenobiotics by cytochrome P450	18	epoxide hydrolase	ec:3.3.2.9	2	unigene_19951, unigene_670	map00980	map00980_20130528173734.png
Metabolism of xenobiotics by cytochrome P450	18	monooxygenase	ec:1.14.14.1	4	unigene_19326, unigene_20601, unigene_336, unigene_900	map00980	map00980_20130528173734.png
Metabolism of xenobiotics by cytochrome P450	18	transferase	ec:2.5.1.18	6	unigene_1836, unigene_2188, unigene_2331, unigene_4821, unigene_532, unigene_5606	map00980	map00980_20130528173734.png
Metabolism of xenobiotics by cytochrome P450	18	1-naphthol glucuronyltransferase	ec:2.4.1.17	1	unigene_1504	map00980	map00980_20130528173734.png
Metabolism of xenobiotics by cytochrome P450	18	dehydrogenase [NAD(P)+]	ec:1.2.1.5	1	unigene_729	map00980	map00980_20130528173734.png
Arginine and proline metabolism	25	dioxygenase	ec:1.14.11.2	3	unigene_11163, unigene_17694, unigene_3093	map00330	map00330_20130528173741.png
Arginine and proline metabolism	25	carbamoyltransferase	ec:2.1.3.3	1	unigene_11840	map00330	map00330_20130528173741.png
Arginine and proline metabolism	25	transaminase	ec:2.6.1.1	2	unigene_17225, unigene_21864	map00330	map00330_20130528173741.png
Arginine and proline metabolism	25	oxidase	ec:1.4.3.3	2	unigene_2343, unigene_3979	map00330	map00330_20130528173741.png
Arginine and proline metabolism	25	dehydrogenase	ec:1.5.1.12	1	unigene_20154	map00330	map00330_20130528173741.png
Arginine and proline metabolism	25	synthase	ec:2.5.1.22	2	unigene_14041, unigene_24415	map00330	map00330_20130528173741.png
Arginine and proline metabolism	25	synthase	ec:2.5.1.16	1	unigene_18010	map00330	map00330_20130528173741.png
Arginine and proline metabolism	25	ligase	ec:6.3.1.2	1	unigene_1606	map00330	map00330_20130528173741.png
Arginine and proline metabolism	25	N-methyltransferase	ec:2.1.1.2	1	unigene_7528	map00330	map00330_20130528173741.png
Arginine and proline metabolism	25	decarboxylase	ec:4.1.1.17	1	unigene_20510	map00330	map00330_20130528173741.png
Arginine and proline metabolism	25	synthase	ec:6.3.4.5	1	unigene_4952	map00330	map00330_20130528173741.png
Arginine and proline metabolism	25	lyase	ec:4.3.2.1	1	unigene_12629	map00330	map00330_20130528173741.png
Arginine and proline metabolism	25	dehydropeptidase II	ec:3.5.1.14	2	unigene_29366, unigene_7385	map00330	map00330_20130528173741.png
Arginine and proline metabolism	25	reductase	ec:1.5.1.2	3	unigene_24631, unigene_2807, unigene_8279	map00330	map00330_20130528173741.png
Arginine and proline metabolism	25	dehydrogenase [NAD(P)+]	ec:1.4.1.3	1	unigene_4316	map00330	map00330_20130528173741.png
Arginine and proline metabolism	25	dehydrogenase	ec:1.4.1.2	1	unigene_4316	map00330	map00330_20130528173741.png
Arginine and proline metabolism	25	dehydrogenase (NAD+)	ec:1.2.1.3	2	unigene_21795, unigene_4070	map00330	map00330_20130528173741.png
Caffeine metabolism	5	urate hydroxylase	ec:1.7.3.3	1	unigene_1518	map00232	map00232_20130528173743.png
Caffeine metabolism	5	monooxygenase	ec:1.14.14.1	4	unigene_19326, unigene_20601, unigene_336, unigene_900	map00232	map00232_20130528173743.png
Purine metabolism	113	3'-diphosphatase	ec:3.1.7.2	1	unigene_26153	map00230	map00230_20130528173752.png
Purine metabolism	113	uridine 5'-nucleotidase	ec:3.1.3.5	1	unigene_10334	map00230	map00230_20130528173752.png
Purine metabolism	113	kinase	ec:2.7.1.20	2	unigene_10203, unigene_14417	map00230	map00230_20130528173752.png
Purine metabolism	113	urate hydroxylase	ec:1.7.3.3	1	unigene_1518	map00230	map00230_20130528173752.png
Purine metabolism	113	phosphoribosyltransferase	ec:2.4.2.8	3	unigene_10132, unigene_17812, unigene_20268	map00230	map00230_20130528173752.png
Purine metabolism	113	phosphoribosyltransferase	ec:2.4.2.7	1	unigene_15278	map00230	map00230_20130528173752.png
Purine metabolism	113	diphosphate phosphatase	ec:3.6.1.6	1	unigene_3482	map00230	map00230_20130528173752.png
Purine metabolism	113	adenylpyrophosphatase	ec:3.6.1.3	28	unigene_10301, unigene_10764, unigene_10774, unigene_10876, unigene_10877, unigene_12506, unigene_1298, unigene_16365, unigene_1780, unigene_19730, unigene_21199, unigene_2242, unigene_23228, unigene_23386, unigene_2502, unigene_25089, unigene_25973, unigene_26743, unigene_28830, unigene_29236, unigene_29573, unigene_29828, unigene_29835, unigene_29960, unigene_3767, unigene_4620, unigene_8439, u…	map00230	map00230_20130528173752.png
Purine metabolism	113	synthase	ec:6.3.2.6	2	unigene_15037, unigene_19760	map00230	map00230_20130528173752.png
Purine metabolism	113	reductase	ec:1.17.4.1	2	unigene_17091, unigene_29172	map00230	map00230_20130528173752.png
Purine metabolism	113	kinase	ec:2.7.4.8	4	unigene_12710, unigene_16939, unigene_23780, unigene_7219	map00230	map00230_20130528173752.png
Purine metabolism	113	kinase	ec:2.7.4.6	3	unigene_10342, unigene_24788, unigene_3143	map00230	map00230_20130528173752.png
Purine metabolism	113	kinase	ec:2.7.4.3	6	unigene_11832, unigene_1461, unigene_17367, unigene_17614, unigene_17615, unigene_19638	map00230	map00230_20130528173752.png
Purine metabolism	113	synthase (glutamine-hydrolysing)	ec:6.3.5.2	1	unigene_19090	map00230	map00230_20130528173752.png
Purine metabolism	113	deaminase	ec:3.5.4.4	3	unigene_22920, unigene_25284, unigene_8687	map00230	map00230_20130528173752.png
Purine metabolism	113	deaminase	ec:3.5.4.3	1	unigene_18731	map00230	map00230_20130528173752.png
Purine metabolism	113	(alpha-D-glucose-1,6-bisphosphate-dependent)	ec:5.4.2.2	2	unigene_10132, unigene_3890	map00230	map00230_20130528173752.png
Purine metabolism	113	diphosphatase	ec:3.6.1.21	1	unigene_3482	map00230	map00230_20130528173752.png
Purine metabolism	113	diphosphatase	ec:3.6.1.19	1	unigene_10261	map00230	map00230_20130528173752.png
Purine metabolism	113	phosphatase	ec:3.6.1.15	17	unigene_12811, unigene_14198, unigene_14548, unigene_16291, unigene_18089, unigene_18331, unigene_20517, unigene_21013, unigene_21313, unigene_22077, unigene_26015, unigene_27164, unigene_2890, unigene_29031, unigene_6668, unigene_7746, unigene_8633	map00230	map00230_20130528173752.png
Purine metabolism	113	carboxylase	ec:4.1.1.21	2	unigene_15037, unigene_19760	map00230	map00230_20130528173752.png
Purine metabolism	113	DNA polymerase	ec:2.7.7.7	2	unigene_13684, unigene_13685	map00230	map00230_20130528173752.png
Purine metabolism	113	RNA polymerase	ec:2.7.7.6	11	unigene_10700, unigene_12188, unigene_14708, unigene_16711, unigene_18690, unigene_19987, unigene_20224, unigene_2820, unigene_3166, unigene_582, unigene_7567	map00230	map00230_20130528173752.png
Purine metabolism	113	phosphodiesterase	ec:3.1.4.35	1	unigene_22330	map00230	map00230_20130528173752.png
Purine metabolism	113	synthase	ec:6.3.4.4	2	unigene_25176, unigene_456	map00230	map00230_20130528173752.png
Purine metabolism	113	synthase	ec:6.3.4.1	1	unigene_19090	map00230	map00230_20130528173752.png
Purine metabolism	113	lyase	ec:4.3.2.2	1	unigene_24655	map00230	map00230_20130528173752.png
Purine metabolism	113	cyclase	ec:4.6.1.2	6	unigene_20873, unigene_23976, unigene_24062, unigene_29708, unigene_3157, unigene_9726	map00230	map00230_20130528173752.png
Purine metabolism	113	cyclase	ec:4.6.1.1	1	unigene_9796	map00230	map00230_20130528173752.png
Purine metabolism	113	phosphodiesterase	ec:3.1.4.17	2	unigene_12799, unigene_16841	map00230	map00230_20130528173752.png
Purine metabolism	113	dehydrogenase	ec:1.1.1.205	1	unigene_3860	map00230	map00230_20130528173752.png
Purine metabolism	113	diphosphokinase	ec:2.7.6.1	5	unigene_19434, unigene_19888, unigene_22457, unigene_27095, unigene_4603	map00230	map00230_20130528173752.png
Purine metabolism	113	kinase	ec:2.7.1.40	2	unigene_24736, unigene_4575	map00230	map00230_20130528173752.png
Aminobenzoate degradation	12	phosphatase	ec:3.1.3.2	5	unigene_13914, unigene_25351, unigene_3892, unigene_5033, unigene_7254	map00627	map00627_20130528173756.png
Aminobenzoate degradation	12	monooxygenase	ec:1.14.14.1	4	unigene_19326, unigene_20601, unigene_336, unigene_900	map00627	map00627_20130528173756.png
Aminobenzoate degradation	12	nitrophenyl phosphatase	ec:3.1.3.41	1	unigene_11910	map00627	map00627_20130528173756.png
Aminobenzoate degradation	12	hydratase	ec:4.2.1.17	2	unigene_10886, unigene_2247	map00627	map00627_20130528173756.png
Carbon fixation pathways in prokaryotes	20	dehydrogenase	ec:1.3.99.1	2	unigene_16879, unigene_16889	map00720	map00720_20130528173759.png
Carbon fixation pathways in prokaryotes	20	carboxylase	ec:6.4.1.3	1	unigene_17665	map00720	map00720_20130528173759.png
Carbon fixation pathways in prokaryotes	20	cyclohydrolase	ec:3.5.4.9	3	unigene_25325, unigene_796, unigene_798	map00720	map00720_20130528173759.png
Carbon fixation pathways in prokaryotes	20	C-acetyltransferase	ec:2.3.1.9	1	unigene_14599	map00720	map00720_20130528173759.png
Carbon fixation pathways in prokaryotes	20	ligase (ADP-forming)	ec:6.2.1.5	3	unigene_12695, unigene_5392, unigene_6686	map00720	map00720_20130528173759.png
Carbon fixation pathways in prokaryotes	20	dehydrogenase (NADP+)	ec:1.5.1.5	3	unigene_25325, unigene_796, unigene_798	map00720	map00720_20130528173759.png
Carbon fixation pathways in prokaryotes	20	dehydrogenase (NADP+)	ec:1.1.1.42	3	unigene_18291, unigene_1951, unigene_21230	map00720	map00720_20130528173759.png
Carbon fixation pathways in prokaryotes	20	dehydrogenase	ec:1.1.1.37	3	unigene_11990, unigene_17119, unigene_8851	map00720	map00720_20130528173759.png
Carbon fixation pathways in prokaryotes	20	dehydrogenase	ec:1.1.1.35	4	unigene_2247, unigene_22888, unigene_24555, unigene_4256	map00720	map00720_20130528173759.png
Carbon fixation pathways in prokaryotes	20	citrate synthase	ec:2.3.3.8	3	unigene_12695, unigene_5392, unigene_6686	map00720	map00720_20130528173759.png
Lipoic acid metabolism	1	synthase	ec:2.8.1.8	1	unigene_15691	map00785	map00785_20130528173802.png
Naphthalene degradation	4	dehydrogenase	ec:1.1.1.1	4	unigene_18989, unigene_26240, unigene_4470, unigene_838	map00626	map00626_20130528173805.png
Chloroalkane and chloroalkene degradation	8	dehydrogenase	ec:1.1.1.1	4	unigene_18989, unigene_26240, unigene_4470, unigene_838	map00625	map00625_20130528173813.png
Chloroalkane and chloroalkene degradation	8	epoxide hydrolase	ec:3.3.2.10	2	unigene_19951, unigene_670	map00625	map00625_20130528173813.png
Chloroalkane and chloroalkene degradation	8	dehydrogenase (NAD+)	ec:1.2.1.3	2	unigene_21795, unigene_4070	map00625	map00625_20130528173813.png
Toluene degradation	6	dehydrogenase	ec:1.3.99.1	2	unigene_16879, unigene_16889	map00623	map00623_20130528173816.png
Toluene degradation	6	dehydrogenase	ec:1.1.1.35	4	unigene_2247, unigene_22888, unigene_24555, unigene_4256	map00623	map00623_20130528173816.png
Valine, leucine and isoleucine biosynthesis	1	synthase	ec:2.2.1.6	1	unigene_20814	map00290	map00290_20130528173819.png
Ubiquinone and other terpenoid-quinone biosynthesis	6	reductase (warfarin-sensitive)	ec:1.1.4.1	1	unigene_1337	map00130	map00130_20130528173822.png
Ubiquinone and other terpenoid-quinone biosynthesis	6	transaminase	ec:2.6.1.5	1	unigene_2326	map00130	map00130_20130528173822.png
Ubiquinone and other terpenoid-quinone biosynthesis	6	polyprenyltransferase	ec:2.5.1.39	2	unigene_11837, unigene_19180	map00130	map00130_20130528173822.png
Ubiquinone and other terpenoid-quinone biosynthesis	6	dioxygenase	ec:1.13.11.27	2	unigene_1056, unigene_11184	map00130	map00130_20130528173822.png
Biotin metabolism	1	reductase	ec:1.1.1.100	1	unigene_20538	map00780	map00780_20130528173825.png
Biotin metabolism	1	synthase I	ec:2.3.1.41	1	unigene_20538	map00780	map00780_20130528173825.png
Biotin metabolism	1	reductase (NADPH, B-specific)	ec:1.3.1.10	1	unigene_20538	map00780	map00780_20130528173825.png
Pyruvate metabolism	19	dehydrogenase (acetyl-transferring)	ec:1.2.4.1	4	unigene_1494, unigene_25417, unigene_5270, unigene_7103	map00620	map00620_20130528173829.png
Pyruvate metabolism	19	hydrolase	ec:3.1.2.6	1	unigene_1967	map00620	map00620_20130528173829.png
Pyruvate metabolism	19	C-acetyltransferase	ec:2.3.1.9	1	unigene_14599	map00620	map00620_20130528173829.png
Pyruvate metabolism	19	dehydrogenase	ec:1.8.1.4	1	unigene_10024	map00620	map00620_20130528173829.png
Pyruvate metabolism	19	carboxykinase (GTP)	ec:4.1.1.32	1	unigene_21116	map00620	map00620_20130528173829.png
Pyruvate metabolism	19	dehydrogenase	ec:1.1.1.37	3	unigene_11990, unigene_17119, unigene_8851	map00620	map00620_20130528173829.png
Pyruvate metabolism	19	dehydrogenase	ec:1.1.1.27	1	unigene_22212	map00620	map00620_20130528173829.png
Pyruvate metabolism	19	reductase	ec:1.1.1.21	1	unigene_24829	map00620	map00620_20130528173829.png
Pyruvate metabolism	19	lyase	ec:4.4.1.5	2	unigene_1056, unigene_4707	map00620	map00620_20130528173829.png
Pyruvate metabolism	19	dehydrogenase (NAD+)	ec:1.2.1.3	2	unigene_21795, unigene_4070	map00620	map00620_20130528173829.png
Pyruvate metabolism	19	kinase	ec:2.7.1.40	2	unigene_24736, unigene_4575	map00620	map00620_20130528173829.png
Oxidative phosphorylation	57	diphosphatase	ec:3.6.1.1	5	unigene_10140, unigene_15804, unigene_18162, unigene_18163, unigene_18169	map00190	map00190_20130528173833.png
Oxidative phosphorylation	57	dehydrogenase	ec:1.3.99.1	2	unigene_16879, unigene_16889	map00190	map00190_20130528173833.png
Oxidative phosphorylation	57	reductase	ec:1.10.2.2	2	unigene_22694, unigene_3718	map00190	map00190_20130528173833.png
Oxidative phosphorylation	57	ATPase	ec:3.6.3.6	7	unigene_12783, unigene_14612, unigene_1525, unigene_16386, unigene_1951, unigene_828, unigene_8758	map00190	map00190_20130528173833.png
Oxidative phosphorylation	57	reductase (H+-translocating)	ec:1.6.5.3	25	unigene_10783, unigene_1210, unigene_1221, unigene_12771, unigene_14178, unigene_147, unigene_16038, unigene_16360, unigene_16812, unigene_1687, unigene_18147, unigene_18957, unigene_1992, unigene_23879, unigene_2389, unigene_2685, unigene_2702, unigene_3234, unigene_5697, unigene_5815, unigene_59, unigene_60, unigene_6214, unigene_8646, unigene_9619	map00190	map00190_20130528173833.png
Oxidative phosphorylation	57	dehydrogenase (ubiquinone)	ec:1.3.5.1	1	unigene_17220	map00190	map00190_20130528173833.png
Oxidative phosphorylation	57	oxidase	ec:1.9.3.1	15	unigene_13935, unigene_1508, unigene_17760, unigene_21630, unigene_2319, unigene_24495, unigene_2885, unigene_3605, unigene_3622, unigene_372, unigene_4481, unigene_4778, unigene_564, unigene_671, unigene_6967	map00190	map00190_20130528173833.png
Streptomycin biosynthesis	3	(alpha-D-glucose-1,6-bisphosphate-dependent)	ec:5.4.2.2	2	unigene_10132, unigene_3890	map00521	map00521_20130528173836.png
Streptomycin biosynthesis	3	synthase	ec:5.5.1.4	1	unigene_22550	map00521	map00521_20130528173836.png
Pentose phosphate pathway	27	phosphohexokinase	ec:2.7.1.11	3	unigene_29295, unigene_3266, unigene_4747	map00030	map00030_20130528173840.png
Pentose phosphate pathway	27	phosphogluconolactonase	ec:3.1.1.31	2	unigene_19124, unigene_24309	map00030	map00030_20130528173840.png
Pentose phosphate pathway	27	3-epimerase	ec:5.1.3.1	1	unigene_1530	map00030	map00030_20130528173840.png
Pentose phosphate pathway	27	(alpha-D-glucose-1,6-bisphosphate-dependent)	ec:5.4.2.2	2	unigene_10132, unigene_3890	map00030	map00030_20130528173840.png
Pentose phosphate pathway	27	dihydroxyacetonetransferase	ec:2.2.1.2	1	unigene_7061	map00030	map00030_20130528173840.png
Pentose phosphate pathway	27	glycolaldehydetransferase	ec:2.2.1.1	1	unigene_19958	map00030	map00030_20130528173840.png
Pentose phosphate pathway	27	dehydrogenase (NADP+-dependent, decarboxylating)	ec:1.1.1.44	4	unigene_13498, unigene_1986, unigene_25973, unigene_27614	map00030	map00030_20130528173840.png
Pentose phosphate pathway	27	2-dehydrogenase	ec:1.1.1.43	1	unigene_13498	map00030	map00030_20130528173840.png
Pentose phosphate pathway	27	aldolase	ec:4.1.2.13	6	unigene_19297, unigene_24650, unigene_3280, unigene_3694, unigene_7169, unigene_9589	map00030	map00030_20130528173840.png
Pentose phosphate pathway	27	isomerase	ec:5.3.1.9	2	unigene_20895, unigene_28422	map00030	map00030_20130528173840.png
Pentose phosphate pathway	27	diphosphokinase	ec:2.7.6.1	5	unigene_19434, unigene_19888, unigene_22457, unigene_27095, unigene_4603	map00030	map00030_20130528173840.png
Methane metabolism	26	phosphatase	ec:3.1.3.3	2	unigene_7800, unigene_7907	map00680	map00680_20130528173846.png
Methane metabolism	26	transaminase	ec:2.6.1.52	1	unigene_15583	map00680	map00680_20130528173846.png
Methane metabolism	26	phosphohexokinase	ec:2.7.1.11	3	unigene_29295, unigene_3266, unigene_4747	map00680	map00680_20130528173846.png
Methane metabolism	26	hydrolase	ec:3.1.2.12	1	unigene_241	map00680	map00680_20130528173846.png
Methane metabolism	26	hydratase	ec:4.2.1.11	5	unigene_21815, unigene_21816, unigene_24666, unigene_5294, unigene_6723	map00680	map00680_20130528173846.png
Methane metabolism	26	monooxygenase	ec:1.14.13.8	1	unigene_20464	map00680	map00680_20130528173846.png
Methane metabolism	26	dehydrogenase	ec:1.1.1.95	2	unigene_13498, unigene_5072	map00680	map00680_20130528173846.png
Methane metabolism	26	dehydrogenase	ec:1.1.1.284	2	unigene_26240, unigene_838	map00680	map00680_20130528173846.png
Methane metabolism	26	dehydrogenase	ec:1.1.1.37	3	unigene_11990, unigene_17119, unigene_8851	map00680	map00680_20130528173846.png
Methane metabolism	26	aldolase	ec:4.1.2.13	6	unigene_19297, unigene_24650, unigene_3280, unigene_3694, unigene_7169, unigene_9589	map00680	map00680_20130528173846.png
Amino sugar and nucleotide sugar metabolism	15	hexosaminidase	ec:3.2.1.52	2	unigene_4961, unigene_5192	map00520	map00520_20130528173851.png
Amino sugar and nucleotide sugar metabolism	15	chitodextrinase	ec:3.2.1.14	1	unigene_1363	map00520	map00520_20130528173851.png
Amino sugar and nucleotide sugar metabolism	15	galactokinase (phosphorylating)	ec:2.7.1.6	1	unigene_29506	map00520	map00520_20130528173851.png
Amino sugar and nucleotide sugar metabolism	15	transaminase (isomerizing)	ec:2.6.1.16	1	unigene_4610	map00520	map00520_20130528173851.png
Amino sugar and nucleotide sugar metabolism	15	deaminase	ec:3.5.99.6	4	unigene_10295, unigene_16502, unigene_6044, unigene_7797	map00520	map00520_20130528173851.png
Amino sugar and nucleotide sugar metabolism	15	mannose phosphomutase	ec:5.4.2.8	1	unigene_14976	map00520	map00520_20130528173851.png
Amino sugar and nucleotide sugar metabolism	15	(alpha-D-glucose-1,6-bisphosphate-dependent)	ec:5.4.2.2	2	unigene_10132, unigene_3890	map00520	map00520_20130528173851.png
Amino sugar and nucleotide sugar metabolism	15	isomerase	ec:5.3.1.9	2	unigene_20895, unigene_28422	map00520	map00520_20130528173851.png
Amino sugar and nucleotide sugar metabolism	15	cytidylyltransferase	ec:2.7.7.43	1	unigene_19148	map00520	map00520_20130528173851.png
Nitrogen metabolism	49	dehydratase	ec:4.2.1.1	4	unigene_18259, unigene_25446, unigene_28111, unigene_29416	map00910	map00910_20130528173856.png
Nitrogen metabolism	49	S-aminomethyldihydrolipoylprotein:(6S)-tetrahydrofolate aminomethyltransferase (ammonia-forming)	ec:2.1.2.10	1	unigene_8697	map00910	map00910_20130528173856.png
Nitrogen metabolism	49	reductase	ec:1.10.2.2	2	unigene_22694, unigene_3718	map00910	map00910_20130528173856.png
Nitrogen metabolism	49	ligase	ec:6.3.1.2	1	unigene_1606	map00910	map00910_20130528173856.png
Nitrogen metabolism	49	reductase (H+-translocating)	ec:1.6.5.3	25	unigene_10783, unigene_1210, unigene_1221, unigene_12771, unigene_14178, unigene_147, unigene_16038, unigene_16360, unigene_16812, unigene_1687, unigene_18147, unigene_18957, unigene_1992, unigene_23879, unigene_2389, unigene_2685, unigene_2702, unigene_3234, unigene_5697, unigene_5815, unigene_59, unigene_60, unigene_6214, unigene_8646, unigene_9619	map00910	map00910_20130528173856.png
Nitrogen metabolism	49	dehydrogenase [NAD(P)+]	ec:1.4.1.3	1	unigene_4316	map00910	map00910_20130528173856.png
Nitrogen metabolism	49	dehydrogenase	ec:1.4.1.2	1	unigene_4316	map00910	map00910_20130528173856.png
Nitrogen metabolism	49	oxidase	ec:1.9.3.1	15	unigene_13935, unigene_1508, unigene_17760, unigene_21630, unigene_2319, unigene_24495, unigene_2885, unigene_3605, unigene_3622, unigene_372, unigene_4481, unigene_4778, unigene_564, unigene_671, unigene_6967	map00910	map00910_20130528173856.png
Glutathione metabolism	37	thioredoxin peroxidase	ec:1.11.1.15	10	unigene_1605, unigene_1766, unigene_1810, unigene_19797, unigene_29123, unigene_3475, unigene_6976, unigene_6977, unigene_755, unigene_9935	map00480	map00480_20130528173901.png
Glutathione metabolism	37	ligase	ec:6.3.2.2	2	unigene_20032, unigene_7810	map00480	map00480_20130528173901.png
Glutathione metabolism	37	glutamyl transpeptidase	ec:2.3.2.2	1	unigene_4702	map00480	map00480_20130528173901.png
Glutathione metabolism	37	synthase	ec:2.5.1.22	2	unigene_14041, unigene_24415	map00480	map00480_20130528173901.png
Glutathione metabolism	37	transferase	ec:2.5.1.18	6	unigene_1836, unigene_2188, unigene_2331, unigene_4821, unigene_532, unigene_5606	map00480	map00480_20130528173901.png
Glutathione metabolism	37	synthase	ec:2.5.1.16	1	unigene_18010	map00480	map00480_20130528173901.png
Glutathione metabolism	37	reductase	ec:1.17.4.1	2	unigene_17091, unigene_29172	map00480	map00480_20130528173901.png
Glutathione metabolism	37	peroxidase	ec:1.11.1.9	5	unigene_14728, unigene_14758, unigene_14759, unigene_16984, unigene_20205	map00480	map00480_20130528173901.png
Glutathione metabolism	37	decarboxylase	ec:4.1.1.17	1	unigene_20510	map00480	map00480_20130528173901.png
Glutathione metabolism	37	dehydrogenase (NADP+-dependent, decarboxylating)	ec:1.1.1.44	4	unigene_13498, unigene_1986, unigene_25973, unigene_27614	map00480	map00480_20130528173901.png
Glutathione metabolism	37	2-dehydrogenase	ec:1.1.1.43	1	unigene_13498	map00480	map00480_20130528173901.png
Glutathione metabolism	37	dehydrogenase (NADP+)	ec:1.1.1.42	3	unigene_18291, unigene_1951, unigene_21230	map00480	map00480_20130528173901.png
Aminoacyl-tRNA biosynthesis	19	ligase	ec:6.1.1.22	1	unigene_29375	map00970	map00970_20130528173905.png
Aminoacyl-tRNA biosynthesis	19	ligase	ec:6.1.1.20	1	unigene_28039	map00970	map00970_20130528173905.png
Aminoacyl-tRNA biosynthesis	19	ligase	ec:6.1.1.17	1	unigene_878	map00970	map00970_20130528173905.png
Aminoacyl-tRNA biosynthesis	19	ligase	ec:6.1.1.16	2	unigene_24613, unigene_6776	map00970	map00970_20130528173905.png
Aminoacyl-tRNA biosynthesis	19	ligase	ec:6.1.1.15	2	unigene_29905, unigene_878	map00970	map00970_20130528173905.png
Aminoacyl-tRNA biosynthesis	19	ligase	ec:6.1.1.12	1	unigene_20241	map00970	map00970_20130528173905.png
Aminoacyl-tRNA biosynthesis	19	ligase	ec:6.1.1.10	3	unigene_12575, unigene_19535, unigene_26862	map00970	map00970_20130528173905.png
Aminoacyl-tRNA biosynthesis	19	ligase	ec:6.1.1.9	1	unigene_25120	map00970	map00970_20130528173905.png
Aminoacyl-tRNA biosynthesis	19	ligase	ec:6.1.1.6	4	unigene_17181, unigene_17182, unigene_3330, unigene_7031	map00970	map00970_20130528173905.png
Aminoacyl-tRNA biosynthesis	19	ligase	ec:6.1.1.4	1	unigene_8375	map00970	map00970_20130528173905.png
Aminoacyl-tRNA biosynthesis	19	ligase	ec:6.1.1.3	1	unigene_9983	map00970	map00970_20130528173905.png
Aminoacyl-tRNA biosynthesis	19	ligase	ec:6.1.1.2	2	unigene_19728, unigene_5810	map00970	map00970_20130528173905.png
Tryptophan metabolism	16	dehydrogenase (succinyl-transferring)	ec:1.2.4.2	1	unigene_6180	map00380	map00380_20130528173909.png
Tryptophan metabolism	16	kynurenine formamidase	ec:3.5.1.9	1	unigene_6408	map00380	map00380_20130528173909.png
Tryptophan metabolism	16	monooxygenase	ec:1.14.14.1	4	unigene_19326, unigene_20601, unigene_336, unigene_900	map00380	map00380_20130528173909.png
Tryptophan metabolism	16	C-acetyltransferase	ec:2.3.1.9	1	unigene_14599	map00380	map00380_20130528173909.png
Tryptophan metabolism	16	hydratase	ec:4.2.1.17	2	unigene_10886, unigene_2247	map00380	map00380_20130528173909.png
Tryptophan metabolism	16	3-monooxygenase	ec:1.14.13.9	1	unigene_5601	map00380	map00380_20130528173909.png
Tryptophan metabolism	16	equilase	ec:1.11.1.6	1	unigene_4969	map00380	map00380_20130528173909.png
Tryptophan metabolism	16	dehydrogenase	ec:1.1.1.35	4	unigene_2247, unigene_22888, unigene_24555, unigene_4256	map00380	map00380_20130528173909.png
Tryptophan metabolism	16	dehydrogenase (NAD+)	ec:1.2.1.3	2	unigene_21795, unigene_4070	map00380	map00380_20130528173909.png
Carbon fixation in photosynthetic organisms	21	transaminase	ec:2.6.1.2	2	unigene_2039, unigene_22540	map00710	map00710_20130528173912.png
Carbon fixation in photosynthetic organisms	21	transaminase	ec:2.6.1.1	2	unigene_17225, unigene_21864	map00710	map00710_20130528173912.png
Carbon fixation in photosynthetic organisms	21	3-epimerase	ec:5.1.3.1	1	unigene_1530	map00710	map00710_20130528173912.png
Carbon fixation in photosynthetic organisms	21	glycolaldehydetransferase	ec:2.2.1.1	1	unigene_19958	map00710	map00710_20130528173912.png
Carbon fixation in photosynthetic organisms	21	carboxylase	ec:4.1.1.39	1	unigene_25945	map00710	map00710_20130528173912.png
Carbon fixation in photosynthetic organisms	21	dehydrogenase	ec:1.1.1.37	3	unigene_11990, unigene_17119, unigene_8851	map00710	map00710_20130528173912.png
Carbon fixation in photosynthetic organisms	21	aldolase	ec:4.1.2.13	6	unigene_19297, unigene_24650, unigene_3280, unigene_3694, unigene_7169, unigene_9589	map00710	map00710_20130528173912.png
Carbon fixation in photosynthetic organisms	21	isomerase	ec:5.3.1.1	2	unigene_18551, unigene_22249	map00710	map00710_20130528173912.png
Carbon fixation in photosynthetic organisms	21	kinase	ec:2.7.2.3	1	unigene_26171	map00710	map00710_20130528173912.png
Carbon fixation in photosynthetic organisms	21	kinase	ec:2.7.1.40	2	unigene_24736, unigene_4575	map00710	map00710_20130528173912.png
Geraniol degradation	6	hydratase	ec:4.2.1.17	2	unigene_10886, unigene_2247	map00281	map00281_20130528173918.png
Geraniol degradation	6	lyase	ec:4.1.3.4	1	unigene_8055	map00281	map00281_20130528173918.png
Geraniol degradation	6	dehydrogenase	ec:1.1.1.35	4	unigene_2247, unigene_22888, unigene_24555, unigene_4256	map00281	map00281_20130528173918.png
Valine, leucine and isoleucine degradation	15	transaminase	ec:2.6.1.22	1	unigene_29237	map00280	map00280_20130528173922.png
Valine, leucine and isoleucine degradation	15	dehydrogenase (2-methylpropanoyl-transferring)	ec:1.2.4.4	1	unigene_9770	map00280	map00280_20130528173922.png
Valine, leucine and isoleucine degradation	15	carboxylase	ec:6.4.1.3	1	unigene_17665	map00280	map00280_20130528173922.png
Valine, leucine and isoleucine degradation	15	C-acetyltransferase	ec:2.3.1.9	1	unigene_14599	map00280	map00280_20130528173922.png
Valine, leucine and isoleucine degradation	15	hydratase	ec:4.2.1.17	2	unigene_10886, unigene_2247	map00280	map00280_20130528173922.png
Valine, leucine and isoleucine degradation	15	dehydrogenase	ec:1.8.1.4	1	unigene_10024	map00280	map00280_20130528173922.png
Valine, leucine and isoleucine degradation	15	lyase	ec:4.1.3.4	1	unigene_8055	map00280	map00280_20130528173922.png
Valine, leucine and isoleucine degradation	15	dehydrogenase (acylating)	ec:1.2.1.27	2	unigene_26724, unigene_6306	map00280	map00280_20130528173922.png
Valine, leucine and isoleucine degradation	15	dehydrogenase	ec:1.1.1.35	4	unigene_2247, unigene_22888, unigene_24555, unigene_4256	map00280	map00280_20130528173922.png
Valine, leucine and isoleucine degradation	15	dehydrogenase	ec:1.1.1.178	1	unigene_24555	map00280	map00280_20130528173922.png
Valine, leucine and isoleucine degradation	15	dehydrogenase (NAD+)	ec:1.2.1.3	2	unigene_21795, unigene_4070	map00280	map00280_20130528173922.png
Primary bile acid biosynthesis	5	C-acyltransferase	ec:2.3.1.176	1	unigene_4337	map00120	map00120_20130528173924.png
Primary bile acid biosynthesis	5	dehydrogenase	ec:1.1.1.35	4	unigene_2247, unigene_22888, unigene_24555, unigene_4256	map00120	map00120_20130528173924.png
Pantothenate and CoA biosynthesis	3	kinase	ec:2.7.1.33	1	unigene_194	map00770	map00770_20130528173928.png
Pantothenate and CoA biosynthesis	3	synthase	ec:2.2.1.6	1	unigene_20814	map00770	map00770_20130528173928.png
Pantothenate and CoA biosynthesis	3	decarboxylase	ec:4.1.1.36	1	unigene_7900	map00770	map00770_20130528173928.png
Other types of O-glycan biosynthesis	4	alpha-2,3-sialyltransferase	ec:2.4.99.6	1	unigene_8952	map00514	map00514_20130528173930.png
Other types of O-glycan biosynthesis	4	alpha-2,6-sialyltransferase	ec:2.4.99.1	1	unigene_22981	map00514	map00514_20130528173930.png
Other types of O-glycan biosynthesis	4	mannosyltransferase	ec:2.4.1.109	2	unigene_27040, unigene_28458	map00514	map00514_20130528173930.png
Various types of N-glycan biosynthesis	5	hexosaminidase	ec:3.2.1.52	2	unigene_4961, unigene_5192	map00513	map00513_20130528173932.png
Various types of N-glycan biosynthesis	5	alpha-2,3-sialyltransferase	ec:2.4.99.6	1	unigene_8952	map00513	map00513_20130528173932.png
Various types of N-glycan biosynthesis	5	6-alpha-L-fucosyltransferase	ec:2.4.1.68	1	unigene_11320	map00513	map00513_20130528173932.png
Various types of N-glycan biosynthesis	5	2-beta-N-acetylglucosaminyltransferase	ec:2.4.1.143	1	unigene_19956	map00513	map00513_20130528173932.png
Citrate cycle (TCA cycle)	26	dehydrogenase (succinyl-transferring)	ec:1.2.4.2	1	unigene_6180	map00020	map00020_20130528173937.png
Citrate cycle (TCA cycle)	26	dehydrogenase (acetyl-transferring)	ec:1.2.4.1	4	unigene_1494, unigene_25417, unigene_5270, unigene_7103	map00020	map00020_20130528173937.png
Citrate cycle (TCA cycle)	26	dehydrogenase	ec:1.3.99.1	2	unigene_16879, unigene_16889	map00020	map00020_20130528173937.png
Citrate cycle (TCA cycle)	26	ligase (ADP-forming)	ec:6.2.1.5	3	unigene_12695, unigene_5392, unigene_6686	map00020	map00020_20130528173937.png
Citrate cycle (TCA cycle)	26	ligase (GDP-forming)	ec:6.2.1.4	1	unigene_6695	map00020	map00020_20130528173937.png
Citrate cycle (TCA cycle)	26	dehydrogenase	ec:1.8.1.4	1	unigene_10024	map00020	map00020_20130528173937.png
Citrate cycle (TCA cycle)	26	carboxykinase (GTP)	ec:4.1.1.32	1	unigene_21116	map00020	map00020_20130528173937.png
Citrate cycle (TCA cycle)	26	(pro-3S)-lyase	ec:4.1.3.6	1	unigene_6686	map00020	map00020_20130528173937.png
Citrate cycle (TCA cycle)	26	dehydrogenase (NADP+)	ec:1.1.1.42	3	unigene_18291, unigene_1951, unigene_21230	map00020	map00020_20130528173937.png
Citrate cycle (TCA cycle)	26	dehydrogenase (NAD+)	ec:1.1.1.41	6	unigene_1790, unigene_23624, unigene_23867, unigene_24792, unigene_29337, unigene_29400	map00020	map00020_20130528173937.png
Citrate cycle (TCA cycle)	26	dehydrogenase	ec:1.1.1.37	3	unigene_11990, unigene_17119, unigene_8851	map00020	map00020_20130528173937.png
Citrate cycle (TCA cycle)	26	dehydrogenase (ubiquinone)	ec:1.3.5.1	1	unigene_17220	map00020	map00020_20130528173937.png
Citrate cycle (TCA cycle)	26	citrate synthase	ec:2.3.3.8	3	unigene_12695, unigene_5392, unigene_6686	map00020	map00020_20130528173937.png
Other glycan degradation	6	hexosaminidase	ec:3.2.1.52	2	unigene_4961, unigene_5192	map00511	map00511_20130528173939.png
Other glycan degradation	6	lactase (ambiguous)	ec:3.2.1.23	2	unigene_26379, unigene_9591	map00511	map00511_20130528173939.png
Other glycan degradation	6	aspartylglucosylamine deaspartylase	ec:3.5.1.26	1	unigene_8356	map00511	map00511_20130528173939.png
Other glycan degradation	6	endo-beta-N-acetylglucosaminidase	ec:3.2.1.96	1	unigene_29630	map00511	map00511_20130528173939.png
One carbon pool by folate	7	S-aminomethyldihydrolipoylprotein:(6S)-tetrahydrofolate aminomethyltransferase (ammonia-forming)	ec:2.1.2.10	1	unigene_8697	map00670	map00670_20130528173942.png
One carbon pool by folate	7	dehydrogenase (NAD+)	ec:1.5.1.15	2	unigene_25325, unigene_796	map00670	map00670_20130528173942.png
One carbon pool by folate	7	cyclohydrolase	ec:3.5.4.9	3	unigene_25325, unigene_796, unigene_798	map00670	map00670_20130528173942.png
One carbon pool by folate	7	dehydrogenase (NADP+)	ec:1.5.1.5	3	unigene_25325, unigene_796, unigene_798	map00670	map00670_20130528173942.png
One carbon pool by folate	7	synthase	ec:2.1.1.45	2	unigene_16787, unigene_18327	map00670	map00670_20130528173942.png
One carbon pool by folate	7	cyclo-ligase	ec:6.3.3.2	1	unigene_5132	map00670	map00670_20130528173942.png
N-Glycan biosynthesis	5	alpha-2,6-sialyltransferase	ec:2.4.99.1	1	unigene_22981	map00510	map00510_20130528173945.png
N-Glycan biosynthesis	5	beta-D-mannosyltransferase	ec:2.4.1.83	2	unigene_27040, unigene_28458	map00510	map00510_20130528173945.png
N-Glycan biosynthesis	5	6-alpha-L-fucosyltransferase	ec:2.4.1.68	1	unigene_11320	map00510	map00510_20130528173945.png
N-Glycan biosynthesis	5	2-beta-N-acetylglucosaminyltransferase	ec:2.4.1.143	1	unigene_19956	map00510	map00510_20130528173945.png
Limonene and pinene degradation	4	hydratase	ec:4.2.1.17	2	unigene_10886, unigene_2247	map00903	map00903_20130528173948.png
Limonene and pinene degradation	4	dehydrogenase (NAD+)	ec:1.2.1.3	2	unigene_21795, unigene_4070	map00903	map00903_20130528173948.png
beta-Alanine metabolism	12	transaminase	ec:2.6.1.19	2	unigene_25859, unigene_29237	map00410	map00410_20130528173951.png
beta-Alanine metabolism	12	synthase	ec:2.5.1.22	2	unigene_14041, unigene_24415	map00410	map00410_20130528173951.png
beta-Alanine metabolism	12	synthase	ec:2.5.1.16	1	unigene_18010	map00410	map00410_20130528173951.png
beta-Alanine metabolism	12	hydratase	ec:4.2.1.17	2	unigene_10886, unigene_2247	map00410	map00410_20130528173951.png
beta-Alanine metabolism	12	decarboxylase	ec:4.1.1.15	2	unigene_26084, unigene_29511	map00410	map00410_20130528173951.png
beta-Alanine metabolism	12	dehydrogenase [NAD(P)+]	ec:1.2.1.5	1	unigene_729	map00410	map00410_20130528173951.png
beta-Alanine metabolism	12	dehydrogenase (NAD+)	ec:1.2.1.3	2	unigene_21795, unigene_4070	map00410	map00410_20130528173951.png
Betalain biosynthesis	1	O-methyltransferase	ec:2.1.1.6	1	unigene_23983	map00965	map00965_20130528173953.png
Terpenoid backbone biosynthesis	7	synthase [(2E,6E)-farnesyl-diphosphate specific]	ec:2.5.1.31	2	unigene_28490, unigene_6053	map00900	map00900_20130528173957.png
Terpenoid backbone biosynthesis	7	Delta-isomerase	ec:5.3.3.2	2	unigene_16384, unigene_5218	map00900	map00900_20130528173957.png
Terpenoid backbone biosynthesis	7	kinase	ec:2.7.4.2	1	unigene_23394	map00900	map00900_20130528173957.png
Terpenoid backbone biosynthesis	7	C-acetyltransferase	ec:2.3.1.9	1	unigene_14599	map00900	map00900_20130528173957.png
Terpenoid backbone biosynthesis	7	synthase	ec:1.17.7.1	1	unigene_27998	map00900	map00900_20130528173957.png
D-Arginine and D-ornithine metabolism	2	oxidase	ec:1.4.3.3	2	unigene_2343, unigene_3979	map00472	map00472_20130528174000.png
D-Glutamine and D-glutamate metabolism	1	dehydrogenase [NAD(P)+]	ec:1.4.1.3	1	unigene_4316	map00471	map00471_20130528174002.png
Penicillin and cephalosporin biosynthesis	2	oxidase	ec:1.4.3.3	2	unigene_2343, unigene_3979	map00311	map00311_20130528174005.png
Tropane, piperidine and pyridine alkaloid biosynthesis	3	transaminase	ec:2.6.1.5	1	unigene_2326	map00960	map00960_20130528174007.png
Tropane, piperidine and pyridine alkaloid biosynthesis	3	transaminase	ec:2.6.1.1	2	unigene_17225, unigene_21864	map00960	map00960_20130528174007.png
Lysine degradation	10	dehydrogenase (succinyl-transferring)	ec:1.2.4.2	1	unigene_6180	map00310	map00310_20130528174011.png
Lysine degradation	10	C-acetyltransferase	ec:2.3.1.9	1	unigene_14599	map00310	map00310_20130528174011.png
Lysine degradation	10	hydratase	ec:4.2.1.17	2	unigene_10886, unigene_2247	map00310	map00310_20130528174011.png
Lysine degradation	10	dehydrogenase	ec:1.1.1.35	4	unigene_2247, unigene_22888, unigene_24555, unigene_4256	map00310	map00310_20130528174011.png
Lysine degradation	10	N-methyltransferase	ec:2.1.1.43	1	unigene_12796	map00310	map00310_20130528174011.png
Lysine degradation	10	dehydrogenase (NAD+)	ec:1.2.1.3	2	unigene_21795, unigene_4070	map00310	map00310_20130528174011.png
Porphyrin and chlorophyll metabolism	15	synthase	ec:4.2.1.75	1	unigene_25082	map00860	map00860_20130528174016.png
Porphyrin and chlorophyll metabolism	15	oxygenase	ec:1.14.99.3	2	unigene_2086, unigene_26507	map00860	map00860_20130528174016.png
Porphyrin and chlorophyll metabolism	15	acid a,c-diamide adenosyltransferase	ec:2.5.1.17	2	unigene_25896, unigene_29201	map00860	map00860_20130528174016.png
Porphyrin and chlorophyll metabolism	15	ligase	ec:6.1.1.17	1	unigene_878	map00860	map00860_20130528174016.png
Porphyrin and chlorophyll metabolism	15	1-naphthol glucuronyltransferase	ec:2.4.1.17	1	unigene_1504	map00860	map00860_20130528174016.png
Porphyrin and chlorophyll metabolism	15	reductase	ec:1.3.1.24	1	unigene_13177	map00860	map00860_20130528174016.png
Porphyrin and chlorophyll metabolism	15	synthase	ec:2.3.1.37	2	unigene_14155, unigene_19659	map00860	map00860_20130528174016.png
Porphyrin and chlorophyll metabolism	15	decarboxylase	ec:4.1.1.37	1	unigene_24834	map00860	map00860_20130528174016.png
Porphyrin and chlorophyll metabolism	15	ceruloplasmin	ec:1.16.3.1	4	unigene_1177, unigene_1178, unigene_16732, unigene_1913	map00860	map00860_20130528174016.png
Glycosphingolipid biosynthesis - ganglio series	4	hexosaminidase	ec:3.2.1.52	2	unigene_4961, unigene_5192	map00604	map00604_20130528174023.png
Glycosphingolipid biosynthesis - ganglio series	4	lactase (ambiguous)	ec:3.2.1.23	2	unigene_26379, unigene_9591	map00604	map00604_20130528174023.png
Glycosphingolipid biosynthesis - globo series	4	hexosaminidase	ec:3.2.1.52	2	unigene_4961, unigene_5192	map00603	map00603_20130528174025.png
Glycosphingolipid biosynthesis - globo series	4	alpha-acetylgalactosaminidase	ec:3.2.1.49	2	unigene_4520, unigene_6333	map00603	map00603_20130528174025.png
Cysteine and methionine metabolism	14	transaminase	ec:2.6.1.5	1	unigene_2326	map00270	map00270_20130528174030.png
Cysteine and methionine metabolism	14	transaminase	ec:2.6.1.1	2	unigene_17225, unigene_21864	map00270	map00270_20130528174030.png
Cysteine and methionine metabolism	14	synthase	ec:2.5.1.22	2	unigene_14041, unigene_24415	map00270	map00270_20130528174030.png
Cysteine and methionine metabolism	14	adenosyltransferase	ec:2.5.1.6	2	unigene_12310, unigene_23772	map00270	map00270_20130528174030.png
Cysteine and methionine metabolism	14	synthase	ec:2.5.1.16	1	unigene_18010	map00270	map00270_20130528174030.png
Cysteine and methionine metabolism	14	S-adenosylhomocysteine synthase	ec:3.3.1.1	2	unigene_20572, unigene_29272	map00270	map00270_20130528174030.png
Cysteine and methionine metabolism	14	dioxygenase (Ni2+-requiring)	ec:1.13.11.53	1	unigene_1085	map00270	map00270_20130528174030.png
Cysteine and methionine metabolism	14	dioxygenase	ec:1.13.11.20	1	unigene_2221	map00270	map00270_20130528174030.png
Cysteine and methionine metabolism	14	dehydrogenase	ec:1.1.1.27	1	unigene_22212	map00270	map00270_20130528174030.png
Cysteine and methionine metabolism	14	beta-lyase	ec:4.4.1.8	1	unigene_2405	map00270	map00270_20130528174030.png
Cysteine and methionine metabolism	14	gamma-lyase	ec:4.4.1.1	1	unigene_2405	map00270	map00270_20130528174030.png
Glycosphingolipid biosynthesis - lacto and neolacto series	1	alpha-2,3-sialyltransferase	ec:2.4.99.6	1	unigene_8952	map00601	map00601_20130528174032.png
Nicotinate and nicotinamide metabolism	9	uridine 5'-nucleotidase	ec:3.1.3.5	1	unigene_10334	map00760	map00760_20130528174036.png
Nicotinate and nicotinamide metabolism	9	adenylyltransferase	ec:2.7.7.18	2	unigene_29308, unigene_29577	map00760	map00760_20130528174036.png
Nicotinate and nicotinamide metabolism	9	kinase	ec:2.7.1.23	1	unigene_5823	map00760	map00760_20130528174036.png
Nicotinate and nicotinamide metabolism	9	nucleosidase	ec:3.2.2.5	2	unigene_16990, unigene_18232	map00760	map00760_20130528174036.png
Nicotinate and nicotinamide metabolism	9	dehydrogenase	ec:1.4.1.21	1	unigene_4372	map00760	map00760_20130528174036.png
Nicotinate and nicotinamide metabolism	9	diphosphorylase (carboxylating)	ec:2.4.2.19	1	unigene_12563	map00760	map00760_20130528174036.png
Nicotinate and nicotinamide metabolism	9	phosphoribosyltransferase	ec:2.4.2.12	1	unigene_12563	map00760	map00760_20130528174036.png
Nicotinate and nicotinamide metabolism	9	phosphoribosyltransferase	ec:2.4.2.11	1	unigene_12563	map00760	map00760_20130528174036.png
Nicotinate and nicotinamide metabolism	9	adenylyltransferase	ec:2.7.7.1	3	unigene_21308, unigene_29308, unigene_29577	map00760	map00760_20130528174036.png
Sphingolipid metabolism	8	lactase (ambiguous)	ec:3.2.1.23	2	unigene_26379, unigene_9591	map00600	map00600_20130528174039.png
Sphingolipid metabolism	8	sulfatase	ec:3.1.6.1	1	unigene_11648	map00600	map00600_20130528174039.png
Sphingolipid metabolism	8	galactosyltransferase	ec:2.4.1.47	1	unigene_29639	map00600	map00600_20130528174039.png
Sphingolipid metabolism	8	C-palmitoyltransferase	ec:2.3.1.50	1	unigene_19863	map00600	map00600_20130528174039.png
Sphingolipid metabolism	8	acylsphingosine deacylase	ec:3.5.1.23	1	unigene_19025	map00600	map00600_20130528174039.png
Sphingolipid metabolism	8	phosphodiesterase	ec:3.1.4.12	2	unigene_14790, unigene_4939	map00600	map00600_20130528174039.png
C5-Branched dibasic acid metabolism	4	ligase (ADP-forming)	ec:6.2.1.5	3	unigene_12695, unigene_5392, unigene_6686	map00660	map00660_20130528174042.png
C5-Branched dibasic acid metabolism	4	synthase	ec:2.2.1.6	1	unigene_20814	map00660	map00660_20130528174042.png
Glycolysis / Gluconeogenesis	40	glucose 6-phosphate phosphatase	ec:3.1.3.9	2	unigene_13241, unigene_26010	map00010	map00010_20130528174047.png
Glycolysis / Gluconeogenesis	40	dehydrogenase	ec:1.1.1.1	4	unigene_18989, unigene_26240, unigene_4470, unigene_838	map00010	map00010_20130528174047.png
Glycolysis / Gluconeogenesis	40	phosphohexokinase	ec:2.7.1.11	3	unigene_29295, unigene_3266, unigene_4747	map00010	map00010_20130528174047.png
Glycolysis / Gluconeogenesis	40	dehydrogenase (acetyl-transferring)	ec:1.2.4.1	4	unigene_1494, unigene_25417, unigene_5270, unigene_7103	map00010	map00010_20130528174047.png
Glycolysis / Gluconeogenesis	40	hydratase	ec:4.2.1.11	5	unigene_21815, unigene_21816, unigene_24666, unigene_5294, unigene_6723	map00010	map00010_20130528174047.png
Glycolysis / Gluconeogenesis	40	dehydrogenase	ec:1.8.1.4	1	unigene_10024	map00010	map00010_20130528174047.png
Glycolysis / Gluconeogenesis	40	(alpha-D-glucose-1,6-bisphosphate-dependent)	ec:5.4.2.2	2	unigene_10132, unigene_3890	map00010	map00010_20130528174047.png
Glycolysis / Gluconeogenesis	40	carboxykinase (GTP)	ec:4.1.1.32	1	unigene_21116	map00010	map00010_20130528174047.png
Glycolysis / Gluconeogenesis	40	dehydrogenase (phosphorylating)	ec:1.2.1.12	1	unigene_17795	map00010	map00010_20130528174047.png
Glycolysis / Gluconeogenesis	40	aldolase	ec:4.1.2.13	6	unigene_19297, unigene_24650, unigene_3280, unigene_3694, unigene_7169, unigene_9589	map00010	map00010_20130528174047.png
Glycolysis / Gluconeogenesis	40	dehydrogenase	ec:1.1.1.27	1	unigene_22212	map00010	map00010_20130528174047.png
Glycolysis / Gluconeogenesis	40	isomerase	ec:5.3.1.9	2	unigene_20895, unigene_28422	map00010	map00010_20130528174047.png
Glycolysis / Gluconeogenesis	40	isomerase	ec:5.3.1.1	2	unigene_18551, unigene_22249	map00010	map00010_20130528174047.png
Glycolysis / Gluconeogenesis	40	kinase	ec:2.7.2.3	1	unigene_26171	map00010	map00010_20130528174047.png
Glycolysis / Gluconeogenesis	40	dehydrogenase [NAD(P)+]	ec:1.2.1.5	1	unigene_729	map00010	map00010_20130528174047.png
Glycolysis / Gluconeogenesis	40	dehydrogenase (NAD+)	ec:1.2.1.3	2	unigene_21795, unigene_4070	map00010	map00010_20130528174047.png
Glycolysis / Gluconeogenesis	40	kinase	ec:2.7.1.40	2	unigene_24736, unigene_4575	map00010	map00010_20130528174047.png
Starch and sucrose metabolism	10	glucose 6-phosphate phosphatase	ec:3.1.3.9	2	unigene_13241, unigene_26010	map00500	map00500_20130528174050.png
Starch and sucrose metabolism	10	muscle phosphorylase a and b	ec:2.4.1.1	2	unigene_3768, unigene_647	map00500	map00500_20130528174050.png
Starch and sucrose metabolism	10	1-naphthol glucuronyltransferase	ec:2.4.1.17	1	unigene_1504	map00500	map00500_20130528174050.png
Starch and sucrose metabolism	10	(alpha-D-glucose-1,6-bisphosphate-dependent)	ec:5.4.2.2	2	unigene_10132, unigene_3890	map00500	map00500_20130528174050.png
Starch and sucrose metabolism	10	diphosphatase	ec:3.6.1.21	1	unigene_3482	map00500	map00500_20130528174050.png
Starch and sucrose metabolism	10	isomerase	ec:5.3.1.9	2	unigene_20895, unigene_28422	map00500	map00500_20130528174050.png
Ether lipid metabolism	7	esterase	ec:3.1.1.47	2	unigene_15797, unigene_22030	map00565	map00565_20130528174053.png
Ether lipid metabolism	7	cholinephosphotransferase	ec:2.7.8.2	1	unigene_2491	map00565	map00565_20130528174053.png
Ether lipid metabolism	7	EPT	ec:2.7.8.1	1	unigene_9718	map00565	map00565_20130528174053.png
Ether lipid metabolism	7	O-acetyltransferase	ec:2.3.1.67	1	unigene_20390	map00565	map00565_20130528174053.png
Ether lipid metabolism	7	A2	ec:3.1.1.4	2	unigene_20568, unigene_5348	map00565	map00565_20130528174053.png
Glycerophospholipid metabolism	15	kinase	ec:2.7.1.32	1	unigene_18972	map00564	map00564_20130528174057.png
Glycerophospholipid metabolism	15	dehydrogenase (NAD+)	ec:1.1.1.8	3	unigene_13787, unigene_25043, unigene_3009	map00564	map00564_20130528174057.png
Glycerophospholipid metabolism	15	kinase (ATP dependent)	ec:2.7.1.107	1	unigene_5823	map00564	map00564_20130528174057.png
Glycerophospholipid metabolism	15	cholinephosphotransferase	ec:2.7.8.2	1	unigene_2491	map00564	map00564_20130528174057.png
Glycerophospholipid metabolism	15	EPT	ec:2.7.8.1	1	unigene_9718	map00564	map00564_20130528174057.png
Glycerophospholipid metabolism	15	O-acyltransferase	ec:2.3.1.51	1	unigene_29837	map00564	map00564_20130528174057.png
Glycerophospholipid metabolism	15	A2	ec:3.1.1.4	2	unigene_20568, unigene_5348	map00564	map00564_20130528174057.png
Glycerophospholipid metabolism	15	phosphodiesterase	ec:3.1.4.46	5	unigene_13864, unigene_19344, unigene_20022, unigene_26860, unigene_27242	map00564	map00564_20130528174057.png
Glycerophospholipid metabolism	15	kinase	ec:2.7.1.82	1	unigene_18972	map00564	map00564_20130528174057.png
Synthesis and degradation of ketone bodies	3	C-acetyltransferase	ec:2.3.1.9	1	unigene_14599	map00072	map00072_20130528174100.png
Synthesis and degradation of ketone bodies	3	lyase	ec:4.1.3.4	1	unigene_8055	map00072	map00072_20130528174100.png
Synthesis and degradation of ketone bodies	3	dehydrogenase	ec:1.1.1.30	1	unigene_4213	map00072	map00072_20130528174100.png
Glycosylphosphatidylinositol(GPI)-anchor biosynthesis	4	deacetylase	ec:3.5.1.89	1	unigene_18144	map00563	map00563_20130528174102.png
Glycosylphosphatidylinositol(GPI)-anchor biosynthesis	4	N-acetylglucosaminyltransferase	ec:2.4.1.198	3	unigene_2563, unigene_26052, unigene_28422	map00563	map00563_20130528174102.png
Inositol phosphate metabolism	14	3-phosphatase	ec:3.1.3.67	4	unigene_10745, unigene_18275, unigene_18585, unigene_20212	map00562	map00562_20130528174106.png
Inositol phosphate metabolism	14	inositol-1,3-bisphosphate 3-phosphatase	ec:3.1.3.64	1	unigene_10745	map00562	map00562_20130528174106.png
Inositol phosphate metabolism	14	oxygenase	ec:1.13.99.1	1	unigene_822	map00562	map00562_20130528174106.png
Inositol phosphate metabolism	14	synthase	ec:5.5.1.4	1	unigene_22550	map00562	map00562_20130528174106.png
Inositol phosphate metabolism	14	phospholipase C	ec:3.1.4.11	1	unigene_12037	map00562	map00562_20130528174106.png
Inositol phosphate metabolism	14	3-kinase	ec:2.7.1.153	1	unigene_1304	map00562	map00562_20130528174106.png
Inositol phosphate metabolism	14	isomerase	ec:5.3.1.1	2	unigene_18551, unigene_22249	map00562	map00562_20130528174106.png
Inositol phosphate metabolism	14	5-kinase	ec:2.7.1.68	2	unigene_21472, unigene_29827	map00562	map00562_20130528174106.png
Inositol phosphate metabolism	14	3-kinase	ec:2.7.1.137	2	unigene_1304, unigene_18572	map00562	map00562_20130528174106.png
Inositol phosphate metabolism	14	3-kinase	ec:2.7.1.127	1	unigene_17163	map00562	map00562_20130528174106.png
Fatty acid metabolism	22	dehydrogenase	ec:1.1.1.1	4	unigene_18989, unigene_26240, unigene_4470, unigene_838	map00071	map00071_20130528174110.png
Fatty acid metabolism	22	hydratase	ec:4.2.1.74	1	unigene_10886	map00071	map00071_20130528174110.png
Fatty acid metabolism	22	monooxygenase	ec:1.14.14.1	4	unigene_19326, unigene_20601, unigene_336, unigene_900	map00071	map00071_20130528174110.png
Fatty acid metabolism	22	oxidase	ec:1.3.3.6	1	unigene_3607	map00071	map00071_20130528174110.png
Fatty acid metabolism	22	C-acetyltransferase	ec:2.3.1.9	1	unigene_14599	map00071	map00071_20130528174110.png
Fatty acid metabolism	22	hydratase	ec:4.2.1.17	2	unigene_10886, unigene_2247	map00071	map00071_20130528174110.png
Fatty acid metabolism	22	ligase	ec:6.2.1.3	4	unigene_13436, unigene_16408, unigene_18986, unigene_3386	map00071	map00071_20130528174110.png
Fatty acid metabolism	22	O-palmitoyltransferase	ec:2.3.1.21	1	unigene_29270	map00071	map00071_20130528174110.png
Fatty acid metabolism	22	dehydrogenase	ec:1.1.1.35	4	unigene_2247, unigene_22888, unigene_24555, unigene_4256	map00071	map00071_20130528174110.png
Fatty acid metabolism	22	dehydrogenase (NAD+)	ec:1.2.1.3	2	unigene_21795, unigene_4070	map00071	map00071_20130528174110.png
Glycerolipid metabolism	10	3-kinase	ec:2.7.1.31	1	unigene_1976	map00561	map00561_20130528174113.png
Glycerolipid metabolism	10	kinase (ATP dependent)	ec:2.7.1.107	1	unigene_5823	map00561	map00561_20130528174113.png
Glycerolipid metabolism	10	lipase	ec:3.1.1.34	2	unigene_3176, unigene_3852	map00561	map00561_20130528174113.png
Glycerolipid metabolism	10	O-acyltransferase	ec:2.3.1.51	1	unigene_29837	map00561	map00561_20130528174113.png
Glycerolipid metabolism	10	lipase	ec:3.1.1.3	1	unigene_24966	map00561	map00561_20130528174113.png
Glycerolipid metabolism	10	O-acyltransferase	ec:2.3.1.22	1	unigene_19956	map00561	map00561_20130528174113.png
Glycerolipid metabolism	10	kinase	ec:2.7.1.94	1	unigene_5823	map00561	map00561_20130528174113.png
Glycerolipid metabolism	10	reductase	ec:1.1.1.21	1	unigene_24829	map00561	map00561_20130528174113.png
Glycerolipid metabolism	10	dehydrogenase (NAD+)	ec:1.2.1.3	2	unigene_21795, unigene_4070	map00561	map00561_20130528174113.png
Novobiocin biosynthesis	3	transaminase	ec:2.6.1.5	1	unigene_2326	map00401	map00401_20130528174116.png
Novobiocin biosynthesis	3	transaminase	ec:2.6.1.1	2	unigene_17225, unigene_21864	map00401	map00401_20130528174116.png
Phenylalanine, tyrosine and tryptophan biosynthesis	4	transaminase	ec:2.6.1.5	1	unigene_2326	map00400	map00400_20130528174119.png
Phenylalanine, tyrosine and tryptophan biosynthesis	4	transaminase	ec:2.6.1.1	2	unigene_17225, unigene_21864	map00400	map00400_20130528174119.png
Phenylalanine, tyrosine and tryptophan biosynthesis	4	4-monooxygenase	ec:1.14.16.1	1	unigene_26037	map00400	map00400_20130528174119.png
Cyanoamino acid metabolism	1	glutamyl transpeptidase	ec:2.3.2.2	1	unigene_4702	map00460	map00460_20130528174123.png
Isoquinoline alkaloid biosynthesis	3	transaminase	ec:2.6.1.5	1	unigene_2326	map00950	map00950_20130528174130.png
Isoquinoline alkaloid biosynthesis	3	transaminase	ec:2.6.1.1	2	unigene_17225, unigene_21864	map00950	map00950_20130528174130.png
Bisphenol degradation	2	A-esterase	ec:3.1.1.2	2	unigene_2704, unigene_4279	map00363	map00363_20130528174132.png
Benzoate degradation	3	C-acetyltransferase	ec:2.3.1.9	1	unigene_14599	map00362	map00362_20130528174135.png
Benzoate degradation	3	hydratase	ec:4.2.1.17	2	unigene_10886, unigene_2247	map00362	map00362_20130528174135.png
Phenylalanine metabolism	15	transaminase	ec:2.6.1.5	1	unigene_2326	map00360	map00360_20130528174139.png
Phenylalanine metabolism	15	transaminase	ec:2.6.1.1	2	unigene_17225, unigene_21864	map00360	map00360_20130528174139.png
Phenylalanine metabolism	15	dioxygenase	ec:1.13.11.27	2	unigene_1056, unigene_11184	map00360	map00360_20130528174139.png
Phenylalanine metabolism	15	hydratase	ec:4.2.1.17	2	unigene_10886, unigene_2247	map00360	map00360_20130528174139.png
Phenylalanine metabolism	15	lactoperoxidase	ec:1.11.1.7	5	unigene_1605, unigene_29123, unigene_3475, unigene_755, unigene_8061	map00360	map00360_20130528174139.png
Phenylalanine metabolism	15	N-acyltransferase	ec:2.3.1.13	1	unigene_8654	map00360	map00360_20130528174139.png
Phenylalanine metabolism	15	4-monooxygenase	ec:1.14.16.1	1	unigene_26037	map00360	map00360_20130528174139.png
Phenylalanine metabolism	15	dehydrogenase [NAD(P)+]	ec:1.2.1.5	1	unigene_729	map00360	map00360_20130528174139.png
T cell receptor signaling pathway	27	phosphatase	ec:3.1.3.16	14	unigene_12266, unigene_13510, unigene_14118, unigene_15576, unigene_19909, unigene_20727, unigene_2092, unigene_21675, unigene_24354, unigene_24695, unigene_26025, unigene_3335, unigene_3892, unigene_6722	map04660	map04660_20130528174142.png
T cell receptor signaling pathway	27	protein-tyrosine kinase	ec:2.7.10.2	13	unigene_103, unigene_10730, unigene_11193, unigene_13843, unigene_14721, unigene_18010, unigene_19534, unigene_19593, unigene_1984, unigene_24866, unigene_25604, unigene_27411, unigene_6354	map04660	map04660_20130528174142.png
Glycine, serine and threonine metabolism	23	phosphatase	ec:3.1.3.3	2	unigene_7800, unigene_7907	map00260	map00260_20130528174147.png
Glycine, serine and threonine metabolism	23	3-kinase	ec:2.7.1.31	1	unigene_1976	map00260	map00260_20130528174147.png
Glycine, serine and threonine metabolism	23	dehydrogenase	ec:1.1.1.1	4	unigene_18989, unigene_26240, unigene_4470, unigene_838	map00260	map00260_20130528174147.png
Glycine, serine and threonine metabolism	23	dehydrogenase (decarboxylating)	ec:1.4.4.2	1	unigene_8317	map00260	map00260_20130528174147.png
Glycine, serine and threonine metabolism	23	transaminase	ec:2.6.1.52	1	unigene_15583	map00260	map00260_20130528174147.png
Glycine, serine and threonine metabolism	23	S-aminomethyldihydrolipoylprotein:(6S)-tetrahydrofolate aminomethyltransferase (ammonia-forming)	ec:2.1.2.10	1	unigene_8697	map00260	map00260_20130528174147.png
Glycine, serine and threonine metabolism	23	oxidase	ec:1.4.3.3	2	unigene_2343, unigene_3979	map00260	map00260_20130528174147.png
Glycine, serine and threonine metabolism	23	dehydrogenase	ec:1.8.1.4	1	unigene_10024	map00260	map00260_20130528174147.png
Glycine, serine and threonine metabolism	23	dehydrogenase	ec:1.1.1.95	2	unigene_13498, unigene_5072	map00260	map00260_20130528174147.png
Glycine, serine and threonine metabolism	23	synthase	ec:2.3.1.37	2	unigene_14155, unigene_19659	map00260	map00260_20130528174147.png
Glycine, serine and threonine metabolism	23	C-acetyltransferase	ec:2.3.1.29	1	unigene_1370	map00260	map00260_20130528174147.png
Glycine, serine and threonine metabolism	23	N-methyltransferase	ec:2.1.1.2	1	unigene_7528	map00260	map00260_20130528174147.png
Glycine, serine and threonine metabolism	23	N-methyltransferase	ec:2.1.1.20	1	unigene_6788	map00260	map00260_20130528174147.png
Glycine, serine and threonine metabolism	23	gamma-lyase	ec:4.4.1.1	1	unigene_2405	map00260	map00260_20130528174147.png
Glycine, serine and threonine metabolism	23	dehydrogenase	ec:1.2.1.8	2	unigene_21795, unigene_4070	map00260	map00260_20130528174147.png
Vitamin B6 metabolism	3	kinase	ec:2.7.1.35	2	unigene_23039, unigene_3415	map00750	map00750_20130528174150.png
Vitamin B6 metabolism	3	transaminase	ec:2.6.1.52	1	unigene_15583	map00750	map00750_20130528174150.png
Phosphatidylinositol signaling system	14	kinase (ATP dependent)	ec:2.7.1.107	1	unigene_5823	map04070	map04070_20130528174153.png
Phosphatidylinositol signaling system	14	kinase C	ec:2.7.11.13	3	unigene_11284, unigene_12480, unigene_18419	map04070	map04070_20130528174153.png
Phosphatidylinositol signaling system	14	3-phosphatase	ec:3.1.3.67	4	unigene_10745, unigene_18275, unigene_18585, unigene_20212	map04070	map04070_20130528174153.png
Phosphatidylinositol signaling system	14	inositol-1,3-bisphosphate 3-phosphatase	ec:3.1.3.64	1	unigene_10745	map04070	map04070_20130528174153.png
Phosphatidylinositol signaling system	14	phospholipase C	ec:3.1.4.11	1	unigene_12037	map04070	map04070_20130528174153.png
Phosphatidylinositol signaling system	14	3-kinase	ec:2.7.1.153	1	unigene_1304	map04070	map04070_20130528174153.png
Phosphatidylinositol signaling system	14	5-kinase	ec:2.7.1.68	2	unigene_21472, unigene_29827	map04070	map04070_20130528174153.png
Phosphatidylinositol signaling system	14	3-kinase	ec:2.7.1.137	2	unigene_1304, unigene_18572	map04070	map04070_20130528174153.png
Phosphatidylinositol signaling system	14	3-kinase	ec:2.7.1.127	1	unigene_17163	map04070	map04070_20130528174153.png
Steroid biosynthesis	7	oxidase	ec:1.14.21.6	2	unigene_29476, unigene_29612	map00100	map00100_20130528174156.png
Steroid biosynthesis	7	reductase	ec:1.3.1.70	1	unigene_1348	map00100	map00100_20130528174156.png
Steroid biosynthesis	7	Delta-isomerase	ec:5.3.3.5	2	unigene_14699, unigene_4897	map00100	map00100_20130528174156.png
Steroid biosynthesis	7	monooxygenase	ec:1.14.13.72	1	unigene_4717	map00100	map00100_20130528174156.png
Steroid biosynthesis	7	14alpha-demethylase	ec:1.14.13.70	1	unigene_21527	map00100	map00100_20130528174156.png
Butanoate metabolism	20	dehydrogenase (acetyl-transferring)	ec:1.2.4.1	4	unigene_1494, unigene_25417, unigene_5270, unigene_7103	map00650	map00650_20130528174201.png
Butanoate metabolism	20	dehydrogenase	ec:1.3.99.1	2	unigene_16879, unigene_16889	map00650	map00650_20130528174201.png
Butanoate metabolism	20	transaminase	ec:2.6.1.19	2	unigene_25859, unigene_29237	map00650	map00650_20130528174201.png
Butanoate metabolism	20	C-acetyltransferase	ec:2.3.1.9	1	unigene_14599	map00650	map00650_20130528174201.png
Butanoate metabolism	20	hydratase	ec:4.2.1.17	2	unigene_10886, unigene_2247	map00650	map00650_20130528174201.png
Butanoate metabolism	20	synthase	ec:2.2.1.6	1	unigene_20814	map00650	map00650_20130528174201.png
Butanoate metabolism	20	lyase	ec:4.1.3.4	1	unigene_8055	map00650	map00650_20130528174201.png
Butanoate metabolism	20	decarboxylase	ec:4.1.1.15	2	unigene_26084, unigene_29511	map00650	map00650_20130528174201.png
Butanoate metabolism	20	dehydrogenase (NAD+)	ec:1.2.1.24	1	unigene_6695	map00650	map00650_20130528174201.png
Butanoate metabolism	20	reductase	ec:1.1.1.36	1	unigene_24555	map00650	map00650_20130528174201.png
Butanoate metabolism	20	dehydrogenase	ec:1.1.1.35	4	unigene_2247, unigene_22888, unigene_24555, unigene_4256	map00650	map00650_20130528174201.png
Butanoate metabolism	20	dehydrogenase	ec:1.1.1.30	1	unigene_4213	map00650	map00650_20130528174201.png
Fatty acid elongation	9	hydratase	ec:4.2.1.74	1	unigene_10886	map00062	map00062_20130528174203.png
Fatty acid elongation	9	hydrolase	ec:3.1.2.22	4	unigene_13755, unigene_13756, unigene_17215, unigene_7099	map00062	map00062_20130528174203.png
Fatty acid elongation	9	hydratase	ec:4.2.1.17	2	unigene_10886, unigene_2247	map00062	map00062_20130528174203.png
Fatty acid elongation	9	dehydrogenase	ec:1.1.1.35	4	unigene_2247, unigene_22888, unigene_24555, unigene_4256	map00062	map00062_20130528174203.png
Fatty acid biosynthesis	1	reductase	ec:1.1.1.100	1	unigene_20538	map00061	map00061_20130528174207.png
Fatty acid biosynthesis	1	hydrolase	ec:3.1.2.14	1	unigene_20538	map00061	map00061_20130528174207.png
Fatty acid biosynthesis	1	synthase I	ec:2.3.1.41	1	unigene_20538	map00061	map00061_20130528174207.png
Fatty acid biosynthesis	1	S-malonyltransferase	ec:2.3.1.39	1	unigene_20538	map00061	map00061_20130528174207.png
Peptidoglycan biosynthesis	2	MraY transferase	ec:2.7.8.13	2	unigene_16212, unigene_8010	map00550	map00550_20130528174210.png
Selenocompound metabolism	5	ligase	ec:6.1.1.10	3	unigene_12575, unigene_19535, unigene_26862	map00450	map00450_20130528174213.png
Selenocompound metabolism	5	reductase	ec:1.8.1.9	1	unigene_17659	map00450	map00450_20130528174213.png
Selenocompound metabolism	5	beta-lyase	ec:4.4.1.8	1	unigene_2405	map00450	map00450_20130528174213.png
Selenocompound metabolism	5	gamma-lyase	ec:4.4.1.1	1	unigene_2405	map00450	map00450_20130528174213.png
Phenylpropanoid biosynthesis	5	lactoperoxidase	ec:1.11.1.7	5	unigene_1605, unigene_29123, unigene_3475, unigene_755, unigene_8061	map00940	map00940_20130528174215.png
Tyrosine metabolism	11	dehydrogenase	ec:1.1.1.1	4	unigene_18989, unigene_26240, unigene_4470, unigene_838	map00350	map00350_20130528174219.png
Tyrosine metabolism	11	transaminase	ec:2.6.1.5	1	unigene_2326	map00350	map00350_20130528174219.png
Tyrosine metabolism	11	transaminase	ec:2.6.1.1	2	unigene_17225, unigene_21864	map00350	map00350_20130528174219.png
Tyrosine metabolism	11	dioxygenase	ec:1.13.11.27	2	unigene_1056, unigene_11184	map00350	map00350_20130528174219.png
Tyrosine metabolism	11	O-methyltransferase	ec:2.1.1.6	1	unigene_23983	map00350	map00350_20130528174219.png
Tyrosine metabolism	11	dehydrogenase [NAD(P)+]	ec:1.2.1.5	1	unigene_729	map00350	map00350_20130528174219.png
Alanine, aspartate and glutamate metabolism	18	transaminase	ec:2.6.1.19	2	unigene_25859, unigene_29237	map00250	map00250_20130528174224.png
Alanine, aspartate and glutamate metabolism	18	transaminase (isomerizing)	ec:2.6.1.16	1	unigene_4610	map00250	map00250_20130528174224.png
Alanine, aspartate and glutamate metabolism	18	transaminase	ec:2.6.1.2	2	unigene_2039, unigene_22540	map00250	map00250_20130528174224.png
Alanine, aspartate and glutamate metabolism	18	transaminase	ec:2.6.1.1	2	unigene_17225, unigene_21864	map00250	map00250_20130528174224.png
Alanine, aspartate and glutamate metabolism	18	dehydrogenase	ec:1.5.1.12	1	unigene_20154	map00250	map00250_20130528174224.png
Alanine, aspartate and glutamate metabolism	18	ligase	ec:6.3.1.2	1	unigene_1606	map00250	map00250_20130528174224.png
Alanine, aspartate and glutamate metabolism	18	decarboxylase	ec:4.1.1.15	2	unigene_26084, unigene_29511	map00250	map00250_20130528174224.png
Alanine, aspartate and glutamate metabolism	18	dehydrogenase (NAD+)	ec:1.2.1.24	1	unigene_6695	map00250	map00250_20130528174224.png
Alanine, aspartate and glutamate metabolism	18	synthase	ec:6.3.4.5	1	unigene_4952	map00250	map00250_20130528174224.png
Alanine, aspartate and glutamate metabolism	18	synthase	ec:6.3.4.4	2	unigene_25176, unigene_456	map00250	map00250_20130528174224.png
Alanine, aspartate and glutamate metabolism	18	lyase	ec:4.3.2.2	1	unigene_24655	map00250	map00250_20130528174224.png
Alanine, aspartate and glutamate metabolism	18	lyase	ec:4.3.2.1	1	unigene_12629	map00250	map00250_20130528174224.png
Alanine, aspartate and glutamate metabolism	18	dehydrogenase [NAD(P)+]	ec:1.4.1.3	1	unigene_4316	map00250	map00250_20130528174224.png
Alanine, aspartate and glutamate metabolism	18	dehydrogenase	ec:1.4.1.2	1	unigene_4316	map00250	map00250_20130528174224.png
Riboflavin metabolism	6	phosphatase	ec:3.1.3.2	5	unigene_13914, unigene_25351, unigene_3892, unigene_5033, unigene_7254	map00740	map00740_20130528174227.png
Riboflavin metabolism	6	kinase	ec:2.7.1.26	1	unigene_16278	map00740	map00740_20130528174227.png
Propanoate metabolism	15	transaminase	ec:2.6.1.19	2	unigene_25859, unigene_29237	map00640	map00640_20130528174239.png
Propanoate metabolism	15	carboxylase	ec:6.4.1.3	1	unigene_17665	map00640	map00640_20130528174239.png
Propanoate metabolism	15	C-acetyltransferase	ec:2.3.1.9	1	unigene_14599	map00640	map00640_20130528174239.png
Propanoate metabolism	15	hydratase	ec:4.2.1.17	2	unigene_10886, unigene_2247	map00640	map00640_20130528174239.png
Propanoate metabolism	15	ligase (ADP-forming)	ec:6.2.1.5	3	unigene_12695, unigene_5392, unigene_6686	map00640	map00640_20130528174239.png
Propanoate metabolism	15	ligase (GDP-forming)	ec:6.2.1.4	1	unigene_6695	map00640	map00640_20130528174239.png
Propanoate metabolism	15	dehydrogenase (acylating)	ec:1.2.1.27	2	unigene_26724, unigene_6306	map00640	map00640_20130528174239.png
Propanoate metabolism	15	dehydrogenase	ec:1.1.1.27	1	unigene_22212	map00640	map00640_20130528174239.png
Propanoate metabolism	15	dehydrogenase (NAD+)	ec:1.2.1.3	2	unigene_21795, unigene_4070	map00640	map00640_20130528174239.png
Ascorbate and aldarate metabolism	5	oxygenase	ec:1.13.99.1	1	unigene_822	map00053	map00053_20130528174242.png
Ascorbate and aldarate metabolism	5	1-naphthol glucuronyltransferase	ec:2.4.1.17	1	unigene_1504	map00053	map00053_20130528174242.png
Ascorbate and aldarate metabolism	5	reductase	ec:1.1.1.19	1	unigene_24829	map00053	map00053_20130528174242.png
Ascorbate and aldarate metabolism	5	dehydrogenase (NAD+)	ec:1.2.1.3	2	unigene_21795, unigene_4070	map00053	map00053_20130528174242.png
Galactose metabolism	11	glucose 6-phosphate phosphatase	ec:3.1.3.9	2	unigene_13241, unigene_26010	map00052	map00052_20130528174245.png
Galactose metabolism	11	phosphohexokinase	ec:2.7.1.11	3	unigene_29295, unigene_3266, unigene_4747	map00052	map00052_20130528174245.png
Galactose metabolism	11	lactase (ambiguous)	ec:3.2.1.23	2	unigene_26379, unigene_9591	map00052	map00052_20130528174245.png
Galactose metabolism	11	galactokinase (phosphorylating)	ec:2.7.1.6	1	unigene_29506	map00052	map00052_20130528174245.png
Galactose metabolism	11	(alpha-D-glucose-1,6-bisphosphate-dependent)	ec:5.4.2.2	2	unigene_10132, unigene_3890	map00052	map00052_20130528174245.png
Galactose metabolism	11	reductase	ec:1.1.1.21	1	unigene_24829	map00052	map00052_20130528174245.png
Fructose and mannose metabolism	17	phosphofructokinase 2	ec:2.7.1.105	2	unigene_11222, unigene_29553	map00051	map00051_20130528174249.png
Fructose and mannose metabolism	17	phosphohexokinase	ec:2.7.1.11	3	unigene_29295, unigene_3266, unigene_4747	map00051	map00051_20130528174249.png
Fructose and mannose metabolism	17	2-phosphatase	ec:3.1.3.46	2	unigene_11222, unigene_29553	map00051	map00051_20130528174249.png
Fructose and mannose metabolism	17	mannose phosphomutase	ec:5.4.2.8	1	unigene_14976	map00051	map00051_20130528174249.png
Fructose and mannose metabolism	17	diphosphatase	ec:3.6.1.21	1	unigene_3482	map00051	map00051_20130528174249.png
Fructose and mannose metabolism	17	aldolase	ec:4.1.2.13	6	unigene_19297, unigene_24650, unigene_3280, unigene_3694, unigene_7169, unigene_9589	map00051	map00051_20130528174249.png
Fructose and mannose metabolism	17	reductase	ec:1.1.1.21	1	unigene_24829	map00051	map00051_20130528174249.png
Fructose and mannose metabolism	17	isomerase	ec:5.3.1.1	2	unigene_18551, unigene_22249	map00051	map00051_20130528174249.png
Fructose and mannose metabolism	17	2-dehydrogenase	ec:1.1.1.14	1	unigene_3056	map00051	map00051_20130528174249.png
Biosynthesis of ansamycins	1	glycolaldehydetransferase	ec:2.2.1.1	1	unigene_19958	map01051	map01051_20130528174251.png
Phosphonate and phosphinate metabolism	2	cholinephosphotransferase	ec:2.7.8.2	1	unigene_2491	map00440	map00440_20130528174254.png
Phosphonate and phosphinate metabolism	2	EPT	ec:2.7.8.1	1	unigene_9718	map00440	map00440_20130528174254.png
Caprolactam degradation	5	hydratase	ec:4.2.1.17	2	unigene_10886, unigene_2247	map00930	map00930_20130528174257.png
Caprolactam degradation	5	dehydrogenase	ec:1.1.1.35	4	unigene_2247, unigene_22888, unigene_24555, unigene_4256	map00930	map00930_20130528174257.png
PI3K-Akt signaling pathway	1	3-kinase	ec:2.7.1.153	1	unigene_1304	map04151	map04151_20130528174259.png
Histidine metabolism	6	N-methyltransferase	ec:2.1.1.8	1	unigene_6692	map00340	map00340_20130528174302.png
Histidine metabolism	6	decarboxylase	ec:4.1.1.22	1	unigene_25850	map00340	map00340_20130528174302.png
Histidine metabolism	6	dehydrogenase [NAD(P)+]	ec:1.2.1.5	1	unigene_729	map00340	map00340_20130528174302.png
Histidine metabolism	6	dehydrogenase (NAD+)	ec:1.2.1.3	2	unigene_21795, unigene_4070	map00340	map00340_20130528174302.png
Histidine metabolism	6	ammonia-lyase	ec:4.3.1.3	1	unigene_1601	map00340	map00340_20130528174302.png
Retinol metabolism	12	dehydrogenase	ec:1.1.1.1	4	unigene_18989, unigene_26240, unigene_4470, unigene_838	map00830	map00830_20130528174305.png
Retinol metabolism	12	15,15'-monooxygenase	ec:1.14.99.36	1	unigene_11483	map00830	map00830_20130528174305.png
Retinol metabolism	12	dehydrogenase (NAD+)	ec:1.1.1.105	1	unigene_26616	map00830	map00830_20130528174305.png
Retinol metabolism	12	monooxygenase	ec:1.14.14.1	4	unigene_19326, unigene_20601, unigene_336, unigene_900	map00830	map00830_20130528174305.png
Retinol metabolism	12	1-naphthol glucuronyltransferase	ec:2.4.1.17	1	unigene_1504	map00830	map00830_20130528174305.png
Retinol metabolism	12	13,14-reductase	ec:1.3.99.23	1	unigene_4460	map00830	map00830_20130528174305.png
mTOR signaling pathway	11	protein kinase	ec:2.7.11.24	10	unigene_12863, unigene_15985, unigene_15986, unigene_16586, unigene_1842, unigene_23696, unigene_25061, unigene_27546, unigene_3165, unigene_8565	map04150	map04150_20130528174307.png
mTOR signaling pathway	11	3-kinase	ec:2.7.1.153	1	unigene_1304	map04150	map04150_20130528174307.png
Pyrimidine metabolism	31	uridine 5'-nucleotidase	ec:3.1.3.5	1	unigene_10334	map00240	map00240_20130528174312.png
Pyrimidine metabolism	31	kinase	ec:2.7.1.21	1	unigene_29078	map00240	map00240_20130528174312.png
Pyrimidine metabolism	31	phosphorylase	ec:2.4.2.3	1	unigene_14918	map00240	map00240_20130528174312.png
Pyrimidine metabolism	31	diphosphate phosphatase	ec:3.6.1.6	1	unigene_3482	map00240	map00240_20130528174312.png
Pyrimidine metabolism	31	reductase	ec:1.17.4.1	2	unigene_17091, unigene_29172	map00240	map00240_20130528174312.png
Pyrimidine metabolism	31	kinase	ec:2.7.4.9	1	unigene_16559	map00240	map00240_20130528174312.png
Pyrimidine metabolism	31	kinase	ec:2.7.4.6	3	unigene_10342, unigene_24788, unigene_3143	map00240	map00240_20130528174312.png
Pyrimidine metabolism	31	reductase	ec:1.8.1.9	1	unigene_17659	map00240	map00240_20130528174312.png
Pyrimidine metabolism	31	diphosphatase	ec:3.6.1.23	1	unigene_8217	map00240	map00240_20130528174312.png
Pyrimidine metabolism	31	kinase	ec:2.7.4.10	1	unigene_1461	map00240	map00240_20130528174312.png
Pyrimidine metabolism	31	diphosphatase	ec:3.6.1.19	1	unigene_10261	map00240	map00240_20130528174312.png
Pyrimidine metabolism	31	DNA polymerase	ec:2.7.7.7	2	unigene_13684, unigene_13685	map00240	map00240_20130528174312.png
Pyrimidine metabolism	31	RNA polymerase	ec:2.7.7.6	11	unigene_10700, unigene_12188, unigene_14708, unigene_16711, unigene_18690, unigene_19987, unigene_20224, unigene_2820, unigene_3166, unigene_582, unigene_7567	map00240	map00240_20130528174312.png
Pyrimidine metabolism	31	synthase	ec:2.1.1.45	2	unigene_16787, unigene_18327	map00240	map00240_20130528174312.png
Pyrimidine metabolism	31	kinase	ec:2.7.1.48	2	unigene_25410, unigene_29380	map00240	map00240_20130528174312.png
Thiamine metabolism	18	desulfurase	ec:2.8.1.7	1	unigene_16926	map00730	map00730_20130528174315.png
Thiamine metabolism	18	phosphatase	ec:3.6.1.15	17	unigene_12811, unigene_14198, unigene_14548, unigene_16291, unigene_18089, unigene_18331, unigene_20517, unigene_21013, unigene_21313, unigene_22077, unigene_26015, unigene_27164, unigene_2890, unigene_29031, unigene_6668, unigene_7746, unigene_8633	map00730	map00730_20130528174315.png
Folate biosynthesis	3	hydrolase	ec:3.4.19.9	2	unigene_11499, unigene_2802	map00790	map00790_20130528174318.png
Folate biosynthesis	3	synthase	ec:4.2.3.12	1	unigene_1004	map00790	map00790_20130528174318.png
Steroid hormone biosynthesis	15	sulfotransferase	ec:2.8.2.15	1	unigene_29798	map00140	map00140_20130528174322.png
Steroid hormone biosynthesis	15	sulfatase	ec:3.1.6.1	1	unigene_11648	map00140	map00140_20130528174322.png
Steroid hormone biosynthesis	15	monooxygenase	ec:1.14.14.1	4	unigene_19326, unigene_20601, unigene_336, unigene_900	map00140	map00140_20130528174322.png
Steroid hormone biosynthesis	15	1-naphthol glucuronyltransferase	ec:2.4.1.17	1	unigene_1504	map00140	map00140_20130528174322.png
Steroid hormone biosynthesis	15	O-methyltransferase	ec:2.1.1.6	1	unigene_23983	map00140	map00140_20130528174322.png
Steroid hormone biosynthesis	15	17-dehydrogenase	ec:1.1.1.62	5	unigene_12732, unigene_19380, unigene_24555, unigene_3528, unigene_6958	map00140	map00140_20130528174322.png
Steroid hormone biosynthesis	15	dehydrogenase (NAD+)	ec:1.1.1.239	1	unigene_24555	map00140	map00140_20130528174322.png
Steroid hormone biosynthesis	15	sulfotransferase	ec:2.8.2.4	1	unigene_1010	map00140	map00140_20130528174322.png
Steroid hormone biosynthesis	15	dehydrogenase	ec:1.1.1.145	1	unigene_19251	map00140	map00140_20130528174322.png
Glyoxylate and dicarboxylate metabolism	12	3-kinase	ec:2.7.1.31	1	unigene_1976	map00630	map00630_20130528174327.png
Glyoxylate and dicarboxylate metabolism	12	kynurenine formamidase	ec:3.5.1.9	1	unigene_6408	map00630	map00630_20130528174327.png
Glyoxylate and dicarboxylate metabolism	12	carboxylase	ec:6.4.1.3	1	unigene_17665	map00630	map00630_20130528174327.png
Glyoxylate and dicarboxylate metabolism	12	ligase	ec:6.3.1.2	1	unigene_1606	map00630	map00630_20130528174327.png
Glyoxylate and dicarboxylate metabolism	12	C-acetyltransferase	ec:2.3.1.9	1	unigene_14599	map00630	map00630_20130528174327.png
Glyoxylate and dicarboxylate metabolism	12	equilase	ec:1.11.1.6	1	unigene_4969	map00630	map00630_20130528174327.png
Glyoxylate and dicarboxylate metabolism	12	carboxylase	ec:4.1.1.39	1	unigene_25945	map00630	map00630_20130528174327.png
Glyoxylate and dicarboxylate metabolism	12	phosphatase	ec:3.1.3.18	1	unigene_29911	map00630	map00630_20130528174327.png
Glyoxylate and dicarboxylate metabolism	12	dehydrogenase	ec:1.1.1.37	3	unigene_11990, unigene_17119, unigene_8851	map00630	map00630_20130528174327.png
Glyoxylate and dicarboxylate metabolism	12	reductase	ec:1.1.1.36	1	unigene_24555	map00630	map00630_20130528174327.png
Glycosaminoglycan biosynthesis - heparan sulfate / heparin	2	3-beta-galactosyltransferase	ec:2.4.1.134	2	unigene_24330, unigene_8931	map00534	map00534_20130528174329.png
Glycosaminoglycan biosynthesis - keratan sulfate	2	alpha-2,3-sialyltransferase	ec:2.4.99.6	1	unigene_8952	map00533	map00533_20130528174332.png
Glycosaminoglycan biosynthesis - keratan sulfate	2	6-alpha-L-fucosyltransferase	ec:2.4.1.68	1	unigene_11320	map00533	map00533_20130528174332.png
Glycosaminoglycan biosynthesis - chondroitin sulfate / dermatan sulfate	2	3-beta-galactosyltransferase	ec:2.4.1.134	2	unigene_24330, unigene_8931	map00532	map00532_20130528174334.png
Pentose and glucuronate interconversions	5	3-epimerase	ec:5.1.3.1	1	unigene_1530	map00040	map00040_20130528174337.png
Pentose and glucuronate interconversions	5	1-naphthol glucuronyltransferase	ec:2.4.1.17	1	unigene_1504	map00040	map00040_20130528174337.png
Pentose and glucuronate interconversions	5	reductase	ec:1.1.1.21	1	unigene_24829	map00040	map00040_20130528174337.png
Pentose and glucuronate interconversions	5	reductase	ec:1.1.1.19	1	unigene_24829	map00040	map00040_20130528174337.png
Pentose and glucuronate interconversions	5	dehydrogenase (NAD+)	ec:1.2.1.3	2	unigene_21795, unigene_4070	map00040	map00040_20130528174337.png
Glycosaminoglycan degradation	5	hexosaminidase	ec:3.2.1.52	2	unigene_4961, unigene_5192	map00531	map00531_20130528174344.png
Glycosaminoglycan degradation	5	chondroitinsulfatase	ec:3.1.6.14	1	unigene_7987	map00531	map00531_20130528174344.png
Glycosaminoglycan degradation	5	lactase (ambiguous)	ec:3.2.1.23	2	unigene_26379, unigene_9591	map00531	map00531_20130528174344.png
