# Supplementary material for: De novo assembly and characterization of tissue specific transcriptomes in the emerald notothen, Trematomus bernacchii
Source: BMC Genomics. 2013 Nov 20;14:805. doi: 10.1186/1471-2164-14-805 (PMC3840625; doi:10.1186/1471-2164-14-805)
Supplement: Additional file 8: Table S7 — Digital gene expression analyses data. [file 1471-2164-14-805-S8.xlsx]

## Sheet: All Expressed
Feature ID	Experiment - Range (original values)	Experiment - IQR (original values)	Experiment - Difference (original values)	Experiment - Fold Change (original values)	Annotations - GO biological process	Annotations - GO cellular component	Annotations - GO molecular function	Annotations - Database object name	BLAST Result	Control - AllC_Exp - Expression values	Control - AllC_Exp - Gene length	Control - AllC_Exp - Unique gene reads	Control - AllC_Exp - Total gene reads	Control - AllC_Exp - RPKM	Control - Means	hsp	Heat Shock - AllX_Exp - Gene length	Heat Shock - AllX_Exp - Unique gene reads	Heat Shock - AllX_Exp - Total gene reads	Heat Shock - AllX_Exp - RPKM	Heat Shock - Means
27401	4	4	4	1.79769e+308					10	0	386	0	0	0	0	4	386	4	4	40.9863	4
5	2	2	-2	-1.79769e+308					---NA---	2	309	2	2	29.8532	2	0	309	0	0	0	0
6	3	3	-3	-1.375					---NA---	11	711	11	11	71.3579	11	8	711	8	8	44.5027	8
7	3	3	-3	-2.5					---NA---	5	645	5	5	35.7544	5	2	645	2	2	12.2641	2
13	8	8	-8	-1.10811					---NA---	82	576	81	82	656.614	82	74	576	74	74	508.131	74
15	2	2	-2	-1.16667					---NA---	14	879	14	14	73.4612	14	12	879	12	12	53.9956	12
19	417	417	-417	-3.72549					---NA---	570	918	566	570	2863.85	570	153	918	153	153	659.197	153
20	1	1	-1	-1.79769e+308					---NA---	1	136	1	1	33.9141	1	0	136	0	0	0	0
25	1	1	-1	-1.79769e+308					---NA---	1	55	1	1	83.8602	1	0	55	0	0	0	0
27	4	4	-4	-1.79769e+308					---NA---	4	234	4	4	78.8429	4	0	234	0	0	0	0
35	16	16	-16	-4.2					---NA---	21	311	21	21	311.442	21	5	311	5	5	63.5881	5
39	0	0	0	-1					---NA---	1	540	1	1	8.54132	1	1	540	1	1	7.32441	1
40	5	5	-5	-1.79769e+308					---NA---	5	249	5	5	92.6167	5	0	249	0	0	0	0
43	2	2	-2	-2					---NA---	4	297	3	4	62.1187	4	2	297	1	2	26.6342	2
49	18	18	18	4.6					---NA---	5	711	3	5	32.4354	5	23	711	19	23	127.945	23
52	13	13	-13	-7.5					---NA---	15	225	14	15	307.487	15	2	225	2	2	35.1572	2
53	39	39	-39	-1.69643					---NA---	95	482	78	95	909.066	95	56	482	50	56	459.523	56
64	4	4	-4	-5					---NA---	5	292	5	5	78.9779	5	1	292	1	1	13.5451	1
65	25	25	25	5.16667					---NA---	6	305	3	6	90.734	6	31	305	4	31	402.002	31
66	2	2	-2	-1.79769e+308					---NA---	2	495	2	2	18.6356	2	0	495	0	0	0	0
68	3	3	-3	-4					---NA---	4	200	4	4	92.2462	4	1	200	0	1	19.7759	1
69	5	5	5	1.79769e+308					---NA---	0	331	0	0	0	0	5	331	5	5	59.7459	5
72	1	1	-1	-1.5					---NA---	3	190	2	3	72.826	3	2	190	0	2	41.6335	2
73	10	10	-10	-2					---NA---	20	252	19	20	366.057	20	10	252	8	10	156.952	10
74	8	8	-8	-2.14286					---NA---	15	269	9	15	257.192	15	7	269	5	7	102.923	7
79	17	17	-17	-1.79769e+308					---NA---	17	455	17	17	172.328	17	0	455	0	0	0	0
82	29	29	-29	-30					---NA---	30	223	22	30	620.49	30	1	223	0	1	17.7362	1
83	16	16	-16	-1.72727					---NA---	38	314	37	38	558.178	38	22	314	22	22	277.115	22
87	1	1	1	1.79769e+308					---NA---	0	93	0	0	0	0	1	93	1	1	42.5288	1
88	15	15	-15	-2.5					---NA---	25	1037	25	25	111.194	25	10	1037	10	10	38.1406	10
91	110	110	-110	-6.5					---NA---	130	1484	124	130	404.044	130	20	1484	19	20	53.3043	20
92	5	5	-5	-6					---NA---	6	229	6	6	120.847	6	1	229	1	1	17.2715	1
95	0	0	0	-1					---NA---	1	111	1	1	41.5524	1	1	111	1	1	35.6323	1
104	24	24	-24	-4					---NA---	32	301	32	32	490.345	32	8	301	8	8	105.121	8
105	8	8	-8	-5					---NA---	10	694	10	10	66.4598	10	2	694	2	2	11.3982	2
106	1	1	-1	-2					---NA---	2	374	2	2	24.6648	2	1	374	1	1	10.5753	1
109	20	20	-20	-3					---NA---	30	1110	30	30	124.657	30	10	1110	10	10	35.6323	10
110	10	10	-10	-1.76923					---NA---	23	441	23	23	240.551	23	13	441	13	13	116.593	13
111	15	15	-15	-1.9375					---NA---	31	349	29	31	409.69	31	16	349	16	16	181.326	16
112	1	1	1	1.79769e+308					---NA---	0	236	0	0	0	0	1	236	1	1	16.7592	1
113	12	12	-12	-3.4					---NA---	17	292	17	17	268.525	17	5	292	5	5	67.7257	5
117	12	12	-12	-5					---NA---	15	1192	15	15	58.0408	15	3	1192	3	3	9.95431	3
118	3	3	-3	-2					---NA---	6	291	6	6	95.0992	6	3	291	3	3	40.7751	3
137	5	5	-5	-1.79769e+308					---NA---	5	278	5	5	82.9553	5	0	278	0	0	0	0
139	6	6	6	2					---NA---	6	982	6	6	28.1811	6	12	982	12	12	48.3321	12
140	20	20	-20	-1.8					---NA---	45	260	29	45	798.285	45	25	260	20	25	380.306	25
141	2	2	2	1.02703					---NA---	74	769	66	74	443.838	74	76	769	69	76	390.889	76
142	8	8	-8	-1.79769e+308					---NA---	8	296	8	8	124.657	8	0	296	0	0	0	0
143	8	8	-8	-1.79769e+308					---NA---	8	483	8	8	76.3944	8	0	483	0	0	0	0
146	7	7	7	1.00987					---NA---	709	251	709	709	13028.4	709	716	251	716	716	11282.5	716
153	1	1	1	1.79769e+308					---NA---	0	124	0	0	0	0	1	124	1	1	31.8966	1
155	30	30	30	6					---NA---	6	301	6	6	91.9398	6	36	301	30	36	473.045	36
156	44	44	44	3.44444					---NA---	18	288	18	18	288.27	18	62	288	62	62	851.462	62
157	2	2	-2	-2					---NA---	4	210	2	4	87.8536	4	2	210	2	2	37.6684	2
163	3	3	-3	-1.79769e+308					---NA---	3	691	3	3	20.0245	3	0	691	0	0	0	0
165	181	181	-181	-5.2093					---NA---	224	362	217	224	2854.03	224	43	362	42	43	469.814	43
166	140	140	-140	-3.22222					---NA---	203	348	199	203	2690.52	203	63	348	60	63	716.024	63
167	17	17	-17	-9.5					---NA---	19	352	19	19	248.96	19	2	352	2	2	22.4726	2
172	5	5	-5	-3.5					---NA---	7	218	7	7	148.102	7	2	218	2	2	36.2861	2
173	1	1	-1	-1.79769e+308					---NA---	1	195	1	1	23.6529	1	0	195	0	0	0	0
174	323	323	-323	-5.19481					---NA---	400	431	400	400	4280.57	400	77	431	77	77	706.61	77
176	6	6	6	1.25					---NA---	24	434	24	24	255.059	24	30	434	30	30	273.4	30
182	1	1	1	1.25					---NA---	4	228	4	4	80.9178	4	5	228	5	5	86.7364	5
184	1823	1823	1823	9.76442					---NA---	208	344	188	208	2788.84	208	2031	344	1988	2031	23351.7	2031
185	601	601	-601	-2.66944					---NA---	961	434	948	961	10213	961	360	434	344	360	3280.79	360
188	26	26	-26	-7.5					---NA---	30	2592	29	30	53.3832	30	4	2592	4	4	6.10367	4
189	4	4	-4	-2					---NA---	8	507	6	8	72.7781	8	4	507	3	4	31.2046	4
190	9	9	-9	-2.8					---NA---	14	971	14	14	66.5009	14	5	971	5	5	20.3665	5
192	2	2	2	3					---NA---	1	408	1	1	11.3047	1	3	408	3	3	29.0822	3
193	1	1	1	1.33333					---NA---	3	491	3	3	28.1811	3	4	491	4	4	32.2214	4
199	7	7	-7	-1.79769e+308					---NA---	7	405	7	7	79.719	7	0	405	0	0	0	0
204	20	20	-20	-1.45455					---NA---	64	408	64	64	723.5	64	44	408	44	44	426.539	44
210	24	24	-24	-3					---NA---	36	1983	36	36	83.7334	36	12	1983	12	12	23.9345	12
211	3	3	-3	-1.79769e+308					---NA---	3	326	2	3	42.4446	3	0	326	0	0	0	0
218	0	0	0	-1					---NA---	15	337	15	15	205.296	15	15	337	15	15	176.047	15
219	0	0	0	-1					---NA---	6	419	6	6	66.0474	6	6	419	5	6	56.6374	6
220	2	2	2	1.10526					---NA---	19	576	19	19	152.142	19	21	576	20	21	144.199	21
221	7	7	-7	-2					---NA---	14	430	11	14	150.168	14	7	430	7	7	64.3866	7
222	4	4	-4	-1.30769					---NA---	17	530	17	17	147.942	17	13	530	13	13	97.0138	13
223	8	8	-8	-9					---NA---	9	296	9	9	140.239	9	1	296	1	1	13.3621	1
225	6	6	-6	-4					---NA---	8	373	6	8	98.9236	8	2	373	1	2	21.2074	2
228	0	0	0	-1					---NA---	1	443	1	1	10.4115	1	1	443	1	1	8.92817	1
229	56	56	-56	-1.22134					---NA---	309	265	307	309	5378.13	309	253	265	249	253	3776.08	253
230	30	30	-30	-1.90909					---NA---	63	219	61	63	1326.83	63	33	219	32	33	595.986	33
235	2	2	-2	-1.79769e+308					---NA---	2	205	2	2	44.9982	2	0	205	0	0	0	0
237	9	9	-9	-1.42857					---NA---	30	1525	30	30	90.734	30	21	1525	21	21	54.4648	21
243	9	9	-9	-10					---NA---	10	135	9	10	341.653	10	1	135	1	1	29.2976	1
245	6	6	-6	-1.75					---NA---	14	224	14	14	288.27	14	8	224	8	8	141.256	8
246	81	81	81	1.81818					---NA---	99	225	99	99	2029.42	99	180	225	179	180	3164.14	180
250	20	20	-20	-1.27397					---NA---	93	1026	93	93	418.075	93	73	1026	73	73	281.411	73
253	2	2	-2	-1.79769e+308					---NA---	2	340	2	2	27.1312	2	0	340	0	0	0	0
254	7	7	7	1.19444					---NA---	36	272	36	36	610.453	36	43	272	43	43	625.267	43
259	21	21	-21	-2					---NA---	42	1216	39	42	159.307	42	21	1216	21	21	68.3049	21
260	21	21	21	5.2					---NA---	5	1978	4	5	11.659	5	26	1978	25	26	51.9892	26
261	1	1	-1	-1.33333					---NA---	4	251	4	4	73.503	4	3	251	3	3	47.2731	3
262	0	0	0	-1					---NA---	12	668	12	12	82.8559	12	12	668	12	12	71.0511	12
266	9	9	-9	-1.47368					---NA---	28	817	28	28	158.072	28	19	817	19	19	91.9809	19
267	9	9	9	1.9					---NA---	10	1669	9	10	27.6352	10	19	1669	19	19	45.026	19
268	6	6	-6	-1.79769e+308					---NA---	6	581	4	6	47.6315	6	0	581	0	0	0	0
269	1	1	1	1.79769e+308					---NA---	0	279	0	0	0	0	1	279	0	1	14.1763	1
270	2	2	-2	-1.66667					---NA---	5	802	5	5	28.7551	5	3	802	3	3	14.7949	3
271	4	4	-4	-3					---NA---	6	584	6	6	47.3868	6	2	584	2	2	13.5451	2
274	5	5	-5	-1.79769e+308					---NA---	5	293	5	5	78.7084	5	0	293	0	0	0	0
285	420	420	420	3.03883					---NA---	206	372	206	206	2554.13	206	626	372	625	626	6655.76	626
286	15	15	-15	-1.21127					---NA---	86	861	86	86	460.696	86	71	861	71	71	326.153	71
287	0	0	0	-1					---NA---	9	518	8	9	80.1367	9	9	518	7	9	68.7193	9
288	18	18	-18	-2.38462					---NA---	31	378	31	31	378.258	31	13	378	13	13	136.025	13
289	4	4	-4	-1.44444					---NA---	13	981	13	13	61.1214	13	9	981	9	9	36.2861	9
296	15	15	-15	-6					---NA---	18	898	18	18	92.4517	18	3	898	3	3	13.2133	3
297	37	37	-37	-10.25					---NA---	41	287	40	41	658.902	41	4	287	4	4	55.1245	4
300	26	26	26	1.28889					---NA---	90	373	89	90	1112.89	90	116	373	116	116	1230.03	116
301	30	30	-30	-1.21739					---NA---	168	2547	165	168	304.228	168	138	2547	137	138	214.297	138
307	4	4	-4	-1.79769e+308					---NA---	4	186	4	4	99.1895	4	0	186	0	0	0	0
309	3	3	-3	-1.14286					---NA---	24	416	24	24	266.095	24	21	416	21	21	199.661	21
310	14	14	-14	-2.75					---NA---	22	1060	22	22	95.7272	22	8	1060	8	8	29.8504	8
311	12	12	-12	-13					---NA---	13	460	13	13	130.348	13	1	460	1	1	8.59822	1
315	13	13	13	1.59091					---NA---	22	474	21	22	214.074	22	35	474	31	35	292.049	35
316	38	38	-38	-5.75					---NA---	46	462	25	46	459.235	46	8	462	3	8	68.488	8
317	27	27	27	2.22727					---NA---	22	240	22	22	422.795	22	49	240	49	49	807.516	49
318	54	54	54	2.05882					---NA---	51	831	51	51	283.066	51	105	831	105	105	499.752	105
322	33	33	-33	-4					---NA---	44	1293	44	44	156.954	44	11	1293	11	11	33.6481	11
323	6	6	6	1.85714					---NA---	7	217	7	7	148.784	7	13	217	13	13	236.946	13
326	41	41	-41	-3.41176					---NA---	58	241	54	58	1110.02	58	17	241	16	17	278.996	17
329	9	9	-9	-4					---NA---	12	542	12	12	102.118	12	3	542	2	3	21.8921	3
333	23	23	-23	-1.5					---NA---	69	1310	68	69	242.939	69	46	1310	46	46	138.884	46
337	5	5	-5	-1.79769e+308					---NA---	5	350	5	5	65.8902	5	0	350	0	0	0	0
340	2	2	2	1.79769e+308					---NA---	0	542	0	0	0	0	2	542	2	2	14.5948	2
346	6	6	-6	-1.4					---NA---	21	551	21	21	175.787	21	15	551	15	15	107.673	15
354	1	1	1	1.79769e+308					---NA---	0	53	0	0	0	0	1	53	1	1	74.626	1
355	151	151	-151	-5.71875					---NA---	183	576	183	183	1465.37	183	32	576	31	32	219.732	32
357	50	50	50	2.51515					---NA---	33	755	33	33	201.598	33	83	755	83	83	434.808	83
360	1	1	1	2					---NA---	1	195	1	1	23.6529	1	2	195	2	2	40.5659	2
361	1	1	-1	-1.06667					---NA---	16	565	16	16	130.614	16	15	565	15	15	105.005	15
373	3	3	-3	-1.15789					---NA---	22	1491	22	22	68.0556	22	19	1491	19	19	50.4014	19
374	1	1	-1	-2					---NA---	2	401	2	2	23.0041	2	1	401	1	1	9.86329	1
376	16	16	-16	-1.94118					---NA---	33	350	33	33	434.875	33	17	350	17	17	192.109	17
379	15	15	-15	-1.79769e+308					---NA---	15	250	15	15	276.739	15	0	250	0	0	0	0
384	2	2	2	1.79769e+308					---NA---	0	212	0	0	0	0	2	212	2	2	37.313	2
385	164	164	164	2.33333					---NA---	123	391	123	123	1450.93	123	287	391	282	287	2903.16	287
386	136	136	136	4.2381					---NA---	42	308	37	42	628.952	42	178	308	142	178	2285.79	178
391	4	4	-4	-1.79769e+308					---NA---	4	381	4	4	48.4232	4	0	381	0	0	0	0
392	3	3	3	2					---NA---	3	464	2	3	29.821	3	6	464	5	6	51.1446	6
393	5	5	5	3.5					---NA---	2	454	2	2	20.3186	2	7	454	7	7	60.983	7
399	4	4	-4	-1.1					---NA---	44	965	44	44	210.302	44	40	965	40	40	163.945	40
400	16	16	-16	-5					---NA---	20	1221	20	20	75.5497	20	4	1221	4	4	12.9572	4
401	2	2	-2	-1.11111					---NA---	20	969	20	20	95.1974	20	18	969	18	18	73.4708	18
403	1	1	-1	-1.79769e+308					---NA---	1	22	1	1	209.651	1	0	22	0	0	0	0
405	2	2	2	1.22222					---NA---	9	380	9	9	109.239	9	11	380	11	11	114.492	11
416	0	0	0	-1					---NA---	1	32	1	1	144.135	1	1	32	1	1	123.599	1
417	13	13	-13	-2.85714					---NA---	20	1431	20	20	64.4628	20	7	1431	7	7	19.3475	7
419	17	17	-17	-4.4					---NA---	22	472	22	22	214.981	22	5	472	5	5	41.8981	5
420	4	4	-4	-5					---NA---	5	334	5	5	69.0466	5	1	334	1	1	11.8419	1
421	0	0	0	-1					---NA---	6	619	6	6	44.7074	6	6	619	6	6	38.3378	6
422	3	3	-3	-1.79769e+308					---NA---	3	441	3	3	31.3763	3	0	441	0	0	0	0
423	9	9	9	2.5					---NA---	6	639	6	6	43.3081	6	15	639	14	15	92.8446	15
425	13	13	13	1.61905					---NA---	21	336	12	21	288.27	21	34	336	13	34	400.227	34
426	9	9	9	1.69231					---NA---	13	482	7	13	124.398	13	22	482	10	22	180.527	22
432	4	4	-4	-1.79769e+308					---NA---	4	391	4	4	47.1848	4	0	391	0	0	0	0
433	14	14	-14	-8					---NA---	16	437	16	16	168.872	16	2	437	2	2	18.1015	2
435	6	6	-6	-3					---NA---	9	548	9	9	75.7497	9	3	548	3	3	21.6524	3
437	1	1	1	1.79769e+308					---NA---	0	237	0	0	0	0	1	237	1	1	16.6885	1
439	0	0	0	-1					---NA---	4	488	4	4	37.8058	4	4	488	4	4	32.4195	4
442	3	3	3	1.11111					---NA---	27	308	26	27	404.326	27	30	308	30	30	385.245	30
443	9	9	-9	-1.40909					---NA---	31	283	31	31	505.236	31	22	283	22	22	307.47	22
444	14	14	14	1.79769e+308					---NA---	0	648	0	0	0	0	14	648	14	14	85.4514	14
445	2	2	-2	-1.79769e+308					---NA---	2	115	2	2	80.2141	2	0	115	0	0	0	0
449	6	6	-6	-1.79769e+308					---NA---	6	852	5	6	32.4811	6	0	852	0	0	0	0
452	26	26	26	4.71429					---NA---	7	129	3	7	250.281	7	33	129	22	33	1011.79	33
461	3	3	-3	-4					---NA---	4	525	4	4	35.1414	4	1	525	1	1	7.53368	1
466	4	4	4	3					---NA---	2	310	2	2	29.7569	2	6	310	6	6	76.5519	6
469	8	8	-8	-2.14286					---NA---	15	840	15	15	82.3627	15	7	840	7	7	32.9598	7
477	4	4	-4	-3					---NA---	6	205	6	6	134.995	6	2	205	2	2	38.5871	2
478	1	1	-1	-1.79769e+308					---NA---	1	98	1	1	47.0644	1	0	98	0	0	0	0
479	28	28	-28	-1.4058					---NA---	97	910	97	97	491.642	97	69	910	69	69	299.898	69
481	7	7	-7	-1.53846					---NA---	20	553	20	20	166.811	20	13	553	13	13	92.9789	13
485	0	0	0	-1					---NA---	2	249	2	2	37.0467	2	2	249	2	2	31.7685	2
488	68	68	68	6.66667					---NA---	12	532	7	12	104.037	12	80	532	49	80	594.764	80
489	1	1	-1	-1.5					---NA---	3	455	3	3	30.4108	3	2	455	2	2	17.3854	2
491	4	4	-4	-5					---NA---	5	514	5	5	44.8668	5	1	514	1	1	7.6949	1
492	1	1	1	1.5					---NA---	2	540	2	2	17.0826	2	3	540	3	3	21.9732	3
493	13	13	-13	-2.44444					---NA---	22	265	22	22	382.909	22	9	265	9	9	134.327	9
502	20	20	-20	-3.85714					---NA---	27	561	24	27	221.983	27	7	561	5	7	49.3516	7
504	3	3	-3	-1.79769e+308					---NA---	3	392	3	3	35.2983	3	0	392	0	0	0	0
506	8	8	8	3					---NA---	4	487	4	4	37.8835	4	12	487	12	12	97.4582	12
507	1	1	-1	-1.2					---NA---	6	679	6	6	40.7568	6	5	679	5	5	29.125	5
508	5	5	-5	-1.79769e+308					---NA---	5	597	5	5	38.6291	5	0	597	0	0	0	0
511	0	0	0	-1					---NA---	7	220	7	7	146.755	7	7	220	7	7	125.847	7
513	155	155	-155	-3.24638					---NA---	224	425	222	224	2430.96	224	69	425	66	69	642.135	69
518	1	1	-1	-1.79769e+308					---NA---	1	146	1	1	31.5912	1	0	146	0	0	0	0
520	13	13	-13	-2.85714					---NA---	20	1170	20	20	78.8429	20	7	1170	7	7	23.6635	7
521	2	2	2	1.79769e+308					---NA---	0	450	0	0	0	0	2	450	2	2	17.5786	2
523	16	16	-16	-1.79769e+308					---NA---	16	418	11	16	176.548	16	0	418	0	0	0	0
524	13	13	-13	-1.76471					---NA---	30	1077	29	30	128.477	30	17	1077	17	17	62.4309	17
526	30	30	-30	-2.5					---NA---	50	1156	50	50	199.494	50	20	1156	20	20	68.4287	20
533	1	1	-1	-1.79769e+308					---NA---	1	43	1	1	107.263	1	0	43	0	0	0	0
534	10	10	-10	-2.25					---NA---	18	400	18	18	207.554	18	8	400	8	8	79.1036	8
541	58	58	-58	-1.54717					---NA---	164	379	164	164	1995.83	164	106	379	106	106	1106.2	106
542	5	5	-5	-1.79769e+308					---NA---	5	406	5	5	56.8019	5	0	406	0	0	0	0
546	1	1	-1	-1.79769e+308					---NA---	1	109	1	1	42.3148	1	0	109	0	0	0	0
548	1	1	1	1.25					---NA---	4	399	4	4	46.2387	4	5	399	5	5	49.5637	5
554	1	1	-1	-1.14286					---NA---	8	358	8	8	103.068	8	7	358	7	7	77.3359	7
555	5	5	5	1.29412					---NA---	17	475	17	17	165.072	17	22	475	22	22	183.187	22
556	3	3	-3	-1.79769e+308					---NA---	3	411	3	3	33.6665	3	0	411	0	0	0	0
557	4	4	-4	-5					---NA---	5	498	5	5	46.3084	5	1	498	1	1	7.94213	1
560	4	4	-4	-1.79769e+308					---NA---	4	339	4	4	54.4226	4	0	339	0	0	0	0
561	1	1	1	2					---NA---	1	520	1	1	8.86983	1	2	520	1	2	15.2122	2
562	11	11	-11	-6.5					---NA---	13	877	13	13	68.3695	13	2	877	2	2	9.01979	2
567	2	2	-2	-1.08					---NA---	27	1599	27	27	77.8814	27	25	1599	25	25	61.8383	25
573	17	17	17	1.425					---NA---	40	509	38	40	362.461	40	57	509	57	57	442.918	57
574	3	3	-3	-4					---NA---	4	554	4	4	33.3019	4	1	554	1	1	7.13931	1
576	1	1	-1	-1.79769e+308					---NA---	1	200	1	1	23.0616	1	0	200	0	0	0	0
577	2	2	-2	-1.79769e+308					---NA---	2	346	1	2	26.6608	2	0	346	0	0	0	0
581	10	10	-10	-6					---NA---	12	299	12	12	185.11	12	2	299	2	2	26.4561	2
587	3	3	-3	-1.79769e+308					---NA---	3	338	3	3	40.9377	3	0	338	0	0	0	0
589	6	6	-6	-1.79769e+308					---NA---	6	264	5	6	104.825	6	0	264	0	0	0	0
590	6	6	-6	-3					---NA---	9	296	9	9	140.239	9	3	296	3	3	40.0863	3
592	4	4	4	1.03306					---NA---	121	400	117	121	1395.22	121	125	400	124	125	1235.99	125
593	23	23	-23	-1.79769e+308					---NA---	23	389	23	23	272.707	23	0	389	0	0	0	0
601	1	1	1	1.79769e+308					---NA---	0	312	0	0	0	0	1	312	1	1	12.6769	1
603	1	1	-1	-2					---NA---	2	442	2	2	20.8702	2	1	442	1	1	8.94837	1
604	2	2	-2	-1.79769e+308					---NA---	2	400	2	2	23.0616	2	0	400	0	0	0	0
605	1	1	1	1.25					---NA---	4	332	4	4	55.57	4	5	332	5	5	59.566	5
609	4	4	-4	-3					---NA---	6	495	6	6	55.9068	6	2	495	2	2	15.9805	2
610	14	14	-14	-5.66667					---NA---	17	200	17	17	392.047	17	3	200	3	3	59.3277	3
611	21	21	-21	-1.7					---NA---	51	1077	51	51	218.41	51	30	1077	30	30	110.172	30
617	3	3	-3	-1.79769e+308					---NA---	3	258	3	3	53.6315	3	0	258	0	0	0	0
618	20	20	-20	-2.42857					---NA---	34	537	34	34	292.027	34	14	537	14	14	103.115	14
619	1	1	-1	-1.14286					---NA---	8	829	8	8	44.5096	8	7	829	7	7	33.3972	7
621	5	5	-5	-1.625					---NA---	13	211	13	13	284.171	13	8	211	8	8	149.959	8
624	4	4	-4	-2.33333					---NA---	7	778	6	7	41.499	7	3	778	3	3	15.2513	3
625	16	16	16	2.14286					---NA---	14	328	11	14	196.867	14	30	328	29	30	361.754	30
628	1	1	-1	-2					---NA---	2	124	2	2	74.3921	2	1	124	1	1	31.8966	1
629	2	2	2	1.79769e+308					---NA---	0	407	0	0	0	0	2	407	2	2	19.4358	2
631	2	2	2	1.10526					---NA---	19	292	19	19	300.116	19	21	292	21	21	284.448	21
633	2	2	-2	-1.79769e+308					---NA---	2	562	2	2	16.4139	2	0	562	0	0	0	0
636	7	7	-7	-1.79769e+308					---NA---	7	683	7	7	47.2711	7	0	683	0	0	0	0
637	76	76	76	1.67257					---NA---	113	852	113	113	611.727	113	189	852	188	189	877.381	189
638	1	1	-1	-1.5					---NA---	3	214	3	3	64.6586	3	2	214	2	2	36.9643	2
639	15	15	-15	-2					---NA---	30	1571	30	30	88.0773	30	15	1571	15	15	37.7643	15
642	0	0	0	-1					---NA---	1	192	1	1	24.0225	1	1	192	1	1	20.5999	1
643	1	1	1	2					---NA---	1	430	1	1	10.7263	1	2	430	2	2	18.3962	2
645	1	1	-1	-2					---NA---	2	336	2	2	27.4542	2	1	336	1	1	11.7714	1
648	3	3	-3	-1.79769e+308					---NA---	3	218	3	3	63.4722	3	0	218	0	0	0	0
649	4	4	-4	-1.18182					---NA---	26	725	26	26	165.407	26	22	725	22	22	120.019	22
653	9	9	9	1.5					---NA---	18	730	18	18	113.728	18	27	730	27	27	146.287	27
665	3	3	-3	-1.79769e+308					---NA---	3	419	3	3	33.0237	3	0	419	0	0	0	0
668	68	68	-68	-5.53333					---NA---	83	340	83	83	1125.95	83	15	340	15	15	174.493	15
669	36	36	36	4					---NA---	12	434	12	12	127.529	12	48	434	48	48	437.439	48
673	3	3	-3	-4					---NA---	4	511	4	4	36.1042	4	1	511	1	1	7.74008	1
675	124	124	124	5.27586					---NA---	29	339	29	29	394.564	29	153	339	153	153	1785.08	153
677	11	11	-11	-1.45833					---NA---	35	1085	35	35	148.784	35	24	1085	24	24	87.4879	24
678	13	13	-13	-2.18182					---NA---	24	1581	22	24	70.0161	24	11	1581	11	11	27.5186	11
679	2	2	-2	-1.4					---NA---	7	311	6	7	103.814	7	5	311	3	5	63.5881	5
680	5	5	-5	-1.79769e+308					---NA---	5	358	5	5	64.4178	5	0	358	0	0	0	0
681	2	2	2	2					---NA---	2	643	2	2	14.3462	2	4	643	4	4	24.6045	4
683	30	30	-30	-4.75					---NA---	38	265	38	38	661.388	38	8	265	8	8	119.402	8
685	3	3	3	1.79769e+308					---NA---	0	543	0	0	0	0	3	543	3	3	21.8518	3
692	10	10	10	1.19608					---NA---	51	1768	49	51	133.047	51	61	1768	60	61	136.463	61
693	13	13	-13	-7.5					---NA---	15	456	15	15	151.721	15	2	456	2	2	17.3473	2
694	4	4	-4	-5					---NA---	5	481	5	5	47.945	5	1	481	0	1	8.22283	1
695	1	1	1	1.25					---NA---	4	546	4	4	33.7898	4	5	546	5	5	36.2196	5
698	1	1	-1	-2					---NA---	2	402	2	2	22.9468	2	1	402	1	1	9.83876	1
700	7	7	-7	-1.79769e+308					---NA---	7	345	7	7	93.5831	7	0	345	0	0	0	0
702	9	9	-9	-2					---NA---	18	1322	18	18	62.8	18	9	1322	9	9	26.9263	9
705	2	2	2	2					---NA---	2	353	2	2	26.1321	2	4	353	4	4	44.8179	4
708	0	0	0	-1					---NA---	3	413	3	3	33.5035	3	3	413	3	3	28.7301	3
709	19	19	-19	-2.58333					---NA---	31	462	27	31	309.484	31	12	462	8	12	102.732	12
712	1	1	1	1.11111					---NA---	9	777	9	9	53.4245	9	10	777	10	10	50.9032	10
713	2	2	-2	-2					---NA---	4	737	4	4	25.0329	4	2	737	2	2	10.7332	2
714	4	4	-4	-5					---NA---	5	322	5	5	71.6198	5	1	322	1	1	12.2832	1
715	1	1	-1	-1.79769e+308					---NA---	1	30	1	1	153.744	1	0	30	0	0	0	0
717	8	8	-8	-1.79769e+308					---NA---	8	210	8	8	175.707	8	0	210	0	0	0	0
718	3	3	-3	-1.79769e+308					---NA---	3	411	3	3	33.6665	3	0	411	0	0	0	0
721	38	38	-38	-2.1875					---NA---	70	972	70	70	332.162	70	32	972	32	32	130.212	32
722	1	1	-1	-2					---NA---	2	374	2	2	24.6648	2	1	374	1	1	10.5753	1
724	2	2	-2	-1.79769e+308					---NA---	2	370	2	2	24.9314	2	0	370	0	0	0	0
725	0	0	0	-1					---NA---	5	1099	5	5	20.9841	5	5	1099	5	5	17.9944	5
727	0	0	0	1					---NA---	0	84	0	0	0	0	0	84	0	0	0	0
732	1	1	1	1.79769e+308					---NA---	0	142	0	0	0	0	1	142	1	1	27.8534	1
733	14	14	14	2.4					---NA---	10	312	10	10	147.831	10	24	312	23	24	304.245	24
736	6	6	-6	-1.79769e+308					---NA---	6	478	6	6	57.8951	6	0	478	0	0	0	0
738	1	1	1	1.25					---NA---	4	296	4	4	62.3285	4	5	296	5	5	66.8105	5
745	7	7	-7	-4.5					---NA---	9	1459	9	9	28.4515	9	2	1459	2	2	5.42177	2
746	7	7	-7	-4.5					---NA---	9	268	4	9	154.891	9	2	268	1	2	29.5163	2
747	2	2	-2	-1.66667					---NA---	5	277	5	5	83.2547	5	3	277	3	3	42.8359	3
749	6	6	6	4					---NA---	2	241	2	2	38.2764	2	8	241	8	8	131.292	8
750	0	0	0	1					---NA---	0	204	0	0	0	0	0	204	0	0	0	0
751	2	2	2	1.15385					---NA---	13	1871	13	13	32.0471	13	15	1871	15	15	31.7091	15
752	21	21	-21	-2.16667					---NA---	39	386	34	39	466.011	39	18	386	16	18	184.438	18
757	3	3	-3	-1.79769e+308					---NA---	3	705	3	3	19.6269	3	0	705	0	0	0	0
762	5	5	-5	-1.79769e+308					---NA---	5	263	4	5	87.6865	5	0	263	0	0	0	0
764	1	1	1	1.03125					---NA---	32	438	32	32	336.973	32	33	438	33	33	297.993	33
765	4	4	-4	-5					---NA---	5	669	4	5	34.4717	5	1	669	1	1	5.91208	1
766	10	10	-10	-1.71429					---NA---	24	635	24	24	174.324	24	14	635	14	14	87.2008	14
767	5	5	-5	-6					---NA---	6	257	6	6	107.68	6	1	257	1	1	15.3898	1
769	2	2	-2	-1.79769e+308					---NA---	2	469	2	2	19.6687	2	0	469	0	0	0	0
770	14	14	-14	-1.73684					---NA---	33	207	33	33	735.296	33	19	207	19	19	363.036	19
772	7	7	-7	-8					---NA---	8	662	8	8	55.7379	8	1	662	1	1	5.97459	1
773	16	16	-16	-6.33333					---NA---	19	964	19	19	90.9066	19	3	964	3	3	12.3087	3
774	6	6	-6	-1.54545					---NA---	17	244	17	17	321.35	17	11	244	11	11	178.307	11
775	4	4	-4	-1.79769e+308					---NA---	4	281	4	4	65.6557	4	0	281	0	0	0	0
777	22	22	-22	-1.78571					---NA---	50	643	50	50	358.656	50	28	643	28	28	172.232	28
778	14	14	-14	-1.82353					---NA---	31	348	31	31	410.867	31	17	348	17	17	193.213	17
780	5	5	-5	-1.79769e+308					---NA---	5	419	4	5	55.0395	5	0	419	0	0	0	0
781	1	1	-1	-1.16667					---NA---	7	307	7	7	105.167	7	6	307	6	6	77.2999	6
782	12	12	-12	-1.79769e+308					---NA---	12	341	12	12	162.31	12	0	341	0	0	0	0
787	23	23	-23	-2.91667					---NA---	35	414	35	35	389.93	35	12	414	12	12	114.643	12
788	7	7	-7	-1.79769e+308					---NA---	7	159	7	7	203.058	7	0	159	0	0	0	0
795	2	2	-2	-1.06061					---NA---	35	393	35	35	410.766	35	33	393	33	33	332.114	33
802	12	12	12	1.70588					---NA---	17	1100	16	17	71.2812	17	29	1100	29	29	104.273	29
809	9	9	-9	-1.18					---NA---	59	1473	55	59	184.743	59	50	1473	49	50	134.256	50
811	15	15	15	1.48387					---NA---	31	469	31	31	304.865	31	46	469	46	46	387.928	46
813	2	2	-2	-1.11765					---NA---	19	1104	19	19	79.3786	19	17	1104	17	17	60.904	17
815	1	1	1	1.79769e+308					---NA---	0	193	0	0	0	0	1	193	1	1	20.4932	1
818	7	7	-7	-1.79769e+308					---NA---	7	360	7	7	89.6838	7	0	360	0	0	0	0
819	17	17	-17	-1.39535					---NA---	60	527	60	60	525.121	60	43	527	43	43	322.719	43
821	10	10	-10	-1.79769e+308					---NA---	10	202	10	10	228.332	10	0	202	0	0	0	0
827	1	1	-1	-1.79769e+308					---NA---	1	237	1	1	19.4612	1	0	237	0	0	0	0
832	8	8	-8	-3.66667					---NA---	11	355	11	11	142.917	11	3	355	3	3	33.4241	3
839	1	1	-1	-1.5					---NA---	3	330	3	3	41.9301	3	2	330	2	2	23.9708	2
844	8	8	-8	-1.88889					---NA---	17	227	17	17	345.415	17	9	227	9	9	156.813	9
845	6	6	-6	-1.75					---NA---	14	987	14	14	65.4229	14	8	987	8	8	32.0582	8
846	5	5	-5	-1.79769e+308					---NA---	5	456	5	5	50.5736	5	0	456	0	0	0	0
847	7	7	7	3.33333					---NA---	3	244	3	3	56.7088	3	10	244	10	10	162.098	10
848	4	4	-4	-1.66667					---NA---	10	246	10	10	187.492	10	6	246	6	6	96.4678	6
849	1	1	1	1.79769e+308					---NA---	0	205	0	0	0	0	1	205	1	1	19.2936	1
850	5	5	-5	-3.5					---NA---	7	619	7	7	52.1586	7	2	619	2	2	12.7793	2
857	114	114	114	10.5					---NA---	12	408	9	12	135.656	12	126	408	99	126	1221.45	126
864	9	9	9	3.25					---NA---	4	599	4	4	30.8001	4	13	599	13	13	85.8386	13
865	1	1	1	1.79769e+308					---NA---	0	77	0	0	0	0	1	77	1	1	51.366	1
866	34	34	-34	-2.09677					---NA---	65	799	65	65	375.219	65	31	799	31	31	153.455	31
867	7	7	-7	-1.5					---NA---	21	260	20	21	372.533	21	14	260	13	14	212.971	14
870	7	7	-7	-8					---NA---	8	222	8	8	166.209	8	1	222	1	1	17.8161	1
871	5	5	-5	-6					---NA---	6	587	6	6	47.1446	6	1	587	1	1	6.73796	1
874	13	13	-13	-4.25					---NA---	17	474	17	17	165.42	17	4	474	4	4	33.377	4
875	7	7	-7	-1.79769e+308					---NA---	7	536	7	7	60.2354	7	0	536	0	0	0	0
876	1	1	-1	-2					---NA---	2	476	2	2	19.3795	2	1	476	1	1	8.3092	1
879	0	0	0	-1					---NA---	8	202	8	8	182.666	8	8	202	8	8	156.641	8
880	2	2	-2	-1.4					---NA---	7	222	7	7	145.433	7	5	222	5	5	89.0806	5
881	2	2	2	1.79769e+308					---NA---	0	87	0	0	0	0	2	87	2	2	90.9237	2
882	5	5	-5	-2.25					---NA---	9	439	9	9	94.5577	9	4	439	4	4	36.0381	4
885	2	2	2	1.33333					---NA---	6	301	6	6	91.9398	6	8	301	8	8	105.121	8
887	0	0	0	1					---NA---	0	225	0	0	0	0	0	225	0	0	0	0
888	2	2	-2	-1.79769e+308					---NA---	2	359	2	2	25.6953	2	0	359	0	0	0	0
890	1	1	-1	-1.79769e+308					---NA---	1	79	1	1	58.3837	1	0	79	0	0	0	0
892	9	9	-9	-1.47368					---NA---	28	873	28	28	147.932	28	19	873	19	19	86.0807	19
895	2	2	-2	-1.79769e+308					---NA---	2	285	2	2	32.3671	2	0	285	0	0	0	0
899	4	4	-4	-5					---NA---	5	254	5	5	90.7935	5	1	254	1	1	15.5716	1
901	3	3	-3	-4					---NA---	4	359	4	4	51.3907	4	1	359	1	1	11.0172	1
903	4	4	-4	-2.33333					---NA---	7	1099	7	7	29.3778	7	3	1099	3	3	10.7967	3
910	19	19	-19	-2.46154					---NA---	32	1201	32	32	122.893	32	13	1201	13	13	42.8121	13
914	1	1	1	2					---NA---	1	227	1	1	20.3186	1	2	227	1	2	34.8474	2
917	3	3	-3	-4					---NA---	4	480	4	4	38.4359	4	1	480	1	1	8.23996	1
925	4	4	4	2.33333					---NA---	3	373	3	3	37.0963	3	7	373	7	7	74.2259	7
926	0	0	0	-1					---NA---	6	429	6	6	64.5079	6	6	429	6	6	55.3172	6
927	0	0	0	-1					---NA---	5	561	5	5	41.108	5	5	561	5	5	35.2512	5
930	19	19	-19	-10.5					---NA---	21	829	21	21	116.838	21	2	829	2	2	9.54205	2
937	54	54	-54	-5.90909					---NA---	65	527	64	65	568.881	65	11	527	11	11	82.5559	11
942	4	4	-4	-5					---NA---	5	748	5	5	30.831	5	1	748	1	1	5.28767	1
951	6	6	-6	-1.75					---NA---	14	1264	14	14	51.0857	14	8	1264	8	8	25.0328	8
954	5	5	-5	-2.66667					---NA---	8	411	8	8	89.7774	8	3	411	3	3	28.8699	3
957	8	8	-8	-9					---NA---	9	267	9	9	155.471	9	1	267	1	1	14.8134	1
960	1	1	1	1.07143					---NA---	14	219	14	14	294.851	14	15	219	14	15	270.903	15
961	95	95	95	2.39706					---NA---	68	356	65	68	881.003	68	163	356	155	163	1810.94	163
963	2	2	-2	-1.4					---NA---	7	724	7	7	44.5942	7	5	724	4	5	27.3148	5
965	9	9	-9	-1.34615					---NA---	35	880	35	35	183.444	35	26	880	26	26	116.858	26
969	3	3	3	2					---NA---	3	269	3	3	51.4384	3	6	269	6	6	88.2196	6
972	8	8	-8	-1.79769e+308					---NA---	8	322	8	8	114.592	8	0	322	0	0	0	0
973	4	4	-4	-1.79769e+308					---NA---	4	228	4	4	80.9178	4	0	228	0	0	0	0
974	7	7	7	8					---NA---	1	563	1	1	8.19238	1	8	563	6	8	56.2015	8
983	13	13	13	1.86667					---NA---	15	269	15	15	257.192	15	28	269	28	28	411.692	28
984	13	13	13	2.18182					---NA---	11	563	11	11	90.1162	11	24	563	24	24	168.604	24
985	4	4	-4	-2.33333					---NA---	7	532	7	7	60.6883	7	3	532	3	3	22.3036	3
988	4	4	-4	-5					---NA---	5	257	5	5	89.7337	5	1	257	1	1	15.3898	1
989	11	11	-11	-2.57143					---NA---	18	1563	18	18	53.1168	18	7	1563	7	7	17.7135	7
991	2	2	2	1.79769e+308					---NA---	0	507	0	0	0	0	2	507	2	2	15.6023	2
994	1	1	-1	-1.16667					---NA---	7	1033	7	7	31.2548	7	6	1033	6	6	22.973	6
997	3	3	-3	-1.33333					---NA---	12	845	12	12	65.5003	12	9	845	9	9	42.1262	9
998	4	4	-4	-1.57143					---NA---	11	509	11	11	99.6767	11	7	509	5	7	54.3934	7
999	9	9	9	3.25					---NA---	4	266	3	4	69.3581	4	13	266	12	13	193.298	13
1000	0	0	0	-1					---NA---	3	654	3	3	21.1574	3	3	654	2	3	18.143	3
1003	7	7	-7	-1.11111					---NA---	70	1983	70	70	162.815	70	63	1983	63	63	125.656	63
1008	9	9	9	1.69231					---NA---	13	543	12	13	110.424	13	22	543	21	22	160.247	22
1014	2	2	2	1.33333					---NA---	6	334	6	6	82.8559	6	8	334	8	8	94.7348	8
1015	9	9	-9	-1.79769e+308					---NA---	9	260	9	9	159.657	9	0	260	0	0	0	0
1021	14	14	-14	-15					---NA---	15	473	15	15	146.268	15	1	473	1	1	8.3619	1
1022	4	4	-4	-1.79769e+308					---NA---	4	433	4	4	42.608	4	0	433	0	0	0	0
1023	3	3	-3	-1.79769e+308					---NA---	3	353	3	3	39.1981	3	0	353	0	0	0	0
1024	8	8	-8	-5					---NA---	10	243	10	10	189.807	10	2	243	2	2	32.5529	2
1025	3	3	-3	-1.6					---NA---	8	746	8	8	49.4618	8	5	746	5	5	26.5092	5
1030	6	6	-6	-2.5					---NA---	10	264	10	10	174.709	10	4	264	4	4	59.927	4
1031	6	6	-6	-1.79769e+308					---NA---	6	205	5	6	134.995	6	0	205	0	0	0	0
1033	22	22	22	1.275					---NA---	80	1522	79	80	242.434	80	102	1522	101	102	265.065	102
1034	23	23	-23	-4.28571					---NA---	30	2036	30	30	67.9614	30	7	2036	7	7	13.5984	7
1035	3	3	3	1.79769e+308					---NA---	0	377	0	0	0	0	3	377	3	3	31.4736	3
1037	4	4	4	1.8					---NA---	5	527	5	5	43.7601	5	9	527	8	9	67.5458	9
1040	3	3	-3	-1.79769e+308					---NA---	3	345	3	3	40.1071	3	0	345	0	0	0	0
1041	0	0	0	-1					---NA---	15	277	15	15	249.764	15	15	277	15	15	214.179	15
1045	4	4	4	1.79769e+308					---NA---	0	577	0	0	0	0	4	577	4	4	27.4189	4
1047	3	3	-3	-1.11111					---NA---	30	1155	30	30	119.8	30	27	1155	27	27	92.4588	27
1049	4	4	-4	-1.79769e+308					---NA---	4	641	4	4	28.782	4	0	641	0	0	0	0
1050	3	3	-3	-1.79769e+308					---NA---	3	296	3	3	46.7464	3	0	296	0	0	0	0
1051	3	3	3	1.6					---NA---	5	310	5	5	74.3921	5	8	310	8	8	102.069	8
1052	2	2	2	1.79769e+308					---NA---	0	439	0	0	0	0	2	439	2	2	18.019	2
1055	2	2	-2	-1.79769e+308					---NA---	2	442	2	2	20.8702	2	0	442	0	0	0	0
1058	8	8	-8	-1.36364					---NA---	30	712	30	30	194.339	30	22	712	22	22	122.211	22
1059	12	12	12	1.85714					---NA---	14	1297	14	14	49.7859	14	26	1297	26	26	79.2866	26
1061	1	1	-1	-1.79769e+308					---NA---	1	253	1	1	18.2305	1	0	253	0	0	0	0
1064	4	4	4	5					---NA---	1	525	1	1	8.78536	1	5	525	5	5	37.6684	5
1069	10	10	-10	-3					---NA---	15	522	15	15	132.538	15	5	522	5	5	37.8849	5
1073	7	7	-7	-1.77778					---NA---	16	1140	15	16	64.7342	16	9	1140	9	9	31.2251	9
1075	3	3	-3	-1.79769e+308					---NA---	3	398	2	3	34.7662	3	0	398	0	0	0	0
1076	0	0	0	-1					---NA---	6	219	6	6	126.365	6	6	219	6	6	108.361	6
1082	0	0	0	-1					---NA---	5	387	5	5	59.5906	5	5	387	5	5	51.1005	5
1084	1	1	-1	-2					---NA---	2	354	2	2	26.0583	2	1	354	1	1	11.1728	1
1087	8	8	8	1.79769e+308					---NA---	0	417	0	0	0	0	8	417	8	8	75.8788	8
1088	9	9	9	2.28571					---NA---	7	274	7	7	117.833	7	16	274	16	16	230.959	16
1089	13	13	13	1.65					---NA---	20	774	18	20	119.181	20	33	774	30	33	168.632	33
1090	2	2	2	1.25					---NA---	8	363	6	8	101.649	8	10	363	10	10	108.958	10
1091	5	5	-5	-1.55556					---NA---	14	657	14	14	98.2837	14	9	657	9	9	54.1805	9
1096	2	2	-2	-3					---NA---	3	332	3	3	41.6775	3	1	332	1	1	11.9132	1
1100	0	0	0	-1					---NA---	1	429	1	1	10.7513	1	1	429	1	1	9.21953	1
1105	2	2	-2	-1.79769e+308					---NA---	2	401	2	2	23.0041	2	0	401	0	0	0	0
1109	1	1	1	1.79769e+308					---NA---	0	135	0	0	0	0	1	135	1	1	29.2976	1
1110	1	1	1	1.79769e+308					---NA---	0	52	0	0	0	0	1	52	1	1	76.0612	1
1111	1	1	-1	-1.79769e+308					---NA---	1	215	1	1	21.4526	1	0	215	0	0	0	0
1114	1	1	1	1.79769e+308					---NA---	0	107	0	0	0	0	1	107	1	1	36.9643	1
1118	24	24	-24	-4.42857					---NA---	31	609	31	31	234.781	31	7	609	7	7	45.4618	7
1119	4	4	4	1.79769e+308					---NA---	0	280	0	0	0	0	4	280	4	4	56.5026	4
1121	4	4	4	5					---NA---	1	389	0	1	11.8568	1	5	389	2	5	50.8378	5
1124	0	0	0	1					---NA---	0	33	0	0	0	0	0	33	0	0	0	0
1127	10	10	10	2.66667					---NA---	6	247	6	6	112.04	6	16	247	16	16	256.206	16
1131	0	0	0	-1					---NA---	2	283	2	2	32.5958	2	2	283	2	2	27.9518	2
1136	20	20	20	3.5					---NA---	8	728	8	8	50.6847	8	28	728	28	28	152.122	28
1139	5	5	-5	-3.5					---NA---	7	285	7	7	113.285	7	2	285	2	2	27.7556	2
1140	2	2	2	1.79769e+308					---NA---	0	555	0	0	0	0	2	555	2	2	14.2529	2
1142	11	11	11	3.2					---NA---	5	1468	5	5	15.7095	5	16	1468	16	16	43.1082	16
1145	28	28	-28	-4.5					---NA---	36	2545	32	36	65.2429	36	8	2545	7	8	12.4328	8
1151	1	1	1	1.79769e+308					---NA---	0	454	0	0	0	0	1	454	1	1	8.71185	1
1153	8	8	-8	-1.79769e+308					---NA---	8	263	8	8	140.298	8	0	263	0	0	0	0
1155	7	7	7	8					---NA---	1	509	1	1	9.06152	1	8	509	8	8	62.1639	8
1157	21	21	21	22					---NA---	1	523	1	1	8.81895	1	22	523	22	22	166.375	22
1158	6	6	-6	-1.5					---NA---	18	333	18	18	249.314	18	12	333	12	12	142.529	12
1160	1	1	-1	-1.33333					---NA---	4	782	4	4	23.5924	4	3	782	3	3	15.1733	3
1162	2	2	-2	-2					---NA---	4	262	4	4	70.417	4	2	262	2	2	30.1922	2
1164	17	17	-17	-5.25					---NA---	21	306	21	21	316.531	21	4	306	4	4	51.7017	4
1169	1	1	-1	-2					---NA---	2	280	2	2	32.9451	2	1	280	1	1	14.1256	1
1170	1	1	1	1.33333					---NA---	3	276	3	3	50.1338	3	4	276	3	4	57.3214	4
1171	16	16	16	2.77778					---NA---	9	726	9	9	57.1774	9	25	726	25	25	136.198	25
1172	5	5	5	1.55556					---NA---	9	505	9	9	82.1996	9	14	505	13	14	109.649	14
1173	7	7	-7	-1.31818					---NA---	29	395	29	29	338.625	29	22	395	22	22	220.289	22
1174	1	1	-1	-1.79769e+308					---NA---	1	57	1	1	80.9178	1	0	57	0	0	0	0
1175	3	3	-3	-1.79769e+308					---NA---	3	380	3	3	36.413	3	0	380	0	0	0	0
1176	5	5	-5	-1.35714					---NA---	19	260	19	19	337.054	19	14	260	14	14	212.971	14
1180	117	117	117	6.57143					---NA---	21	226	21	21	428.578	21	138	226	138	138	2415.11	138
1184	4	4	-4	-5					---NA---	5	461	3	5	50.0251	5	1	461	0	1	8.57957	1
1185	39	39	39	1.4875					---NA---	80	597	80	80	618.065	80	119	597	119	119	788.386	119
1186	26	26	-26	-2.44444					---NA---	44	419	40	44	484.348	44	18	419	18	18	169.912	18
1187	19	19	-19	-1.42222					---NA---	64	82	50	64	3599.85	64	45	82	34	45	2170.53	45
1190	14	14	-14	-3.8					---NA---	19	201	19	19	435.99	19	5	201	5	5	98.3876	5
1192	4	4	-4	-3					---NA---	6	255	6	6	108.525	6	2	255	2	2	31.021	2
1193	3	3	3	1.79769e+308					---NA---	0	277	0	0	0	0	3	277	3	3	42.8359	3
1194	0	0	0	-1					---NA---	3	601	3	3	23.0232	3	3	601	3	3	19.743	3
1196	4	4	4	1.30769					---NA---	13	423	13	13	141.75	13	17	423	17	17	158.955	17
1197	2	2	-2	-1.79769e+308					---NA---	2	330	2	2	27.9534	2	0	330	0	0	0	0
1198	29	29	-29	-2.31818					---NA---	51	1254	49	51	187.582	51	22	1254	22	22	69.3891	22
1199	1	1	-1	-1.79769e+308					---NA---	1	500	1	1	9.22462	1	0	500	0	0	0	0
1200	6	6	-6	-3					---NA---	9	911	9	9	45.5662	9	3	911	3	3	13.0247	3
1203	4	4	-4	-5					---NA---	5	406	5	5	56.8019	5	1	406	1	1	9.74182	1
1205	6	6	-6	-1.79769e+308					---NA---	6	939	6	6	29.4716	6	0	939	0	0	0	0
1209	1	1	-1	-2					---NA---	2	545	2	2	16.9259	2	1	545	1	1	7.25721	1
1213	7	7	-7	-1.79769e+308					---NA---	7	397	7	7	81.3254	7	0	397	0	0	0	0
1216	12	12	-12	-1.75					---NA---	28	514	28	28	251.254	28	16	514	15	16	123.118	16
1219	13	13	-13	-1.39394					---NA---	46	1933	46	46	109.76	46	33	1933	32	33	67.5225	33
1220	9	9	-9	-5.5					---NA---	11	209	11	11	242.753	11	2	209	2	2	37.8486	2
1222	2	2	-2	-3					---NA---	3	396	3	3	34.9418	3	1	396	1	1	9.98783	1
1224	3	3	-3	-4					---NA---	4	782	4	4	23.5924	4	1	782	1	1	5.05777	1
1225	6	6	-6	-3					---NA---	9	538	9	9	77.1576	9	3	538	3	3	22.0549	3
1227	10	10	-10	-6					---NA---	12	571	10	12	96.9313	12	2	571	2	2	13.8535	2
1232	10	10	-10	-4.33333					---NA---	13	617	13	13	97.18	13	3	617	3	3	19.231	3
1233	31	31	31	3.58333					---NA---	12	1155	12	12	47.9201	12	43	1155	43	43	147.249	43
1234	0	0	0	-1					---NA---	1	281	1	1	16.4139	1	1	281	1	1	14.0754	1
1236	3	3	3	1.75					---NA---	4	626	4	4	29.4716	4	7	626	6	7	44.2273	7
1237	18	18	-18	-7					---NA---	21	329	21	21	294.403	21	3	329	3	3	36.0655	3
1238	2	2	2	2					---NA---	2	217	2	2	42.5098	2	4	217	4	4	72.9065	4
1239	24	24	-24	-2.84615					---NA---	37	402	37	37	424.516	37	13	402	13	13	127.904	13
1241	22	22	-22	-2.1					---NA---	42	368	42	42	526.405	42	20	368	20	20	214.955	20
1246	7	7	-7	-1.31818					---NA---	29	1761	29	29	75.9552	29	22	1761	22	22	49.4117	22
1249	5	5	-5	-3.5					---NA---	7	331	7	7	97.5413	7	2	331	2	2	23.8984	2
1250	9	9	9	3.25					---NA---	4	454	4	4	40.6371	4	13	454	13	13	113.254	13
1252	0	0	0	-1					---NA---	3	163	3	3	84.8892	3	3	163	3	3	72.7947	3
1253	2	2	-2	-1.04082					---NA---	51	355	51	51	662.614	51	49	355	48	49	545.926	49
1255	19	19	-19	-20					---NA---	20	437	20	20	211.09	20	1	437	1	1	9.05075	1
1256	1	1	-1	-1.79769e+308					---NA---	1	302	1	1	15.2726	1	0	302	0	0	0	0
1258	5	5	-5	-1.79769e+308					---NA---	5	370	5	5	62.3285	5	0	370	0	0	0	0
1259	3	3	-3	-1.6					---NA---	8	337	8	8	109.491	8	5	337	5	5	58.6822	5
1263	12	12	-12	-1.63158					---NA---	31	941	31	31	151.947	31	19	941	19	19	79.8602	19
1265	5	5	-5	-1.79769e+308					---NA---	5	320	5	5	72.0674	5	0	320	0	0	0	0
1269	3	3	-3	-1.79769e+308					---NA---	3	459	3	3	30.1458	3	0	459	0	0	0	0
1270	3	3	-3	-1.79769e+308					---NA---	3	409	3	3	33.8311	3	0	409	0	0	0	0
1271	2	2	-2	-1.79769e+308					---NA---	2	116	1	2	79.5226	2	0	116	0	0	0	0
1272	0	0	0	-1					---NA---	1	447	1	1	10.3184	1	1	447	1	1	8.84828	1
1274	3	3	-3	-1.79769e+308					---NA---	3	351	3	3	39.4215	3	0	351	0	0	0	0
1275	1	1	1	1.79769e+308					---NA---	0	105	0	0	0	0	1	105	1	1	37.6684	1
1276	17	17	-17	-1.79769e+308					---NA---	17	409	17	17	191.71	17	0	409	0	0	0	0
1277	5	5	5	3.5					---NA---	2	206	2	2	44.7797	2	7	206	7	7	134.399	7
1278	8	8	8	1.88889					---NA---	9	325	9	9	127.726	9	17	325	17	17	206.886	17
1282	4	4	-4	-1.79769e+308					---NA---	4	379	4	4	48.6788	4	0	379	0	0	0	0
1287	5	5	-5	-1.79769e+308					---NA---	5	376	5	5	61.3339	5	0	376	0	0	0	0
1290	4	4	-4	-1.79769e+308					---NA---	4	358	4	4	51.5342	4	0	358	0	0	0	0
1292	4	4	-4	-5					---NA---	5	1022	5	5	22.5651	5	1	1022	1	1	3.87004	1
1293	9	9	-9	-1.5625					---NA---	25	679	25	25	169.82	25	16	679	16	16	93.2001	16
1296	3	3	-3	-4					---NA---	4	432	4	4	42.7066	4	1	432	1	1	9.15551	1
1301	11	11	11	2.1					---NA---	10	215	10	10	214.526	10	21	215	21	21	386.32	21
1303	2	2	-2	-1.79769e+308					---NA---	2	585	2	2	15.7686	2	0	585	0	0	0	0
1308	3	3	3	1.12					---NA---	25	487	25	25	236.772	25	28	487	28	28	227.403	28
1309	12	12	-12	-2.33333					---NA---	21	1067	21	21	90.7765	21	9	1067	9	9	33.3614	9
1310	4	4	-4	-1.5					---NA---	12	569	12	12	97.272	12	8	569	8	8	55.6089	8
1311	1	1	-1	-1.125					---NA---	9	522	9	9	79.5226	9	8	522	8	8	60.6158	8
1312	0	0	0	-1					---NA---	16	808	16	16	91.3329	16	16	808	16	16	78.3204	16
1313	1	1	-1	-1.79769e+308					---NA---	1	106	1	1	43.5124	1	0	106	0	0	0	0
1314	7	7	-7	-1.7					---NA---	17	464	17	17	168.986	17	10	464	10	10	85.2409	10
1315	4	4	-4	-5					---NA---	5	284	5	5	81.2027	5	1	284	1	1	13.9267	1
1319	8	8	-8	-5					---NA---	10	218	10	10	211.574	10	2	218	2	2	36.2861	2
1322	2	2	-2	-1.79769e+308					---NA---	2	596	2	2	15.4776	2	0	596	0	0	0	0
1323	3	3	-3	-2					---NA---	6	400	6	6	69.1847	6	3	400	3	3	29.6638	3
1327	2	2	-2	-1.79769e+308					---NA---	2	490	2	2	18.8258	2	0	490	0	0	0	0
1329	1	1	-1	-2					---NA---	2	219	2	2	42.1216	2	1	219	1	1	18.0602	1
1330	2	2	2	1.05556					---NA---	36	1211	35	36	137.112	36	38	1211	36	38	124.11	38
1335	2	2	-2	-3					---NA---	3	496	3	3	27.897	3	1	496	1	1	7.97415	1
1338	6	6	-6	-7					---NA---	7	239	7	7	135.089	7	1	239	1	1	16.5489	1
1341	28	28	-28	-3.8					---NA---	38	1142	38	38	153.474	38	10	1142	10	10	34.6338	10
1342	10	10	-10	-1.4					---NA---	35	664	35	35	243.119	35	25	664	25	25	148.915	25
1349	6	6	-6	-7					---NA---	7	495	7	7	65.2246	7	1	495	1	1	7.99026	1
1355	1	1	1	1.04348					---NA---	23	1318	23	23	80.488	23	24	1318	24	24	72.0215	24
1359	10	10	-10	-1.5					---NA---	30	295	30	30	469.049	30	20	295	20	20	268.148	20
1362	4	4	4	1.26667					---NA---	15	1316	15	15	52.5719	15	19	1316	19	19	57.1037	19
1367	13	13	-13	-4.25					---NA---	17	773	16	17	101.435	17	4	773	4	4	20.4666	4
1373	2	2	2	1.79769e+308					---NA---	0	121	0	0	0	0	2	121	2	2	65.3749	2
1374	7	7	7	2.16667					---NA---	6	294	6	6	94.1288	6	13	294	13	13	174.889	13
1376	3	3	-3	-1.6					---NA---	8	511	8	8	72.2084	8	5	511	5	5	38.7004	5
1377	2	2	2	3					---NA---	1	299	1	1	15.4258	1	3	299	3	3	39.6841	3
1378	3	3	3	1.23077					---NA---	13	950	9	13	63.1158	13	16	950	16	16	66.6136	16
1380	10	10	-10	-3.5					---NA---	14	658	14	14	98.1343	14	4	658	4	4	24.0436	4
1381	1	1	-1	-2					---NA---	2	252	2	2	36.6057	2	1	252	1	1	15.6952	1
1382	2	2	2	2					---NA---	2	259	2	2	35.6163	2	4	259	4	4	61.0839	4
1383	5	5	-5	-1.79769e+308					---NA---	5	571	5	5	40.388	5	0	571	0	0	0	0
1384	6	6	6	1.79769e+308					---NA---	0	431	0	0	0	0	6	431	6	6	55.0605	6
1385	5	5	-5	-1.79769e+308					---NA---	5	1054	5	5	21.88	5	0	1054	0	0	0	0
1386	3	3	-3	-1.25					---NA---	15	270	15	15	256.24	15	12	270	12	12	175.786	12
1387	6	6	-6	-1.66667					---NA---	15	353	15	15	195.991	15	9	353	9	9	100.84	9
1390	2	2	-2	-3					---NA---	3	446	3	3	31.0245	3	1	446	1	1	8.86812	1
1392	1	1	1	1.79769e+308					---NA---	0	163	0	0	0	0	1	163	1	1	24.2649	1
1396	5	5	-5	-2.25					---NA---	9	1195	9	9	34.7371	9	4	1195	4	4	13.2391	4
1404	1	1	-1	-1.05556					---NA---	19	355	19	19	246.856	19	18	355	18	18	200.544	18
1406	4	4	-4	-1.79769e+308					---NA---	4	602	4	4	30.6466	4	0	602	0	0	0	0
1407	1	1	-1	-1.5					---NA---	3	698	3	3	19.8237	3	2	698	2	2	11.3329	2
1416	3	3	-3	-1.79769e+308					---NA---	3	403	3	3	34.3348	3	0	403	0	0	0	0
1417	11	11	-11	-6.5					---NA---	13	1195	13	13	50.1758	13	2	1195	2	2	6.61955	2
1419	3	3	3	1.79769e+308					---NA---	0	216	0	0	0	0	3	216	3	3	54.9331	3
1422	2	2	-2	-1.79769e+308					---NA---	2	407	2	2	22.6649	2	0	407	0	0	0	0
1425	8	8	-8	-1.17778					---NA---	53	1755	53	53	139.289	53	45	1755	45	45	101.415	45
1428	0	0	0	1					---NA---	0	20	0	0	0	0	0	20	0	0	0	0
1432	4	4	4	1.5					---NA---	8	1068	8	8	34.5492	8	12	1068	12	12	44.4402	12
1433	5	5	-5	-1.79769e+308					---NA---	5	285	4	5	80.9178	5	0	285	0	0	0	0
1434	2	2	-2	-1.5					---NA---	6	202	6	6	136.999	6	4	202	4	4	78.3204	4
1438	13	13	-13	-3.6					---NA---	18	223	18	18	372.294	18	5	223	5	5	88.6812	5
1439	2	2	-2	-1.22222					---NA---	11	749	11	11	67.7376	11	9	749	9	9	47.5255	9
1440	2	2	-2	-1.79769e+308					---NA---	2	513	2	2	17.9817	2	0	513	0	0	0	0
1442	3	3	3	1.79769e+308					---NA---	0	578	0	0	0	0	3	578	3	3	20.5286	3
1445	1	1	-1	-1.25					---NA---	5	349	5	5	66.079	5	4	349	4	4	45.3316	4
1446	12	12	-12	-1.8					---NA---	27	405	27	27	307.487	27	15	405	15	15	146.488	15
1447	24	24	-24	-2.5					---NA---	40	1252	39	40	147.358	40	16	1252	16	16	50.5454	16
1448	1	1	-1	-1.33333					---NA---	4	238	4	4	77.5179	4	3	238	3	3	49.8552	3
1450	1	1	1	1.33333					---NA---	3	696	3	3	19.8807	3	4	696	4	4	22.7309	4
1451	1	1	-1	-2					---NA---	2	757	2	2	12.1858	2	1	757	1	1	5.22481	1
1452	7	7	7	4.5					---NA---	2	315	2	2	29.2845	2	9	315	9	9	113.005	9
1454	1	1	-1	-1.79769e+308					---NA---	1	33	1	1	139.767	1	0	33	0	0	0	0
1456	3	3	3	1.42857					---NA---	7	250	7	7	129.145	7	10	250	10	10	158.207	10
1457	5	5	5	6					---NA---	1	331	1	1	13.9345	1	6	331	6	6	71.6951	6
1458	2	2	-2	-3					---NA---	3	442	3	3	31.3053	3	1	442	1	1	8.94837	1
1459	17	17	-17	-1.68					---NA---	42	1454	42	42	133.23	42	25	1454	25	25	68.0052	25
1463	1	1	1	1.79769e+308					---NA---	0	277	0	0	0	0	1	277	1	1	14.2786	1
1464	6	6	-6	-2.2					---NA---	11	762	11	11	66.5819	11	5	762	5	5	25.9526	5
1467	8	8	8	2.6					---NA---	5	330	5	5	69.8835	5	13	330	13	13	155.81	13
1468	5	5	5	1.38462					---NA---	13	726	13	13	82.5896	13	18	726	18	18	98.0623	18
1471	3	3	-3	-1.79769e+308					---NA---	3	342	3	3	40.4589	3	0	342	0	0	0	0
1473	2	2	2	3					---NA---	1	359	1	1	12.8477	1	3	359	3	3	33.0516	3
1475	1	1	-1	-1.06667					---NA---	16	429	16	16	172.021	16	15	429	15	15	138.293	15
1485	1	1	-1	-1.1					---NA---	11	645	11	11	78.6596	11	10	645	10	10	61.3206	10
1486	7	7	-7	-1.79769e+308					---NA---	7	310	7	7	104.149	7	0	310	0	0	0	0
1487	6	6	-6	-1.79769e+308					---NA---	6	419	6	6	66.0474	6	0	419	0	0	0	0
1488	1	1	-1	-2					---NA---	2	658	2	2	14.0192	2	1	658	1	1	6.01091	1
1489	3	3	-3	-1.5					---NA---	9	1102	9	9	37.6686	9	6	1102	6	6	21.5346	6
1492	8	8	-8	-1.79769e+308					---NA---	8	454	8	8	81.2742	8	0	454	0	0	0	0
1493	21	21	-21	-2.10526					---NA---	40	891	40	40	207.062	40	19	891	19	19	84.3417	19
1495	2	2	2	1.79769e+308					---NA---	0	419	0	0	0	0	2	419	2	2	18.8791	2
1497	21	21	-21	-1.7					---NA---	51	978	51	51	240.519	51	30	978	30	30	121.325	30
1498	4	4	-4	-1.79769e+308					---NA---	4	476	4	4	38.7589	4	0	476	0	0	0	0
1499	4	4	-4	-1.79769e+308					---NA---	4	387	4	4	47.6725	4	0	387	0	0	0	0
1502	14	14	-14	-15					---NA---	15	556	15	15	124.433	15	1	556	1	1	7.11363	1
1503	10	10	-10	-1.79769e+308					---NA---	10	1020	10	10	45.2187	10	0	1020	0	0	0	0
1507	1	1	-1	-1.11111					---NA---	10	230	10	10	200.535	10	9	230	9	9	154.768	9
1510	1	1	1	2					---NA---	1	210	1	1	21.9634	1	2	210	2	2	37.6684	2
1513	3	3	-3	-1.6					---NA---	8	211	7	8	174.874	8	5	211	4	5	93.7246	5
1514	2	2	-2	-3					---NA---	3	524	3	3	26.4064	3	1	524	1	1	7.54805	1
1515	1	1	-1	-1.79769e+308					---NA---	1	267	1	1	17.2746	1	0	267	0	0	0	0
1516	3	3	3	2					---NA---	3	199	3	3	69.5323	3	6	199	6	6	119.252	6
1521	14	14	-14	-5.66667					---NA---	17	1007	17	17	77.8643	17	3	1007	3	3	11.7831	3
1523	2	2	-2	-1.79769e+308					---NA---	2	345	2	2	26.738	2	0	345	0	0	0	0
1532	4	4	-4	-1.79769e+308					---NA---	4	465	4	4	39.6758	4	0	465	0	0	0	0
1535	9	9	-9	-2.8					---NA---	14	256	14	14	252.236	14	5	256	5	5	77.2496	5
1536	2	2	-2	-1.79769e+308					---NA---	2	302	2	2	30.5451	2	0	302	0	0	0	0
1537	4	4	-4	-1.79769e+308					---NA---	4	226	4	4	81.6338	4	0	226	0	0	0	0
1539	22	22	-22	-4.66667					---NA---	28	1194	28	28	108.161	28	6	1194	6	6	19.8753	6
1540	1	1	-1	-1.79769e+308					---NA---	1	89	1	1	51.8237	1	0	89	0	0	0	0
1541	1	1	1	1.79769e+308					---NA---	0	375	0	0	0	0	1	375	1	1	10.5471	1
1542	1	1	-1	-1.79769e+308					---NA---	1	179	1	1	25.7671	1	0	179	0	0	0	0
1543	2	2	-2	-1.79769e+308					---NA---	2	410	2	2	22.4991	2	0	410	0	0	0	0
1546	7	7	-7	-8					---NA---	8	408	8	8	90.4375	8	1	408	1	1	9.69407	1
1549	0	0	0	-1					---NA---	23	698	23	23	151.982	23	23	698	23	23	130.328	23
1550	6	6	-6	-3					---NA---	9	670	9	9	61.9564	9	3	670	3	3	17.7098	3
1552	7	7	-7	-2					---NA---	14	255	14	14	253.225	14	7	255	7	7	108.574	7
1553	14	14	-14	-5.66667					---NA---	17	1575	17	17	49.7837	17	3	1575	3	3	7.53368	3
1554	5	5	-5	-6					---NA---	6	353	6	6	78.3962	6	1	353	1	1	11.2045	1
1562	1	1	1	2					---NA---	1	445	1	1	10.3647	1	2	445	2	2	17.7761	2
1563	2	2	-2	-1.25					---NA---	10	462	10	10	99.8336	10	8	462	8	8	68.488	8
1564	0	0	0	-1					---NA---	1	454	1	1	10.1593	1	1	454	1	1	8.71185	1
1567	31	31	-31	-2.34783					---NA---	54	626	26	54	397.867	54	23	626	8	23	145.318	23
1570	7	7	7	8					---NA---	1	571	1	1	8.0776	1	8	571	7	8	55.4141	8
1574	11	11	11	2.375					---NA---	8	939	8	8	39.2955	8	19	939	19	19	80.0303	19
1576	1	1	1	1.16667					---NA---	6	253	6	6	109.383	6	7	253	7	7	109.432	7
1578	3	3	3	2.5					---NA---	2	344	2	2	26.8158	2	5	344	5	5	57.4881	5
1579	3	3	-3	-2.5					---NA---	5	387	5	5	59.5906	5	2	387	2	2	20.4402	2
1580	5	5	-5	-1.79769e+308					---NA---	5	420	5	5	54.9085	5	0	420	0	0	0	0
1586	10	10	-10	-6					---NA---	12	381	12	12	145.27	12	2	381	2	2	20.7621	2
1587	5	5	-5	-1.79769e+308					---NA---	5	330	5	5	69.8835	5	0	330	0	0	0	0
1588	5	5	-5	-1.79769e+308					---NA---	5	585	5	5	39.4215	5	0	585	0	0	0	0
1590	17	17	17	1.80952					---NA---	21	1071	21	21	90.4375	21	38	1071	38	38	140.333	38
1591	6	6	6	7					---NA---	1	329	1	1	14.0192	1	7	329	7	7	84.1528	7
1592	3	3	-3	-1.375					---NA---	11	1403	11	11	36.1621	11	8	1403	8	8	22.5527	8
1593	0	0	0	-1					---NA---	3	656	3	3	21.0929	3	3	656	3	3	18.0877	3
1599	7	7	-7	-1.79769e+308					---NA---	7	517	7	7	62.4491	7	0	517	0	0	0	0
1600	16	16	-16	-1.39024					---NA---	57	1238	56	57	212.36	57	41	1238	39	41	130.987	41
1603	11	11	-11	-12					---NA---	12	288	12	12	192.18	12	1	288	1	1	13.7333	1
1607	4	4	-4	-2					---NA---	8	284	8	8	129.924	8	4	284	4	4	55.7068	4
1608	1	1	1	1.33333					---NA---	3	466	3	3	29.693	3	4	466	4	4	33.95	4
1609	1	1	1	1.33333					---NA---	3	684	3	3	20.2294	3	4	684	4	4	23.1297	4
1610	2	2	2	3					---NA---	1	462	1	1	9.98336	1	3	462	3	3	25.683	3
1611	4	4	-4	-1.79769e+308					---NA---	4	235	4	4	78.5074	4	0	235	0	0	0	0
1617	5	5	-5	-2.66667					---NA---	8	460	6	8	80.2141	8	3	460	3	3	25.7947	3
1618	1	1	1	2					---NA---	1	270	1	1	17.0826	1	2	270	2	2	29.2976	2
1619	4	4	-4	-5					---NA---	5	618	5	5	37.3164	5	1	618	1	1	6.39997	1
1621	13	13	-13	-1.52					---NA---	38	232	38	38	755.465	38	25	232	25	25	426.205	25
1622	0	0	0	-1					---NA---	2	225	2	2	40.9983	2	2	225	2	2	35.1572	2
1623	46	46	-46	-2.84					---NA---	71	2040	71	71	160.527	71	25	2040	25	25	48.4703	25
1625	5	5	5	1.38462					---NA---	13	328	12	13	182.805	13	18	328	18	18	217.053	18
1626	3	3	-3	-1.25					---NA---	15	369	13	15	187.492	15	12	369	12	12	128.624	12
1630	1	1	-1	-1.1					---NA---	11	840	11	11	60.3993	11	10	840	10	10	47.0855	10
1635	3	3	-3	-4					---NA---	4	256	4	4	72.0674	4	1	256	1	1	15.4499	1
1638	4	4	-4	-1.79769e+308					---NA---	4	275	4	4	67.0882	4	0	275	0	0	0	0
1642	12	12	-12	-1.70588					---NA---	29	1481	29	29	90.3154	29	17	1481	11	17	45.4004	17
1643	3	3	-3	-1.79769e+308					---NA---	3	282	3	3	49.0672	3	0	282	0	0	0	0
1645	3	3	-3	-1.3					---NA---	13	422	13	13	142.085	13	10	422	10	10	93.7246	10
1649	2	2	-2	-1.66667					---NA---	5	708	5	5	32.5728	5	3	708	3	3	16.7592	3
1650	12	12	-12	-1.79769e+308					---NA---	12	306	12	12	180.875	12	0	306	0	0	0	0
1652	11	11	-11	-2.83333					---NA---	17	1419	17	17	55.2567	17	6	1419	6	6	16.7238	6
1653	6	6	6	7					---NA---	1	377	1	1	12.2342	1	7	377	6	7	73.4384	7
1655	3	3	-3	-1.75					---NA---	7	383	4	7	84.2981	7	4	383	3	4	41.3074	4
1658	29	29	29	3.07143					---NA---	14	1238	14	14	52.1586	14	43	1238	43	43	137.377	43
1659	2	2	2	2					---NA---	2	477	2	2	19.3388	2	4	477	4	4	33.1671	4
1662	6	6	-6	-3					---NA---	9	232	9	9	178.926	9	3	232	3	3	51.1446	3
1663	8	8	-8	-1.79769e+308					---NA---	8	201	8	8	183.575	8	0	201	0	0	0	0
1664	2	2	2	1.79769e+308					---NA---	0	373	0	0	0	0	2	373	2	2	21.2074	2
1666	14	14	-14	-2.55556					---NA---	23	426	23	23	249.022	23	9	426	9	9	83.5601	9
1668	10	10	-10	-2					---NA---	20	434	20	20	212.549	20	10	434	10	10	91.1332	10
1669	1	1	-1	-1.79769e+308					---NA---	1	242	1	1	19.0591	1	0	242	0	0	0	0
1670	0	0	0	-1					---NA---	1	142	1	1	32.4811	1	1	142	1	1	27.8534	1
1671	1	1	-1	-1.79769e+308					---NA---	1	68	1	1	67.8281	1	0	68	0	0	0	0
1674	2	2	-2	-1.79769e+308					---NA---	2	414	2	2	22.2817	2	0	414	0	0	0	0
1676	12	12	-12	-1.79769e+308					---NA---	12	607	12	12	91.1824	12	0	607	0	0	0	0
1677	4	4	-4	-5					---NA---	5	226	5	5	102.042	5	1	226	1	1	17.5008	1
1678	10	10	-10	-2.66667					---NA---	16	523	16	16	141.103	16	6	523	6	6	45.3749	6
1681	59	59	-59	-5.21429					---NA---	73	426	73	73	790.373	73	14	426	14	14	129.982	14
1683	2	2	-2	-1.22222					---NA---	11	1327	11	11	38.2332	11	9	1327	9	9	26.8249	9
1690	4	4	4	2.33333					---NA---	3	364	3	3	38.0136	3	7	364	7	7	76.0612	7
1691	3	3	-3	-1.15789					---NA---	22	592	22	22	171.403	22	19	592	18	19	126.94	19
1692	2	2	-2	-1.79769e+308					---NA---	2	555	2	2	16.6209	2	0	555	0	0	0	0
1694	16	16	16	2.23077					---NA---	13	311	13	13	192.798	13	29	311	29	29	368.811	29
1697	0	0	0	-1					---NA---	2	264	2	2	34.9418	2	2	264	2	2	29.9635	2
1698	5	5	-5	-1.79769e+308					---NA---	5	251	3	5	91.8787	5	0	251	0	0	0	0
1701	1	1	-1	-2					---NA---	2	118	2	2	78.1748	2	1	118	1	1	33.5185	1
1702	10	10	-10	-1.4					---NA---	35	1714	33	35	94.1837	35	25	1714	23	25	57.6893	25
1704	14	14	-14	-1.30435					---NA---	60	213	60	60	1299.24	60	46	213	46	46	854.17	46
1705	6	6	-6	-1.24					---NA---	31	1278	31	31	111.879	31	25	1278	25	25	77.3705	25
1706	1	1	-1	-1.5					---NA---	3	549	3	3	25.2039	3	2	549	2	2	14.4087	2
1708	8	8	8	3.66667					---NA---	3	254	3	3	54.4761	3	11	254	11	11	171.287	11
1709	5	5	-5	-2.66667					---NA---	8	918	8	8	40.1944	8	3	918	3	3	12.9254	3
1712	8	8	-8	-5					---NA---	10	245	10	10	188.258	10	2	245	2	2	32.2872	2
1714	9	9	9	1.45					---NA---	20	965	16	20	95.592	20	29	965	22	29	118.86	29
1719	2	2	-2	-3					---NA---	3	338	3	3	40.9377	3	1	338	1	1	11.7017	1
1720	0	0	0	-1					---NA---	2	569	2	2	16.212	2	2	569	2	2	13.9022	2
1722	6	6	-6	-2.5					---NA---	10	747	9	10	61.7445	10	4	747	4	4	21.179	4
1723	4	4	-4	-5					---NA---	5	858	5	5	26.8783	5	1	858	1	1	4.60977	1
1726	4	4	-4	-1.79769e+308					---NA---	4	615	4	4	29.9988	4	0	615	0	0	0	0
1731	7	7	7	1.79769e+308					---NA---	0	245	0	0	0	0	7	245	7	7	113.005	7
1732	44	44	44	1.79769e+308					---NA---	0	377	0	0	0	0	44	377	31	44	461.613	44
1737	2	2	2	1.79769e+308					---NA---	0	206	0	0	0	0	2	206	2	2	38.3998	2
1738	4	4	-4	-1.79769e+308					---NA---	4	624	4	4	29.5661	4	0	624	0	0	0	0
1741	35	35	-35	-2.94444					---NA---	53	1811	53	53	134.982	53	18	1811	18	18	39.3116	18
1744	11	11	-11	-6.5					---NA---	13	947	13	13	63.3158	13	2	947	2	2	8.35307	2
1746	1	1	-1	-1.79769e+308					---NA---	1	77	1	1	59.9002	1	0	77	0	0	0	0
1750	5	5	-5	-1.17857					---NA---	33	1377	33	33	110.535	33	28	1377	28	28	80.4249	28
1751	6	6	-6	-7					---NA---	7	700	7	7	46.1231	7	1	700	1	1	5.65026	1
1752	2	2	-2	-1.79769e+308					---NA---	2	283	2	2	32.5958	2	0	283	0	0	0	0
1753	11	11	-11	-12					---NA---	12	492	12	12	112.495	12	1	492	1	1	8.03898	1
1754	9	9	-9	-4					---NA---	12	216	12	12	256.24	12	3	216	3	3	54.9331	3
1755	9	9	-9	-1.79769e+308					---NA---	9	295	9	9	140.715	9	0	295	0	0	0	0
1758	3	3	-3	-4					---NA---	4	212	4	4	87.0248	4	1	212	0	1	18.6565	1
1759	2	2	2	1.4					---NA---	5	248	5	5	92.9902	5	7	248	7	7	111.638	7
1760	7	7	7	2.75					---NA---	4	526	4	4	35.0746	4	11	526	11	11	82.7129	11
1761	7	7	-7	-8					---NA---	8	230	6	8	160.428	8	1	230	1	1	17.1964	1
1762	1	1	1	2					---NA---	1	425	1	1	10.8525	1	2	425	2	2	18.6126	2
1764	15	15	-15	-2.15385					---NA---	28	2815	28	28	45.8773	28	13	2815	13	13	18.2655	13
1765	1	1	-1	-2					---NA---	2	531	2	2	17.3722	2	1	531	1	1	7.44855	1
1767	11	11	-11	-2.22222					---NA---	20	1148	20	20	80.3539	20	9	1148	9	9	31.0075	9
1770	12	12	-12	-1.79769e+308					---NA---	12	424	12	12	130.537	12	0	424	0	0	0	0
1773	9	9	9	2.125					---NA---	8	509	8	8	72.4921	8	17	509	17	17	132.098	17
1774	3	3	-3	-1.14286					---NA---	24	398	23	24	278.129	24	21	398	21	21	208.69	21
1775	2	2	-2	-1.79769e+308					---NA---	2	382	2	2	24.1482	2	0	382	0	0	0	0
1776	3	3	3	1.75					---NA---	4	263	4	4	70.1492	4	7	263	7	7	105.271	7
1779	0	0	0	-1					---NA---	2	425	2	2	21.705	2	2	425	2	2	18.6126	2
1783	5	5	-5	-6					---NA---	6	472	6	6	58.6311	6	1	472	1	1	8.37962	1
1784	15	15	15	4.75					---NA---	4	634	4	4	29.0998	4	19	634	18	19	118.531	19
1785	2	2	2	1.79769e+308					---NA---	0	251	0	0	0	0	2	251	2	2	31.5154	2
1787	39	39	39	1.37143					---NA---	105	671	105	105	721.748	105	144	671	144	144	848.802	144
1792	13	13	13	2.08333					---NA---	12	313	12	12	176.83	12	25	313	25	25	315.909	25
1793	0	0	0	-1					---NA---	5	527	5	5	43.7601	5	5	527	5	5	37.5254	5
1795	1	1	1	1.1					---NA---	10	253	10	10	182.305	10	11	253	11	11	171.964	11
1798	2	2	2	1.5					---NA---	4	428	4	4	43.1057	4	6	428	6	6	55.4464	6
1799	15	15	-15	-1.625					---NA---	39	1175	39	39	153.09	39	24	1175	24	24	80.7867	24
1804	4	4	-4	-1.79769e+308					---NA---	4	425	4	4	43.41	4	0	425	0	0	0	0
1806	11	11	-11	-3.2					---NA---	16	1119	16	16	65.9491	16	5	1119	5	5	17.6728	5
1807	2	2	-2	-1.22222					---NA---	11	399	11	11	127.156	11	9	399	9	9	89.2146	9
1811	5	5	-5	-1.15152					---NA---	38	80	37	38	2190.85	38	33	80	32	33	1631.51	33
1812	1	1	-1	-1.79769e+308					---NA---	1	42	1	1	109.817	1	0	42	0	0	0	0
1817	2	2	2	1.79769e+308					---NA---	0	416	0	0	0	0	2	416	2	2	19.0153	2
1818	50	50	50	1.58824					---NA---	85	1758	85	85	223.007	85	135	1758	135	135	303.725	135
1821	0	0	0	-1					---NA---	3	582	3	3	23.7748	3	3	582	3	3	20.3875	3
1823	6	6	-6	-1.79769e+308					---NA---	6	211	6	6	131.156	6	0	211	0	0	0	0
1825	3	3	3	2.5					---NA---	2	368	2	2	25.0669	2	5	368	5	5	53.7389	5
1826	23	23	-23	-24					---NA---	24	1212	24	24	91.3329	24	1	1212	1	1	3.26335	1
1831	2	2	-2	-2					---NA---	4	364	4	4	50.6847	4	2	364	2	2	21.7318	2
1832	2	2	2	1.4					---NA---	5	273	5	5	84.4746	5	7	273	7	7	101.415	7
1833	4	4	-4	-5					---NA---	5	433	5	5	53.26	5	1	433	1	1	9.13436	1
1835	10	10	-10	-6					---NA---	12	604	12	12	91.6353	12	2	604	2	2	13.0966	2
1837	1	1	1	1.08333					---NA---	12	225	12	12	245.99	12	13	225	13	13	228.522	13
1840	2	2	-2	-3					---NA---	3	261	3	3	53.0151	3	1	261	1	1	15.1539	1
1841	5	5	5	1.41667					---NA---	12	829	12	12	66.7645	12	17	829	17	17	81.1074	17
1844	1	1	1	2					---NA---	1	305	1	1	15.1223	1	2	305	2	2	25.9356	2
1846	2	2	-2	-1.79769e+308					---NA---	2	205	2	2	44.9982	2	0	205	0	0	0	0
1849	2	2	2	2					---NA---	2	942	2	2	9.79259	2	4	942	4	4	16.7948	4
1851	1	1	1	1.79769e+308					---NA---	0	52	0	0	0	0	1	52	1	1	76.0612	1
1852	1	1	-1	-1.33333					---NA---	4	378	3	4	48.8075	4	3	378	2	3	31.3903	3
1853	12	12	-12	-13					---NA---	13	826	13	13	72.5909	13	1	826	1	1	4.78835	1
1855	7	7	-7	-1.7					---NA---	17	983	17	17	79.7653	17	10	983	10	10	40.2358	10
1856	1	1	-1	-2					---NA---	2	400	2	2	23.0616	2	1	400	1	1	9.88795	1
1857	5	5	-5	-1.14286					---NA---	40	1583	34	40	116.546	40	35	1583	27	35	87.4487	35
1858	1	1	-1	-2					---NA---	2	621	2	2	14.8545	2	1	621	1	1	6.36905	1
1859	11	11	11	3.75					---NA---	4	1943	4	4	9.49524	4	15	1943	15	15	30.5341	15
1861	2	2	-2	-1.79769e+308					---NA---	2	316	2	2	29.1918	2	0	316	0	0	0	0
1864	3	3	3	1.375					---NA---	8	1276	8	8	28.9173	8	11	1276	11	11	34.0964	11
1865	4	4	4	2					---NA---	4	1067	4	4	17.2908	4	8	1067	8	8	29.6546	8
1866	9	9	9	3.25					---NA---	4	859	4	4	21.4776	4	13	859	13	13	59.8572	13
1868	21	21	-21	-8					---NA---	24	280	24	24	395.341	24	3	280	3	3	42.3769	3
1874	7	7	-7	-1.7					---NA---	17	1154	17	17	67.9457	17	10	1154	10	10	34.2737	10
1875	7	7	-7	-2.4					---NA---	12	992	12	12	55.7941	12	5	992	5	5	19.9354	5
1876	0	0	0	-1					---NA---	6	704	6	6	39.3095	6	6	704	6	6	33.7089	6
1877	9	9	9	2.5					---NA---	6	261	6	6	106.03	6	15	261	15	15	227.309	15
1878	2	2	-2	-1.79769e+308					---NA---	2	382	2	2	24.1482	2	0	382	0	0	0	0
1880	3	3	-3	-1.79769e+308					---NA---	3	473	3	3	29.2536	3	0	473	0	0	0	0
1881	8	8	8	5					---NA---	2	318	2	2	29.0083	2	10	318	10	10	124.377	10
1883	9	9	-9	-1.69231					---NA---	22	393	5	22	258.196	22	13	393	4	13	130.833	13
1884	4	4	4	1.25					---NA---	16	546	16	16	135.159	16	20	546	20	20	144.878	20
1888	6	6	-6	-7					---NA---	7	1027	7	7	31.4374	7	1	1027	1	1	3.8512	1
1889	13	13	-13	-1.8125					---NA---	29	1342	29	29	99.6699	29	16	1342	16	16	47.1556	16
1890	0	0	0	-1					---NA---	3	203	3	3	68.1622	3	3	203	3	3	58.4509	3
1891	5	5	-5	-1.71429					---NA---	12	804	12	12	68.8405	12	7	804	7	7	34.4356	7
1892	6	6	-6	-7					---NA---	7	513	7	7	62.936	7	1	513	1	1	7.7099	1
1893	4	4	-4	-3					---NA---	6	587	6	6	47.1446	6	2	587	2	2	13.4759	2
1895	2	2	-2	-1.79769e+308					---NA---	2	425	2	2	21.705	2	0	425	0	0	0	0
1896	11	11	-11	-4.66667					---NA---	14	369	14	14	174.993	14	3	369	3	3	32.1559	3
1897	1	1	-1	-1.79769e+308					---NA---	1	42	1	1	109.817	1	0	42	0	0	0	0
1898	11	11	-11	-3.75					---NA---	15	210	15	15	329.451	15	4	210	4	4	75.3368	4
1901	9	9	-9	-5.5					---NA---	11	268	11	11	189.311	11	2	268	2	2	29.5163	2
1902	0	0	0	-1					---NA---	2	335	2	2	27.5362	2	2	335	2	2	23.613	2
1903	2	2	-2	-1.79769e+308					---NA---	2	254	2	2	36.3174	2	0	254	0	0	0	0
1907	3	3	3	1.5					---NA---	6	410	6	6	67.4973	6	9	410	9	9	86.821	9
1910	3	3	-3	-1.75					---NA---	7	398	7	7	81.1211	7	4	398	4	4	39.7506	4
1911	6	6	-6	-1.66667					---NA---	15	521	14	15	132.792	15	9	521	9	9	68.3236	9
1912	1	1	1	1.25					---NA---	4	572	4	4	32.2539	4	5	572	5	5	34.5733	5
1915	2	2	-2	-1.5					---NA---	6	443	6	6	62.4692	6	4	443	4	4	35.7127	4
1916	6	6	-6	-4					---NA---	8	347	8	8	106.336	8	2	347	2	2	22.7964	2
1917	15	15	-15	-4.75					---NA---	19	919	18	19	95.3579	19	4	919	3	4	17.2151	4
1918	6	6	6	1.79769e+308					---NA---	0	369	0	0	0	0	6	369	6	6	64.3119	6
1919	1	1	-1	-1.04					---NA---	26	783	15	26	153.155	26	25	783	15	25	126.283	25
1920	6	6	-6	-1.79769e+308					---NA---	6	254	6	6	108.952	6	0	254	0	0	0	0
1921	12	12	-12	-5					---NA---	15	1340	15	15	51.6304	15	3	1340	3	3	8.85488	3
1922	1	1	1	1.05					---NA---	20	277	20	20	333.019	20	21	277	21	21	299.851	21
1923	4	4	-4	-1.19048					---NA---	25	419	25	25	275.198	25	21	419	21	21	198.231	21
1925	6	6	-6	-1.5					---NA---	18	250	18	18	332.086	18	12	250	12	12	189.849	12
1927	4	4	-4	-1.79769e+308					---NA---	4	524	4	4	35.2085	4	0	524	0	0	0	0
1928	2	2	-2	-1.79769e+308					---NA---	2	381	2	2	24.2116	2	0	381	0	0	0	0
1930	2	2	-2	-1.5					---NA---	6	984	6	6	28.1239	6	4	984	4	4	16.078	4
1934	4	4	4	2.33333					---NA---	3	1193	3	3	11.5984	3	7	1193	7	7	23.2073	7
1937	1	1	-1	-1.79769e+308					---NA---	1	155	1	1	29.7569	1	0	155	0	0	0	0
1938	6	6	6	4					---NA---	2	238	2	2	38.7589	2	8	238	8	8	132.947	8
1939	2	2	-2	-1.79769e+308					---NA---	2	303	2	2	30.4443	2	0	303	0	0	0	0
1940	0	0	0	-1					---NA---	16	375	16	16	196.792	16	16	375	16	16	168.754	16
1945	2	2	2	1.33333					---NA---	6	766	6	6	36.1278	6	8	766	8	8	41.3074	8
1946	1	1	-1	-1.16667					---NA---	7	539	7	7	59.9002	7	6	539	6	6	44.028	6
1947	0	0	0	-1					---NA---	3	412	2	3	33.5848	3	3	412	3	3	28.7999	3
1948	1	1	1	1.33333					---NA---	3	368	3	3	37.6004	3	4	368	4	4	42.9911	4
1949	2	2	-2	-1.79769e+308					---NA---	2	307	2	2	30.0476	2	0	307	0	0	0	0
1953	4	4	4	1.79769e+308					---NA---	0	471	0	0	0	0	4	471	4	4	33.5896	4
1954	25	25	-25	-2.66667					---NA---	40	2165	40	40	85.2159	40	15	2165	15	15	27.4031	15
1955	16	16	-16	-4.2					---NA---	21	957	21	21	101.211	21	5	957	5	5	20.6645	5
1959	1	1	1	1.05556					---NA---	18	386	18	18	215.082	18	19	386	19	19	194.685	19
1963	5	5	-5	-1.79769e+308					---NA---	5	526	5	5	43.8433	5	0	526	0	0	0	0
1964	25	25	-25	-2.04167					---NA---	49	350	49	49	645.724	49	24	350	24	24	271.212	24
1965	12	12	-12	-2					---NA---	24	1294	24	24	85.5452	24	12	1294	12	12	36.6786	12
1969	0	0	0	-1					---NA---	3	323	3	3	42.8388	3	3	323	3	3	36.7354	3
1970	2	2	-2	-3					---NA---	3	397	3	3	34.8537	3	1	397	1	1	9.96267	1
1971	1	1	-1	-1.5					---NA---	3	304	3	3	45.5162	3	2	304	2	2	26.0209	2
1973	6	6	-6	-1.79769e+308					---NA---	6	320	6	6	86.4809	6	0	320	0	0	0	0
1974	0	0	0	-1					---NA---	2	549	2	2	16.8026	2	2	549	2	2	14.4087	2
1975	2	2	-2	-1.79769e+308					---NA---	2	42	2	2	219.634	2	0	42	0	0	0	0
1980	1	1	-1	-1.79769e+308					---NA---	1	220	1	1	20.9651	1	0	220	0	0	0	0
1988	4	4	-4	-1.79769e+308					---NA---	4	575	4	4	32.0856	4	0	575	0	0	0	0
1989	2	2	-2	-1.79769e+308					---NA---	2	267	2	2	34.5492	2	0	267	0	0	0	0
1990	1	1	1	1.5					---NA---	2	953	2	2	9.67956	2	3	953	3	3	12.4507	3
1993	22	22	-22	-3.75					---NA---	30	1122	26	30	123.324	30	8	1122	7	8	28.2009	8
1995	10	10	-10	-11					---NA---	11	361	11	11	140.541	11	1	361	1	1	10.9562	1
1996	3	3	-3	-1.79769e+308					---NA---	3	225	3	3	61.4975	3	0	225	0	0	0	0
1998	6	6	-6	-1.79769e+308					---NA---	6	333	6	6	83.1047	6	0	333	0	0	0	0
1999	11	11	-11	-2.375					---NA---	19	242	19	19	362.124	19	8	242	8	8	130.75	8
2004	0	0	0	-1					---NA---	4	560	2	4	32.9451	4	4	560	4	4	28.2513	4
2005	4	4	-4	-1.66667					---NA---	10	349	10	10	132.158	10	6	349	6	6	67.9974	6
2007	8	8	-8	-9					---NA---	9	606	9	9	68.4997	9	1	606	1	1	6.5267	1
2008	8	8	-8	-1.79769e+308					---NA---	8	372	8	8	99.1895	8	0	372	0	0	0	0
2009	3	3	-3	-1.79769e+308					---NA---	3	256	3	3	54.0505	3	0	256	0	0	0	0
2012	2	2	-2	-1.79769e+308					---NA---	2	522	2	2	17.6717	2	0	522	0	0	0	0
2014	2	2	-2	-1.79769e+308					---NA---	2	188	2	2	49.0672	2	0	188	0	0	0	0
2015	27	27	-27	-2.58824					---NA---	44	1062	44	44	191.094	44	17	1062	17	17	63.3127	17
2016	12	12	-12	-3.4					---NA---	17	560	17	17	140.017	17	5	560	4	5	35.3141	5
2017	4	4	-4	-1.79769e+308					---NA---	4	297	4	4	62.1187	4	0	297	0	0	0	0
2019	1	1	-1	-2					---NA---	2	205	2	2	44.9982	2	1	205	1	1	19.2936	1
2020	3	3	-3	-1.79769e+308					---NA---	3	305	3	3	45.367	3	0	305	0	0	0	0
2021	4	4	-4	-1.79769e+308					---NA---	4	293	4	4	62.9667	4	0	293	0	0	0	0
2024	4	4	4	1.79769e+308					---NA---	0	736	0	0	0	0	4	736	4	4	21.4955	4
2026	2	2	-2	-1.79769e+308					---NA---	2	241	2	2	38.2764	2	0	241	0	0	0	0
2030	4	4	4	2					---NA---	4	370	4	4	49.8628	4	8	370	8	8	85.5174	8
2033	9	9	-9	-1.79769e+308					---NA---	9	407	9	9	101.992	9	0	407	0	0	0	0
2034	16	16	-16	-2.14286					---NA---	30	708	30	30	195.437	30	14	708	14	14	78.2098	14
2035	2	2	-2	-1.2					---NA---	12	719	12	12	76.9788	12	10	719	10	10	55.0095	10
2036	2	2	2	1.33333					---NA---	6	711	6	6	38.9225	6	8	711	8	8	44.5027	8
2037	25	25	-25	-2.47059					---NA---	42	1257	42	42	154.111	42	17	1257	17	17	53.4909	17
2040	3	3	-3	-1.79769e+308					---NA---	3	570	3	3	24.2753	3	0	570	0	0	0	0
2042	4	4	4	1.5					---NA---	8	395	8	8	93.4139	8	12	395	12	12	120.157	12
2043	8	8	-8	-9					---NA---	9	914	9	9	45.4166	9	1	914	1	1	4.32733	1
2044	4	4	-4	-2					---NA---	8	800	8	8	46.1231	8	4	800	3	4	19.7759	4
2045	6	6	-6	-1.6					---NA---	16	1746	16	16	42.2663	16	10	1746	10	10	22.6528	10
2047	12	12	-12	-5					---NA---	15	1193	15	15	57.9922	15	3	1193	3	3	9.94597	3
2051	1	1	1	2					---NA---	1	388	1	1	11.8874	1	2	388	2	2	20.3875	2
2052	3	3	3	4					---NA---	1	222	1	1	20.7762	1	4	222	4	4	71.2645	4
2053	0	0	0	-1					---NA---	1	870	1	1	5.30151	1	1	870	1	1	4.54618	1
2054	3	3	-3	-1.79769e+308					---NA---	3	375	3	3	36.8985	3	0	375	0	0	0	0
2055	41	41	-41	-3.92857					---NA---	55	1964	55	55	129.164	55	14	1964	14	14	28.1937	14
2056	9	9	-9	-1.81818					---NA---	20	829	12	20	111.274	20	11	829	8	11	52.4813	11
2058	1	1	-1	-1.5					---NA---	3	558	3	3	24.7974	3	2	558	2	2	14.1763	2
2062	3	3	3	4					---NA---	1	234	1	1	19.7107	1	4	234	4	4	67.6099	4
2063	1	1	-1	-1.79769e+308					---NA---	1	33	1	1	139.767	1	0	33	0	0	0	0
2068	27	27	27	6.4					---NA---	5	198	5	5	116.473	5	32	198	32	32	639.221	32
2069	12	12	12	3.4					---NA---	5	340	5	5	67.8281	5	17	340	17	17	197.759	17
2070	5	5	-5	-1.79769e+308					---NA---	5	200	5	5	115.308	5	0	200	0	0	0	0
2071	5	5	-5	-2.25					---NA---	9	504	9	9	82.3627	9	4	504	4	4	31.3903	4
2076	49	49	-49	-9.16667					---NA---	55	589	51	55	430.691	55	6	589	4	6	40.2905	6
2079	1	1	1	1.5					---NA---	2	218	2	2	42.3148	2	3	218	3	3	54.4291	3
2082	2	2	-2	-1.08696					---NA---	25	923	25	25	124.927	25	23	923	23	23	98.5581	23
2083	7	7	-7	-2.16667					---NA---	13	639	13	13	93.8342	13	6	639	6	6	37.1378	6
2085	20	20	-20	-7.66667					---NA---	23	1353	23	23	78.4059	23	3	1353	3	3	8.7698	3
2088	3	3	-3	-1.42857					---NA---	10	257	9	10	179.467	10	7	257	6	7	107.729	7
2089	7	7	-7	-1.79769e+308					---NA---	7	507	7	7	63.6808	7	0	507	0	0	0	0
2090	1	1	1	1.79769e+308					---NA---	0	133	0	0	0	0	1	133	1	1	29.7382	1
2091	5	5	5	1.79769e+308					---NA---	0	482	0	0	0	0	5	482	5	5	41.0288	5
2093	4	4	-4	-1.57143					---NA---	11	389	11	11	130.425	11	7	389	7	7	71.1729	7
2094	4	4	-4	-1.79769e+308					---NA---	4	240	4	4	76.8719	4	0	240	0	0	0	0
2095	18	18	-18	-4.6					---NA---	23	1406	23	23	75.4503	23	5	1406	5	5	14.0654	5
2096	3	3	3	1.79769e+308					---NA---	0	260	0	0	0	0	3	260	3	3	45.6367	3
2097	12	12	-12	-13					---NA---	13	251	13	13	238.885	13	1	251	1	1	15.7577	1
2100	10	10	-10	-1.79769e+308					---NA---	10	494	10	10	93.3666	10	0	494	0	0	0	0
2101	0	0	0	-1					---NA---	1	169	1	1	27.2918	1	1	169	1	1	23.4034	1
2106	6	6	-6	-7					---NA---	7	390	5	7	82.7851	7	1	390	0	1	10.1415	1
2107	11	11	-11	-2.22222					---NA---	20	842	20	20	109.556	20	9	842	9	9	42.2763	9
2110	25	25	25	1.4717					---NA---	53	548	53	53	446.081	53	78	548	78	78	562.964	78
2113	1	1	-1	-1.79769e+308					---NA---	1	292	1	1	15.7956	1	0	292	0	0	0	0
2116	15	15	15	3.5					---NA---	6	745	6	6	37.1461	6	21	745	21	21	111.488	21
2118	11	11	11	2.1					---NA---	10	664	10	10	69.4625	10	21	664	21	21	125.089	21
2119	5	5	5	2					---NA---	5	902	5	5	25.5671	5	10	902	10	10	43.849	10
2120	2	2	-2	-1.79769e+308					---NA---	2	396	2	2	23.2945	2	0	396	0	0	0	0
2121	3	3	-3	-2.5					---NA---	5	359	5	5	64.2383	5	2	359	2	2	22.0344	2
2123	30	30	30	2.875					---NA---	16	227	16	16	325.097	16	46	227	46	46	801.49	46
2124	6	6	6	2					---NA---	6	600	6	6	46.1231	6	12	600	12	12	79.1036	12
2125	4	4	-4	-2.33333					---NA---	7	286	7	7	112.889	7	3	286	3	3	41.4879	3
2127	8	8	-8	-1.79769e+308					---NA---	8	792	8	8	46.589	8	0	792	0	0	0	0
2128	1	1	1	1.16667					---NA---	6	1024	6	6	27.0253	6	7	1024	7	7	27.0374	7
2131	5	5	5	6					---NA---	1	348	1	1	13.2538	1	6	348	6	6	68.1928	6
2132	12	12	12	2.71429					---NA---	7	722	7	7	44.7177	7	19	722	19	19	104.084	19
2133	24	24	-24	-2.41176					---NA---	41	1126	41	41	167.944	41	17	1126	17	17	59.7141	17
2135	7	7	7	1.79769e+308					---NA---	0	394	0	0	0	0	7	394	7	7	70.2697	7
2136	7	7	-7	-1.5					---NA---	21	997	20	21	97.15	21	14	997	13	14	55.5391	14
2137	0	0	0	-1					---NA---	1	426	1	1	10.827	1	1	426	1	1	9.28446	1
2139	4	4	4	1.79769e+308					---NA---	0	721	0	0	0	0	4	721	4	4	21.9427	4
2140	9	9	-9	-4					---NA---	12	298	12	12	185.731	12	3	298	3	3	39.8172	3
2142	7	7	-7	-8					---NA---	8	366	8	8	100.816	8	1	366	1	1	10.8065	1
2145	23	23	-23	-1.76667					---NA---	53	234	53	53	1044.67	53	30	234	30	30	507.074	30
2146	0	0	0	-1					---NA---	2	216	2	2	42.7066	2	2	216	2	2	36.622	2
2149	2	2	-2	-1.79769e+308					---NA---	2	273	2	2	33.7898	2	0	273	0	0	0	0
2150	13	13	13	1.46429					---NA---	28	378	28	28	341.653	28	41	378	40	41	429.001	41
2151	0	0	0	-1					---NA---	8	429	8	8	86.0105	8	8	429	8	8	73.7563	8
2152	21	21	-21	-4.5					---NA---	27	254	27	27	490.285	27	6	254	6	6	93.4294	6
2153	1	1	-1	-1.79769e+308					---NA---	1	110	1	1	41.9301	1	0	110	0	0	0	0
2154	29	29	29	6.8					---NA---	5	1081	5	5	21.3335	5	34	1081	34	34	124.4	34
2155	2	2	-2	-2					---NA---	4	414	4	4	44.5634	4	2	414	2	2	19.1071	2
2156	2	2	-2	-1.79769e+308					---NA---	2	200	2	2	46.1231	2	0	200	0	0	0	0
2160	5	5	5	1.79769e+308					---NA---	0	396	0	0	0	0	5	396	5	5	49.9391	5
2161	3	3	-3	-1.6					---NA---	8	633	8	8	58.2915	8	5	633	5	5	31.2415	5
2162	1	1	1	1.79769e+308					---NA---	0	110	0	0	0	0	1	110	1	1	35.9562	1
2163	11	11	11	6.5					---NA---	2	444	2	2	20.7762	2	13	444	13	13	115.805	13
2164	22	22	22	3.44444					---NA---	9	515	9	9	80.6035	9	31	515	31	31	238.079	31
2165	2	2	2	1.25					---NA---	8	1034	6	8	35.6852	8	10	1034	9	10	38.2513	10
2166	3	3	-3	-2.5					---NA---	5	238	5	5	96.8973	5	2	238	2	2	33.2368	2
2170	2	2	2	1.79769e+308					---NA---	0	325	0	0	0	0	2	325	2	2	24.3396	2
2172	5	5	-5	-1.79769e+308					---NA---	5	409	5	5	56.3852	5	0	409	0	0	0	0
2173	0	0	0	-1					---NA---	2	765	2	2	12.0583	2	2	765	2	2	10.3403	2
2175	8	8	-8	-1.53333					---NA---	23	256	23	23	414.387	23	15	256	15	15	231.749	15
2179	2	2	-2	-1.79769e+308					---NA---	2	461	2	2	20.01	2	0	461	0	0	0	0
2187	0	0	0	1					---NA---	0	378	0	0	0	0	0	378	0	0	0	0
2190	8	8	-8	-1.79769e+308					---NA---	8	374	8	8	98.6591	8	0	374	0	0	0	0
2191	4	4	-4	-5					---NA---	5	694	5	5	33.2299	5	1	694	1	1	5.69911	1
2194	8	8	-8	-9					---NA---	9	468	8	9	88.6983	9	1	468	1	1	8.45124	1
2195	7	7	-7	-8					---NA---	8	545	8	8	67.7037	8	1	545	1	1	7.25721	1
2196	4	4	-4	-1.79769e+308					---NA---	4	285	4	4	64.7342	4	0	285	0	0	0	0
2197	5	5	5	1.20833					---NA---	24	2435	24	24	45.4602	24	29	2435	29	29	47.1048	29
2199	6	6	-6	-1.33333					---NA---	24	1059	24	24	104.528	24	18	1059	18	18	67.2269	18
2201	7	7	-7	-1.79769e+308					---NA---	7	629	7	7	51.3294	7	0	629	0	0	0	0
2202	1	1	-1	-2					---NA---	2	466	2	2	19.7953	2	1	466	1	1	8.48751	1
2203	3	3	-3	-2.5					---NA---	5	540	5	5	42.7066	5	2	540	2	2	14.6488	2
2204	8	8	-8	-1.79769e+308					---NA---	8	471	5	8	78.3408	8	0	471	0	0	0	0
2207	1	1	1	1.79769e+308					---NA---	0	41	0	0	0	0	1	41	1	1	96.4678	1
2208	3	3	3	1.79769e+308					---NA---	0	336	0	0	0	0	3	336	3	3	35.3141	3
2209	9	9	-9	-10					---NA---	10	257	10	10	179.467	10	1	257	1	1	15.3898	1
2212	4	4	-4	-1.79769e+308					---NA---	4	481	4	4	38.356	4	0	481	0	0	0	0
2215	4	4	-4	-5					---NA---	5	226	5	5	102.042	5	1	226	1	1	17.5008	1
2216	65	65	65	5.33333					---NA---	15	248	15	15	278.97	15	80	248	80	80	1275.86	80
2217	1	1	-1	-1.11111					---NA---	10	214	10	10	215.529	10	9	214	9	9	166.339	9
2218	6	6	-6	-7					---NA---	7	262	7	7	123.23	7	1	262	1	1	15.0961	1
2220	1	1	-1	-1.05263					---NA---	20	806	20	20	114.449	20	19	806	19	19	93.2363	19
2223	2	2	-2	-3					---NA---	3	246	3	3	56.2477	3	1	246	1	1	16.078	1
2229	1	1	-1	-2					---NA---	2	463	2	2	19.9236	2	1	463	1	1	8.54251	1
2232	17	17	-17	-5.25					---NA---	21	1288	21	21	75.2007	21	4	1288	4	4	12.2832	4
2233	5	5	5	1.79769e+308					---NA---	0	338	0	0	0	0	5	338	5	5	58.5086	5
2234	1	1	1	1.25					---NA---	4	209	4	4	88.2739	4	5	209	5	5	94.6215	5
2235	7	7	-7	-2.75					---NA---	11	452	11	11	112.247	11	4	452	4	4	35.0016	4
2236	6	6	-6	-1.79769e+308					---NA---	6	317	6	6	87.2993	6	0	317	0	0	0	0
2239	5	5	-5	-1.79769e+308					---NA---	5	237	5	5	97.3062	5	0	237	0	0	0	0
2243	7	7	7	1.7					---NA---	10	774	10	10	59.5906	10	17	774	17	17	86.8709	17
2248	10	10	-10	-11					---NA---	11	621	8	11	81.6996	11	1	621	1	1	6.36905	1
2249	4	4	4	1.10526					---NA---	38	1986	38	38	88.2517	38	42	1986	42	42	83.6443	42
2250	3	3	-3	-4					---NA---	4	633	4	4	29.1457	4	1	633	1	1	6.24831	1
2254	12	12	-12	-1.85714					---NA---	26	564	26	26	212.624	26	14	564	14	14	98.1782	14
2255	5	5	-5	-1.35714					---NA---	19	1745	19	19	50.22	19	14	1745	14	14	31.7321	14
2258	6	6	-6	-1.46154					---NA---	19	1742	19	19	50.3065	19	13	1742	12	13	29.5163	13
2259	3	3	-3	-1.3					---NA---	13	291	13	13	206.048	13	10	291	10	10	135.917	10
2262	6	6	-6	-1.79769e+308					---NA---	6	422	6	6	65.5779	6	0	422	0	0	0	0
2263	3	3	-3	-1.79769e+308					---NA---	3	87	3	3	159.045	3	0	87	0	0	0	0
2264	5	5	-5	-3.5					---NA---	7	319	7	7	101.211	7	2	319	2	2	24.7974	2
2267	5	5	-5	-1.71429					---NA---	12	661	12	12	83.7334	12	7	661	7	7	41.8854	7
2268	2	2	2	1.79769e+308					---NA---	0	465	0	0	0	0	2	465	2	2	17.0115	2
2269	1	1	1	1.79769e+308					---NA---	0	356	0	0	0	0	1	356	1	1	11.1101	1
2270	15	15	-15	-1.6					---NA---	40	1042	40	40	177.056	40	25	1042	25	25	94.894	25
2272	24	24	-24	-1.92308					---NA---	50	598	26	50	385.645	50	26	598	14	26	171.964	26
2277	6	6	-6	-2					---NA---	12	268	12	12	206.521	12	6	268	6	6	88.5488	6
2278	8	8	8	2.14286					---NA---	7	884	7	7	36.5228	7	15	884	14	15	67.1128	15
2282	5	5	-5	-2.66667					---NA---	8	551	8	8	66.9664	8	3	551	3	3	21.5346	3
2284	4	4	-4	-1.79769e+308					---NA---	4	316	4	4	58.3837	4	0	316	0	0	0	0
2285	3	3	-3	-1.75					---NA---	7	617	7	7	52.3277	7	4	617	4	4	25.6414	4
2287	0	0	0	-1					---NA---	3	383	3	3	36.1278	3	3	383	3	3	30.9805	3
2288	3	3	-3	-1.5					---NA---	9	1071	9	9	38.7589	9	6	1071	6	6	22.1579	6
2289	7	7	-7	-2.75					---NA---	11	505	11	11	100.466	11	4	505	4	4	31.3282	4
2291	13	13	-13	-1.79769e+308					---NA---	13	423	13	13	141.75	13	0	423	0	0	0	0
2292	0	0	0	-1					---NA---	2	321	2	2	28.7371	2	2	321	2	2	24.6429	2
2295	16	16	-16	-3.66667					---NA---	22	1563	22	22	64.9206	22	6	1563	6	6	15.183	6
2296	5	5	-5	-2.66667					---NA---	8	263	7	8	140.298	8	3	263	3	3	45.1161	3
2297	8	8	-8	-5					---NA---	10	623	10	10	74.0339	10	2	623	2	2	12.6972	2
2298	4	4	-4	-1.79769e+308					---NA---	4	367	4	4	50.2704	4	0	367	0	0	0	0
2299	12	12	-12	-13					---NA---	13	235	13	13	255.149	13	1	235	1	1	16.8306	1
2300	1	1	-1	-1.5					---NA---	3	204	3	3	67.8281	3	2	204	2	2	38.7763	2
2304	3	3	-3	-1.79769e+308					---NA---	3	339	3	3	40.8169	3	0	339	0	0	0	0
2307	9	9	-9	-1.75					---NA---	21	246	20	21	393.734	21	12	246	12	12	192.936	12
2308	3	3	-3	-4					---NA---	4	515	4	4	35.8238	4	1	515	1	1	7.67996	1
2309	6	6	-6	-2.5					---NA---	10	202	10	10	228.332	10	4	202	4	4	78.3204	4
2311	9	9	-9	-10					---NA---	10	978	10	10	47.1607	10	1	978	1	1	4.04415	1
2312	6	6	-6	-1.79769e+308					---NA---	6	245	6	6	112.955	6	0	245	0	0	0	0
2313	6	6	-6	-1.66667					---NA---	15	1295	15	15	53.4245	15	9	1295	9	9	27.4877	9
2314	4	4	-4	-5					---NA---	5	297	5	5	77.6484	5	1	297	1	1	13.3171	1
2317	14	14	-14	-2.16667					---NA---	26	1423	21	26	84.2727	26	12	1423	10	12	33.3536	12
2320	1	1	1	1.5					---NA---	2	919	2	2	10.0377	2	3	919	3	3	12.9114	3
2321	4	4	-4	-1.79769e+308					---NA---	4	713	4	4	25.8755	4	0	713	0	0	0	0
2322	3	3	3	1.375					---NA---	8	471	8	8	78.3408	8	11	471	11	11	92.3715	11
2323	3	3	-3	-1.79769e+308					---NA---	3	329	3	3	42.0576	3	0	329	0	0	0	0
2325	2	2	-2	-1.15385					---NA---	15	838	15	15	82.5593	15	13	838	13	13	61.3572	13
2327	3	3	-3	-1.79769e+308					---NA---	3	521	3	3	26.5584	3	0	521	0	0	0	0
2328	20	20	-20	-2.33333					---NA---	35	1666	34	35	96.8973	35	15	1666	15	15	35.6109	15
2329	3	3	-3	-1.33333					---NA---	12	1014	12	12	54.5836	12	9	1014	9	9	35.1051	9
2332	19	19	-19	-1.7037					---NA---	46	889	45	46	238.657	46	27	889	27	27	120.124	27
2335	1	1	1	2					---NA---	1	384	1	1	12.0112	1	2	384	2	2	20.5999	2
2336	1	1	1	1.07692					---NA---	13	661	13	13	90.7111	13	14	661	14	14	83.7708	14
2337	6	6	-6	-7					---NA---	7	577	7	7	55.9553	7	1	577	1	1	6.85473	1
2338	1	1	-1	-1.07143					---NA---	15	460	10	15	150.401	15	14	460	12	14	120.375	14
2341	25	25	-25	-1.60976					---NA---	66	259	66	66	1175.34	66	41	259	41	41	626.11	41
2342	6	6	-6	-7					---NA---	7	363	7	7	88.9427	7	1	363	1	1	10.8958	1
2345	1	1	-1	-1.79769e+308					---NA---	1	84	1	1	54.9085	1	0	84	0	0	0	0
2347	5	5	-5	-1.79769e+308					---NA---	5	439	1	5	52.532	5	0	439	0	0	0	0
2349	0	0	0	-1					---NA---	2	886	2	2	10.4115	2	2	886	2	2	8.92817	2
2351	1	1	1	1.16667					---NA---	6	807	6	6	34.2923	6	7	807	7	7	34.3076	7
2352	0	0	0	-1					---NA---	1	503	1	1	9.16961	1	1	503	1	1	7.86318	1
2353	4	4	-4	-5					---NA---	5	505	5	5	45.6665	5	1	505	1	1	7.83204	1
2356	10	10	10	1.10204					---NA---	98	2512	98	98	179.939	98	108	2512	108	108	170.048	108
2357	10	10	-10	-1.38462					---NA---	36	511	36	36	324.938	36	26	511	26	26	201.242	26
2361	2	2	-2	-1.125					---NA---	18	228	18	18	364.13	18	16	228	16	16	277.556	16
2362	2	2	-2	-1.66667					---NA---	5	382	5	5	60.3706	5	3	382	3	3	31.0616	3
2363	11	11	-11	-2.22222					---NA---	20	1398	20	20	65.9844	20	9	1398	9	9	25.4625	9
2365	5	5	-5	-1.79769e+308					---NA---	5	333	5	5	69.2539	5	0	333	0	0	0	0
2367	6	6	-6	-7					---NA---	7	464	7	7	69.5823	7	1	464	1	1	8.52409	1
2368	1	1	-1	-1.25					---NA---	5	216	5	5	106.766	5	4	216	4	4	73.2441	4
2369	10	10	10	4.33333					---NA---	3	542	3	3	25.5294	3	13	542	13	13	94.8659	13
2370	6	6	-6	-7					---NA---	7	358	7	7	90.1849	7	1	358	1	1	11.048	1
2372	10	10	-10	-1.25641					---NA---	49	2034	49	49	111.113	49	39	2034	38	39	75.8368	39
2373	11	11	-11	-1.42308					---NA---	37	1051	37	37	162.374	37	26	1051	26	26	97.8446	26
2374	6	6	-6	-1.54545					---NA---	17	292	17	17	268.525	17	11	292	11	11	148.997	11
2376	1	1	-1	-1.14286					---NA---	8	728	8	8	50.6847	8	7	728	7	7	38.0306	7
2377	9	9	-9	-1.26471					---NA---	43	577	43	43	343.725	43	34	577	34	34	233.061	34
2379	7	7	-7	-1.79769e+308					---NA---	7	275	7	7	117.404	7	0	275	0	0	0	0
2380	1	1	-1	-1.33333					---NA---	4	507	2	4	36.3891	4	3	507	2	3	23.4034	3
2381	3	3	-3	-1.75					---NA---	7	937	7	7	34.457	7	4	937	4	4	16.8844	4
2383	2	2	-2	-1.66667					---NA---	5	392	5	5	58.8305	5	3	392	3	3	30.2692	3
2385	6	6	-6	-1.79769e+308					---NA---	6	270	6	6	102.496	6	0	270	0	0	0	0
2386	0	0	0	-1					---NA---	15	208	15	15	332.619	15	15	208	15	15	285.229	15
2390	2	2	2	1.33333					---NA---	6	271	3	6	102.118	6	8	271	4	8	116.758	8
2393	1	1	1	1.08333					---NA---	12	224	12	12	247.088	12	13	224	13	13	229.542	13
2394	2	2	-2	-3					---NA---	3	308	3	3	44.9251	3	1	308	1	1	12.8415	1
2395	3	3	-3	-4					---NA---	4	362	4	4	50.9648	4	1	362	1	1	10.9259	1
2396	1	1	-1	-2					---NA---	2	470	2	2	19.6269	2	1	470	1	1	8.41528	1
2397	2	2	2	1.79769e+308					---NA---	0	383	0	0	0	0	2	383	2	2	20.6537	2
2398	7	7	-7	-1.79769e+308					---NA---	7	309	5	7	104.486	7	0	309	0	0	0	0
2400	2	2	-2	-1.79769e+308					---NA---	2	321	2	2	28.7371	2	0	321	0	0	0	0
2404	7	7	-7	-1.79769e+308					---NA---	7	338	7	7	95.5213	7	0	338	0	0	0	0
2406	0	0	0	-1					---NA---	1	103	0	1	44.7797	1	1	103	1	1	38.3998	1
2408	23	23	-23	-2.09524					---NA---	44	1019	44	44	199.158	44	21	1019	21	21	81.5101	21
2414	14	14	-14	-1.79769e+308					---NA---	14	374	14	14	172.653	14	0	374	0	0	0	0
2415	3	3	-3	-4					---NA---	4	345	4	4	53.4761	4	1	345	1	1	11.4643	1
2417	2	2	2	2					---NA---	2	331	2	2	27.869	2	4	331	4	4	47.7967	4
2420	3	3	-3	-4					---NA---	4	417	3	4	44.2428	4	1	417	1	1	9.48484	1
2422	5	5	-5	-1.79769e+308					---NA---	5	255	5	5	90.4375	5	0	255	0	0	0	0
2424	1	1	1	1.79769e+308					---NA---	0	212	0	0	0	0	1	212	1	1	18.6565	1
2425	2	2	-2	-1.79769e+308					---NA---	2	410	2	2	22.4991	2	0	410	0	0	0	0
2426	1	1	1	1.5					---NA---	2	328	2	2	28.1239	2	3	328	3	3	36.1754	3
2428	1	1	1	1.25					---NA---	4	545	4	4	33.8518	4	5	545	5	5	36.2861	5
2429	5	5	-5	-3.5					---NA---	7	468	5	7	68.9876	7	2	468	2	2	16.9025	2
2431	1	1	1	1.33333					---NA---	3	436	3	3	31.7361	3	4	436	4	4	36.2861	4
2432	2	2	-2	-1.66667					---NA---	5	702	5	5	32.8512	5	3	702	3	3	16.9025	3
2433	4	4	-4	-1.79769e+308					---NA---	4	357	4	4	51.6786	4	0	357	0	0	0	0
2434	9	9	-9	-1.79769e+308					---NA---	9	471	9	9	88.1334	9	0	471	0	0	0	0
2435	4	4	-4	-1.79769e+308					---NA---	4	423	4	4	43.6152	4	0	423	0	0	0	0
2436	1	1	-1	-1.25					---NA---	5	595	5	5	38.7589	5	4	595	4	4	26.5894	4
2437	5	5	-5	-1.79769e+308					---NA---	5	1019	5	5	22.6316	5	0	1019	0	0	0	0
2438	3	3	3	1.79769e+308					---NA---	0	248	0	0	0	0	3	248	3	3	47.8449	3
2439	2	2	-2	-1.5					---NA---	6	573	6	6	48.2965	6	4	573	4	4	27.6103	4
2442	11	11	11	2.1					---NA---	10	667	10	10	69.1501	10	21	667	21	21	124.526	21
2443	2	2	-2	-1.79769e+308					---NA---	2	309	2	2	29.8532	2	0	309	0	0	0	0
2444	6	6	-6	-2.5					---NA---	10	357	10	10	129.196	10	4	357	4	4	44.3157	4
2446	15	15	-15	-6					---NA---	18	1101	18	18	75.4056	18	3	1101	3	3	10.7771	3
2447	2	2	-2	-1.79769e+308					---NA---	2	424	2	2	21.7562	2	0	424	0	0	0	0
2448	1	1	1	2					---NA---	1	299	1	1	15.4258	1	2	299	2	2	26.4561	2
2449	5	5	-5	-1.625					---NA---	13	1261	12	13	47.5496	13	8	1261	8	8	25.0923	8
2450	2	2	-2	-3					---NA---	3	386	3	3	35.847	3	1	386	1	1	10.2466	1
2454	5	5	-5	-2.66667					---NA---	8	281	8	8	131.311	8	3	281	3	3	42.2261	3
2455	6	6	-6	-7					---NA---	7	433	7	7	74.5639	7	1	433	1	1	9.13436	1
2456	7	7	-7	-1.46667					---NA---	22	1322	22	22	76.7556	22	15	1322	15	15	44.8772	15
2457	5	5	5	2.25					---NA---	4	497	3	4	37.1212	4	9	497	7	9	71.623	9
2458	3	3	-3	-4					---NA---	4	693	4	4	26.6223	4	1	693	1	1	5.70733	1
2460	2	2	2	1.79769e+308					---NA---	0	244	0	0	0	0	2	244	2	2	32.4195	2
2463	7	7	-7	-2.4					---NA---	12	317	12	12	174.599	12	5	317	5	5	62.3845	5
2464	35	35	-35	-1.57377					---NA---	96	646	96	96	685.421	96	61	646	61	61	373.477	61
2468	1	1	-1	-1.79769e+308					---NA---	1	173	1	1	26.6608	1	0	173	0	0	0	0
2469	1	1	1	1.5					---NA---	2	250	2	2	36.8985	2	3	250	3	3	47.4622	3
2470	2	2	-2	-1.79769e+308					---NA---	2	386	2	2	23.898	2	0	386	0	0	0	0
2471	3	3	-3	-2.5					---NA---	5	551	5	5	41.854	5	2	551	2	2	14.3564	2
2472	3	3	3	1.6					---NA---	5	607	5	5	37.9927	5	8	607	8	8	52.1276	8
2473	7	7	-7	-1.79769e+308					---NA---	7	679	7	7	47.5496	7	0	679	0	0	0	0
2475	3	3	-3	-2					---NA---	6	332	6	6	83.355	6	3	332	3	3	35.7396	3
2476	34	34	-34	-1.79769e+308					---NA---	34	321	34	34	488.532	34	0	321	0	0	0	0
2477	4	4	-4	-1.79769e+308					---NA---	4	608	4	4	30.3442	4	0	608	0	0	0	0
2483	4	4	-4	-5					---NA---	5	705	5	5	32.7114	5	1	705	1	1	5.61018	1
2485	5	5	-5	-1.38462					---NA---	18	840	18	18	98.8353	18	13	840	13	13	61.2111	13
2486	3	3	3	1.79769e+308					---NA---	0	266	0	0	0	0	3	266	3	3	44.6073	3
2487	2	2	-2	-2					---NA---	4	482	3	4	38.2764	4	2	482	2	2	16.4115	2
2488	4	4	-4	-3					---NA---	6	449	6	6	61.6345	6	2	449	2	2	17.6177	2
2489	1	1	1	1.79769e+308					---NA---	0	163	0	0	0	0	1	163	1	1	24.2649	1
2492	10	10	-10	-1.71429					---NA---	24	452	24	24	244.902	24	14	452	12	14	122.506	14
2494	2	2	-2	-2					---NA---	4	546	4	4	33.7898	4	2	546	2	2	14.4878	2
2495	5	5	5	1.625					---NA---	8	349	8	8	105.726	8	13	349	13	13	147.328	13
2496	7	7	-7	-2.16667					---NA---	13	275	13	13	218.037	13	6	275	6	6	86.2948	6
2497	3	3	3	1.79769e+308					---NA---	0	423	0	0	0	0	3	423	3	3	28.0509	3
2500	2	2	-2	-1.79769e+308					---NA---	2	332	2	2	27.785	2	0	332	0	0	0	0
2501	1	1	-1	-2					---NA---	2	140	2	2	65.8902	2	1	140	1	1	28.2513	1
2504	3	3	-3	-1.79769e+308					---NA---	3	230	3	3	60.1606	3	0	230	0	0	0	0
2506	4	4	-4	-1.79769e+308					---NA---	4	393	4	4	46.9447	4	0	393	0	0	0	0
2510	1	1	-1	-2					---NA---	2	409	2	2	22.5541	2	1	409	1	1	9.67037	1
2511	1	1	1	1.79769e+308					---NA---	0	137	0	0	0	0	1	137	1	1	28.8699	1
2513	10	10	-10	-1.83333					---NA---	22	1323	22	22	76.6976	22	12	1323	12	12	35.8746	12
2517	1	1	-1	-2					---NA---	2	687	2	2	13.4274	2	1	687	1	1	5.75718	1
2518	8	8	-8	-1.79769e+308					---NA---	8	267	8	8	138.197	8	0	267	0	0	0	0
2519	7	7	-7	-1.79769e+308					---NA---	7	446	7	7	72.3905	7	0	446	0	0	0	0
2520	19	19	-19	-3.71429					---NA---	26	607	26	26	197.562	26	7	607	7	7	45.6116	7
2521	31	31	-31	-3.81818					---NA---	42	2023	42	42	95.7573	42	11	2023	11	11	21.5062	11
2522	8	8	-8	-5					---NA---	10	297	10	10	155.297	10	2	297	2	2	26.6342	2
2526	3	3	-3	-4					---NA---	4	1050	4	4	17.5707	4	1	1050	1	1	3.76684	1
2527	21	21	-21	-4.5					---NA---	27	1697	27	27	73.3839	27	6	1697	6	6	13.9841	6
2530	7	7	-7	-4.5					---NA---	9	1027	9	9	40.4195	9	2	1027	2	2	7.7024	2
2533	5	5	-5	-6					---NA---	6	337	6	6	82.1183	6	1	337	1	1	11.7364	1
2534	5	5	5	1.79769e+308					---NA---	0	686	0	0	0	0	5	686	5	5	28.8278	5
2535	13	13	-13	-2					---NA---	26	1171	26	26	102.408	26	13	1171	13	13	43.9089	13
2536	5	5	5	1.79769e+308					---NA---	0	353	0	0	0	0	5	353	5	5	56.0224	5
2537	9	9	9	4					---NA---	3	520	3	3	26.6095	3	12	520	12	12	91.2734	12
2539	27	27	-27	-2.8					---NA---	42	556	42	42	348.412	42	15	556	15	15	106.704	15
2542	1	1	1	1.5					---NA---	2	283	2	2	32.5958	2	3	283	1	3	41.9277	3
2546	2	2	2	2					---NA---	2	321	2	2	28.7371	2	4	321	3	4	49.2857	4
2547	26	26	26	2.44444					---NA---	18	387	16	18	214.526	18	44	387	28	44	449.685	44
2548	1	1	-1	-2					---NA---	2	317	1	2	29.0998	2	1	317	0	1	12.4769	1
2550	39	39	39	2.625					---NA---	24	853	24	24	129.772	24	63	853	63	63	292.118	63
2551	5	5	-5	-1.79769e+308					---NA---	5	458	5	5	50.3528	5	0	458	0	0	0	0
2552	24	24	-24	-2.41176					---NA---	41	530	41	41	356.802	41	17	530	17	17	126.864	17
2554	2	2	-2	-3					---NA---	3	202	3	3	68.4997	3	1	202	1	1	19.5801	1
2555	5	5	-5	-3.5					---NA---	7	322	7	7	100.268	7	2	322	2	2	24.5663	2
2558	1	1	-1	-1.25					---NA---	5	210	5	5	109.817	5	4	210	4	4	75.3368	4
2560	13	13	-13	-1.79769e+308					---NA---	13	420	13	13	142.762	13	0	420	0	0	0	0
2561	3	3	3	1.79769e+308					---NA---	0	424	0	0	0	0	3	424	3	3	27.9848	3
2562	0	0	0	-1					---NA---	1	282	1	1	16.3557	1	1	282	1	1	14.0255	1
2567	11	11	-11	-1.79769e+308					---NA---	11	550	11	11	92.2462	11	0	550	0	0	0	0
2571	8	8	-8	-1.88889					---NA---	17	346	15	17	226.616	17	9	346	9	9	102.88	9
2572	4	4	-4	-1.33333					---NA---	16	212	16	16	348.099	16	12	212	12	12	223.878	12
2573	15	15	15	2.15385					---NA---	13	344	13	13	174.302	13	28	344	28	28	321.933	28
2574	27	27	-27	-4					---NA---	36	483	36	36	343.775	36	9	483	9	9	73.699	9
2578	25	25	-25	-2.66667					---NA---	40	760	40	40	242.753	40	15	760	15	15	78.0628	15
2579	9	9	9	2.125					---NA---	8	818	8	8	45.1082	8	17	818	17	17	82.1981	17
2580	1	1	-1	-1.5					---NA---	3	560	3	3	24.7088	3	2	560	2	2	14.1256	2
2585	2	2	-2	-1.79769e+308					---NA---	2	525	2	2	17.5707	2	0	525	0	0	0	0
2588	26	26	-26	-7.5					---NA---	30	473	26	30	292.536	30	4	473	4	4	33.4476	4
2590	3	3	-3	-1.6					---NA---	8	667	8	8	55.3201	8	5	667	5	5	29.649	5
2591	5	5	-5	-6					---NA---	6	327	6	6	84.6296	6	1	327	1	1	12.0954	1
2594	1	1	1	1.5					---NA---	2	429	2	2	21.5026	2	3	429	3	3	27.6586	3
2595	2	2	-2	-1.09524					---NA---	23	1649	17	23	64.3318	23	21	1649	21	21	50.3692	21
2598	12	12	-12	-2.71429					---NA---	19	857	19	19	102.257	19	7	857	7	7	32.306	7
2599	7	7	7	2					---NA---	7	419	7	7	77.0553	7	14	419	14	14	132.154	14
2602	10	10	-10	-2.66667					---NA---	16	708	16	16	104.233	16	6	708	6	6	33.5185	6
2604	2	2	-2	-1.79769e+308					---NA---	2	492	2	2	18.7492	2	0	492	0	0	0	0
2608	17	17	-17	-1.54839					---NA---	48	1528	48	48	144.889	48	31	1528	31	31	80.2425	31
2610	3	3	-3	-4					---NA---	4	612	4	4	30.1458	4	1	612	1	1	6.46271	1
2612	3	3	3	1.21429					---NA---	14	272	14	14	237.398	14	17	272	17	17	247.199	17
2615	1	1	-1	-1.5					---NA---	3	496	3	3	27.897	3	2	496	2	2	15.9483	2
2616	10	10	-10	-11					---NA---	11	1468	11	11	34.5609	11	1	1468	1	1	2.69426	1
2618	0	0	0	-1					---NA---	3	398	3	3	34.7662	3	3	398	3	3	29.8129	3
2619	16	16	-16	-3					---NA---	24	1068	20	24	103.647	24	8	1068	7	8	29.6268	8
2621	36	36	-36	-8.2					---NA---	41	270	41	41	700.388	41	5	270	5	5	73.2441	5
2622	3	3	-3	-2.5					---NA---	5	500	4	5	46.1231	5	2	500	2	2	15.8207	2
2627	1	1	-1	-1.79769e+308					---NA---	1	184	1	1	25.0669	1	0	184	0	0	0	0
2630	16	16	16	2.14286					---NA---	14	1059	14	14	60.9749	14	30	1059	30	30	112.045	30
2631	42	42	42	2.44828					---NA---	29	535	29	29	250.013	29	71	535	71	71	524.893	71
2632	2	2	2	1.25					---NA---	8	379	8	8	97.3575	8	10	379	10	10	104.358	10
2634	3	3	-3	-1.79769e+308					---NA---	3	365	3	3	37.9094	3	0	365	0	0	0	0
2637	1	1	1	1.79769e+308					---NA---	0	63	0	0	0	0	1	63	1	1	62.7806	1
2642	4	4	-4	-1.79769e+308					---NA---	4	200	4	4	92.2462	4	0	200	0	0	0	0
2643	13	13	-13	-5.33333					---NA---	16	649	15	16	113.709	16	3	649	2	3	18.2828	3
2644	1	1	1	1.33333					---NA---	3	305	3	3	45.367	3	4	305	4	4	51.8712	4
2648	3	3	-3	-1.6					---NA---	8	327	8	8	112.839	8	5	327	5	5	60.4768	5
2651	5	5	-5	-1.21739					---NA---	28	1678	28	28	76.9635	28	23	1678	22	23	54.2128	23
2653	14	14	-14	-2.27273					---NA---	25	543	25	25	212.353	25	11	543	11	11	80.1233	11
2655	3	3	-3	-1.79769e+308					---NA---	3	347	3	3	39.8759	3	0	347	0	0	0	0
2656	6	6	6	7					---NA---	1	704	1	1	6.55158	1	7	704	7	7	39.3271	7
2657	2	2	-2	-3					---NA---	3	453	3	3	30.5451	3	1	453	1	1	8.73108	1
2663	13	13	-13	-4.25					---NA---	17	547	17	17	143.344	17	4	547	4	4	28.9227	4
2665	1	1	-1	-1.33333					---NA---	4	783	4	4	23.5623	4	3	783	3	3	15.1539	3
2667	1	1	-1	-2					---NA---	2	420	2	2	21.9634	2	1	420	1	1	9.4171	1
2668	5	5	-5	-1.79769e+308					---NA---	5	221	5	5	104.351	5	0	221	0	0	0	0
2669	8	8	-8	-5					---NA---	10	582	10	10	79.2493	10	2	582	2	2	13.5917	2
2672	3	3	-3	-1.79769e+308					---NA---	3	411	3	3	33.6665	3	0	411	0	0	0	0
2674	10	10	-10	-3					---NA---	15	1068	15	15	64.7797	15	5	1068	5	5	18.5168	5
2676	14	14	14	2.75					---NA---	8	412	8	8	89.5595	8	22	412	22	22	211.199	22
2677	7	7	-7	-3.33333					---NA---	10	1964	10	10	23.4843	10	3	1964	3	3	6.04152	3
2678	1	1	-1	-1.79769e+308					---NA---	1	340	1	1	13.5656	1	0	340	0	0	0	0
2681	23	23	23	1.79769e+308					---NA---	0	390	0	0	0	0	23	390	23	23	233.254	23
2683	2	2	-2	-1.11111					---NA---	20	914	13	20	100.926	20	18	914	12	18	77.8919	18
2691	2	2	2	1.66667					---NA---	3	264	3	3	52.4126	3	5	264	5	5	74.9087	5
2697	2	2	-2	-1.14286					---NA---	16	253	16	16	291.688	16	14	253	14	14	218.864	14
2700	5	5	5	3.5					---NA---	2	254	2	2	36.3174	2	7	254	7	7	109.001	7
2701	16	16	-16	-2.77778					---NA---	25	230	25	25	501.338	25	9	230	9	9	154.768	9
2703	5	5	5	2					---NA---	5	337	5	5	68.4319	5	10	337	10	10	117.364	10
2706	5	5	-5	-1.79769e+308					---NA---	5	673	5	5	34.2668	5	0	673	0	0	0	0
2707	19	19	-19	-1.86364					---NA---	41	861	41	41	219.634	41	22	861	22	22	101.062	22
2708	4	4	-4	-1.79769e+308					---NA---	4	298	4	4	61.9102	4	0	298	0	0	0	0
2710	9	9	-9	-5.5					---NA---	11	1367	11	11	37.1144	11	2	1367	2	2	5.78666	2
2716	26	26	-26	-4.71429					---NA---	33	326	33	33	466.89	33	7	326	7	7	84.9272	7
2717	4	4	-4	-1.79769e+308					---NA---	4	719	4	4	25.6596	4	0	719	0	0	0	0
2721	11	11	-11	-3.75					---NA---	15	230	15	15	300.803	15	4	230	4	4	68.7857	4
2728	12	12	-12	-1.79769e+308					---NA---	12	387	12	12	143.017	12	0	387	0	0	0	0
2732	19	19	-19	-1.82609					---NA---	42	1140	42	42	169.927	42	23	1140	23	23	79.7975	23
2733	3	3	-3	-1.6					---NA---	8	748	8	8	49.3295	8	5	748	5	5	26.4384	5
2738	2	2	2	1.79769e+308					---NA---	0	221	0	0	0	0	2	221	2	2	35.7935	2
2739	7	7	-7	-1.79769e+308					---NA---	7	284	3	7	113.684	7	0	284	0	0	0	0
2740	5	5	-5	-2					---NA---	10	670	10	10	68.8405	10	5	670	5	5	29.5163	5
2741	5	5	-5	-1.79769e+308					---NA---	5	562	5	5	41.0348	5	0	562	0	0	0	0
2742	9	9	-9	-1.47368					---NA---	28	2217	28	28	58.252	28	19	2217	19	19	33.8964	19
2746	7	7	-7	-4.5					---NA---	9	756	9	9	54.9085	9	2	756	2	2	10.4634	2
2747	2	2	-2	-1.79769e+308					---NA---	2	502	2	2	18.3757	2	0	502	0	0	0	0
2752	4	4	-4	-5					---NA---	5	455	5	5	50.6847	5	1	455	1	1	8.6927	1
2753	35	35	-35	-12.6667					---NA---	38	1746	38	38	100.383	38	3	1746	3	3	6.79584	3
2755	2	2	2	2					---NA---	2	358	2	2	25.7671	2	4	358	3	4	44.192	4
2757	6	6	6	1.46154					---NA---	13	453	13	13	132.362	13	19	453	19	19	165.891	19
2758	6	6	-6	-1.16216					---NA---	43	1563	43	43	126.89	43	37	1563	37	37	93.6287	37
2759	1	1	-1	-1.11111					---NA---	10	749	10	10	61.5796	10	9	749	9	9	47.5255	9
2764	4	4	4	3					---NA---	2	541	2	2	17.0511	2	6	541	6	6	43.8652	6
2767	3	3	-3	-1.79769e+308					---NA---	3	605	3	3	22.871	3	0	605	0	0	0	0
2769	7	7	7	4.5					---NA---	2	600	2	2	15.3744	2	9	600	9	9	59.3277	9
2770	15	15	-15	-2.66667					---NA---	24	1035	24	24	106.952	24	9	1035	9	9	34.3929	9
2771	2	2	-2	-1.79769e+308					---NA---	2	518	2	2	17.8082	2	0	518	0	0	0	0
2773	1	1	-1	-1.33333					---NA---	4	732	4	4	25.2039	4	3	732	3	3	16.2098	3
2776	5	5	5	1.79769e+308					---NA---	0	286	0	0	0	0	5	286	5	5	69.1465	5
2777	11	11	-11	-12					---NA---	12	385	12	12	143.76	12	1	385	1	1	10.2732	1
2779	3	3	-3	-4					---NA---	4	212	4	4	87.0248	4	1	212	1	1	18.6565	1
2781	9	9	-9	-2.28571					---NA---	16	317	16	16	232.798	16	7	317	7	7	87.3384	7
2782	5	5	-5	-1.79769e+308					---NA---	5	462	5	5	49.9168	5	0	462	0	0	0	0
2786	3	3	-3	-2.5					---NA---	5	459	5	5	50.2431	5	2	459	2	2	17.2339	2
2787	1	1	-1	-2					---NA---	2	524	2	2	17.6042	2	1	524	1	1	7.54805	1
2788	1	1	-1	-1.79769e+308					---NA---	1	328	1	1	14.0619	1	0	328	0	0	0	0
2789	1	1	-1	-1.09091					---NA---	12	534	12	12	103.647	12	11	534	11	11	81.4737	11
2792	5	5	-5	-1.79769e+308					---NA---	5	452	5	5	51.0212	5	0	452	0	0	0	0
2793	3	3	3	1.09375					---NA---	32	415	32	32	355.648	32	35	415	35	35	333.569	35
2794	3	3	-3	-4					---NA---	4	252	4	4	73.2113	4	1	252	1	1	15.6952	1
2795	2	2	-2	-1.79769e+308					---NA---	2	549	2	2	16.8026	2	0	549	0	0	0	0
2799	7	7	-7	-1.53846					---NA---	20	309	20	20	298.532	20	13	309	13	13	166.399	13
2804	34	34	34	2.61905					---NA---	21	1127	21	21	85.9437	21	55	1127	55	55	193.021	55
2811	2	2	-2	-2					---NA---	4	269	4	4	68.5846	4	2	269	2	2	29.4065	2
2812	1	1	1	1.5					---NA---	2	259	2	2	35.6163	2	3	259	3	3	45.8129	3
2813	4	4	-4	-3					---NA---	6	515	6	6	53.7357	6	2	515	2	2	15.3599	2
2814	21	21	-21	-22					---NA---	22	557	21	22	182.174	22	1	557	1	1	7.10086	1
2815	3	3	-3	-2.5					---NA---	5	225	5	5	102.496	5	2	225	2	2	35.1572	2
2817	3	3	-3	-1.79769e+308					---NA---	3	530	3	3	26.1074	3	0	530	0	0	0	0
2818	9	9	-9	-2.28571					---NA---	16	409	16	16	180.433	16	7	409	7	7	67.6926	7
2823	1	1	-1	-1.79769e+308					---NA---	1	284	1	1	16.2405	1	0	284	0	0	0	0
2824	0	0	0	-1					---NA---	1	274	1	1	16.8333	1	1	274	1	1	14.435	1
2828	4	4	4	1.79769e+308					---NA---	0	351	0	0	0	0	4	351	4	4	45.0733	4
2829	4	4	-4	-1.79769e+308					---NA---	4	309	4	4	59.7063	4	0	309	0	0	0	0
2832	4	4	4	1.11429					---NA---	35	487	35	35	331.48	35	39	487	34	39	316.739	39
2833	2	2	-2	-1.79769e+308					---NA---	2	306	2	2	30.1458	2	0	306	0	0	0	0
2838	5	5	5	1.625					---NA---	8	714	8	8	51.6786	8	13	714	13	13	72.0131	13
2839	6	6	-6	-7					---NA---	7	665	7	7	48.5507	7	1	665	1	1	5.94764	1
2841	3	3	-3	-1.79769e+308					---NA---	3	812	3	3	17.0406	3	0	812	0	0	0	0
2845	4	4	-4	-3					---NA---	6	304	6	6	91.0325	6	2	304	2	2	26.0209	2
2846	5	5	-5	-1.79769e+308					---NA---	5	669	5	5	34.4717	5	0	669	0	0	0	0
2848	17	17	-17	-3.42857					---NA---	24	1071	24	24	103.357	24	7	1071	7	7	25.8508	7
2850	0	0	0	-1					---NA---	1	166	1	1	27.785	1	1	166	0	1	23.8264	1
2853	5	5	-5	-2.66667					---NA---	8	297	8	8	124.237	8	3	297	3	3	39.9513	3
2854	3	3	-3	-1.79769e+308					---NA---	3	439	3	3	31.5192	3	0	439	0	0	0	0
2856	3	3	3	2					---NA---	3	596	3	3	23.2163	3	6	596	6	6	39.8172	6
2859	2	2	-2	-1.66667					---NA---	5	281	5	5	82.0696	5	3	281	3	3	42.2261	3
2860	3	3	3	1.6					---NA---	5	496	5	5	46.4951	5	8	496	8	8	63.7932	8
2862	2	2	-2	-1.1					---NA---	22	1219	22	22	83.2411	22	20	1219	20	20	64.8922	20
2863	6	6	-6	-1.79769e+308					---NA---	6	397	6	6	69.7075	6	0	397	0	0	0	0
2865	1	1	1	1.09091					---NA---	11	1127	11	11	45.0181	11	12	1127	11	12	42.1137	12
2867	8	8	8	9					---NA---	1	339	1	1	13.6056	1	9	339	9	9	105.005	9
2870	3	3	-3	-1.79769e+308					---NA---	3	696	3	3	19.8807	3	0	696	0	0	0	0
2872	4	4	-4	-3					---NA---	6	339	6	6	81.6338	6	2	339	2	2	23.3344	2
2873	2	2	-2	-1.79769e+308					---NA---	2	217	2	2	42.5098	2	0	217	0	0	0	0
2874	1	1	-1	-1.25					---NA---	5	1035	5	5	22.2817	5	4	1035	4	4	15.2857	4
2876	4	4	-4	-1.79769e+308					---NA---	4	487	4	4	37.8835	4	0	487	0	0	0	0
2877	3	3	3	2.5					---NA---	2	328	2	2	28.1239	2	5	328	5	5	60.2924	5
2879	6	6	-6	-1.79769e+308					---NA---	6	596	6	6	46.4327	6	0	596	0	0	0	0
2880	3	3	-3	-1.79769e+308					---NA---	3	210	3	3	65.8902	3	0	210	0	0	0	0
2884	4	4	-4	-1.79769e+308					---NA---	4	325	4	4	56.7669	4	0	325	0	0	0	0
2887	4	4	-4	-1.44444					---NA---	13	1377	13	13	43.544	13	9	1377	9	9	25.8508	9
2888	3	3	-3	-1.79769e+308					---NA---	3	414	3	3	33.4226	3	0	414	0	0	0	0
2889	14	14	14	1.63636					---NA---	22	811	22	22	125.118	22	36	811	36	36	175.569	36
2898	4	4	-4	-2.33333					---NA---	7	1050	7	7	30.7487	7	3	1050	3	3	11.3005	3
2899	2	2	-2	-3					---NA---	3	378	3	3	36.6057	3	1	378	1	1	10.4634	1
2900	3	3	-3	-2					---NA---	6	671	6	6	41.2427	6	3	671	3	3	17.6834	3
2901	8	8	-8	-1.5					---NA---	24	432	24	24	256.24	24	16	432	16	16	146.488	16
2902	14	14	-14	-2.07692					---NA---	27	1575	27	27	79.0682	27	13	1575	13	13	32.6459	13
2903	2	2	-2	-1.28571					---NA---	9	259	9	9	160.273	9	7	259	7	7	106.897	7
2907	1	1	-1	-1.79769e+308					---NA---	1	201	1	1	22.9468	1	0	201	0	0	0	0
2909	9	9	-9	-4					---NA---	12	267	12	12	207.295	12	3	267	3	3	44.4402	3
2911	8	8	-8	-2.6					---NA---	13	370	13	13	162.054	13	5	370	5	5	53.4484	5
2915	1	1	-1	-1.33333					---NA---	4	1045	4	4	17.6548	4	3	1045	3	3	11.3546	3
2917	1	1	-1	-1.79769e+308					---NA---	1	111	1	1	41.5524	1	0	111	0	0	0	0
2918	2	2	-2	-1.66667					---NA---	5	677	5	5	34.0643	5	3	677	3	3	17.5266	3
2920	1	1	-1	-2					---NA---	2	650	2	2	14.1917	2	1	650	1	1	6.08489	1
2921	1	1	1	1.5					---NA---	2	732	2	2	12.6019	2	3	732	3	3	16.2098	3
2922	11	11	-11	-3.2					---NA---	16	748	16	16	98.6591	16	5	748	5	5	26.4384	5
2923	0	0	0	-1					---NA---	6	204	6	6	135.656	6	6	204	6	6	116.329	6
2924	1	1	1	1.79769e+308					---NA---	0	350	0	0	0	0	1	350	1	1	11.3005	1
2925	9	9	-9	-1.75					---NA---	21	573	21	21	169.038	21	12	573	12	12	82.831	12
2926	2	2	-2	-1.22222					---NA---	11	579	11	11	87.626	11	9	579	9	9	61.4795	9
2927	2	2	-2	-1.79769e+308					---NA---	2	393	2	2	23.4723	2	0	393	0	0	0	0
2930	7	7	-7	-1.79769e+308					---NA---	7	538	6	7	60.0115	7	0	538	0	0	0	0
2931	2	2	2	1.79769e+308					---NA---	0	332	0	0	0	0	2	332	2	2	23.8264	2
2932	5	5	5	6					---NA---	1	454	1	1	10.1593	1	6	454	5	6	52.2711	6
2935	14	14	14	1.93333					---NA---	15	1266	15	15	54.6482	15	29	1266	28	29	90.6005	29
2936	0	0	0	-1					---NA---	2	240	2	2	38.4359	2	2	240	2	2	32.9598	2
2937	15	15	15	2					---NA---	15	418	15	15	165.514	15	30	418	30	30	283.865	30
2938	29	29	-29	-3.07143					---NA---	43	638	41	43	310.861	43	14	638	14	14	86.7908	14
2941	22	22	-22	-3.44444					---NA---	31	271	31	31	527.608	31	9	271	9	9	131.353	9
2942	11	11	-11	-4.66667					---NA---	14	1022	14	14	63.1824	14	3	1022	3	3	11.6101	3
2943	6	6	-6	-1.79769e+308					---NA---	6	767	6	6	36.0807	6	0	767	0	0	0	0
2944	1	1	1	2					---NA---	1	303	1	1	15.2222	1	2	303	1	2	26.1068	2
2945	3	3	-3	-1.42857					---NA---	10	303	5	10	152.222	10	7	303	4	7	91.3738	7
2946	5	5	-5	-2.25					---NA---	9	305	8	9	136.101	9	4	305	3	4	51.8712	4
2947	1	1	-1	-1.33333					---NA---	4	295	4	4	62.5398	4	3	295	2	3	40.2222	3
2949	5	5	-5	-2					---NA---	10	243	10	10	189.807	10	5	243	4	5	81.3823	5
2950	6	6	-6	-1.12245					---NA---	55	1028	55	55	246.768	55	49	1028	49	49	188.525	49
2954	3	3	-3	-1.79769e+308					---NA---	3	238	3	3	58.1384	3	0	238	0	0	0	0
2956	2	2	-2	-1.79769e+308					---NA---	2	543	2	2	16.9883	2	0	543	0	0	0	0
2957	4	4	-4	-1.8					---NA---	9	975	9	9	42.5752	9	5	975	5	5	20.283	5
2959	5	5	5	1.20833					---NA---	24	707	23	24	156.571	24	29	707	28	29	162.235	29
2960	6	6	-6	-3					---NA---	9	1246	9	9	33.3153	9	3	1246	3	3	9.52291	3
2962	7	7	7	2.4					---NA---	5	436	5	5	52.8935	5	12	436	12	12	108.858	12
2963	3	3	-3	-2					---NA---	6	451	5	6	61.3611	6	3	451	3	3	26.3094	3
2966	3	3	3	1.79769e+308					---NA---	0	408	0	0	0	0	3	408	3	3	29.0822	3
2967	5	5	-5	-1.79769e+308					---NA---	5	298	5	5	77.3878	5	0	298	0	0	0	0
2969	17	17	-17	-3.83333					---NA---	23	1768	23	23	60.0018	23	6	1768	6	6	13.4226	6
2973	0	0	0	-1					---NA---	75	2653	73	75	130.39	75	75	2653	75	75	111.812	75
2975	3	3	-3	-1.79769e+308					---NA---	3	400	3	3	34.5923	3	0	400	0	0	0	0
2976	3	3	3	4					---NA---	1	294	1	1	15.6881	1	4	294	4	4	53.812	4
2977	12	12	-12	-2.33333					---NA---	21	614	21	21	157.75	21	9	614	9	9	57.9749	9
2983	5	5	-5	-1.79769e+308					---NA---	5	329	4	5	70.0959	5	0	329	0	0	0	0
2985	3	3	-3	-4					---NA---	4	395	4	4	46.707	4	1	395	1	1	10.0131	1
2986	0	0	0	-1					---NA---	3	686	3	3	20.1705	3	3	686	3	3	17.2967	3
2987	7	7	-7	-1.79769e+308					---NA---	7	278	7	7	116.137	7	0	278	0	0	0	0
2989	2	2	2	1.79769e+308					---NA---	0	289	0	0	0	0	2	289	2	2	27.3715	2
2992	5	5	-5	-2.66667					---NA---	8	587	8	8	62.8594	8	3	587	3	3	20.2139	3
2994	0	0	0	-1					---NA---	1	323	1	1	14.2796	1	1	323	1	1	12.2451	1
2995	0	0	0	1					---NA---	0	249	0	0	0	0	0	249	0	0	0	0
2998	2	2	-2	-3					---NA---	3	205	3	3	67.4973	3	1	205	1	1	19.2936	1
2999	1	1	1	1.25					---NA---	4	331	4	4	55.7379	4	5	331	5	5	59.7459	5
3000	7	7	7	1.875					---NA---	8	362	7	8	101.93	8	15	362	15	15	163.889	15
3001	7	7	-7	-8					---NA---	8	252	8	8	146.423	8	1	252	1	1	15.6952	1
3005	5	5	-5	-1.79769e+308					---NA---	5	505	5	5	45.6665	5	0	505	0	0	0	0
3007	14	14	-14	-3.8					---NA---	19	909	19	19	96.407	19	5	909	5	5	21.7557	5
3008	1	1	-1	-2					---NA---	2	244	2	2	37.8058	2	1	244	1	1	16.2098	1
3010	1	1	-1	-1.79769e+308					---NA---	1	203	1	1	22.7207	1	0	203	0	0	0	0
3011	2	2	-2	-1.28571					---NA---	9	731	9	9	56.7863	9	7	731	7	7	37.8745	7
3013	3	3	-3	-1.79769e+308					---NA---	3	325	3	3	42.5752	3	0	325	0	0	0	0
3017	2	2	-2	-1.79769e+308					---NA---	2	278	2	2	33.1821	2	0	278	0	0	0	0
3019	1	1	-1	-1.5					---NA---	3	200	3	3	69.1847	3	2	200	2	2	39.5518	2
3020	0	0	0	-1					---NA---	2	601	2	2	15.3488	2	2	601	2	2	13.162	2
3022	1	1	-1	-1.5					---NA---	3	226	3	3	61.2254	3	2	226	2	2	35.0016	2
3023	0	0	0	-1					---NA---	2	321	2	2	28.7371	2	2	321	2	2	24.6429	2
3024	1	1	-1	-1.79769e+308					---NA---	1	95	1	1	48.5507	1	0	95	0	0	0	0
3027	5	5	-5	-6					---NA---	6	572	6	6	48.3809	6	1	572	1	1	6.91465	1
3030	6	6	6	2.2					---NA---	5	1002	4	5	23.0155	5	11	1002	11	11	43.4201	11
3031	3	3	-3	-1.79769e+308					---NA---	3	492	3	3	28.1239	3	0	492	0	0	0	0
3032	7	7	-7	-3.33333					---NA---	10	376	9	10	122.668	10	3	376	3	3	31.5573	3
3034	0	0	0	-1					---NA---	4	577	3	4	31.9744	4	4	577	4	4	27.4189	4
3035	1	1	-1	-1.5					---NA---	3	306	3	3	45.2187	3	2	306	2	2	25.8508	2
3036	10	10	-10	-2.42857					---NA---	17	866	17	17	90.5419	17	7	866	7	7	31.9703	7
3039	8	8	-8	-1.88889					---NA---	17	715	16	17	109.663	17	9	715	9	9	49.7855	9
3040	3	3	-3	-1.79769e+308					---NA---	3	468	3	3	29.5661	3	0	468	0	0	0	0
3041	1	1	1	1.5					---NA---	2	423	2	2	21.8076	2	3	423	3	3	28.0509	3
3044	8	8	-8	-1.79769e+308					---NA---	8	325	8	8	113.534	8	0	325	0	0	0	0
3048	0	0	0	-1					---NA---	2	318	2	2	29.0083	2	2	318	2	2	24.8753	2
3049	4	4	-4	-1.25					---NA---	20	1169	20	20	78.9104	20	16	1169	16	16	54.1342	16
3052	1	1	1	1.79769e+308					---NA---	0	217	0	0	0	0	1	217	1	1	18.2266	1
3053	5	5	-5	-1.79769e+308					---NA---	5	420	5	5	54.9085	5	0	420	0	0	0	0
3055	1	1	-1	-1.33333					---NA---	4	631	4	4	29.2381	4	3	631	3	3	18.8043	3
3057	9	9	-9	-1.36					---NA---	34	1412	34	34	111.061	34	25	1412	25	25	70.028	25
3058	6	6	-6	-1.79769e+308					---NA---	6	276	6	6	100.268	6	0	276	0	0	0	0
3062	3	3	3	1.79769e+308					---NA---	0	711	0	0	0	0	3	711	3	3	16.6885	3
3063	15	15	-15	-2.5					---NA---	25	232	25	25	497.016	25	10	232	10	10	170.482	10
3067	1	1	1	1.05263					---NA---	19	403	19	19	217.454	19	20	403	20	20	196.287	20
3069	1	1	1	1.2					---NA---	5	1189	5	5	19.3958	5	6	1189	6	6	19.9589	6
3071	10	10	-10	-4.33333					---NA---	13	572	13	13	104.825	13	3	572	3	3	20.744	3
3072	14	14	-14	-1.51852					---NA---	41	968	40	41	195.356	41	27	968	26	27	110.32	27
3073	92	92	-92	-1.41441					---NA---	314	1290	313	314	1122.69	314	222	1290	222	222	680.659	222
3075	1	1	1	2					---NA---	1	489	1	1	9.43213	1	2	489	2	2	16.1766	2
3076	2	2	-2	-1.4					---NA---	7	943	6	7	34.2377	7	5	943	5	5	20.9713	5
3078	17	17	17	2.13333					---NA---	15	231	15	15	299.501	15	32	231	32	32	547.904	32
3079	36	36	36	4.27273					---NA---	11	713	11	11	71.1577	11	47	713	47	47	260.72	47
3080	3	3	-3	-1.3					---NA---	13	1501	13	13	39.9467	13	10	1501	10	10	26.3503	10
3081	2	2	-2	-1.66667					---NA---	5	489	5	5	47.1607	5	3	489	3	3	24.2649	3
3082	2	2	-2	-1.66667					---NA---	5	1295	5	5	17.8082	5	3	1295	3	3	9.16258	3
3083	5	5	-5	-1.05208					---NA---	101	1391	101	101	334.898	101	96	1391	95	96	272.967	96
3084	0	0	0	-1					---NA---	1	538	1	1	8.57307	1	1	538	1	1	7.35164	1
3086	1	1	-1	-1.1					---NA---	11	247	11	11	205.407	11	10	247	10	10	160.129	10
3087	5	5	-5	-2.66667					---NA---	8	386	8	8	95.592	8	3	386	3	3	30.7397	3
3088	6	6	-6	-1.79769e+308					---NA---	6	750	6	6	36.8985	6	0	750	0	0	0	0
3094	2	2	-2	-1.79769e+308					---NA---	2	221	2	2	41.7404	2	0	221	0	0	0	0
3095	4	4	-4	-3					---NA---	6	871	6	6	31.7725	6	2	871	2	2	9.08193	2
3098	5	5	-5	-1.79769e+308					---NA---	5	546	5	5	42.2373	5	0	546	0	0	0	0
3100	0	0	0	-1					---NA---	1	445	1	1	10.3647	1	1	445	1	1	8.88804	1
3101	2	2	-2	-1.79769e+308					---NA---	2	460	2	2	20.0535	2	0	460	0	0	0	0
3102	1	1	1	2					---NA---	1	263	1	1	17.5373	1	2	263	2	2	30.0774	2
3103	1	1	1	1.01562					---NA---	64	890	64	64	331.672	64	65	890	65	65	288.861	65
3105	0	0	0	-1					---NA---	30	1606	30	30	86.1578	30	30	1606	30	30	73.8826	30
3106	1	1	-1	-1.33333					---NA---	4	778	4	4	23.7137	4	3	778	3	3	15.2513	3
3107	1	1	-1	-2					---NA---	2	348	2	2	26.5075	2	1	348	1	1	11.3655	1
3111	7	7	7	2.75					---NA---	4	973	4	4	18.9612	4	11	973	11	11	44.7143	11
3112	1	1	-1	-1.79769e+308					---NA---	1	81	1	1	56.9421	1	0	81	0	0	0	0
3115	22	22	22	1.42308					---NA---	52	1802	52	52	133.097	52	74	1802	74	74	162.421	74
3116	17	17	17	2					---NA---	17	1633	17	17	48.0155	17	34	1633	34	34	82.3491	34
3117	6	6	6	1.66667					---NA---	9	834	9	9	49.7732	9	15	834	14	15	71.1363	15
3118	2	2	-2	-1.79769e+308					---NA---	2	637	2	2	14.4814	2	0	637	0	0	0	0
3121	8	8	-8	-9					---NA---	9	265	9	9	156.645	9	1	265	1	1	14.9252	1
3122	5	5	-5	-6					---NA---	6	302	6	6	91.6353	6	1	302	1	1	13.0966	1
3123	1	1	-1	-2					---NA---	2	434	2	2	21.2549	2	1	434	1	1	9.11332	1
3124	2	2	2	1.79769e+308					---NA---	0	30	0	0	0	0	2	30	2	2	263.679	2
3130	1	1	-1	-2					---NA---	2	477	2	2	19.3388	2	1	477	1	1	8.29178	1
3131	2	2	-2	-1.79769e+308					---NA---	2	377	2	2	24.4685	2	0	377	0	0	0	0
3132	11	11	11	1.79769e+308					---NA---	0	456	0	0	0	0	11	456	11	11	95.41	11
3135	3	3	-3	-4					---NA---	4	448	4	4	41.1814	4	1	448	1	1	8.82853	1
3137	6	6	-6	-1.79769e+308					---NA---	6	462	6	6	59.9002	6	0	462	0	0	0	0
3139	9	9	-9	-1.81818					---NA---	20	895	20	20	103.068	20	11	895	11	11	48.6111	11
3140	4	4	-4	-2.33333					---NA---	7	445	7	7	72.5532	7	3	445	3	3	26.6641	3
3142	5	5	-5	-1.2					---NA---	30	1112	30	30	124.433	30	25	1112	25	25	88.9204	25
3144	1	1	1	1.5					---NA---	2	397	2	2	23.2358	2	3	397	3	3	29.888	3
3146	0	0	0	-1					---NA---	12	1082	12	12	51.1532	12	12	1082	12	12	43.8652	12
3147	2	2	-2	-1.79769e+308					---NA---	2	377	2	2	24.4685	2	0	377	0	0	0	0
3150	0	0	0	-1					---NA---	5	916	5	5	25.1764	5	5	916	5	5	21.5894	5
3152	27	27	-27	-28					---NA---	28	573	28	28	225.383	28	1	573	1	1	6.90258	1
3153	0	0	0	-1					---NA---	4	394	4	4	46.8255	4	4	394	3	4	40.1541	4
3160	1	1	-1	-1.0625					---NA---	17	1498	17	17	52.3427	17	16	1498	16	16	42.2449	16
3161	2	2	-2	-1.4					---NA---	7	1133	7	7	28.4962	7	5	1133	5	5	17.4545	5
3162	5	5	5	1.79769e+308					---NA---	0	249	0	0	0	0	5	249	5	5	79.4213	5
3167	1	1	-1	-1.33333					---NA---	4	670	4	4	27.5362	4	3	670	3	3	17.7098	3
3170	4	4	-4	-2.33333					---NA---	7	506	7	7	63.8067	7	3	506	3	3	23.4497	3
3171	3	3	-3	-2					---NA---	6	617	6	6	44.8523	6	3	617	3	3	19.231	3
3173	16	16	16	3.66667					---NA---	6	533	6	6	51.921	6	22	533	22	22	163.253	22
3177	11	11	-11	-2.57143					---NA---	18	446	18	18	186.147	18	7	446	7	7	62.0768	7
3178	22	22	-22	-1.84615					---NA---	48	1273	48	48	173.913	48	26	1273	26	26	80.7814	26
3179	1	1	1	1.79769e+308					---NA---	0	419	0	0	0	0	1	419	1	1	9.43957	1
3181	4	4	-4	-1.33333					---NA---	16	780	16	16	94.6115	16	12	780	12	12	60.8489	12
3182	0	0	0	-1					---NA---	1	239	1	1	19.2984	1	1	239	1	1	16.5489	1
3184	6	6	6	1.09231					---NA---	65	530	3	65	565.661	65	71	530	5	71	529.845	71
3185	10	10	-10	-1.79769e+308					---NA---	10	503	10	10	91.6961	10	0	503	0	0	0	0
3186	4	4	-4	-2.33333					---NA---	7	987	7	7	32.7114	7	3	987	3	3	12.0218	3
3187	6	6	-6	-4					---NA---	8	966	8	8	38.1972	8	2	966	2	2	8.18878	2
3189	2	2	-2	-1.66667					---NA---	5	643	5	5	35.8656	5	3	643	3	3	18.4534	3
3192	4	4	-4	-3					---NA---	6	995	6	6	27.8129	6	2	995	2	2	7.95011	2
3194	4	4	-4	-1.79769e+308					---NA---	4	632	4	4	29.1918	4	0	632	0	0	0	0
3195	3	3	-3	-1.5					---NA---	9	974	7	9	42.6189	9	6	974	5	6	24.3646	6
3197	1	1	-1	-1.2					---NA---	6	571	5	6	48.4656	6	5	571	5	5	34.6338	5
3198	3	3	-3	-1.79769e+308					---NA---	3	417	3	3	33.1821	3	0	417	0	0	0	0
3200	16	16	16	1.79769e+308					---NA---	0	644	0	0	0	0	16	644	16	16	98.2653	16
3201	7	7	7	1.20588					---NA---	34	534	31	34	293.668	34	41	534	39	41	303.675	41
3202	14	14	14	1.82353					---NA---	17	556	16	17	141.024	17	31	556	30	31	220.523	31
3203	13	13	13	7.5					---NA---	2	290	2	2	31.809	2	15	290	15	15	204.578	15
3204	11	11	11	2.375					---NA---	8	259	8	8	142.465	8	19	259	19	19	290.148	19
3205	1	1	-1	-2					---NA---	2	232	2	2	39.7613	2	1	232	1	1	17.0482	1
3206	1	1	1	2					---NA---	1	429	1	1	10.7513	1	2	429	2	2	18.4391	2
3207	1	1	-1	-1.79769e+308					---NA---	1	89	1	1	51.8237	1	0	89	0	0	0	0
3208	1	1	-1	-2					---NA---	2	451	2	2	20.4537	2	1	451	1	1	8.7698	1
3211	5	5	-5	-1.79769e+308					---NA---	5	575	5	5	40.1071	5	0	575	0	0	0	0
3215	5	5	-5	-1.79769e+308					---NA---	5	837	5	5	27.5526	5	0	837	0	0	0	0
3216	3	3	-3	-1.79769e+308					---NA---	3	684	3	3	20.2294	3	0	684	0	0	0	0
3217	2	2	-2	-1.5					---NA---	6	259	6	6	106.849	6	4	259	4	4	61.0839	4
3219	5	5	-5	-2.66667					---NA---	8	587	7	8	62.8594	8	3	587	3	3	20.2139	3
3220	3	3	3	4					---NA---	1	429	1	1	10.7513	1	4	429	4	4	36.8781	4
3222	1	1	-1	-1.16667					---NA---	7	322	7	7	100.268	7	6	322	6	6	73.699	6
3223	5	5	-5	-6					---NA---	6	324	6	6	85.4132	6	1	324	1	1	12.2073	1
3226	9	9	-9	-2.8					---NA---	14	866	14	14	74.5639	14	5	866	3	5	22.8359	5
3227	34	34	34	1.87179					---NA---	39	1453	38	39	123.799	39	73	1453	73	73	198.712	73
3229	4	4	-4	-1.79769e+308					---NA---	4	327	4	4	56.4197	4	0	327	0	0	0	0
3231	3	3	-3	-1.79769e+308					---NA---	3	434	3	3	31.8823	3	0	434	0	0	0	0
3232	2	2	-2	-1.79769e+308					---NA---	2	447	2	2	20.6367	2	0	447	0	0	0	0
3233	5	5	-5	-3.5					---NA---	7	754	7	7	42.8199	7	2	754	2	2	10.4912	2
3237	1	1	1	1.33333					---NA---	3	481	2	3	28.767	3	4	481	4	4	32.8913	4
3238	1	1	1	1.5					---NA---	2	424	2	2	21.7562	2	3	424	3	3	27.9848	3
3239	14	14	-14	-4.5					---NA---	18	749	17	18	110.843	18	4	749	4	4	21.1225	4
3243	2	2	2	1.15385					---NA---	13	719	13	13	83.3937	13	15	719	15	15	82.5142	15
3244	15	15	15	1.9375					---NA---	16	344	16	16	214.526	16	31	344	31	31	356.426	31
3248	6	6	-6	-7					---NA---	7	341	7	7	94.6809	7	1	341	1	1	11.5988	1
3249	22	22	-22	-3.44444					---NA---	31	1575	31	31	90.782	31	9	1575	9	9	22.601	9
3251	0	0	0	-1					---NA---	2	512	2	2	18.0168	2	2	512	2	2	15.4499	2
3254	3	3	-3	-1.79769e+308					---NA---	3	358	3	3	38.6507	3	0	358	0	0	0	0
3256	6	6	-6	-1.79769e+308					---NA---	6	384	6	6	72.0674	6	0	384	0	0	0	0
3257	9	9	9	5.5					---NA---	2	273	2	2	33.7898	2	11	273	11	11	159.366	11
3258	0	0	0	-1					---NA---	21	799	21	21	121.225	21	21	799	21	21	103.953	21
3259	3	3	-3	-4					---NA---	4	901	4	4	20.4764	4	1	901	1	1	4.38977	1
3260	5	5	-5	-1.71429					---NA---	12	863	11	12	64.1341	12	7	863	7	7	32.0814	7
3261	3	3	-3	-1.79769e+308					---NA---	3	360	3	3	38.4359	3	0	360	0	0	0	0
3262	6	6	-6	-7					---NA---	7	1052	7	7	30.6903	7	1	1052	1	1	3.75968	1
3263	4	4	-4	-5					---NA---	5	225	5	5	102.496	5	1	225	1	1	17.5786	1
3267	0	0	0	-1					---NA---	5	375	5	5	61.4975	5	5	375	5	5	52.7357	5
3268	14	14	-14	-1.51852					---NA---	41	1399	41	41	135.171	41	27	1399	26	27	76.333	27
3269	4	4	-4	-1.79769e+308					---NA---	4	241	4	4	76.5529	4	0	241	0	0	0	0
3270	4	4	-4	-1.79769e+308					---NA---	4	280	4	4	65.8902	4	0	280	0	0	0	0
3271	1	1	-1	-1.33333					---NA---	4	772	4	4	23.898	4	3	772	3	3	15.3699	3
3272	5	5	-5	-6					---NA---	6	528	6	6	52.4126	6	1	528	1	1	7.49087	1
3274	0	0	0	-1					---NA---	1	246	1	1	18.7492	1	1	246	1	1	16.078	1
3275	6	6	-6	-1.79769e+308					---NA---	6	859	6	6	32.2164	6	0	859	0	0	0	0
3277	6	6	-6	-4					---NA---	8	375	8	8	98.396	8	2	375	2	2	21.0943	2
3278	4	4	-4	-3					---NA---	6	828	6	6	33.4226	6	2	828	2	2	9.55357	2
3281	3	3	3	4					---NA---	1	181	1	1	25.4824	1	4	181	4	4	87.4073	4
3282	2	2	-2	-1.79769e+308					---NA---	2	495	2	2	18.6356	2	0	495	0	0	0	0
3283	18	18	-18	-1.6					---NA---	48	1604	45	48	138.024	48	30	1604	28	30	73.9747	30
3285	2	2	-2	-1.79769e+308					---NA---	2	302	2	2	30.5451	2	0	302	0	0	0	0
3286	5	5	-5	-6					---NA---	6	368	6	6	75.2007	6	1	368	1	1	10.7478	1
3288	1	1	-1	-1.79769e+308					---NA---	1	341	1	1	13.5258	1	0	341	0	0	0	0
3297	13	13	-13	-5.33333					---NA---	16	326	16	16	226.371	16	3	326	3	3	36.3974	3
3299	2	2	-2	-1.66667					---NA---	5	712	5	5	32.3898	5	3	712	3	3	16.6651	3
3300	1	1	1	2					---NA---	1	568	1	1	8.12027	1	2	568	2	2	13.9267	2
3301	2	2	2	1.79769e+308					---NA---	0	511	0	0	0	0	2	511	2	2	15.4802	2
3305	7	7	-7	-1.46667					---NA---	22	261	22	22	388.777	22	15	261	15	15	227.309	15
3307	15	15	-15	-3.5					---NA---	21	464	7	21	208.747	21	6	464	3	6	51.1446	6
3308	0	0	0	-1					---NA---	2	502	2	2	18.3757	2	2	502	2	2	15.7577	2
3309	17	17	-17	-2.7					---NA---	27	2284	27	27	54.5238	27	10	2284	10	10	17.3169	10
3310	6	6	6	2.5					---NA---	4	354	4	4	52.1165	4	10	354	10	10	111.728	10
3312	4	4	-4	-2.33333					---NA---	7	338	6	7	95.5213	7	3	338	2	3	35.1051	3
3314	4	4	-4	-1.57143					---NA---	11	307	11	11	165.262	11	7	307	6	7	90.1833	7
3315	3	3	-3	-4					---NA---	4	337	4	4	54.7455	4	1	337	1	1	11.7364	1
3318	1	1	-1	-1.25					---NA---	5	336	5	5	68.6356	5	4	336	4	4	47.0855	4
3319	0	0	0	-1					---NA---	2	208	2	2	44.3492	2	2	208	2	2	38.0306	2
3321	0	0	0	-1					---NA---	2	236	2	2	39.0874	2	2	236	2	2	33.5185	2
3322	2	2	-2	-2					---NA---	4	241	4	4	76.5529	4	2	241	2	2	32.8231	2
3323	7	7	-7	-8					---NA---	8	372	8	8	99.1895	8	1	372	1	1	10.6322	1
3324	1	1	1	1.33333					---NA---	3	241	3	3	57.4147	3	4	241	4	4	65.6461	4
3325	8	8	8	1.17391					---NA---	46	1341	46	46	158.215	46	54	1341	54	54	159.269	54
3327	3	3	-3	-1.79769e+308					---NA---	3	268	3	3	51.6304	3	0	268	0	0	0	0
3329	2	2	-2	-3					---NA---	3	328	3	3	42.1858	3	1	328	1	1	12.0585	1
3332	1	1	-1	-1.79769e+308					---NA---	1	380	1	1	12.1377	1	0	380	0	0	0	0
3333	2	2	2	1.79769e+308					---NA---	0	396	0	0	0	0	2	396	2	2	19.9757	2
3334	2	2	-2	-1.79769e+308					---NA---	2	175	2	2	52.7121	2	0	175	0	0	0	0
3337	2	2	-2	-1.79769e+308					---NA---	2	361	2	2	25.553	2	0	361	0	0	0	0
3338	17	17	-17	-3.125					---NA---	25	1033	25	25	111.624	25	8	1033	8	8	30.6306	8
3341	1	1	1	1.1					---NA---	10	311	10	10	148.306	10	11	311	11	11	139.894	11
3342	2	2	-2	-1.28571					---NA---	9	412	9	9	100.754	9	7	412	7	7	67.1997	7
3343	1	1	-1	-1.2					---NA---	6	250	6	6	110.695	6	5	250	5	5	79.1036	5
3345	2	2	-2	-1.79769e+308					---NA---	2	401	2	2	23.0041	2	0	401	0	0	0	0
3346	9	9	-9	-5.5					---NA---	11	716	11	11	70.8595	11	2	716	2	2	11.048	2
3347	4	4	-4	-1.125					---NA---	36	1234	36	36	134.557	36	32	1234	31	32	102.565	32
3352	27	27	27	1.62791					---NA---	43	313	43	43	633.64	43	70	313	70	70	884.545	70
3355	3	3	3	4					---NA---	1	487	1	1	9.47087	1	4	487	4	4	32.4861	4
3356	0	0	0	-1					---NA---	2	612	2	2	15.0729	2	2	612	2	2	12.9254	2
3357	5	5	-5	-6					---NA---	6	213	6	6	129.924	6	1	213	1	1	18.5689	1
3358	6	6	-6	-1.79769e+308					---NA---	6	358	6	6	77.3013	6	0	358	0	0	0	0
3363	14	14	-14	-4.5					---NA---	18	1190	18	18	69.7661	18	4	1190	4	4	13.2947	4
3365	0	0	0	-1					---NA---	1	164	1	1	28.1239	1	1	164	1	1	24.117	1
3366	1	1	-1	-1.25					---NA---	5	454	5	5	50.7964	5	4	454	4	4	34.8474	4
3368	4	4	-4	-2.33333					---NA---	7	250	7	7	129.145	7	3	250	3	3	47.4622	3
3371	2	2	2	1.79769e+308					---NA---	0	188	0	0	0	0	2	188	2	2	42.0764	2
3379	2	2	-2	-1.28571					---NA---	9	1132	9	9	36.6703	9	7	1132	7	7	24.4578	7
3382	1	1	1	2					---NA---	1	355	1	1	12.9924	1	2	355	2	2	22.2827	2
3383	3	3	-3	-4					---NA---	4	500	4	4	36.8985	4	1	500	1	1	7.91036	1
3385	16	16	16	9					---NA---	2	319	2	2	28.9173	2	18	319	18	18	223.176	18
3387	4	4	-4	-1.08889					---NA---	49	1053	49	49	214.628	49	45	1053	45	45	169.025	45
3389	1	1	-1	-1.33333					---NA---	4	413	4	4	44.6713	4	3	413	3	3	28.7301	3
3391	6	6	-6	-2.2					---NA---	11	861	11	11	58.9262	11	5	861	5	5	22.9685	5
3392	14	14	-14	-1.875					---NA---	30	1022	28	30	135.391	30	16	1022	14	16	61.9206	16
3393	4	4	-4	-2					---NA---	8	1857	8	8	19.8699	8	4	1857	4	4	8.5195	4
3394	18	18	-18	-3					---NA---	27	974	27	27	127.857	27	9	974	9	9	36.5468	9
3397	3	3	3	2.5					---NA---	2	470	2	2	19.6269	2	5	470	5	5	42.0764	5
3398	3	3	-3	-2.5					---NA---	5	498	5	5	46.3084	5	2	498	2	2	15.8843	2
3399	3	3	-3	-1.79769e+308					---NA---	3	288	3	3	48.0449	3	0	288	0	0	0	0
3402	7	7	7	1.875					---NA---	8	659	8	8	55.9916	8	15	659	15	15	90.0269	15
3405	2	2	-2	-2					---NA---	4	652	4	4	28.2964	4	2	652	2	2	12.1325	2
3406	16	16	-16	-1.07882					---NA---	219	820	216	219	1231.82	219	203	820	192	203	979.148	203
3408	2	2	-2	-1.79769e+308					---NA---	2	404	2	2	22.8332	2	0	404	0	0	0	0
3411	2	2	-2	-1.4					---NA---	7	1346	7	7	23.9868	7	5	1346	5	5	14.6923	5
3416	31	31	-31	-4.1					---NA---	41	3053	41	41	61.9406	41	10	3053	10	10	12.9551	10
3417	0	0	0	-1					---NA---	1	120	1	1	38.4359	1	1	120	1	1	32.9598	1
3418	10	10	-10	-6					---NA---	12	795	9	12	69.6198	12	2	795	2	2	9.95014	2
3419	3	3	-3	-1.79769e+308					---NA---	3	286	3	3	48.3809	3	0	286	0	0	0	0
3423	4	4	-4	-1.79769e+308					---NA---	4	510	4	4	36.175	4	0	510	0	0	0	0
3427	6	6	-6	-4					---NA---	8	327	8	8	112.839	8	2	327	2	2	24.1907	2
3429	3	3	-3	-1.75					---NA---	7	215	7	7	150.168	7	4	215	4	4	73.5847	4
3430	4	4	-4	-1.79769e+308					---NA---	4	433	4	4	42.608	4	0	433	0	0	0	0
3431	2	2	-2	-2					---NA---	4	362	4	4	50.9648	4	2	362	2	2	21.8518	2
3432	5	5	5	1.26316					---NA---	19	873	19	19	100.383	19	24	873	24	24	108.733	24
3433	5	5	-5	-1.79769e+308					---NA---	5	339	5	5	68.0282	5	0	339	0	0	0	0
3434	11	11	-11	-1.79769e+308					---NA---	11	603	10	11	84.1384	11	0	603	0	0	0	0
3436	19	19	-19	-7.33333					---NA---	22	1626	22	22	62.4052	22	3	1626	3	3	7.29738	3
3437	1	1	-1	-2					---NA---	2	400	2	2	23.0616	2	1	400	1	1	9.88795	1
3438	10	10	10	1.90909					---NA---	11	293	11	11	173.158	11	21	293	21	21	283.477	21
3440	20	20	-20	-3					---NA---	30	1005	30	30	137.681	30	10	1005	10	10	39.355	10
3442	1	1	1	1.79769e+308					---NA---	0	54	0	0	0	0	1	54	1	1	73.2441	1
3443	2	2	-2	-1.09091					---NA---	24	257	24	24	430.722	24	22	257	22	22	338.576	22
3446	1	1	1	1.0625					---NA---	16	1190	16	16	62.0143	16	17	1190	17	17	56.5026	17
3447	20	20	-20	-1.33898					---NA---	79	1680	79	79	216.888	79	59	1680	59	59	138.902	59
3453	22	22	-22	-2.29412					---NA---	39	1946	39	39	92.4359	39	17	1946	17	17	34.5519	17
3455	2	2	-2	-2					---NA---	4	420	3	4	43.9268	4	2	420	2	2	18.8342	2
3456	8	8	-8	-2.33333					---NA---	14	1361	14	14	47.4448	14	6	1361	6	6	17.4365	6
3461	3	3	-3	-1.79769e+308					---NA---	3	452	3	3	30.6127	3	0	452	0	0	0	0
3464	2	2	-2	-1.66667					---NA---	5	278	5	5	82.9553	5	3	278	3	3	42.6818	3
3465	2	2	-2	-1.79769e+308					---NA---	2	329	2	2	28.0384	2	0	329	0	0	0	0
3468	2	2	-2	-1.79769e+308					---NA---	2	269	2	2	34.2923	2	0	269	0	0	0	0
3469	3	3	-3	-1.79769e+308					---NA---	3	311	3	3	44.4918	3	0	311	0	0	0	0
3470	0	0	0	-1					---NA---	1	215	1	1	21.4526	1	1	215	1	1	18.3962	1
3471	0	0	0	-1					---NA---	4	384	4	4	48.0449	4	4	384	4	4	41.1998	4
3478	11	11	11	1.5					---NA---	22	884	22	22	114.786	22	33	884	33	33	147.648	33
3480	3	3	-3	-1.79769e+308					---NA---	3	356	3	3	38.8678	3	0	356	0	0	0	0
3484	7	7	-7	-4.5					---NA---	9	1042	9	9	39.8376	9	2	1042	2	2	7.59152	2
3489	3	3	-3	-1.79769e+308					---NA---	3	273	3	3	50.6847	3	0	273	0	0	0	0
3490	1	1	-1	-2					---NA---	2	970	2	2	9.50992	2	1	970	1	1	4.07751	1
3491	2	2	-2	-3					---NA---	3	470	3	3	29.4403	3	1	470	1	1	8.41528	1
3492	12	12	12	2.2					---NA---	10	280	2	10	164.725	10	22	280	3	22	310.764	22
3493	3	3	-3	-2					---NA---	6	554	6	6	49.9528	6	3	554	3	3	21.4179	3
3494	6	6	-6	-1.79769e+308					---NA---	6	782	6	6	35.3886	6	0	782	0	0	0	0
3495	7	7	-7	-2.16667					---NA---	13	1503	13	13	39.8936	13	6	1503	6	6	15.7891	6
3497	15	15	-15	-1.53571					---NA---	43	1735	43	43	114.311	43	28	1735	28	28	63.83	28
3498	5	5	-5	-1.79769e+308					---NA---	5	645	5	5	35.7544	5	0	645	0	0	0	0
3499	6	6	-6	-4					---NA---	8	1348	8	8	27.3728	8	2	1348	2	2	5.86822	2
3501	4	4	-4	-1.79769e+308					---NA---	4	421	3	4	43.8224	4	0	421	0	0	0	0
3502	3	3	-3	-1.79769e+308					---NA---	3	154	3	3	89.8502	3	0	154	0	0	0	0
3503	2	2	-2	-2					---NA---	4	246	4	4	74.9969	4	2	246	2	2	32.1559	2
3504	3	3	-3	-1.79769e+308					---NA---	3	451	3	3	30.6806	3	0	451	0	0	0	0
3505	0	0	0	-1					---NA---	3	528	3	3	26.2063	3	3	528	3	3	22.4726	3
3507	1	1	-1	-1.79769e+308					---NA---	1	186	1	1	24.7974	1	0	186	0	0	0	0
3510	0	0	0	-1					---NA---	8	223	8	8	165.464	8	8	223	8	8	141.89	8
3512	2	2	-2	-1.10526					---NA---	21	1877	21	21	51.6029	21	19	1877	19	19	40.0365	19
3513	5	5	5	1.83333					---NA---	6	909	6	6	30.4443	6	11	909	11	11	47.8625	11
3514	5	5	-5	-1.79769e+308					---NA---	5	351	5	5	65.7025	5	0	351	0	0	0	0
3516	9	9	9	2.5					---NA---	6	746	6	6	37.0963	6	15	746	15	15	79.5277	15
3522	1	1	-1	-1.2					---NA---	6	496	6	6	55.7941	6	5	496	5	5	39.8708	5
3524	1	1	-1	-1.16667					---NA---	7	524	7	7	61.6149	7	6	524	6	6	45.2883	6
3525	8	8	-8	-3					---NA---	12	276	12	12	200.535	12	4	276	4	4	57.3214	4
3526	2	2	-2	-1.79769e+308					---NA---	2	496	2	2	18.598	2	0	496	0	0	0	0
3527	22	22	-22	-2.57143					---NA---	36	1691	36	36	98.1923	36	14	1691	14	14	32.7454	14
3530	2	2	2	2					---NA---	2	515	1	2	17.9119	2	4	515	4	4	30.7198	4
3531	1	1	-1	-2					---NA---	2	226	2	2	40.8169	2	1	226	1	1	17.5008	1
3532	3	3	-3	-4					---NA---	4	396	4	4	46.589	4	1	396	1	1	9.98783	1
3533	7	7	-7	-3.33333					---NA---	10	601	10	10	76.744	10	3	601	3	3	19.743	3
3535	2	2	2	3					---NA---	1	288	1	1	16.015	1	3	288	3	3	41.1998	3
3536	2	2	2	1.66667					---NA---	3	355	3	3	38.9773	3	5	355	5	5	55.7068	5
3537	1	1	-1	-1.79769e+308					---NA---	1	290	1	1	15.9045	1	0	290	0	0	0	0
3538	6	6	-6	-1.5					---NA---	18	445	18	18	186.565	18	12	445	12	12	106.657	12
3540	2	2	-2	-1.79769e+308					---NA---	2	240	2	2	38.4359	2	0	240	0	0	0	0
3543	1	1	1	1.14286					---NA---	7	255	7	7	126.612	7	8	255	8	8	124.084	8
3547	2	2	-2	-1.79769e+308					---NA---	2	126	1	2	73.2113	2	0	126	0	0	0	0
3548	9	9	-9	-1.79769e+308					---NA---	9	259	9	9	160.273	9	0	259	0	0	0	0
3553	0	0	0	-1					---NA---	1	830	1	1	5.557	1	1	830	1	1	4.76528	1
3555	1	1	-1	-1.5					---NA---	3	1108	3	3	12.4882	3	2	1108	2	2	7.13931	2
3558	3	3	-3	-1.75					---NA---	7	422	7	7	76.5075	7	4	422	4	4	37.4899	4
3559	1	1	-1	-2					---NA---	2	318	2	2	29.0083	2	1	318	1	1	12.4377	1
3560	2	2	-2	-1.33333					---NA---	8	510	8	8	72.35	8	6	510	5	6	46.5315	6
3562	9	9	-9	-1.79769e+308					---NA---	9	315	9	9	131.78	9	0	315	0	0	0	0
3563	0	0	0	-1					---NA---	3	375	3	3	36.8985	3	3	375	3	3	31.6414	3
3564	8	8	8	2.14286					---NA---	7	405	7	7	79.719	7	15	405	15	15	146.488	15
3566	18	18	18	1.25352					---NA---	71	978	71	71	334.841	71	89	978	88	89	359.929	89
3567	1	1	-1	-2					---NA---	2	329	2	2	28.0384	2	1	329	1	1	12.0218	1
3568	21	21	-21	-8					---NA---	24	1008	24	24	109.817	24	3	1008	3	3	11.7714	3
3570	8	8	-8	-9					---NA---	9	309	9	9	134.339	9	1	309	1	1	12.7999	1
3571	11	11	-11	-12					---NA---	12	992	12	12	55.7941	12	1	992	1	1	3.98708	1
3572	4	4	4	1.79769e+308					---NA---	0	483	0	0	0	0	4	483	4	4	32.7551	4
3574	43	43	-43	-3.6875					---NA---	59	2839	59	59	95.8529	59	16	2839	16	16	22.2906	16
3575	12	12	-12	-1.75					---NA---	28	451	28	28	286.352	28	16	451	16	16	140.317	16
3579	3	3	-3	-1.79769e+308					---NA---	3	360	3	3	38.4359	3	0	360	0	0	0	0
3582	5	5	5	1.79769e+308					---NA---	0	344	0	0	0	0	5	344	5	5	57.4881	5
3583	6	6	-6	-1.79769e+308					---NA---	6	244	6	6	113.418	6	0	244	0	0	0	0
3584	5	5	-5	-1.79769e+308					---NA---	5	227	5	5	101.593	5	0	227	0	0	0	0
3588	6	6	-6	-1.79769e+308					---NA---	6	355	6	6	77.9546	6	0	355	0	0	0	0
3589	2	2	2	1.66667					---NA---	3	243	3	3	56.9421	3	5	243	5	5	81.3823	5
3592	2	2	2	1.79769e+308					---NA---	0	290	0	0	0	0	2	290	2	2	27.2771	2
3594	2	2	2	1.79769e+308					---NA---	0	323	0	0	0	0	2	323	2	2	24.4903	2
3595	7	7	-7	-1.63636					---NA---	18	414	18	18	200.535	18	11	414	11	11	105.089	11
3599	8	8	-8	-1.79769e+308					---NA---	8	667	8	8	55.3201	8	0	667	0	0	0	0
3600	0	0	0	-1					---NA---	7	553	7	7	58.3837	7	7	553	7	7	50.0656	7
3601	0	0	0	-1					---NA---	2	331	2	2	27.869	2	2	331	2	2	23.8984	2
3602	9	9	-9	-1.64286					---NA---	23	1806	23	23	58.7393	23	14	1806	14	14	30.6603	14
3603	5	5	-5	-1.79769e+308					---NA---	5	498	5	5	46.3084	5	0	498	0	0	0	0
3606	0	0	0	-1					---NA---	1	182	1	1	25.3424	1	1	182	1	1	21.7318	1
3608	3	3	3	1.79769e+308					---NA---	0	506	0	0	0	0	3	506	3	3	23.4497	3
3609	1	1	-1	-1.33333					---NA---	4	295	4	4	62.5398	4	3	295	3	3	40.2222	3
3610	6	6	-6	-3					---NA---	9	290	9	9	143.141	9	3	290	3	3	40.9157	3
3611	2	2	-2	-3					---NA---	3	388	3	3	35.6622	3	1	388	1	1	10.1938	1
3619	7	7	-7	-1.79769e+308					---NA---	7	469	7	7	68.8405	7	0	469	0	0	0	0
3623	3	3	-3	-1.5					---NA---	9	233	9	9	178.158	9	6	233	5	6	101.85	6
3624	8	8	-8	-1.33333					---NA---	32	442	31	32	333.923	32	24	442	24	24	214.761	24
3627	11	11	-11	-12					---NA---	12	293	12	12	188.9	12	1	293	1	1	13.4989	1
3629	0	0	0	-1					---NA---	14	1234	14	14	52.3277	14	14	1234	14	14	44.8724	14
3633	6	6	-6	-1.79769e+308					---NA---	6	746	6	6	37.0963	6	0	746	0	0	0	0
3634	2	2	-2	-1.79769e+308					---NA---	2	234	2	2	39.4215	2	0	234	0	0	0	0
3635	10	10	-10	-3					---NA---	15	684	14	15	101.147	15	5	684	5	5	28.9121	5
3636	3	3	-3	-2.5					---NA---	5	286	5	5	80.6348	5	2	286	2	2	27.6586	2
3638	0	0	0	-1					---NA---	2	271	2	2	34.0392	2	2	271	2	2	29.1895	2
3640	9	9	9	10					---NA---	1	236	1	1	19.5437	1	10	236	10	10	167.592	10
3641	23	23	-23	-3.875					---NA---	31	670	31	31	213.405	31	8	670	8	8	47.226	8
3642	7	7	7	1.7					---NA---	10	292	10	10	157.956	10	17	292	17	17	230.267	17
3646	0	0	0	-1					---NA---	1	328	1	1	14.0619	1	1	328	1	1	12.0585	1
3647	4	4	-4	-5					---NA---	5	542	5	5	42.549	5	1	542	1	1	7.29738	1
3650	0	0	0	-1					---NA---	2	393	2	2	23.4723	2	2	393	2	2	20.1281	2
3651	3	3	-3	-1.79769e+308					---NA---	3	360	3	3	38.4359	3	0	360	0	0	0	0
3654	2	2	-2	-2					---NA---	4	327	4	4	56.4197	4	2	327	2	2	24.1907	2
3656	2	2	-2	-3					---NA---	3	770	3	3	17.97	3	1	770	1	1	5.1366	1
3657	1	1	-1	-1.79769e+308					---NA---	1	53	1	1	87.0248	1	0	53	0	0	0	0
3658	0	0	0	-1					---NA---	4	514	4	4	35.8935	4	4	514	4	4	30.7796	4
3659	0	0	0	-1					---NA---	4	204	4	4	90.4375	4	4	204	4	4	77.5525	4
3661	24	24	24	2.04348					---NA---	23	230	23	23	461.231	23	47	230	47	47	808.232	47
3662	8	8	-8	-1.47059					---NA---	25	498	25	25	231.542	25	17	498	17	17	135.016	17
3663	5	5	-5	-1.79769e+308					---NA---	5	501	5	5	46.0311	5	0	501	0	0	0	0
3664	4	4	-4	-1.33333					---NA---	16	1148	16	16	64.2831	16	12	1148	12	12	41.3433	12
3665	6	6	-6	-1.16667					---NA---	42	2958	42	42	65.4892	42	36	2958	36	36	48.1361	36
3666	0	0	0	-1					---NA---	5	905	5	5	25.4824	5	5	905	5	5	21.8518	5
3668	3	3	-3	-4					---NA---	4	378	4	4	48.8075	4	1	378	1	1	10.4634	1
3676	3	3	-3	-4					---NA---	4	590	4	4	31.2699	4	1	590	1	1	6.70369	1
3677	0	0	0	-1					---NA---	11	744	11	11	68.1928	11	11	744	11	11	58.4771	11
3679	3	3	3	1.27273					---NA---	11	793	11	11	63.9791	11	14	793	14	14	69.8266	14
3680	3	3	3	1.79769e+308					---NA---	0	224	0	0	0	0	3	224	3	3	52.9712	3
3681	27	27	27	3.7					---NA---	10	1062	10	10	43.4304	10	37	1062	37	37	137.798	37
3683	5	5	-5	-1.26316					---NA---	24	1792	24	24	61.772	24	19	1792	19	19	41.9355	19
3685	2	2	2	1.79769e+308					---NA---	0	288	0	0	0	0	2	288	2	2	27.4665	2
3687	1	1	1	1.5					---NA---	2	493	2	2	18.7112	2	3	493	3	3	24.068	3
3689	8	8	8	2.6					---NA---	5	298	5	5	77.3878	5	13	298	13	13	172.541	13
3692	4	4	-4	-1.79769e+308					---NA---	4	701	4	4	26.3185	4	0	701	0	0	0	0
3701	7	7	-7	-1.79769e+308					---NA---	7	479	7	7	67.4033	7	0	479	0	0	0	0
3702	5	5	-5	-1.79769e+308					---NA---	5	575	5	5	40.1071	5	0	575	0	0	0	0
3704	2	2	-2	-1.79769e+308					---NA---	2	424	2	2	21.7562	2	0	424	0	0	0	0
3706	2	2	-2	-2					---NA---	4	289	4	4	63.8382	4	2	289	2	2	27.3715	2
3708	3	3	-3	-2					---NA---	6	343	6	6	80.6818	6	3	343	3	3	34.5934	3
3713	2	2	-2	-1.79769e+308					---NA---	2	516	2	2	17.8772	2	0	516	0	0	0	0
3716	0	0	0	-1					---NA---	1	299	1	1	15.4258	1	1	299	1	1	13.228	1
3717	3	3	-3	-1.79769e+308					---NA---	3	269	3	3	51.4384	3	0	269	0	0	0	0
3719	6	6	-6	-1.79769e+308					---NA---	6	336	6	6	82.3627	6	0	336	0	0	0	0
3720	26	26	-26	-3.16667					---NA---	38	255	38	38	687.325	38	12	255	12	12	186.126	12
3723	1	1	-1	-1.33333					---NA---	4	245	4	4	75.3031	4	3	245	3	3	48.4308	3
3724	1	1	1	1.79769e+308					---NA---	0	81	0	0	0	0	1	81	1	1	48.8294	1
3726	28	28	-28	-3.15385					---NA---	41	1302	41	41	145.242	41	13	1302	13	13	39.491	13
3727	5	5	-5	-6					---NA---	6	330	6	6	83.8602	6	1	330	1	1	11.9854	1
3729	5	5	-5	-6					---NA---	6	413	6	6	67.007	6	1	413	1	1	9.57671	1
3730	10	10	10	6					---NA---	2	704	2	2	13.1032	2	12	704	12	12	67.4178	12
3731	4	4	-4	-5					---NA---	5	405	5	5	56.9421	5	1	405	1	1	9.76588	1
3732	2	2	-2	-1.79769e+308					---NA---	2	398	2	2	23.1774	2	0	398	0	0	0	0
3733	5	5	5	3.5					---NA---	2	445	2	2	20.7295	2	7	445	7	7	62.2163	7
3734	4	4	-4	-3					---NA---	6	362	6	6	76.4472	6	2	362	2	2	21.8518	2
3735	10	10	10	3					---NA---	5	277	5	5	83.2547	5	15	277	15	15	214.179	15
3736	5	5	-5	-1.79769e+308					---NA---	5	575	5	5	40.1071	5	0	575	0	0	0	0
3737	10	10	-10	-1.52632					---NA---	29	451	29	29	296.579	29	19	451	19	19	166.626	19
3738	3	3	-3	-1.79769e+308					---NA---	3	264	2	3	52.4126	3	0	264	0	0	0	0
3748	2	2	2	1.5					---NA---	4	509	4	4	36.2461	4	6	509	6	6	46.6229	6
3750	1	1	1	1.5					---NA---	2	757	2	2	12.1858	2	3	757	3	3	15.6744	3
3751	2	2	-2	-1.79769e+308					---NA---	2	57	2	2	161.836	2	0	57	0	0	0	0
3753	14	14	-14	-1.5					---NA---	42	896	41	42	216.202	42	28	896	27	28	123.599	28
3758	28	28	-28	-2.86667					---NA---	43	1666	43	43	119.045	43	15	1666	15	15	35.6109	15
3759	7	7	-7	-3.33333					---NA---	10	200	10	10	230.616	10	3	200	3	3	59.3277	3
3762	1	1	1	2					---NA---	1	167	1	1	27.6186	1	2	167	2	2	47.3674	2
3763	0	0	0	-1					---NA---	4	340	4	4	54.2625	4	4	340	4	4	46.5315	4
3764	3	3	3	1.27273					---NA---	11	303	11	11	167.444	11	14	303	14	14	182.748	14
3770	3	3	-3	-1.6					---NA---	8	606	8	8	60.8886	8	5	606	5	5	32.6335	5
3771	3	3	-3	-4					---NA---	4	455	4	4	40.5478	4	1	455	1	1	8.6927	1
3774	37	37	-37	-38					---NA---	38	1433	38	38	122.308	38	1	1433	1	1	2.76007	1
3776	2	2	-2	-2					---NA---	4	209	4	4	88.2739	4	2	209	2	2	37.8486	2
3778	89	89	-89	-9.9					---NA---	99	376	4	99	1214.41	99	10	376	0	10	105.191	10
3779	7	7	-7	-8					---NA---	8	781	8	8	47.2452	8	1	781	1	1	5.06425	1
3782	6	6	-6	-1.79769e+308					---NA---	6	692	5	6	39.9911	6	0	692	0	0	0	0
3783	6	6	-6	-4					---NA---	8	416	8	8	88.6983	8	2	416	2	2	19.0153	2
3784	8	8	-8	-1.79769e+308					---NA---	8	462	7	8	79.8669	8	0	462	0	0	0	0
3787	12	12	-12	-1.79769e+308					---NA---	12	313	12	12	176.83	12	0	313	0	0	0	0
3789	7	7	-7	-1.79769e+308					---NA---	7	295	7	7	109.445	7	0	295	0	0	0	0
3790	2	2	-2	-1.5					---NA---	6	324	6	6	85.4132	6	4	324	4	4	48.8294	4
3792	3	3	-3	-1.79769e+308					---NA---	3	223	3	3	62.049	3	0	223	0	0	0	0
3793	6	6	-6	-2.5					---NA---	10	1177	10	10	39.187	10	4	1177	4	4	13.4416	4
3797	1	1	1	1.5					---NA---	2	264	2	2	34.9418	2	3	264	3	3	44.9452	3
3799	12	12	-12	-13					---NA---	13	1315	13	13	45.597	13	1	1315	1	1	3.00774	1
3803	4	4	-4	-1.57143					---NA---	11	1027	11	11	49.4016	11	7	1027	7	7	26.9584	7
3804	7	7	-7	-4.5					---NA---	9	984	9	9	42.1858	9	2	984	2	2	8.03898	2
3806	1	1	1	1.16667					---NA---	6	716	6	6	38.6507	6	7	716	7	7	38.668	7
3808	5	5	-5	-1.5					---NA---	15	611	15	15	113.232	15	10	611	10	10	64.7329	10
3809	0	0	0	-1					---NA---	3	278	3	3	49.7732	3	3	278	3	3	42.6818	3
3810	3	3	-3	-1.79769e+308					---NA---	3	422	3	3	32.7889	3	0	422	0	0	0	0
3811	1	1	-1	-1.79769e+308					---NA---	1	41	1	1	112.495	1	0	41	0	0	0	0
3813	11	11	11	3.2					---NA---	5	484	5	5	47.6479	5	16	484	16	16	130.75	16
3814	8	8	-8	-9					---NA---	9	591	7	9	70.2383	9	1	591	1	1	6.69235	1
3816	1	1	-1	-2					---NA---	2	344	2	2	26.8158	2	1	344	1	1	11.4976	1
3818	2	2	-2	-1.66667					---NA---	5	488	5	5	47.2573	5	3	488	3	3	24.3146	3
3819	1	1	-1	-1.33333					---NA---	4	222	4	4	83.1047	4	3	222	3	3	53.4484	3
3820	2	2	2	2					---NA---	2	210	2	2	43.9268	2	4	210	4	4	75.3368	4
3821	5	5	5	1.83333					---NA---	6	432	6	6	64.0599	6	11	432	11	11	100.711	11
3824	1	1	-1	-1.1					---NA---	11	298	11	11	170.253	11	10	298	10	10	132.724	10
3827	2	2	-2	-1.79769e+308					---NA---	2	263	2	2	35.0746	2	0	263	0	0	0	0
3829	2	2	-2	-1.22222					---NA---	11	132	11	11	384.359	11	9	132	8	9	269.671	9
3830	24	24	-24	-13					---NA---	26	242	26	26	495.538	26	2	242	2	2	32.6874	2
3831	3	3	-3	-1.75					---NA---	7	263	7	7	122.761	7	4	263	4	4	60.1548	4
3832	4	4	-4	-1.79769e+308					---NA---	4	233	4	4	79.1813	4	0	233	0	0	0	0
3833	0	0	0	-1					---NA---	1	404	1	1	11.4166	1	1	404	1	1	9.79005	1
3835	3	3	3	1.5					---NA---	6	1197	6	6	23.1194	6	9	1197	9	9	29.7382	9
3837	2	2	2	3					---NA---	1	437	1	1	10.5545	1	3	437	3	3	27.1523	3
3838	2	2	-2	-3					---NA---	3	690	3	3	20.0535	3	1	690	1	1	5.73214	1
3843	4	4	4	1.79769e+308					---NA---	0	534	0	0	0	0	4	534	4	4	29.6268	4
3845	7	7	-7	-1.7					---NA---	17	1204	17	17	65.124	17	10	1204	10	10	32.8503	10
3849	4	4	-4	-5					---NA---	5	980	5	5	23.5322	5	1	980	1	1	4.0359	1
3850	57	57	-57	-2.96552					---NA---	86	302	86	86	1313.44	86	29	302	29	29	379.802	29
3851	3	3	-3	-1.75					---NA---	7	734	7	7	43.9866	7	4	734	3	4	21.5541	4
3856	24	24	-24	-1.70588					---NA---	58	2087	58	58	128.181	58	34	2087	34	34	64.4351	34
3858	10	10	10	2.66667					---NA---	6	865	4	6	31.9929	6	16	865	14	16	73.1594	16
3859	0	0	0	-1					---NA---	1	170	1	1	27.1312	1	1	170	1	1	23.2658	1
3861	2	2	-2	-1.66667					---NA---	5	387	4	5	59.5906	5	3	387	3	3	30.6603	3
3864	4	4	-4	-5					---NA---	5	493	5	5	46.778	5	1	493	1	1	8.02268	1
3866	0	0	0	-1					---NA---	4	203	4	4	90.883	4	4	203	4	4	77.9346	4
3870	4	4	-4	-1.5					---NA---	12	1854	12	12	29.8532	12	8	1854	8	8	17.0666	8
3871	1	1	1	1.25					---NA---	4	262	4	4	70.417	4	5	262	5	5	75.4805	5
3872	2	2	2	3					---NA---	1	428	1	1	10.7764	1	3	428	3	3	27.7232	3
3873	2	2	-2	-1.79769e+308					---NA---	2	242	2	2	38.1183	2	0	242	0	0	0	0
3875	0	0	0	-1					---NA---	3	295	3	3	46.9049	3	3	295	3	3	40.2222	3
3877	6	6	-6	-3					---NA---	9	261	9	9	159.045	9	3	261	3	3	45.4618	3
3878	2	2	2	1.79769e+308					---NA---	0	62	0	0	0	0	2	62	2	2	127.586	2
3879	0	0	0	-1					---NA---	3	90	1	3	153.744	3	3	90	0	3	131.839	3
3880	2	2	-2	-1.79769e+308					---NA---	2	338	2	2	27.2918	2	0	338	0	0	0	0
3882	0	0	0	-1					---NA---	1	485	1	1	9.50992	1	1	485	1	1	8.15501	1
3884	4	4	-4	-1.79769e+308					---NA---	4	301	4	4	61.2932	4	0	301	0	0	0	0
3885	7	7	7	1.79769e+308					---NA---	0	289	0	0	0	0	7	289	5	7	95.8002	7
3886	3	3	-3	-1.79769e+308					---NA---	3	500	3	3	27.6739	3	0	500	0	0	0	0
3887	19	19	-19	-5.75					---NA---	23	1178	23	23	90.0536	23	4	1178	4	4	13.4302	4
3888	10	10	-10	-3					---NA---	15	1005	15	15	68.8405	15	5	1005	5	5	19.6775	5
3893	1	1	-1	-1.79769e+308					---NA---	1	326	1	1	14.1482	1	0	326	0	0	0	0
3894	1	1	-1	-1.79769e+308					---NA---	1	254	1	1	18.1587	1	0	254	0	0	0	0
3895	1	1	1	1.79769e+308					---NA---	0	168	0	0	0	0	1	168	1	1	23.5427	1
3896	18	18	-18	-7					---NA---	21	456	20	21	212.409	21	3	456	2	3	26.0209	3
3897	3	3	3	1.75					---NA---	4	889	4	4	20.7528	4	7	889	6	7	31.1431	7
3898	1	1	-1	-1.5					---NA---	3	520	3	3	26.6095	3	2	520	2	2	15.2122	2
3899	1	1	1	1.14286					---NA---	7	216	7	7	149.473	7	8	216	8	8	146.488	8
3901	6	6	6	2.5					---NA---	4	232	4	4	79.5226	4	10	232	10	10	170.482	10
3905	3	3	3	1.42857					---NA---	7	567	7	7	56.9421	7	10	567	8	10	69.7563	10
3909	6	6	-6	-7					---NA---	7	685	7	7	47.1331	7	1	685	1	1	5.77399	1
3910	5	5	-5	-1.79769e+308					---NA---	5	302	5	5	76.3628	5	0	302	0	0	0	0
3912	8	8	-8	-2.6					---NA---	13	1252	13	13	47.8914	13	5	1252	5	5	15.7954	5
3913	5	5	-5	-1.79769e+308					---NA---	5	517	5	5	44.6065	5	0	517	0	0	0	0
3914	2	2	-2	-1.66667					---NA---	5	219	5	5	105.304	5	3	219	3	3	54.1805	3
3917	9	9	-9	-4					---NA---	12	410	6	12	134.995	12	3	410	2	3	28.9403	3
3918	6	6	-6	-1.79769e+308					---NA---	6	481	5	6	57.534	6	0	481	0	0	0	0
3919	7	7	-7	-3.33333					---NA---	10	338	10	10	136.459	10	3	338	3	3	35.1051	3
3922	17	17	-17	-2.7					---NA---	27	1027	27	27	121.258	27	10	1027	10	10	38.512	10
3923	4	4	4	2					---NA---	4	939	4	4	19.6478	4	8	939	8	8	33.697	8
3928	0	0	0	-1					---NA---	2	576	2	2	16.015	2	2	576	2	2	13.7333	2
3930	7	7	-7	-4.5					---NA---	9	348	9	9	119.284	9	2	348	2	2	22.7309	2
3931	1	1	-1	-1.25					---NA---	5	214	2	5	107.764	5	4	214	2	4	73.9286	4
3932	6	6	-6	-4					---NA---	8	356	8	8	103.647	8	2	356	2	2	22.2201	2
3933	19	19	19	1.79769e+308					---NA---	0	257	0	0	0	0	19	257	19	19	292.406	19
3934	1	1	-1	-2					---NA---	2	396	2	2	23.2945	2	1	396	1	1	9.98783	1
3935	5	5	-5	-6					---NA---	6	444	6	6	62.3285	6	1	444	1	1	8.90806	1
3937	5	5	5	1.79769e+308					---NA---	0	374	0	0	0	0	5	374	5	5	52.8767	5
3939	3	3	3	1.79769e+308					---NA---	0	414	0	0	0	0	3	414	3	3	28.6607	3
3943	23	23	-23	-1.79769e+308					---NA---	23	1521	23	23	69.7457	23	0	1521	0	0	0	0
3946	1	1	1	1.5					---NA---	2	288	2	2	32.0299	2	3	288	3	3	41.1998	3
3948	9	9	-9	-2.5					---NA---	15	1280	15	15	54.0505	15	6	1280	6	6	18.5399	6
3950	2	2	-2	-1.79769e+308					---NA---	2	578	2	2	15.9596	2	0	578	0	0	0	0
3951	8	8	-8	-5					---NA---	10	583	10	10	79.1134	10	2	583	2	2	13.5684	2
3953	1	1	-1	-1.08333					---NA---	13	642	13	13	93.3957	13	12	642	12	12	73.9286	12
3954	4	4	-4	-1.79769e+308					---NA---	4	335	4	4	55.0724	4	0	335	0	0	0	0
3955	1	1	1	2					---NA---	1	272	1	1	16.957	1	2	272	2	2	29.0822	2
3956	2	2	2	3					---NA---	1	245	1	1	18.8258	1	3	245	3	3	48.4308	3
3958	24	24	-24	-5					---NA---	30	2142	30	30	64.5982	30	6	2142	6	6	11.0789	6
3960	9	9	-9	-1.79769e+308					---NA---	9	347	9	9	119.628	9	0	347	0	0	0	0
3961	10	10	10	3.5					---NA---	4	407	4	4	45.3298	4	14	407	14	14	136.05	14
3962	5	5	-5	-1.79769e+308					---NA---	5	382	5	5	60.3706	5	0	382	0	0	0	0
3964	1	1	1	1.5					---NA---	2	358	2	2	25.7671	2	3	358	3	3	33.144	3
3965	0	0	0	-1					---NA---	1	447	1	1	10.3184	1	1	447	1	1	8.84828	1
3969	12	12	-12	-2.5					---NA---	20	426	20	20	216.54	20	8	426	8	8	74.2757	8
3970	4	4	4	1.79769e+308					---NA---	0	408	0	0	0	0	4	408	2	4	38.7763	4
3971	4	4	-4	-5					---NA---	5	277	5	5	83.2547	5	1	277	1	1	14.2786	1
3972	0	0	0	-1					---NA---	3	121	2	3	114.355	3	3	121	1	3	98.0623	3
3974	8	8	-8	-3					---NA---	12	216	12	12	256.24	12	4	216	4	4	73.2441	4
3975	6	6	-6	-7					---NA---	7	283	7	7	114.085	7	1	283	1	1	13.9759	1
3976	1	1	-1	-1.25					---NA---	5	733	5	5	31.4619	5	4	733	4	4	21.5835	4
3977	6	6	-6	-7					---NA---	7	686	7	7	47.0644	7	1	686	1	1	5.76557	1
3982	4	4	4	2.33333					---NA---	3	206	3	3	67.1696	3	7	206	7	7	134.399	7
3983	10	10	10	1.83333					---NA---	12	515	12	12	107.471	12	22	515	22	22	168.959	22
3984	12	12	-12	-7					---NA---	14	590	14	14	109.445	14	2	590	2	2	13.4074	2
3988	4	4	4	1.79769e+308					---NA---	0	475	0	0	0	0	4	475	4	4	33.3068	4
3989	3	3	-3	-1.42857					---NA---	10	906	10	10	50.9085	10	7	906	7	7	30.5588	7
3990	2	2	-2	-1.22222					---NA---	11	627	11	11	80.9178	11	9	627	9	9	56.7729	9
3996	1	1	-1	-1.0625					---NA---	17	468	17	17	167.541	17	16	468	16	16	135.22	16
3999	5	5	-5	-1.625					---NA---	13	261	13	13	229.732	13	8	261	8	8	121.232	8
4000	57	57	-57	-29.5					---NA---	59	697	19	59	390.425	59	2	697	0	2	11.3492	2
4002	3	3	-3	-1.6					---NA---	8	619	8	8	59.6098	8	5	619	4	5	31.9481	5
4006	7	7	-7	-2.75					---NA---	11	787	10	11	64.4669	11	4	787	4	4	20.1026	4
4007	3	3	-3	-4					---NA---	4	268	4	4	68.8405	4	1	268	1	1	14.7581	1
4008	9	9	-9	-10					---NA---	10	285	10	10	161.836	10	1	285	1	1	13.8778	1
4009	5	5	5	6					---NA---	1	287	1	1	16.0708	1	6	287	6	6	82.6867	6
4014	26	26	26	1.76471					---NA---	34	1335	34	34	117.467	34	60	1335	60	60	177.761	60
4017	5	5	-5	-1.79769e+308					---NA---	5	394	5	5	58.5319	5	0	394	0	0	0	0
4018	1	1	-1	-2					---NA---	2	206	2	2	44.7797	2	1	206	1	1	19.1999	1
4025	0	0	0	-1					---NA---	5	514	4	5	44.8668	5	5	514	5	5	38.4745	5
4026	8	8	-8	-9					---NA---	9	627	9	9	66.2054	9	1	627	1	1	6.3081	1
4029	5	5	-5	-6					---NA---	6	502	6	6	55.1272	6	1	502	1	1	7.87884	1
4030	2	2	2	3					---NA---	1	550	1	1	8.38602	1	3	550	3	3	21.5737	3
4032	4	4	-4	-1.79769e+308					---NA---	4	516	4	4	35.7544	4	0	516	0	0	0	0
4034	3	3	-3	-1.75					---NA---	7	356	7	7	90.6915	7	4	356	4	4	44.4402	4
4035	5	5	-5	-3.5					---NA---	7	1118	7	7	28.8785	7	2	1118	2	2	7.07546	2
4045	2	2	2	1.79769e+308					---NA---	0	393	0	0	0	0	2	393	2	2	20.1281	2
4046	1	1	-1	-1.79769e+308					---NA---	1	45	1	1	102.496	1	0	45	0	0	0	0
4049	8	8	-8	-5					---NA---	10	736	10	10	62.6673	10	2	736	2	2	10.7478	2
4050	14	14	14	1.82353					---NA---	17	1072	16	17	73.143	17	31	1072	31	31	114.376	31
4051	4	4	-4	-5					---NA---	5	740	5	5	31.1643	5	1	740	1	1	5.34484	1
4052	9	9	-9	-1.79769e+308					---NA---	9	311	9	9	133.475	9	0	311	0	0	0	0
4053	10	10	-10	-3					---NA---	15	364	15	15	190.068	15	5	364	5	5	54.3294	5
4056	5	5	-5	-6					---NA---	6	874	6	6	31.6635	6	1	874	1	1	4.52538	1
4058	8	8	-8	-2.14286					---NA---	15	443	15	15	156.173	15	7	443	7	7	62.4972	7
4059	5	5	-5	-1.79769e+308					---NA---	5	367	5	5	62.838	5	0	367	0	0	0	0
4060	10	10	10	2.11111					---NA---	9	1116	9	9	37.1961	9	19	1116	19	19	67.3373	19
4061	4	4	-4	-1.79769e+308					---NA---	4	278	4	4	66.3642	4	0	278	0	0	0	0
4062	4	4	-4	-5					---NA---	5	204	5	5	113.047	5	1	204	1	1	19.3881	1
4063	6	6	-6	-1.79769e+308					---NA---	6	262	6	6	105.625	6	0	262	0	0	0	0
4066	3	3	3	2.5					---NA---	2	346	2	2	26.6608	2	5	346	5	5	57.1558	5
4068	3	3	-3	-1.79769e+308					---NA---	3	316	3	3	43.7878	3	0	316	0	0	0	0
4069	7	7	-7	-1.79769e+308					---NA---	7	792	7	7	40.7654	7	0	792	0	0	0	0
4071	2	2	2	1.79769e+308					---NA---	0	181	0	0	0	0	2	181	2	2	43.7036	2
4072	2	2	-2	-1.79769e+308					---NA---	2	355	2	2	25.9849	2	0	355	0	0	0	0
4073	3	3	-3	-4					---NA---	4	303	4	4	60.8886	4	1	303	1	1	13.0534	1
4074	510	510	-510	-5.6789					---NA---	619	768	615	619	3717.48	619	109	768	109	109	561.347	109
4076	3	3	-3	-1.27273					---NA---	14	1045	14	14	61.7917	14	11	1045	11	11	41.6335	11
4078	1	1	1	1.5					---NA---	2	363	2	2	25.4122	2	3	363	3	3	32.6874	3
4079	7	7	-7	-3.33333					---NA---	10	574	9	10	80.3539	10	3	574	3	3	20.6717	3
4080	1	1	-1	-1.25					---NA---	5	369	5	5	62.4975	5	4	369	4	4	42.8746	4
4083	3	3	-3	-4					---NA---	4	415	4	4	44.456	4	1	415	1	1	9.53055	1
4086	2	2	-2	-3					---NA---	3	598	3	3	23.1387	3	1	598	1	1	6.61401	1
4087	1	1	-1	-1.79769e+308					---NA---	1	197	1	1	23.4128	1	0	197	0	0	0	0
4088	1	1	1	1.5					---NA---	2	719	2	2	12.8298	2	3	719	3	3	16.5028	3
4089	4	4	-4	-1.79769e+308					---NA---	4	516	4	4	35.7544	4	0	516	0	0	0	0
4090	0	0	0	-1					---NA---	2	320	2	2	28.827	2	2	320	2	2	24.7199	2
4093	5	5	5	1.79769e+308					---NA---	0	445	0	0	0	0	5	445	5	5	44.4402	5
4096	3	3	3	1.75					---NA---	4	202	4	4	91.3329	4	7	202	7	7	137.061	7
4097	16	16	16	9					---NA---	2	1503	2	2	6.13747	2	18	1503	18	18	47.3674	18
4099	26	26	-26	-2.85714					---NA---	40	1254	40	40	147.123	40	14	1254	13	14	44.1567	14
4103	11	11	-11	-1.79769e+308					---NA---	11	251	11	11	202.133	11	0	251	0	0	0	0
4104	11	11	-11	-1.5					---NA---	33	973	31	33	156.43	33	22	973	21	22	89.4285	22
4105	1	1	1	1.16667					---NA---	6	423	6	6	65.4229	6	7	423	7	7	65.4521	7
4108	4	4	-4	-1.79769e+308					---NA---	4	471	4	4	39.1704	4	0	471	0	0	0	0
4110	0	0	0	-1					---NA---	3	324	3	3	42.7066	3	3	324	3	3	36.622	3
4111	4	4	-4	-3					---NA---	6	318	6	6	87.0248	6	2	318	2	2	24.8753	2
4112	2	2	2	3					---NA---	1	478	1	1	9.64919	1	3	478	3	3	24.8233	3
4113	2	2	2	1.79769e+308					---NA---	0	322	0	0	0	0	2	322	2	2	24.5663	2
4114	5	5	5	6					---NA---	1	594	1	1	7.76484	1	6	594	6	6	39.9513	6
4117	1	1	-1	-1.2					---NA---	6	637	6	6	43.4441	6	5	637	5	5	31.0454	5
4118	13	13	-13	-14					---NA---	14	574	14	14	112.495	14	1	574	1	1	6.89056	1
4121	2	2	-2	-2					---NA---	4	257	4	4	71.787	4	2	257	2	2	30.7796	2
4122	8	8	-8	-1.42105					---NA---	27	427	25	27	291.645	27	19	427	16	19	175.992	19
4124	13	13	-13	-1.72222					---NA---	31	759	30	31	188.382	31	18	759	17	18	93.7987	18
4126	3	3	-3	-1.79769e+308					---NA---	3	481	3	3	28.767	3	0	481	0	0	0	0
4127	2	2	2	1.5					---NA---	4	999	4	4	18.4677	4	6	999	6	6	23.7548	6
4130	11	11	-11	-1.33333					---NA---	44	768	44	44	264.247	44	33	768	32	33	169.949	33
4131	0	0	0	-1					---NA---	4	912	4	4	20.2294	4	4	912	4	4	17.3473	4
4134	1	1	-1	-1.5					---NA---	3	671	3	3	20.6214	3	2	671	2	2	11.7889	2
4135	0	0	0	-1					---NA---	2	636	2	2	14.5041	2	2	636	2	2	12.4377	2
4136	1	1	1	1.5					---NA---	2	429	2	2	21.5026	2	3	429	3	3	27.6586	3
4138	3	3	-3	-1.79769e+308					---NA---	3	245	3	3	56.4773	3	0	245	0	0	0	0
4139	3	3	-3	-4					---NA---	4	410	4	4	44.9982	4	1	410	1	1	9.64678	1
4140	34	34	-34	-1.79769e+308					---NA---	34	302	33	34	519.267	34	0	302	0	0	0	0
4142	1	1	-1	-1.5					---NA---	3	392	3	3	35.2983	3	2	392	2	2	20.1795	2
4143	2	2	-2	-3					---NA---	3	262	3	3	52.8127	3	1	262	1	1	15.0961	1
4144	0	0	0	-1					---NA---	6	329	6	6	84.1151	6	6	329	6	6	72.1309	6
4145	10	10	-10	-1.66667					---NA---	25	891	25	25	129.414	25	15	891	15	15	66.5855	15
4146	2	2	-2	-1.79769e+308					---NA---	2	80	2	2	115.308	2	0	80	0	0	0	0
4147	13	13	-13	-5.33333					---NA---	16	1278	16	16	57.7441	16	3	1278	3	3	9.28446	3
4148	2	2	-2	-3					---NA---	3	367	3	3	37.7028	3	1	367	1	1	10.7771	1
4150	2	2	-2	-1.79769e+308					---NA---	2	467	2	2	19.7529	2	0	467	0	0	0	0
4154	6	6	-6	-7					---NA---	7	246	7	7	131.245	7	1	246	1	1	16.078	1
4157	24	24	24	2.26316					---NA---	19	334	19	19	262.377	19	43	334	43	43	509.2	43
4158	11	11	-11	-2					---NA---	22	1177	22	22	86.2114	22	11	1177	9	11	36.9643	11
4160	1	1	-1	-1.5					---NA---	3	269	3	3	51.4384	3	2	269	2	2	29.4065	2
4161	1	1	1	2					---NA---	1	469	1	1	9.83435	1	2	469	2	2	16.8664	2
4162	0	0	0	-1					---NA---	1	244	1	1	18.9029	1	1	244	1	1	16.2098	1
4163	9	9	-9	-1.79769e+308					---NA---	9	318	9	9	130.537	9	0	318	0	0	0	0
4164	3	3	3	1.79769e+308					---NA---	0	444	0	0	0	0	3	444	3	3	26.7242	3
4169	2	2	-2	-1.11765					---NA---	19	1747	19	19	50.1625	19	17	1747	17	17	38.4877	17
4170	0	0	0	-1					---NA---	2	440	2	2	20.9651	2	2	440	2	2	17.9781	2
4171	4	4	-4	-1.79769e+308					---NA---	4	294	4	4	62.7525	4	0	294	0	0	0	0
4172	8	8	8	1.88889					---NA---	9	665	9	9	62.4223	9	17	665	17	17	101.11	17
4174	1	1	-1	-1.79769e+308					---NA---	1	465	1	1	9.91895	1	0	465	0	0	0	0
4175	1	1	1	2					---NA---	1	508	1	1	9.07935	1	2	508	2	2	15.5716	2
4176	5	5	-5	-6					---NA---	6	631	6	6	43.8572	6	1	631	1	1	6.26811	1
4177	3	3	-3	-1.79769e+308					---NA---	3	399	3	3	34.679	3	0	399	0	0	0	0
4179	7	7	-7	-8					---NA---	8	396	8	8	93.178	8	1	396	1	1	9.98783	1
4183	4	4	4	5					---NA---	1	108	1	1	42.7066	1	5	108	2	5	183.11	5
4184	1	1	-1	-1.1					---NA---	11	978	11	11	51.8767	11	10	978	10	10	40.4415	10
4185	1	1	-1	-1.79769e+308					---NA---	1	116	1	1	39.7613	1	0	116	0	0	0	0
4186	1	1	1	1.79769e+308					---NA---	0	97	0	0	0	0	1	97	1	1	40.7751	1
4188	2	2	-2	-3					---NA---	3	298	3	3	46.4327	3	1	298	1	1	13.2724	1
4194	0	0	0	-1					---NA---	2	288	2	2	32.0299	2	2	288	2	2	27.4665	2
4196	29	29	-29	-5.14286					---NA---	36	906	36	36	183.271	36	7	906	7	7	30.5588	7
4200	1	1	-1	-1.5					---NA---	3	539	3	3	25.6715	3	2	539	2	2	14.676	2
4203	1	1	-1	-1.33333					---NA---	4	774	4	4	23.8362	4	3	774	3	3	15.3302	3
[truncated: 28,108 more rows]

## Sheet: Liver
Feature ID	Experiment - Range (original values)	Experiment - IQR (original values)	Experiment - Difference (original values)	Experiment - Fold Change (original values)	Annotations - GO biological process	Annotations - GO cellular component	Annotations - GO molecular function	Annotations - Database object name	BLAST Result	Liver Control - LiverC_Exp - Expression values	Liver Control - LiverC_Exp - Gene length	Liver Control - LiverC_Exp - Unique gene reads	Liver Control - LiverC_Exp - Total gene reads	Liver Control - LiverC_Exp - RPKM	Liver Control - Means	Liver Elevated Temperature - LiverX_Exp - Expression values	Liver Elevated Temperature - LiverX_Exp - Gene length	Liver Elevated Temperature - LiverX_Exp - Unique gene reads	Liver Elevated Temperature - LiverX_Exp - Total gene reads	Liver Elevated Temperature - LiverX_Exp - RPKM	Liver Elevated Temperature - Means
27401	0	0	0	1					10	0	386	0	0	0	0	0	386	0	0	0	0
4353	1257	1257	-1257	-11.3033					---NA---	1379	1097	971	1379	21048.6	1379	122	1097	102	122	1072.12	122
185	609	609	-609	-2.72521					---NA---	962	434	947	962	37115.1	962	353	434	341	353	7841.09	353
146	3	3	3	1.00426					---NA---	705	251	705	705	47030.7	705	708	251	708	708	27192.6	708
4074	508	508	-508	-5.66055					---NA---	617	768	614	617	13452.1	617	109	768	109	109	1368.22	109
19	402	402	-402	-13.1818					---NA---	435	918	434	435	7934.37	435	33	918	33	33	346.547	33
174	321	321	-321	-5.16883					---NA---	398	431	398	398	15462.2	398	77	431	77	77	1722.28	77
3073	92	92	-92	-1.41818					---NA---	312	1290	311	312	4049.77	312	220	1290	220	220	1644.09	220
229	54	54	-54	-1.21429					---NA---	306	265	304	306	19334.9	306	252	265	249	252	9167.4	252
165	178	178	-178	-5.13953					---NA---	221	362	216	221	10222.3	221	43	362	42	43	1145.12	43
166	142	142	-142	-3.32787					---NA---	203	348	197	203	9767.48	203	61	348	58	61	1689.83	61
184	1826	1826	1826	9.99507					---NA---	203	344	187	203	9881.05	203	2029	344	1984	2029	56861.1	2029
285	209	209	209	2.1117					---NA---	188	372	188	188	8462.15	188	397	372	395	397	10288.2	397
541	59	59	-59	-1.5619					---NA---	164	379	164	164	7245.53	164	105	379	105	105	2670.8	105
355	133	133	-133	-6.32					---NA---	158	576	158	158	4593.04	158	25	576	24	25	418.417	25
27963	17	17	-17	-1.12687					---NA---	151	489	131	151	5170.51	151	134	489	123	134	2641.72	134
26569	85	85	-85	-2.32812					---NA---	149	838	149	149	2977.2	149	64	838	64	64	736.254	64
592	3	3	3	1.02542					---NA---	118	400	115	118	4939.55	118	121	400	120	121	2916.2	121
22505	84	84	84	1.82353					---NA---	102	697	102	102	2450.38	102	186	697	186	186	2572.6	186
53	40	40	-40	-1.74074					---NA---	94	482	77	94	3265.48	94	54	482	50	54	1080.04	54
246	30	30	30	1.32258					---NA---	93	225	93	93	6920.96	93	123	225	123	123	5270.04	123
300	27	27	27	1.3					---NA---	90	373	89	90	4040.17	90	117	373	116	117	3023.91	117
11722	15	15	-15	-1.20833					---NA---	87	638	10	87	2283.31	87	72	638	6	72	1087.94	72
286	10	10	-10	-1.14706					---NA---	78	861	78	78	1516.9	78	68	861	68	68	761.373	68
13	9	9	-9	-1.14062					---NA---	73	576	72	73	2122.1	73	64	576	64	64	1071.15	64
385	13	13	13	1.19697					---NA---	66	391	66	66	2826.39	66	79	391	78	79	1947.79	79
937	53	53	-53	-5.81818					---NA---	64	527	64	64	2033.46	64	11	527	11	11	201.221	11
230	30	30	-30	-1.90909					---NA---	63	219	61	63	4816.84	63	33	219	32	33	1452.65	33
204	23	23	-23	-1.58974					---NA---	62	408	62	62	2544.47	62	39	408	39	39	921.501	39
819	18	18	-18	-1.42857					---NA---	60	527	60	60	1906.37	60	42	527	42	42	768.299	42
141	17	17	17	1.29825					---NA---	57	769	50	57	1241.12	57	74	769	66	74	927.677	74
301	21	21	21	1.36842					---NA---	57	2547	54	57	374.724	57	78	2547	77	78	295.228	78
326	39	39	-39	-3.29412					---NA---	56	241	54	56	3890.78	56	17	241	15	17	680.023	17
6130	19	19	19	1.33929					---NA---	56	555	52	56	1689.51	56	75	555	75	75	1302.75	75
318	54	54	54	2.05882					---NA---	51	831	51	51	1027.63	51	105	831	105	105	1218.09	105
611	21	21	-21	-1.7					---NA---	51	1077	51	51	792.903	51	30	1077	30	30	268.533	30
250	12	12	12	1.24					---NA---	50	1026	50	50	815.997	50	62	1026	62	62	582.553	62
961	77	77	77	2.57143					---NA---	49	356	48	49	2304.69	49	126	356	119	126	3412.02	126
12195	35	35	35	1.74468					---NA---	47	1739	41	47	452.547	47	82	1739	70	82	454.575	82
513	31	31	-31	-3.06667					---NA---	46	425	46	46	1812.32	46	15	425	15	15	340.247	15
1497	17	17	-17	-1.60714					---NA---	45	978	44	45	770.441	45	28	978	28	28	276.001	28
637	35	35	35	1.79545					---NA---	44	852	44	44	864.726	44	79	852	79	79	893.879	79
297	39	39	-39	-10.75					---NA---	43	287	40	43	2508.72	43	4	287	4	4	134.36	4
4000	41	41	-41	-21.5					---NA---	43	697	19	43	1033	43	2	697	0	2	27.6623	2
91	35	35	-35	-6					---NA---	42	1484	36	42	473.894	42	7	1484	7	7	45.4732	7
333	8	8	-8	-1.24242					---NA---	41	1310	41	41	524.057	41	33	1310	33	33	242.848	33
479	0	0	0	-1					---NA---	41	910	41	41	754.411	41	41	910	41	41	434.344	41
2464	21	21	-21	-2.05					---NA---	41	646	41	41	1062.72	41	20	646	20	20	298.462	20
140	16	16	-16	-1.66667					---NA---	40	260	27	40	2576.04	40	24	260	20	24	889.876	24
26461	1	1	1	1.025					---NA---	40	594	32	40	1127.56	40	41	594	36	41	665.409	41
83	17	17	-17	-1.77273					---NA---	39	314	37	39	2079.7	39	22	314	22	22	675.436	22
573	18	18	18	1.46154					---NA---	39	509	38	39	1282.96	39	57	509	57	57	1079.56	57
6807	27	27	-27	-3.25					---NA---	39	544	4	39	1200.41	39	12	544	0	12	212.654	12
8589	29	29	29	1.74359					---NA---	39	360	39	39	1813.96	39	68	360	68	68	1820.95	68
12546	24	24	-24	-2.6					---NA---	39	599	38	39	1090.19	39	15	599	15	15	241.41	15
28649	5	5	5	1.13158					---NA---	38	544	31	38	1169.63	38	43	544	32	43	762.011	43
254	7	7	7	1.18919					---NA---	37	272	36	37	2277.71	37	44	272	43	44	1559.46	44
1185	6	6	6	1.16216					---NA---	37	597	37	37	1037.75	37	43	597	43	43	694.361	43
1239	24	24	-24	-2.84615					---NA---	37	402	37	37	1541.14	37	13	402	13	13	311.752	13
1818	69	69	69	2.86486					---NA---	37	1758	37	37	352.41	37	106	1758	106	106	581.271	106
809	3	3	3	1.08333					---NA---	36	1473	34	36	409.228	36	39	1473	38	39	255.243	39
2356	20	20	20	1.55556					---NA---	36	2512	36	36	239.965	36	56	2512	56	56	214.912	56
316	26	26	-26	-3.88889					---NA---	35	462	24	35	1268.5	35	9	462	3	9	187.798	9
721	10	10	-10	-1.4					---NA---	35	972	35	35	602.931	35	25	972	25	25	247.951	25
2110	28	28	28	1.82353					---NA---	34	548	34	34	1038.88	34	62	548	62	62	1090.69	62
357	50	50	50	2.51515					---NA---	33	755	33	33	731.868	33	83	755	83	83	1059.8	83
399	4	4	-4	-1.13793					---NA---	33	965	33	33	572.601	33	29	965	29	29	289.709	29
795	0	0	0	-1					---NA---	32	393	32	32	1363.4	32	32	393	32	32	784.962	32
111	13	13	-13	-1.72222					---NA---	31	349	27	31	1487.31	31	18	349	16	18	497.208	18
288	18	18	-18	-2.38462					---NA---	31	378	31	31	1373.21	31	13	378	13	13	331.545	13
322	22	22	-22	-3.44444					---NA---	31	1293	31	31	401.448	31	9	1293	9	9	67.102	9
668	29	29	-29	-15.5					---NA---	31	340	31	31	1526.68	31	2	340	2	2	56.7078	2
752	16	16	-16	-2.06667					---NA---	31	386	27	31	1344.75	31	15	386	14	15	374.624	15
7583	11	11	-11	-1.55					---NA---	31	344	29	31	1508.93	31	20	344	18	20	560.484	20
237	10	10	-10	-1.5					---NA---	30	1525	30	30	329.395	30	20	1525	20	20	126.43	20
104	21	21	-21	-3.625					---NA---	29	301	29	29	1613.23	29	8	301	8	8	256.221	8
1003	9	9	9	1.31034					---NA---	29	1983	29	29	244.873	29	38	1983	38	38	184.736	38
14382	2	2	-2	-1.07407					---NA---	29	465	16	29	1044.26	29	27	465	14	27	559.76	27
2621	27	27	-27	-28					---NA---	28	270	28	28	1736.44	28	1	270	1	1	35.7049	1
18934	19	19	19	1.67857					---NA---	28	982	19	28	477.433	28	47	982	42	47	461.4	47
82	26	26	-26	-27					---NA---	27	223	22	27	2027.33	27	1	223	0	1	43.2301	1
777	22	22	-22	-5.4					---NA---	27	643	27	27	703.102	27	5	643	5	5	74.9636	5
1459	19	19	-19	-3.375					---NA---	27	1454	27	27	310.932	27	8	1454	8	8	53.0416	8
2056	18	18	-18	-3.25					---NA---	26	829	11	26	525.151	26	8	829	7	8	93.0308	8
442	5	5	5	1.2					---NA---	25	308	25	25	1359.11	25	30	308	30	30	938.992	30
1118	18	18	-18	-3.57143					---NA---	25	609	25	25	687.367	25	7	609	7	7	110.808	7
1704	5	5	-5	-1.25					---NA---	25	213	25	25	1965.29	25	20	213	20	20	905.194	20
3726	18	18	-18	-3.57143					---NA---	25	1302	25	25	321.51	25	7	1302	7	7	51.8297	7
28891	56	56	56	3.24					---NA---	25	410	25	25	1020.99	25	81	410	80	81	1904.55	81
425	11	11	11	1.45833					---NA---	24	336	12	24	1196.02	24	35	336	13	35	1004.2	35
593	24	24	-24	-1.79769e+308					---NA---	24	389	23	24	1033.06	24	0	389	0	0	0	0
2377	1	1	-1	-1.04348					---NA---	24	577	24	24	696.468	24	23	577	23	23	384.276	23
315	13	13	13	1.56522					---NA---	23	474	21	23	812.485	23	36	474	31	36	732.176	36
709	16	16	-16	-3.28571					---NA---	23	462	22	23	833.588	23	7	462	7	7	146.065	7
766	10	10	-10	-1.76923					---NA---	23	635	23	23	606.485	23	13	635	13	13	197.361	13
787	12	12	-12	-2.09091					---NA---	23	414	23	23	930.236	23	11	414	11	11	256.144	11
1033	48	48	48	3.08696					---NA---	23	1522	23	23	253.034	23	71	1522	70	71	449.713	71
1219	3	3	3	1.13043					---NA---	23	1933	23	23	199.233	23	26	1933	25	26	129.668	26
1964	20	20	-20	-7.66667					---NA---	23	350	23	23	1100.34	23	3	350	3	3	82.6313	3
3184	5	5	-5	-1.27778					---NA---	23	530	3	23	726.637	23	18	530	5	18	327.407	18
419	17	17	-17	-4.4					---NA---	22	472	22	22	780.452	22	5	472	5	5	102.122	5
1187	1	1	-1	-1.04762					---NA---	22	82	18	22	4492.36	22	21	82	18	21	2468.86	21
1308	2	2	2	1.09091					---NA---	22	487	22	22	756.414	22	24	487	24	24	475.088	24
1621	5	5	-5	-1.29412					---NA---	22	232	22	22	1587.82	22	17	232	17	17	706.403	17
1787	11	11	11	1.5					---NA---	22	671	22	22	548.992	22	33	671	33	33	474.114	33
4341	18	18	-18	-5.5					---NA---	22	823	21	22	447.598	22	4	823	4	4	46.8545	4
21745	15	15	-15	-3.14286					---NA---	22	739	22	22	498.476	22	7	739	7	7	91.3156	7
770	14	14	-14	-3					---NA---	21	207	21	21	1698.69	21	7	207	7	7	326.001	7
1341	15	15	-15	-3.5					---NA---	21	1142	21	21	307.906	21	6	1142	6	6	50.6497	6
2535	8	8	-8	-1.61538					---NA---	21	1171	21	21	300.281	21	13	1171	13	13	107.023	13
9376	4	4	-4	-1.23529					---NA---	21	293	13	21	1200.1	21	17	293	11	17	559.336	17
17338	2	2	-2	-1.10526					---NA---	21	434	11	21	810.206	21	19	434	11	19	422.042	19
443	2	2	-2	-1.11111					---NA---	20	283	20	20	1183.34	20	18	283	18	18	613.165	18
867	8	8	-8	-1.66667					---NA---	20	260	20	20	1288.02	20	12	260	11	12	444.938	12
1923	14	14	-14	-3.33333					---NA---	20	419	20	20	799.248	20	6	419	6	6	138.048	6
2055	20	20	-20	-1.79769e+308					---NA---	20	1964	20	20	170.512	20	0	1964	0	0	0	0
2608	0	0	0	-1					---NA---	20	1528	20	20	219.166	20	20	1528	20	20	126.182	20
4482	13	13	-13	-2.85714					---NA---	20	352	18	20	951.378	20	7	352	7	7	191.711	7
4511	14	14	-14	-3.33333					---NA---	20	1546	20	20	216.614	20	6	1546	6	6	37.4139	6
10255	18	18	-18	-10					---NA---	20	531	13	20	630.668	20	2	531	2	2	36.3101	2
14044	2	2	2	1.1					---NA---	20	517	7	20	647.747	20	22	517	12	22	410.226	22
14549	17	17	17	1.85					---NA---	20	1286	4	20	260.408	20	37	1286	6	37	277.365	37
110	13	13	-13	-3.16667					---NA---	19	441	19	19	721.408	19	6	441	6	6	131.161	6
167	17	17	-17	-9.5					---NA---	19	352	19	19	903.809	19	2	352	2	2	54.7745	2
631	2	2	2	1.10526					---NA---	19	292	19	19	1089.52	19	21	292	21	21	693.311	21
764	9	9	-9	-1.9					---NA---	19	438	19	19	726.349	19	10	438	10	10	220.099	10
892	12	12	-12	-2.71429					---NA---	19	873	19	19	364.422	19	7	873	7	7	77.2992	7
1173	5	5	-5	-1.35714					---NA---	19	395	19	19	805.42	19	14	395	14	14	341.682	14
1330	2	2	-2	-1.11765					---NA---	19	1211	19	19	262.709	19	17	1211	15	17	135.331	17
1774	2	2	2	1.10526					---NA---	19	398	18	19	799.349	19	21	398	21	21	508.66	21
1799	3	3	-3	-1.1875					---NA---	19	1175	19	19	270.758	19	16	1175	16	16	131.272	16
2701	18	18	-18	-19					---NA---	19	230	19	19	1383.22	19	1	230	1	1	41.9144	1
4919	3	3	3	1.15789					---NA---	19	472	6	19	674.027	19	22	472	7	22	449.337	22
21776	5	5	-5	-1.35714					---NA---	19	498	19	19	638.837	19	14	498	14	14	271.013	14
28640	6	6	-6	-1.46154					---NA---	19	475	19	19	669.77	19	13	475	13	13	263.84	13
156	45	45	45	3.5					---NA---	18	288	18	18	1046.52	18	63	288	62	63	2108.82	63
675	24	24	24	2.33333					---NA---	18	339	18	18	889.075	18	42	339	42	42	1194.38	42
1255	17	17	-17	-18					---NA---	18	437	18	18	689.694	18	1	437	1	1	22.0602	1
2076	14	14	-14	-4.5					---NA---	18	589	15	18	511.709	18	4	589	4	4	65.4691	4
2152	12	12	-12	-3					---NA---	18	254	18	18	1186.6	18	6	254	6	6	227.724	6
2492	8	8	-8	-1.8					---NA---	18	452	18	18	666.806	18	10	452	9	10	213.281	10
2588	16	16	-16	-9					---NA---	18	473	16	18	637.202	18	2	473	2	2	40.7625	2
3352	22	22	22	2.22222					---NA---	18	313	18	18	962.928	18	40	313	40	40	1231.99	40
14876	12	12	-12	-3					---NA---	18	451	15	18	668.285	18	6	451	6	6	128.253	6
18801	18	18	-18	-1.79769e+308					---NA---	18	528	18	18	570.827	18	0	528	0	0	0	0
683	15	15	-15	-8.5					---NA---	17	265	17	17	1074.16	17	2	265	2	2	72.7571	2
774	6	6	-6	-1.54545					---NA---	17	244	17	17	1166.61	17	11	244	11	11	434.605	11
989	12	12	-12	-3.4					---NA---	17	1563	17	17	182.119	17	5	1563	5	5	30.8392	5
1359	7	7	-7	-1.7					---NA---	17	295	17	17	964.923	17	10	295	10	10	326.79	10
1425	10	10	10	1.58824					---NA---	17	1755	17	17	162.195	17	27	1755	27	27	148.313	27
2361	1	1	-1	-1.0625					---NA---	17	228	17	17	1248.47	17	16	228	16	16	676.514	16
4975	16	16	-16	-17					---NA---	17	307	17	17	927.206	17	1	307	1	1	31.4017	1
346	9	9	-9	-2.28571					---NA---	16	551	16	16	486.221	16	7	551	7	7	122.472	7
1047	6	6	6	1.375					---NA---	16	1155	16	16	231.955	16	22	1155	22	22	183.625	22
1186	11	11	-11	-3.2					---NA---	16	419	15	16	639.399	16	5	419	5	5	115.04	5
1447	14	14	-14	-8					---NA---	16	1252	15	16	213.984	16	2	1252	2	2	15.3999	2
1678	11	11	-11	-3.2					---NA---	16	523	16	16	512.252	16	5	523	5	5	92.1637	5
1883	8	8	-8	-2					---NA---	16	393	3	16	681.7	16	8	393	2	8	196.241	8
2372	5	5	5	1.3125					---NA---	16	2034	16	16	131.715	16	21	2034	21	21	99.5313	21
2574	10	10	-10	-2.66667					---NA---	16	483	16	16	554.675	16	6	483	6	6	119.756	6
4517	34	34	34	3.125					---NA---	16	1001	16	16	267.64	16	50	1001	50	50	481.534	50
5748	11	11	-11	-3.2					---NA---	16	898	15	16	298.339	16	5	898	5	5	53.6766	5
5910	15	15	-15	-16					---NA---	16	515	3	16	520.21	16	1	515	0	1	18.7191	1
7616	9	9	9	1.5625					---NA---	16	577	16	16	464.312	16	25	577	25	25	417.691	25
8335	14	14	-14	-8					---NA---	16	442	16	16	606.127	16	2	442	2	2	43.6214	2
20255	13	13	-13	-5.33333					---NA---	16	895	2	16	299.339	16	3	895	0	3	32.3139	3
218	1	1	-1	-1.07143					---NA---	15	337	15	15	745.293	15	14	337	14	14	400.488	14
433	13	13	-13	-7.5					---NA---	15	437	15	15	574.745	15	2	437	2	2	44.1205	2
811	14	14	14	1.93333					---NA---	15	469	15	15	535.53	15	29	469	29	29	596.097	29
1021	15	15	-15	-1.79769e+308					---NA---	15	473	15	15	531.002	15	0	473	0	0	0	0
1276	15	15	-15	-1.79769e+308					---NA---	15	409	15	15	614.092	15	0	409	0	0	0	0
1539	13	13	-13	-7.5					---NA---	15	1194	15	15	210.355	15	2	1194	2	2	16.1479	2
1702	4	4	-4	-1.36364					---NA---	15	1714	13	15	146.537	15	11	1714	10	11	61.869	11
2123	26	26	26	2.73333					---NA---	15	227	15	15	1106.45	15	41	227	41	41	1741.2	41
2270	4	4	4	1.26667					---NA---	15	1042	15	15	241.04	15	19	1042	19	19	175.783	19
2272	9	9	-9	-2.5					---NA---	15	598	8	15	420.006	15	6	598	3	6	96.7256	6
3072	3	3	-3	-1.25					---NA---	15	968	14	15	259.467	15	12	968	12	12	119.508	12
3178	2	2	-2	-1.15385					---NA---	15	1273	15	15	197.301	15	13	1273	13	13	98.4479	13
3201	5	5	5	1.33333					---NA---	15	534	13	15	470.344	15	20	534	20	20	361.061	20
25518	0	0	0	-1					---NA---	15	165	7	15	1522.2	15	15	165	12	15	876.393	15
25843	1	1	-1	-1.07143					---NA---	15	323	9	15	777.597	15	14	323	6	14	417.847	14
30033	5	5	-5	-1.5					---NA---	15	38	0	15	6609.57	15	10	38	0	10	2536.93	10
52	12	12	-12	-7					---NA---	14	225	14	14	1041.86	14	2	225	2	2	85.6917	2
113	11	11	-11	-4.66667					---NA---	14	292	14	14	802.806	14	3	292	3	3	99.0444	3
210	10	10	-10	-3.5					---NA---	14	1983	14	14	118.215	14	4	1983	4	4	19.4459	4
524	6	6	-6	-1.75					---NA---	14	1077	13	14	217.66	14	8	1077	8	8	71.6087	8
610	13	13	-13	-14					---NA---	14	200	14	14	1172.1	14	1	200	1	1	48.2016	1
844	13	13	-13	-14					---NA---	14	227	14	14	1032.68	14	1	227	1	1	42.4684	1
1502	14	14	-14	-1.79769e+308					---NA---	14	556	14	14	421.618	14	0	556	0	0	0	0
1623	4	4	4	1.28571					---NA---	14	2040	14	14	114.912	14	18	2040	18	18	85.0616	18
2338	0	0	0	-1					---NA---	14	460	10	14	509.608	14	14	460	12	14	293.401	14
2414	14	14	-14	-1.79769e+308					---NA---	14	374	14	14	626.79	14	0	374	0	0	0	0
2550	41	41	41	3.92857					---NA---	14	853	14	14	274.818	14	55	853	55	55	621.592	55
3083	28	28	28	3					---NA---	14	1391	14	14	168.526	14	42	1391	42	42	291.081	42
3239	11	11	-11	-4.66667					---NA---	14	749	14	14	312.977	14	3	749	3	3	38.6128	3
3309	9	9	-9	-2.8					---NA---	14	2284	14	14	102.635	14	5	2284	5	5	21.104	5
3325	23	23	23	2.64286					---NA---	14	1341	14	14	174.809	14	37	1341	37	37	265.989	37
4830	9	9	-9	-2.8					---NA---	14	571	9	14	410.542	14	5	571	3	5	84.4161	5
23158	11	11	-11	-4.66667					---NA---	14	1765	14	14	132.816	14	3	1765	3	3	16.3858	3
35	12	12	-12	-13					---NA---	13	311	13	13	699.92	13	1	311	1	1	30.9978	1
79	13	13	-13	-1.79769e+308					---NA---	13	455	13	13	478.407	13	0	455	0	0	0	0
259	2	2	2	1.15385					---NA---	13	1216	13	13	179.009	13	15	1216	14	15	118.918	15
296	13	13	-13	-1.79769e+308					---NA---	13	898	13	13	242.4	13	0	898	0	0	0	0
311	12	12	-12	-13					---NA---	13	460	13	13	473.207	13	1	460	1	1	20.9572	1
386	61	61	61	5.69231					---NA---	13	308	12	13	706.738	13	74	308	57	74	2316.18	74
493	5	5	-5	-1.625					---NA---	13	265	13	13	821.416	13	8	265	8	8	291.029	8
1069	8	8	-8	-2.6					---NA---	13	522	13	13	417.002	13	5	522	5	5	92.3402	5
1253	13	13	13	2					---NA---	13	355	13	13	613.17	13	26	355	26	26	706.052	26
1600	10	10	10	1.76923					---NA---	13	1238	13	13	175.828	13	23	1238	22	23	179.101	23
1625	5	5	5	1.38462					---NA---	13	328	12	13	663.644	13	18	328	18	18	529.042	18
1626	2	2	-2	-1.18182					---NA---	13	369	12	13	589.906	13	11	369	11	11	287.381	11
1645	3	3	-3	-1.3					---NA---	13	422	13	13	515.818	13	10	422	10	10	228.444	10
1714	7	7	7	1.53846					---NA---	13	965	12	13	225.57	13	20	965	18	20	199.799	20
1741	12	12	-12	-13					---NA---	13	1811	13	13	120.196	13	1	1811	1	1	5.3232	1
1874	3	3	-3	-1.3					---NA---	13	1154	13	13	188.627	13	10	1154	10	10	83.5383	10
1884	6	6	6	1.46154					---NA---	13	546	13	13	398.673	13	19	546	19	19	335.469	19
1911	4	4	-4	-1.44444					---NA---	13	521	12	13	417.803	13	9	521	9	9	166.531	9
2015	10	10	-10	-4.33333					---NA---	13	1062	13	13	204.967	13	3	1062	3	3	27.2325	3
2255	1	1	-1	-1.08333					---NA---	13	1745	13	13	124.742	13	12	1745	12	12	66.2945	12
2547	6	6	6	1.46154					---NA---	13	387	12	13	562.468	13	19	387	11	19	473.297	19
2598	8	8	-8	-2.6					---NA---	13	857	13	13	253.997	13	5	857	5	5	56.2446	5
2683	1	1	1	1.07692					---NA---	13	914	8	13	238.157	13	14	914	9	14	147.664	14
2716	12	12	-12	-13					---NA---	13	326	13	13	667.715	13	1	326	1	1	29.5715	1
2911	8	8	-8	-2.6					---NA---	13	370	13	13	588.311	13	5	370	5	5	130.275	5
2973	17	17	17	2.30769					---NA---	13	2653	12	13	82.0487	13	30	2653	30	30	109.012	30
3778	5	5	-5	-1.625					---NA---	13	376	1	13	578.923	13	8	376	0	8	205.113	8
7530	10	10	-10	-4.33333					---NA---	13	696	13	13	312.752	13	3	696	3	3	41.5531	3
9383	9	9	-9	-3.25					---NA---	13	825	13	13	263.849	13	4	825	4	4	46.7409	4
14933	6	6	-6	-1.85714					---NA---	13	969	4	13	224.639	13	7	969	2	7	69.6411	7
27493	0	0	0	-1					---NA---	13	664	13	13	327.824	13	13	664	11	13	188.741	13
29959	2	2	-2	-1.18182					---NA---	13	586	7	13	371.459	13	11	586	7	11	180.962	11
30023	6	6	-6	-1.85714					---NA---	13	370	2	13	588.311	13	7	370	0	7	182.384	7
262	0	0	0	-1					---NA---	12	668	12	12	300.795	12	12	668	12	12	173.179	12
621	11	11	-11	-12					---NA---	12	211	12	12	952.28	12	1	211	1	1	45.6887	1
692	20	20	20	2.66667					---NA---	12	1768	11	12	113.649	12	32	1768	32	32	174.485	32
773	10	10	-10	-6					---NA---	12	964	12	12	208.435	12	2	964	2	2	20.0007	2
782	12	12	-12	-1.79769e+308					---NA---	12	341	12	12	589.24	12	0	341	0	0	0	0
997	6	6	-6	-2					---NA---	12	845	12	12	237.788	12	6	845	6	6	68.452	6
1089	14	14	14	2.16667					---NA---	12	774	9	12	259.601	12	26	774	25	26	323.835	26
1198	1	1	1	1.08333					---NA---	12	1254	12	12	160.232	12	13	1254	13	13	99.9395	13
1241	6	6	-6	-2					---NA---	12	368	12	12	546.008	12	6	368	6	6	157.179	6
1355	3	3	-3	-1.33333					---NA---	12	1318	12	12	152.451	12	9	1318	9	9	65.8292	9
1811	3	3	-3	-1.33333					---NA---	12	80	12	12	2511.64	12	9	80	9	9	1084.54	9
1857	5	5	5	1.41667					---NA---	12	1583	6	12	126.93	12	17	1583	13	17	103.528	17
1917	12	12	-12	-1.79769e+308					---NA---	12	919	12	12	218.641	12	0	919	0	0	0	0
1993	9	9	-9	-4					---NA---	12	1122	8	12	179.083	12	3	1122	3	3	25.7763	3
2277	6	6	-6	-2					---NA---	12	268	12	12	749.742	12	6	268	6	6	215.828	6
2357	6	6	6	1.5					---NA---	12	511	12	12	393.211	12	18	511	18	18	339.581	18
2446	12	12	-12	-1.79769e+308					---NA---	12	1101	12	12	182.499	12	0	1101	0	0	0	0
2560	12	12	-12	-1.79769e+308					---NA---	12	420	12	12	478.407	12	0	420	0	0	0	0
2941	8	8	-8	-3					---NA---	12	271	12	12	741.443	12	4	271	4	4	142.293	4
3152	12	12	-12	-1.79769e+308					---NA---	12	573	12	12	350.665	12	0	573	0	0	0	0
3258	7	7	7	1.58333					---NA---	12	799	12	12	251.478	12	19	799	19	19	229.244	19
3394	9	9	-9	-4					---NA---	12	974	12	12	206.295	12	3	974	3	3	29.693	3
3443	2	2	-2	-1.2					---NA---	12	257	12	12	781.833	12	10	257	10	10	375.11	10
4862	7	7	-7	-2.4					---NA---	12	199	12	12	1009.7	12	5	199	5	5	242.219	5
4999	8	8	-8	-3					---NA---	12	742	9	12	270.796	12	4	742	4	4	51.9694	4
5100	11	11	-11	-12					---NA---	12	398	12	12	504.852	12	1	398	1	1	24.2219	1
5331	0	0	0	-1					---NA---	12	1689	12	12	118.964	12	12	1689	12	12	68.4925	12
5420	11	11	-11	-12					---NA---	12	150	12	12	1339.54	12	1	150	1	1	64.2688	1
5534	3	3	-3	-1.33333					---NA---	12	542	4	12	370.721	12	9	542	3	9	160.079	9
10750	12	12	-12	-1.79769e+308					---NA---	12	503	11	12	399.465	12	0	503	0	0	0	0
11360	8	8	8	1.66667					---NA---	12	658	11	12	305.366	12	20	658	20	20	293.019	20
28908	9	9	-9	-4					---NA---	12	542	11	12	370.721	12	3	542	2	3	53.3597	3
677	3	3	-3	-1.375					---NA---	11	1085	11	11	169.757	11	8	1085	8	8	71.0807	8
821	11	11	-11	-1.79769e+308					---NA---	11	202	10	11	911.816	11	0	202	0	0	0	0
1041	4	4	4	1.36364					---NA---	11	277	11	11	664.934	11	15	277	15	15	522.039	15
1220	9	9	-9	-5.5					---NA---	11	209	11	11	881.276	11	2	209	2	2	92.2519	2
1567	7	7	-7	-2.75					---NA---	11	626	5	11	294.228	11	4	626	1	4	61.5995	4
1603	11	11	-11	-1.79769e+308					---NA---	11	288	11	11	639.537	11	0	288	0	0	0	0
1668	4	4	-4	-1.57143					---NA---	11	434	11	11	424.393	11	7	434	7	7	155.489	7
1705	5	5	-5	-1.83333					---NA---	11	1278	11	11	144.121	11	6	1278	6	6	45.2597	6
1995	11	11	-11	-1.79769e+308					---NA---	11	361	11	11	510.213	11	0	361	0	0	0	0
2016	11	11	-11	-1.79769e+308					---NA---	11	560	11	11	328.905	11	0	560	0	0	0	0
2037	1	1	-1	-1.1					---NA---	11	1257	11	11	146.529	11	10	1257	10	10	76.6931	10
2136	7	7	-7	-2.75					---NA---	11	997	11	11	184.741	11	4	997	4	4	38.6773	4
2463	6	6	-6	-2.2					---NA---	11	317	11	11	581.031	11	5	317	5	5	152.056	5
2572	7	7	-7	-2.75					---NA---	11	212	11	11	868.805	11	4	212	4	4	181.893	4
2707	0	0	0	-1					---NA---	11	861	11	11	213.922	11	11	861	11	11	123.163	11
2758	3	3	3	1.27273					---NA---	11	1563	11	11	117.842	11	14	1563	14	14	86.3496	14
2793	7	7	7	1.63636					---NA---	11	415	11	11	443.823	11	18	415	18	18	418.134	18
2799	4	4	-4	-1.57143					---NA---	11	309	11	11	596.074	11	7	309	7	7	218.389	7
2814	11	11	-11	-1.79769e+308					---NA---	11	557	11	11	330.676	11	0	557	0	0	0	0
3177	9	9	-9	-5.5					---NA---	11	446	11	11	412.975	11	2	446	2	2	43.2301	2
4122	6	6	-6	-2.2					---NA---	11	427	11	11	431.351	11	5	427	5	5	112.884	5
4255	11	11	-11	-1.79769e+308					---NA---	11	342	11	11	538.558	11	0	342	0	0	0	0
4714	5	5	5	1.45455					---NA---	11	731	10	11	251.965	11	16	731	14	16	211.006	16
4784	1	1	-1	-1.1					---NA---	11	1894	11	11	97.2475	11	10	1894	10	10	50.8993	10
5045	12	12	12	2.09091					---NA---	11	917	10	11	200.858	11	23	917	19	23	241.796	23
5530	5	5	5	1.45455					---NA---	11	239	11	11	770.656	11	16	239	16	16	645.377	16
5691	9	9	-9	-5.5					---NA---	11	562	11	11	327.734	11	2	562	2	2	34.3072	2
7972	7	7	7	1.63636					---NA---	11	345	11	11	533.875	11	18	345	18	18	502.973	18
11981	6	6	-6	-2.2					---NA---	11	1341	7	11	137.35	11	5	1341	5	5	35.9445	5
20480	3	3	-3	-1.375					---NA---	11	527	6	11	349.5	11	8	527	5	8	146.343	8
23817	5	5	-5	-1.83333					---NA---	11	556	1	11	331.271	11	6	556	3	6	104.032	6
26279	11	11	-11	-1.79769e+308					---NA---	11	632	11	11	291.435	11	0	632	0	0	0	0
73	2	2	-2	-1.25					---NA---	10	252	7	10	664.454	10	8	252	5	8	306.042	8
267	9	9	9	1.9					---NA---	10	1669	9	10	100.325	10	19	1669	19	19	109.746	19
309	5	5	5	1.5					---NA---	10	416	10	10	402.506	10	15	416	15	15	347.608	15
426	11	11	11	2.1					---NA---	10	482	7	10	347.391	10	21	482	10	21	420.014	21
502	10	10	-10	-1.79769e+308					---NA---	10	561	10	10	298.471	10	0	561	0	0	0	0
649	4	4	4	1.4					---NA---	10	725	10	10	230.955	10	14	725	14	14	186.158	14
848	4	4	-4	-1.66667					---NA---	10	246	10	10	680.661	10	6	246	6	6	235.13	6
983	13	13	13	2.3					---NA---	10	269	10	10	622.463	10	23	269	23	23	824.265	23
1059	13	13	13	2.3					---NA---	10	1297	10	10	129.1	10	23	1297	23	23	170.954	23
1180	7	7	7	1.7					---NA---	10	226	10	10	740.896	10	17	226	17	17	725.157	17
1190	6	6	-6	-2.5					---NA---	10	201	10	10	833.047	10	4	201	4	4	191.847	4
1293	3	3	-3	-1.42857					---NA---	10	679	10	10	246.602	10	7	679	7	7	99.3847	7
1301	10	10	10	2					---NA---	10	215	10	10	778.802	10	20	215	20	20	896.774	20
1319	10	10	-10	-1.79769e+308					---NA---	10	218	10	10	768.085	10	0	218	0	0	0	0
1438	9	9	-9	-10					---NA---	10	223	10	10	750.863	10	1	223	1	1	43.2301	1
1841	6	6	6	1.6					---NA---	10	829	10	10	201.981	10	16	829	16	16	186.062	16
2047	10	10	-10	-1.79769e+308					---NA---	10	1193	10	10	140.354	10	0	1193	0	0	0	0
2175	1	1	-1	-1.11111					---NA---	10	256	10	10	654.072	10	9	256	9	9	338.917	9
2249	23	23	23	3.3					---NA---	10	1986	10	10	84.3114	10	33	1986	33	33	160.187	33
2444	6	6	-6	-2.5					---NA---	10	357	10	10	469.027	10	4	357	4	4	108.015	4
2567	10	10	-10	-1.79769e+308					---NA---	10	550	10	10	304.441	10	0	550	0	0	0	0
2578	3	3	-3	-1.42857					---NA---	10	760	10	10	220.319	10	7	760	7	7	88.7924	7
2697	5	5	-5	-2					---NA---	10	253	10	10	661.828	10	5	253	5	5	190.52	5
2721	7	7	-7	-3.33333					---NA---	10	230	10	10	728.011	10	3	230	3	3	125.743	3
2922	6	6	-6	-2.5					---NA---	10	748	10	10	223.854	10	4	748	4	4	51.5525	4
3283	4	4	4	1.4					---NA---	10	1604	10	10	104.391	10	14	1604	13	14	84.1424	14
3341	1	1	1	1.1					---NA---	10	311	10	10	538.4	10	11	311	11	11	340.976	11
3627	9	9	-9	-10					---NA---	10	293	10	10	571.476	10	1	293	1	1	32.9021	1
4130	5	5	-5	-2					---NA---	10	768	10	10	218.024	10	5	768	5	5	62.7625	5
4761	3	3	-3	-1.42857					---NA---	10	479	10	10	349.567	10	7	479	7	7	140.881	7
4765	9	9	-9	-10					---NA---	10	666	5	10	251.415	10	1	666	1	1	14.475	1
5014	9	9	-9	-10					---NA---	10	646	10	10	259.199	10	1	646	1	1	14.9231	1
5039	9	9	-9	-10					---NA---	10	1352	10	10	123.848	10	1	1352	1	1	7.13041	1
5093	9	9	-9	-10					---NA---	10	545	10	10	307.234	10	1	545	1	1	17.6887	1
5395	8	8	-8	-5					---NA---	10	538	10	10	311.231	10	2	538	2	2	35.8376	2
5517	8	8	-8	-5					---NA---	10	917	10	10	182.598	10	2	917	2	2	21.0258	2
8145	6	6	-6	-2.5					---NA---	10	555	10	10	301.698	10	4	555	4	4	69.4798	4
11171	6	6	-6	-2.5					---NA---	10	567	2	10	295.313	10	4	567	1	4	68.0093	4
11917	7	7	-7	-3.33333					---NA---	10	1175	6	10	142.504	10	3	1175	3	3	24.6136	3
12280	7	7	-7	-3.33333					---NA---	10	39	6	10	4293.4	10	3	39	1	3	741.563	3
15788	0	0	0	-1					---NA---	10	52	7	10	3220.05	10	10	52	3	10	1853.91	10
17032	6	6	6	1.6					---NA---	10	509	3	10	328.964	10	16	509	5	16	303.036	16
74	3	3	-3	-1.5					---NA---	9	269	7	9	560.216	9	6	269	5	6	215.026	6
88	0	0	0	-1					---NA---	9	1037	9	9	145.321	9	9	1037	9	9	83.6672	9
142	9	9	-9	-1.79769e+308					---NA---	9	296	8	9	509.116	9	0	296	0	0	0	0
223	8	8	-8	-9					---NA---	9	296	9	9	509.116	9	1	296	1	1	32.5686	1
243	8	8	-8	-9					---NA---	9	135	9	9	1116.28	9	1	135	1	1	71.4098	1
526	4	4	-4	-1.8					---NA---	9	1156	9	9	130.362	9	5	1156	5	5	41.6969	5
678	5	5	-5	-2.25					---NA---	9	1581	9	9	95.3183	9	4	1581	4	4	24.3904	4
751	6	6	6	1.66667					---NA---	9	1871	9	9	80.5442	9	15	1871	15	15	77.2874	15
778	1	1	-1	-1.125					---NA---	9	348	9	9	433.041	9	8	348	8	8	221.617	8
960	1	1	1	1.11111					---NA---	9	219	9	9	688.12	9	10	219	10	10	440.197	10
984	8	8	8	1.88889					---NA---	9	563	9	9	267.67	9	17	563	17	17	291.093	17
1008	4	4	4	1.44444					---NA---	9	543	9	9	277.529	9	13	543	13	13	230.8	13
1030	8	8	-8	-9					---NA---	9	264	9	9	570.827	9	1	264	1	1	36.5164	1
1216	0	0	0	-1					---NA---	9	514	9	9	293.187	9	9	514	9	9	168.799	9
1507	1	1	-1	-1.125					---NA---	9	230	9	9	655.21	9	8	230	8	8	335.315	8
1521	9	9	-9	-1.79769e+308					---NA---	9	1007	9	9	149.651	9	0	1007	0	0	0	0
1617	6	6	-6	-3					---NA---	9	460	6	9	327.605	9	3	460	3	3	62.8717	3
1642	8	8	-8	-9					---NA---	9	1481	9	9	101.754	9	1	1481	1	1	6.50933	1
1652	5	5	-5	-2.25					---NA---	9	1419	9	9	106.2	9	4	1419	4	4	27.175	4
1753	9	9	-9	-1.79769e+308					---NA---	9	492	9	9	306.297	9	0	492	0	0	0	0
1755	9	9	-9	-1.79769e+308					---NA---	9	295	9	9	510.841	9	0	295	0	0	0	0
1868	8	8	-8	-9					---NA---	9	280	9	9	538.208	9	1	280	1	1	34.4297	1
2007	9	9	-9	-1.79769e+308					---NA---	9	606	9	9	248.677	9	0	606	0	0	0	0
2033	9	9	-9	-1.79769e+308					---NA---	9	407	9	9	370.266	9	0	407	0	0	0	0
2095	9	9	-9	-1.79769e+308					---NA---	9	1406	9	9	107.182	9	0	1406	0	0	0	0
2140	6	6	-6	-3					---NA---	9	298	9	9	505.699	9	3	298	3	3	97.0502	3
2216	45	45	45	6					---NA---	9	248	9	9	607.654	9	54	248	54	54	2099.1	54
2217	1	1	-1	-1.125					---NA---	9	214	9	9	704.197	9	8	214	8	8	360.386	8
2291	9	9	-9	-1.79769e+308					---NA---	9	423	9	9	356.261	9	0	423	0	0	0	0
2313	5	5	-5	-2.25					---NA---	9	1295	9	9	116.369	9	4	1295	4	4	29.777	4
2442	11	11	11	2.22222					---NA---	9	667	9	9	225.934	9	20	667	20	20	289.065	20
2602	7	7	-7	-4.5					---NA---	9	708	9	9	212.851	9	2	708	2	2	27.2325	2
2902	1	1	1	1.11111					---NA---	9	1575	9	9	95.6814	9	10	1575	10	10	61.2084	10
2925	9	9	-9	-1.79769e+308					---NA---	9	573	9	9	262.999	9	0	573	0	0	0	0
2950	8	8	8	1.88889					---NA---	9	1028	9	9	146.594	9	17	1028	17	17	159.422	17
3032	6	6	-6	-3					---NA---	9	376	9	9	400.793	9	3	376	3	3	76.9174	3
3057	3	3	-3	-1.5					---NA---	9	1412	9	9	106.727	9	6	1412	6	6	40.9645	6
3063	5	5	-5	-2.25					---NA---	9	232	9	9	649.561	9	4	232	4	4	166.212	4
3202	8	8	8	1.88889					---NA---	9	556	8	9	271.04	9	17	556	16	17	294.758	17
3418	8	8	-8	-9					---NA---	9	795	6	9	189.558	9	1	795	1	1	12.1262	1
3432	6	6	6	1.66667					---NA---	9	873	9	9	172.621	9	15	873	15	15	165.641	15
3512	10	10	10	2.11111					---NA---	9	1877	9	9	80.2868	9	19	1877	18	19	97.5845	19
3845	8	8	-8	-9					---NA---	9	1204	9	9	125.165	9	1	1204	1	1	8.00691	1
4052	9	9	-9	-1.79769e+308					---NA---	9	311	9	9	484.56	9	0	311	0	0	0	0
4079	8	8	-8	-9					---NA---	9	574	8	9	262.54	9	1	574	1	1	16.795	1
4163	9	9	-9	-1.79769e+308					---NA---	9	318	9	9	473.894	9	0	318	0	0	0	0
4456	3	3	3	1.33333					---NA---	9	1091	9	9	138.129	9	12	1091	12	12	106.035	12
4673	5	5	-5	-2.25					---NA---	9	1160	9	9	129.912	9	4	1160	4	4	33.2425	4
5146	3	3	-3	-1.5					---NA---	9	661	2	9	227.985	9	6	661	1	6	87.5067	6
5150	3	3	-3	-1.5					---NA---	9	1182	8	9	127.494	9	6	1182	3	6	48.9356	6
5291	25	25	25	3.77778					---NA---	9	1378	8	9	109.36	9	34	1378	34	34	237.86	34
5783	7	7	-7	-4.5					---NA---	9	1210	9	9	124.544	9	2	1210	2	2	15.9344	2
5826	16	16	16	2.77778					---NA---	9	2509	8	9	60.0631	9	25	2509	23	25	96.0574	25
6282	6	6	-6	-3					---NA---	9	498	9	9	302.607	9	3	498	3	3	58.0742	3
12082	7	7	-7	-4.5					---NA---	9	205	5	9	735.113	9	2	205	0	2	94.0519	2
18126	1	1	1	1.11111					---NA---	9	31	0	9	4861.23	9	10	31	0	10	3109.78	10
18788	10	10	10	2.11111					---NA---	9	527	4	9	285.955	9	19	527	10	19	347.564	19
21460	9	9	-9	-1.79769e+308					---NA---	9	367	9	9	410.622	9	0	367	0	0	0	0
24250	0	0	0	-1					---NA---	9	477	4	9	315.929	9	9	477	3	9	181.893	9
27818	6	6	-6	-3					---NA---	9	922	4	9	163.447	9	3	922	1	3	31.3676	3
28374	8	8	8	1.88889					---NA---	9	604	5	9	249.5	9	17	604	15	17	271.334	17
376	2	2	2	1.25					---NA---	8	350	8	8	382.726	8	10	350	10	10	275.438	10
481	5	5	-5	-2.66667					---NA---	8	553	8	8	242.231	8	3	553	3	3	52.2983	3
555	11	11	11	2.375					---NA---	8	475	8	8	282.008	8	19	475	19	19	385.613	19
618	1	1	-1	-1.14286					---NA---	8	537	8	8	249.449	8	7	537	7	7	125.665	7
717	8	8	-8	-1.79769e+308					---NA---	8	210	8	8	637.876	8	0	210	0	0	0	0
832	8	8	-8	-1.79769e+308					---NA---	8	355	8	8	377.335	8	0	355	0	0	0	0
882	5	5	-5	-2.66667					---NA---	8	439	8	8	305.134	8	3	439	3	3	65.8792	3
965	12	12	12	2.5					---NA---	8	880	8	8	152.22	8	20	880	20	20	219.098	20
972	8	8	-8	-1.79769e+308					---NA---	8	322	8	8	416.006	8	0	322	0	0	0	0
1025	8	8	-8	-1.79769e+308					---NA---	8	746	8	8	179.563	8	0	746	0	0	0	0
1091	0	0	0	-1					---NA---	8	657	8	8	203.887	8	8	657	8	8	117.386	8
1227	7	7	-7	-8					---NA---	8	571	8	8	234.595	8	1	571	1	1	16.8832	1
1387	6	6	-6	-4					---NA---	8	353	8	8	379.473	8	2	353	2	2	54.6194	2
1549	0	0	0	-1					---NA---	8	698	8	8	191.911	8	8	698	8	8	110.491	8
1550	8	8	-8	-1.79769e+308					---NA---	8	670	8	8	199.931	8	0	670	0	0	0	0
1563	2	2	-2	-1.33333					---NA---	8	462	7	8	289.944	8	6	462	6	6	125.199	6
1607	4	4	-4	-2					---NA---	8	284	8	8	471.669	8	4	284	4	4	135.779	4
1658	22	22	22	3.75					---NA---	8	1238	8	8	108.202	8	30	1238	30	30	233.61	30
1764	2	2	-2	-1.33333					---NA---	8	2815	8	8	47.5858	8	6	2815	6	6	20.5478	6
1773	9	9	9	2.125					---NA---	8	509	8	8	263.171	8	17	509	17	17	321.975	17
1835	6	6	-6	-4					---NA---	8	604	8	8	221.778	8	2	604	2	2	31.9216	2
1855	5	5	-5	-2.66667					---NA---	8	983	8	8	136.271	8	3	983	3	3	29.4211	3
1891	5	5	-5	-2.66667					---NA---	8	804	8	8	166.609	8	3	804	3	3	35.9713	3
1919	3	3	3	1.375					---NA---	8	783	4	8	171.078	8	11	783	8	11	135.432	11
2008	8	8	-8	-1.79769e+308					---NA---	8	372	8	8	360.091	8	0	372	0	0	0	0
2042	4	4	4	1.5					---NA---	8	395	8	8	339.124	8	12	395	12	12	292.87	12
2083	4	4	-4	-2					---NA---	8	639	8	8	209.631	8	4	639	4	4	60.3463	4
2150	6	6	-6	-4					---NA---	8	378	8	8	354.376	8	2	378	2	2	51.007	2
2161	3	3	-3	-1.6					---NA---	8	633	8	8	211.618	8	5	633	5	5	76.1479	5
2199	1	1	1	1.125					---NA---	8	1059	8	8	126.491	8	9	1059	9	9	81.9291	9
2307	6	6	-6	-4					---NA---	8	246	8	8	544.528	8	2	246	2	2	78.3766	2
2317	2	2	-2	-1.33333					---NA---	8	1423	5	8	94.1349	8	6	1423	5	6	40.6479	6
2434	8	8	-8	-1.79769e+308					---NA---	8	471	8	8	284.403	8	0	471	0	0	0	0
2454	5	5	-5	-2.66667					---NA---	8	281	8	8	476.705	8	3	281	3	3	102.922	3
2476	8	8	-8	-1.79769e+308					---NA---	8	321	8	8	417.302	8	0	321	0	0	0	0
2485	7	7	-7	-8					---NA---	8	840	8	8	159.469	8	1	840	1	1	11.4766	1
2518	8	8	-8	-1.79769e+308					---NA---	8	267	8	8	501.7	8	0	267	0	0	0	0
2519	8	8	-8	-1.79769e+308					---NA---	8	446	7	8	300.345	8	0	446	0	0	0	0
2732	6	6	-6	-4					---NA---	8	1140	8	8	117.503	8	2	1140	2	2	16.9128	2
2804	37	37	37	5.625					---NA---	8	1127	8	8	118.859	8	45	1127	45	45	384.928	45
2901	6	6	6	1.75					---NA---	8	432	8	8	310.079	8	14	432	14	14	312.418	14
3000	5	5	5	1.625					---NA---	8	362	7	8	370.039	8	13	362	13	13	346.199	13
3044	8	8	-8	-1.79769e+308					---NA---	8	325	8	8	412.166	8	0	325	0	0	0	0
3227	22	22	22	3.75					---NA---	8	1453	6	8	92.1913	8	30	1453	30	30	199.043	30
3392	1	1	-1	-1.14286					---NA---	8	1022	8	8	131.07	8	7	1022	6	7	66.0296	7
3434	8	8	-8	-1.79769e+308					---NA---	8	603	8	8	222.146	8	0	603	0	0	0	0
3574	1	1	-1	-1.14286					---NA---	8	2839	8	8	47.1835	8	7	2839	7	7	23.7697	7
3610	6	6	-6	-4					---NA---	8	290	8	8	461.91	8	2	290	2	2	66.485	2
3793	4	4	-4	-2					---NA---	8	1177	8	8	113.81	8	4	1177	4	4	32.7623	4
3912	6	6	-6	-4					---NA---	8	1252	8	8	106.992	8	2	1252	2	2	15.3999	2
4008	7	7	-7	-8					---NA---	8	285	8	8	470.014	8	1	285	1	1	33.8257	1
4124	7	7	-7	-8					---NA---	8	759	8	8	176.487	8	1	759	1	1	12.7013	1
4205	6	6	6	1.75					---NA---	8	779	8	8	171.956	8	14	779	14	14	173.253	14
4207	8	8	-8	-1.79769e+308					---NA---	8	447	8	8	299.673	8	0	447	0	0	0	0
4271	8	8	-8	-1.79769e+308					---NA---	8	298	8	8	449.51	8	0	298	0	0	0	0
4315	6	6	6	1.75					---NA---	8	467	8	8	286.839	8	14	467	13	14	289.003	14
4356	5	5	5	1.625					---NA---	8	928	8	8	144.347	8	13	928	12	13	135.048	13
4403	17	17	17	3.125					---NA---	8	1825	8	8	73.3994	8	25	1825	25	25	132.059	25
4416	4	4	-4	-2					---NA---	8	967	7	8	138.525	8	4	967	4	4	39.8772	4
4530	1	1	-1	-1.14286					---NA---	8	852	8	8	157.223	8	7	852	7	7	79.2045	7
4574	8	8	-8	-1.79769e+308					---NA---	8	312	8	8	429.34	8	0	312	0	0	0	0
5010	3	3	-3	-1.6					---NA---	8	679	8	8	197.281	8	5	679	5	5	70.9891	5
5106	3	3	-3	-1.6					---NA---	8	1497	8	8	89.4816	8	5	1497	5	5	32.1988	5
5383	6	6	-6	-4					---NA---	8	231	8	8	579.887	8	2	231	2	2	83.466	2
5979	4	4	-4	-2					---NA---	8	251	6	8	533.681	8	4	251	4	4	153.631	4
6082	7	7	-7	-8					---NA---	8	349	4	8	383.822	8	1	349	1	1	27.6227	1
6388	8	8	-8	-1.79769e+308					---NA---	8	414	7	8	323.56	8	0	414	0	0	0	0
9951	5	5	-5	-2.66667					---NA---	8	292	1	8	458.747	8	3	292	0	3	99.0444	3
18340	5	5	-5	-2.66667					---NA---	8	636	8	8	210.619	8	3	636	3	3	45.4732	3
18778	7	7	-7	-8					---NA---	8	677	6	8	197.864	8	1	677	1	1	14.2398	1
19922	6	6	-6	-4					---NA---	8	1209	7	8	110.797	8	2	1209	2	2	15.9476	2
21370	8	8	-8	-1.79769e+308					---NA---	8	458	8	8	292.476	8	0	458	0	0	0	0
21732	9	9	9	2.125					---NA---	8	512	8	8	261.629	8	17	512	17	17	320.089	17
24351	6	6	6	1.75					---NA---	8	55	0	8	2435.53	8	14	55	0	14	2453.9	14
26425	6	6	-6	-4					---NA---	8	508	8	8	263.689	8	2	508	2	2	37.954	2
28235	8	8	-8	-1.79769e+308					---NA---	8	490	7	8	273.375	8	0	490	0	0	0	0
155	26	26	26	4.71429					---NA---	7	301	6	7	389.401	7	33	301	30	33	1056.91	33
172	5	5	-5	-3.5					---NA---	7	218	7	7	537.659	7	2	218	2	2	88.4433	2
176	17	17	17	3.42857					---NA---	7	434	7	7	270.069	7	24	434	24	24	533.105	24
245	4	4	-4	-2.33333					---NA---	7	224	7	7	523.258	7	3	224	3	3	129.111	3
310	7	7	-7	-1.79769e+308					---NA---	7	1060	7	7	110.575	7	0	1060	0	0	0	0
323	1	1	1	1.14286					---NA---	7	217	7	7	540.137	7	8	217	8	8	355.403	8
401	1	1	1	1.14286					---NA---	7	969	7	7	120.959	7	8	969	8	8	79.5898	8
562	6	6	-6	-7					---NA---	7	877	7	7	133.649	7	1	877	1	1	10.9924	1
818	7	7	-7	-1.79769e+308					---NA---	7	360	7	7	325.583	7	0	360	0	0	0	0
957	6	6	-6	-7					---NA---	7	267	7	7	438.988	7	1	267	1	1	36.1061	1
1015	7	7	-7	-1.79769e+308					---NA---	7	260	7	7	450.807	7	0	260	0	0	0	0
1088	9	9	9	2.28571					---NA---	7	274	7	7	427.773	7	16	274	16	16	562.938	16
1172	3	3	-3	-1.75					---NA---	7	505	6	7	232.098	7	4	505	4	4	76.359	4
1342	4	4	4	1.57143					---NA---	7	664	7	7	176.521	7	11	664	11	11	159.704	11
1492	7	7	-7	-1.79769e+308					---NA---	7	454	7	7	258.171	7	0	454	0	0	0	0
1513	6	6	-6	-7					---NA---	7	211	6	7	555.496	7	1	211	0	1	45.6887	1
1546	7	7	-7	-1.79769e+308					---NA---	7	408	7	7	287.279	7	0	408	0	0	0	0
1599	7	7	-7	-1.79769e+308					---NA---	7	517	7	7	226.711	7	0	517	0	0	0	0
1750	5	5	5	1.71429					---NA---	7	1377	7	7	85.1196	7	12	1377	12	12	84.0115	12
1954	2	2	-2	-1.4					---NA---	7	2165	7	7	54.1384	7	5	2165	5	5	22.264	5
2093	2	2	-2	-1.4					---NA---	7	389	7	7	301.31	7	5	389	5	5	123.912	5
2097	6	6	-6	-7					---NA---	7	251	7	7	466.971	7	1	251	1	1	38.4076	1
2106	7	7	-7	-1.79769e+308					---NA---	7	390	5	7	300.538	7	0	390	0	0	0	0
2133	6	6	-6	-7					---NA---	7	1126	7	7	104.094	7	1	1126	1	1	8.56156	1
2201	7	7	-7	-1.79769e+308					---NA---	7	629	7	7	186.343	7	0	629	0	0	0	0
2218	6	6	-6	-7					---NA---	7	262	7	7	447.365	7	1	262	1	1	36.7951	1
2220	3	3	3	1.42857					---NA---	7	806	7	7	145.422	7	10	806	10	10	119.607	10
2243	8	8	8	2.14286					---NA---	7	774	7	7	151.434	7	15	774	15	15	186.828	15
2254	4	4	4	1.57143					---NA---	7	564	7	7	207.819	7	11	564	11	11	188.02	11
2289	5	5	-5	-3.5					---NA---	7	505	7	7	232.098	7	2	505	2	2	38.1795	2
2337	7	7	-7	-1.79769e+308					---NA---	7	577	7	7	203.136	7	0	577	0	0	0	0
2370	6	6	-6	-7					---NA---	7	358	7	7	327.402	7	1	358	1	1	26.9283	1
2379	7	7	-7	-1.79769e+308					---NA---	7	275	7	7	426.217	7	0	275	0	0	0	0
2393	2	2	-2	-1.4					---NA---	7	224	7	7	523.258	7	5	224	5	5	215.186	5
2455	6	6	-6	-7					---NA---	7	433	7	7	270.692	7	1	433	1	1	22.264	1
2527	1	1	-1	-1.16667					---NA---	7	1697	7	7	69.0688	7	6	1697	6	6	34.0848	6
2595	5	5	-5	-3.5					---NA---	7	1649	5	7	71.0793	7	2	1649	1	2	11.6923	2
2616	6	6	-6	-7					---NA---	7	1468	7	7	79.8431	7	1	1468	1	1	6.56698	1
2669	5	5	-5	-3.5					---NA---	7	582	7	7	201.391	7	2	582	2	2	33.1282	2
2757	1	1	-1	-1.16667					---NA---	7	453	7	7	258.741	7	6	453	6	6	127.686	6
2781	6	6	-6	-7					---NA---	7	317	7	7	369.747	7	1	317	1	1	30.4111	1
2818	2	2	-2	-1.4					---NA---	7	409	7	7	286.576	7	5	409	5	5	117.852	5
2987	7	7	-7	-1.79769e+308					---NA---	7	278	7	7	421.618	7	0	278	0	0	0	0
3049	2	2	-2	-1.4					---NA---	7	1169	7	7	100.265	7	5	1169	5	5	41.2332	5
3186	4	4	-4	-2.33333					---NA---	7	987	7	7	118.754	7	3	987	3	3	29.3019	3
3195	4	4	-4	-2.33333					---NA---	7	974	5	7	120.339	7	3	974	3	3	29.693	3
3222	5	5	-5	-3.5					---NA---	7	322	7	7	364.005	7	2	322	2	2	59.8778	2
3244	8	8	8	2.14286					---NA---	7	344	7	7	340.726	7	15	344	15	15	420.363	15
3338	3	3	-3	-1.75					---NA---	7	1033	7	7	113.465	7	4	1033	4	4	37.3294	4
3387	14	14	14	3					---NA---	7	1053	7	7	111.31	7	21	1053	21	21	192.257	21
3492	9	9	9	2.28571					---NA---	7	280	2	7	418.606	7	16	280	2	16	550.875	16
3564	8	8	8	2.14286					---NA---	7	405	7	7	289.407	7	15	405	15	15	357.049	15
3566	2	2	-2	-1.4					---NA---	7	978	7	7	119.846	7	5	978	5	5	49.2859	5
3619	7	7	-7	-1.79769e+308					---NA---	7	469	7	7	249.914	7	0	469	0	0	0	0
3681	30	30	30	5.28571					---NA---	7	1062	7	7	110.367	7	37	1062	37	37	335.868	37
3701	7	7	-7	-1.79769e+308					---NA---	7	479	7	7	244.697	7	0	479	0	0	0	0
3759	4	4	-4	-2.33333					---NA---	7	200	7	7	586.049	7	3	200	3	3	144.605	3
3789	7	7	-7	-1.79769e+308					---NA---	7	295	7	7	397.321	7	0	295	0	0	0	0
3922	5	5	-5	-3.5					---NA---	7	1027	7	7	114.128	7	2	1027	2	2	18.7737	2
3932	7	7	-7	-1.79769e+308					---NA---	7	356	7	7	329.241	7	0	356	0	0	0	0
3960	7	7	-7	-1.79769e+308					---NA---	7	347	7	7	337.78	7	0	347	0	0	0	0
4026	7	7	-7	-1.79769e+308					---NA---	7	627	7	7	186.937	7	0	627	0	0	0	0
4309	3	3	-3	-1.75					---NA---	7	254	7	7	461.456	7	4	254	4	4	151.816	4
4330	7	7	-7	-1.79769e+308					---NA---	7	602	4	7	194.701	7	0	602	0	0	0	0
4410	21	21	21	4					---NA---	7	682	6	7	171.862	7	28	682	27	28	395.79	28
4564	7	7	-7	-1.79769e+308					---NA---	7	508	7	7	230.728	7	0	508	0	0	0	0
4606	2	2	2	1.28571					---NA---	7	1482	7	7	79.0889	7	9	1482	9	9	58.5445	9
4621	7	7	-7	-1.79769e+308					---NA---	7	646	7	7	181.439	7	0	646	0	0	0	0
4627	5	5	-5	-3.5					---NA---	7	1372	7	7	85.4298	7	2	1372	2	2	14.0529	2
4697	6	6	-6	-7					---NA---	7	531	7	7	220.734	7	1	531	1	1	18.155	1
4701	7	7	-7	-1.79769e+308					---NA---	7	207	7	7	566.231	7	0	207	0	0	0	0
4710	7	7	-7	-1.79769e+308					---NA---	7	322	7	7	364.005	7	0	322	0	0	0	0
4762	2	2	-2	-1.4					---NA---	7	985	7	7	118.995	7	5	985	5	5	48.9356	5
4811	4	4	-4	-2.33333					---NA---	7	213	7	7	550.28	7	3	213	3	3	135.779	3
4922	7	7	-7	-1.79769e+308					---NA---	7	654	7	7	179.22	7	0	654	0	0	0	0
5624	7	7	-7	-1.79769e+308					---NA---	7	918	7	7	127.679	7	0	918	0	0	0	0
6250	5	5	5	1.71429					---NA---	7	241	6	7	486.347	7	12	241	10	12	480.016	12
6800	5	5	-5	-3.5					---NA---	7	1129	5	7	103.817	7	2	1129	1	2	17.0776	2
8574	5	5	-5	-3.5					---NA---	7	653	6	7	179.494	7	2	653	2	2	29.5262	2
9640	4	4	4	1.57143					---NA---	7	339	6	7	345.751	7	11	339	7	11	312.813	11
10053	4	4	-4	-2.33333					---NA---	7	393	5	7	298.244	7	3	393	3	3	73.5902	3
18894	5	5	5	1.71429					---NA---	7	1176	6	7	99.6681	7	12	1176	12	12	98.3706	12
21071	6	6	-6	-7					---NA---	7	638	7	7	183.714	7	1	638	1	1	15.1102	1
25166	2	2	2	1.28571					---NA---	7	483	6	7	242.67	7	9	483	9	9	179.633	9
27100	23	23	23	4.28571					---NA---	7	432	0	7	271.319	7	30	432	4	30	669.467	30
28643	6	6	-6	-7					---NA---	7	585	6	7	200.359	7	1	585	1	1	16.4792	1
220	0	0	0	-1					---NA---	6	576	6	6	174.419	6	6	576	6	6	100.42	6
373	6	6	6	2					---NA---	6	1491	6	6	67.3813	6	12	1491	12	12	77.5881	12
435	4	4	-4	-3					---NA---	6	548	6	6	183.331	6	2	548	2	2	35.1836	2
520	4	4	-4	-3					---NA---	6	1170	6	6	85.8679	6	2	1170	2	2	16.4792	2
523	6	6	-6	-1.79769e+308					---NA---	6	418	5	6	240.348	6	0	418	0	0	0	0
581	5	5	-5	-6					---NA---	6	299	6	6	336.005	6	1	299	1	1	32.2419	1
609	4	4	-4	-3					---NA---	6	495	6	6	202.961	6	2	495	2	2	38.9508	2
653	6	6	6	2					---NA---	6	730	6	6	137.624	6	12	730	12	12	158.471	12
669	10	10	10	2.66667					---NA---	6	434	6	6	231.487	6	16	434	16	16	355.403	16
700	6	6	-6	-1.79769e+308					---NA---	6	345	6	6	291.204	6	0	345	0	0	0	0
736	6	6	-6	-1.79769e+308					---NA---	6	478	6	6	210.179	6	0	478	0	0	0	0
767	5	5	-5	-6					---NA---	6	257	6	6	390.916	6	1	257	1	1	37.511	1
780	6	6	-6	-1.79769e+308					---NA---	6	419	4	6	239.774	6	0	419	0	0	0	0
866	12	12	12	3					---NA---	6	799	6	6	125.739	6	18	799	18	18	217.179	18
870	5	5	-5	-6					---NA---	6	222	6	6	452.547	6	1	222	1	1	43.4249	1
985	3	3	-3	-2					---NA---	6	532	6	6	188.845	6	3	532	3	3	54.3627	3
1024	5	5	-5	-6					---NA---	6	243	6	6	413.438	6	1	243	1	1	39.6721	1
1058	4	4	4	1.66667					---NA---	6	712	6	6	141.103	6	10	712	10	10	135.398	10
1127	10	10	10	2.66667					---NA---	6	247	6	6	406.743	6	16	247	16	16	624.474	16
1213	6	6	-6	-1.79769e+308					---NA---	6	397	6	6	253.062	6	0	397	0	0	0	0
1338	6	6	-6	-1.79769e+308					---NA---	6	239	6	6	420.358	6	0	239	0	0	0	0
1374	7	7	7	2.16667					---NA---	6	294	6	6	341.719	6	13	294	13	13	426.273	13
1468	11	11	11	2.83333					---NA---	6	726	6	6	138.382	6	17	726	17	17	225.738	17
1662	5	5	-5	-6					---NA---	6	232	6	6	433.041	6	1	232	1	1	41.5531	1
1663	6	6	-6	-1.79769e+308					---NA---	6	201	6	6	499.828	6	0	201	0	0	0	0
1754	6	6	-6	-1.79769e+308					---NA---	6	216	6	6	465.118	6	0	216	0	0	0	0
1761	5	5	-5	-6					---NA---	6	230	6	6	436.806	6	1	230	1	1	41.9144	1
1875	5	5	-5	-6					---NA---	6	992	6	6	101.276	6	1	992	1	1	9.71806	1
1877	9	9	9	2.5					---NA---	6	261	6	6	384.925	6	15	261	15	15	554.041	15
1910	2	2	-2	-1.5					---NA---	6	398	6	6	252.426	6	4	398	4	4	96.8876	4
1930	6	6	-6	-1.79769e+308					---NA---	6	984	6	6	102.099	6	0	984	0	0	0	0
1973	6	6	-6	-1.79769e+308					---NA---	6	320	6	6	313.955	6	0	320	0	0	0	0
1999	2	2	2	1.33333					---NA---	6	242	6	6	415.147	6	8	242	8	8	318.688	8
2034	2	2	2	1.33333					---NA---	6	708	6	6	141.9	6	8	708	8	8	108.93	8
2118	12	12	12	3					---NA---	6	664	6	6	151.303	6	18	664	18	18	261.334	18
2145	4	4	4	1.66667					---NA---	6	234	6	6	429.34	6	10	234	10	10	411.979	10
2197	11	11	11	2.83333					---NA---	6	2435	6	6	41.2589	6	17	2435	17	17	67.3041	17
2262	6	6	-6	-1.79769e+308					---NA---	6	422	6	6	238.07	6	0	422	0	0	0	0
2296	4	4	-4	-3					---NA---	6	263	5	6	381.998	6	2	263	2	2	73.3104	2
2367	5	5	-5	-6					---NA---	6	464	6	6	216.52	6	1	464	1	1	20.7766	1
2376	0	0	0	-1					---NA---	6	728	6	6	138.002	6	6	728	6	6	79.4532	6
2533	5	5	-5	-6					---NA---	6	337	6	6	298.117	6	1	337	1	1	28.6063	1
2571	1	1	-1	-1.2					---NA---	6	346	5	6	290.363	6	5	346	5	5	139.311	5
2573	21	21	21	4.5					---NA---	6	344	6	6	292.051	6	27	344	27	27	756.653	27
2591	5	5	-5	-6					---NA---	6	327	6	6	307.234	6	1	327	1	1	29.4811	1
2619	4	4	-4	-3					---NA---	6	1068	5	6	94.0688	6	2	1068	2	2	18.053	2
2651	3	3	-3	-2					---NA---	6	1678	6	6	59.8722	6	3	1678	3	3	17.2354	3
2677	5	5	-5	-6					---NA---	6	1964	6	6	51.1535	6	1	1964	1	1	4.90851	1
2863	6	6	-6	-1.79769e+308					---NA---	6	397	6	6	253.062	6	0	397	0	0	0	0
2879	6	6	-6	-1.79769e+308					---NA---	6	596	6	6	168.566	6	0	596	0	0	0	0
2938	6	6	-6	-1.79769e+308					---NA---	6	638	6	6	157.469	6	0	638	0	0	0	0
2943	6	6	-6	-1.79769e+308					---NA---	6	767	6	6	130.985	6	0	767	0	0	0	0
3058	6	6	-6	-1.79769e+308					---NA---	6	276	6	6	364.005	6	0	276	0	0	0	0
3139	6	6	-6	-1.79769e+308					---NA---	6	895	6	6	112.252	6	0	895	0	0	0	0
3173	16	16	16	3.66667					---NA---	6	533	6	6	188.491	6	22	533	22	22	397.912	22
3275	6	6	-6	-1.79769e+308					---NA---	6	859	6	6	116.956	6	0	859	0	0	0	0
3305	4	4	4	1.66667					---NA---	6	261	6	6	384.925	6	10	261	10	10	369.361	10
3314	5	5	-5	-6					---NA---	6	307	6	6	327.249	6	1	307	1	1	31.4017	1
3363	5	5	-5	-6					---NA---	6	1190	6	6	84.4248	6	1	1190	1	1	8.10111	1
3499	4	4	-4	-3					---NA---	6	1348	6	6	74.5293	6	2	1348	2	2	14.3031	2
3568	5	5	-5	-6					---NA---	6	1008	6	6	99.6681	6	1	1008	1	1	9.56381	1
3588	6	6	-6	-1.79769e+308					---NA---	6	355	6	6	283.001	6	0	355	0	0	0	0
3662	4	4	4	1.66667					---NA---	6	498	6	6	201.738	6	10	498	10	10	193.581	10
3664	2	2	2	1.33333					---NA---	6	1148	6	6	87.5135	6	8	1148	8	8	67.1799	8
3719	6	6	-6	-1.79769e+308					---NA---	6	336	6	6	299.004	6	0	336	0	0	0	0
3824	3	3	3	1.5					---NA---	6	298	6	6	337.133	6	9	298	9	9	291.151	9
3850	4	4	-4	-3					---NA---	6	302	6	6	332.667	6	2	302	2	2	63.8432	2
3856	3	3	-3	-2					---NA---	6	2087	6	6	48.1387	6	3	2087	3	3	13.8577	3
3969	4	4	-4	-3					---NA---	6	426	5	6	235.834	6	2	426	2	2	45.2597	2
4029	5	5	-5	-6					---NA---	6	502	6	6	200.13	6	1	502	1	1	19.2038	1
4063	6	6	-6	-1.79769e+308					---NA---	6	262	6	6	383.456	6	0	262	0	0	0	0
4157	6	6	6	2					---NA---	6	334	6	6	300.795	6	12	334	12	12	346.359	12
4206	4	4	4	1.66667					---NA---	6	1409	6	6	71.3027	6	10	1409	10	10	68.4196	10
4214	9	9	9	2.5					---NA---	6	1339	6	6	75.0302	6	15	1339	15	15	107.995	15
4219	6	6	-6	-1.79769e+308					---NA---	6	379	6	6	265.08	6	0	379	0	0	0	0
4285	6	6	-6	-1.79769e+308					---NA---	6	473	6	6	212.401	6	0	473	0	0	0	0
4340	4	4	-4	-3					---NA---	6	518	6	6	193.949	6	2	518	2	2	37.2213	2
4377	1	1	-1	-1.2					---NA---	6	2485	6	6	40.4288	6	5	2485	5	5	19.397	5
4576	4	4	4	1.66667					---NA---	6	359	6	6	279.848	6	10	359	10	10	268.533	10
4599	0	0	0	-1					---NA---	6	1137	6	6	88.3601	6	6	1137	6	6	50.8724	6
4651	6	6	-6	-1.79769e+308					---NA---	6	366	6	6	274.496	6	0	366	0	0	0	0
4873	5	5	-5	-6					---NA---	6	371	6	6	270.796	6	1	371	1	1	25.9847	1
4886	5	5	5	1.83333					---NA---	6	293	6	6	342.886	6	11	293	11	11	361.923	11
4925	4	4	4	1.66667					---NA---	6	444	6	6	226.274	6	10	444	10	10	217.124	10
4989	4	4	-4	-3					---NA---	6	307	6	6	327.249	6	2	307	2	2	62.8034	2
5042	3	3	-3	-2					---NA---	6	257	6	6	390.916	6	3	257	3	3	112.533	3
5191	6	6	-6	-1.79769e+308					---NA---	6	337	6	6	298.117	6	0	337	0	0	0	0
5259	2	2	-2	-1.5					---NA---	6	552	6	6	182.003	6	4	552	4	4	69.8574	4
5269	6	6	-6	-1.79769e+308					---NA---	6	614	6	6	163.625	6	0	614	0	0	0	0
5276	1	1	1	1.16667					---NA---	6	521	6	6	192.832	6	7	521	7	7	129.524	7
5317	9	9	9	2.5					---NA---	6	562	6	6	178.764	6	15	562	15	15	257.304	15
5320	6	6	-6	-1.79769e+308					---NA---	6	308	6	6	326.187	6	0	308	0	0	0	0
5380	4	4	-4	-3					---NA---	6	525	6	6	191.363	6	2	525	2	2	36.725	2
5416	4	4	-4	-3					---NA---	6	307	6	6	327.249	6	2	307	2	2	62.8034	2
5478	1	1	1	1.16667					---NA---	6	1737	6	6	57.8385	6	7	1737	7	7	38.8499	7
5690	6	6	-6	-1.79769e+308					---NA---	6	536	6	6	187.436	6	0	536	0	0	0	0
5740	2	2	-2	-1.5					---NA---	6	952	6	6	105.531	6	4	952	4	4	40.5055	4
5786	2	2	-2	-1.5					---NA---	6	227	6	6	442.579	6	4	227	4	4	169.873	4
5871	6	6	6	2					---NA---	6	567	1	6	177.188	6	12	567	1	12	204.028	12
5935	6	6	-6	-1.79769e+308					---NA---	6	436	6	6	230.425	6	0	436	0	0	0	0
5938	6	6	-6	-1.79769e+308					---NA---	6	511	6	6	196.606	6	0	511	0	0	0	0
6275	6	6	-6	-1.79769e+308					---NA---	6	561	6	6	179.083	6	0	561	0	0	0	0
6778	6	6	-6	-1.79769e+308					---NA---	6	393	6	6	255.637	6	0	393	0	0	0	0
7107	5	5	-5	-6					---NA---	6	462	6	6	217.458	6	1	462	1	1	20.8665	1
7111	6	6	-6	-1.79769e+308					---NA---	6	499	5	6	201.334	6	0	499	0	0	0	0
7232	0	0	0	-1					---NA---	6	278	2	6	361.387	6	6	278	2	6	208.064	6
8183	4	4	-4	-3					---NA---	6	53	2	6	1895.58	6	2	53	1	2	363.786	2
8219	2	2	2	1.33333					---NA---	6	493	6	6	203.784	6	8	493	8	8	156.435	8
11009	0	0	0	-1					---NA---	6	1066	6	6	94.2453	6	6	1066	4	6	54.2607	6
11689	4	4	-4	-3					---NA---	6	519	6	6	193.575	6	2	519	2	2	37.1496	2
12524	5	5	-5	-6					---NA---	6	409	5	6	245.637	6	1	409	1	1	23.5705	1
18017	10	10	10	2.66667					---NA---	6	345	1	6	291.204	6	16	345	3	16	447.087	16
18063	6	6	-6	-1.79769e+308					---NA---	6	187	6	6	537.249	6	0	187	0	0	0	0
19618	5	5	-5	-6					---NA---	6	501	0	6	200.53	6	1	501	0	1	19.2422	1
20991	2	2	-2	-1.5					---NA---	6	598	1	6	168.002	6	4	598	1	4	64.4837	4
21024	4	4	-4	-3					---NA---	6	257	2	6	390.916	6	2	257	2	2	75.0219	2
22035	3	3	3	1.5					---NA---	6	684	6	6	146.879	6	9	684	8	9	126.846	9
22284	1	1	-1	-1.2					---NA---	6	887	4	6	113.264	6	5	887	3	5	54.3423	5
23281	2	2	2	1.33333					---NA---	6	1152	4	6	87.2096	6	8	1152	7	8	66.9467	8
26544	5	5	5	1.83333					---NA---	6	486	6	6	206.719	6	11	486	9	11	218.197	11
27682	6	6	-6	-1.79769e+308					---NA---	6	613	3	6	163.892	6	0	613	0	0	0	0
28332	4	4	-4	-3					---NA---	6	290	2	6	346.433	6	2	290	2	2	66.485	2
28606	2	2	-2	-1.5					---NA---	6	464	2	6	216.52	6	4	464	2	4	83.1062	4
29114	5	5	-5	-6					---NA---	6	443	6	6	226.784	6	1	443	1	1	21.7614	1
222	3	3	-3	-2.5					---NA---	5	530	5	5	157.965	5	2	530	2	2	36.3786	2
274	5	5	-5	-1.79769e+308					---NA---	5	293	5	5	285.738	5	0	293	0	0	0	0
287	4	4	-4	-5					---NA---	5	518	5	5	161.624	5	1	518	0	1	18.6107	1
361	6	6	6	2.2					---NA---	5	565	5	5	148.179	5	11	565	11	11	187.688	11
452	28	28	28	6.6					---NA---	5	129	3	5	649.002	5	33	129	22	33	2466.13	33
534	2	2	-2	-1.66667					---NA---	5	400	5	5	209.303	5	3	400	3	3	72.3024	3
542	5	5	-5	-1.79769e+308					---NA---	5	406	5	5	206.21	5	0	406	0	0	0	0
636	5	5	-5	-1.79769e+308					---NA---	5	683	5	5	122.579	5	0	683	0	0	0	0
639	4	4	4	1.8					---NA---	5	1571	5	5	53.2917	5	9	1571	9	9	55.2278	9
680	5	5	-5	-1.79769e+308					---NA---	5	358	5	5	233.858	5	0	358	0	0	0	0
746	4	4	-4	-5					---NA---	5	268	1	5	312.393	5	1	268	0	1	35.9713	1
846	5	5	-5	-1.79769e+308					---NA---	5	456	5	5	183.599	5	0	456	0	0	0	0
857	7	7	7	2.4					---NA---	5	408	3	5	205.199	5	12	408	9	12	283.539	12
899	3	3	-3	-2.5					---NA---	5	254	5	5	329.611	5	2	254	1	2	75.908	2
930	5	5	-5	-1.79769e+308					---NA---	5	829	5	5	100.991	5	0	829	0	0	0	0
951	5	5	-5	-1.79769e+308					---NA---	5	1264	5	5	66.2352	5	0	1264	0	0	0	0
963	2	2	-2	-1.66667					---NA---	5	724	5	5	115.637	5	3	724	3	3	39.9461	3
988	4	4	-4	-5					---NA---	5	257	5	5	325.764	5	1	257	1	1	37.511	1
998	3	3	-3	-2.5					---NA---	5	509	5	5	164.482	5	2	509	2	2	37.8794	2
1136	9	9	9	2.8					---NA---	5	728	5	5	115.002	5	14	728	14	14	185.391	14
1225	2	2	-2	-1.66667					---NA---	5	538	5	5	155.616	5	3	538	3	3	53.7564	3
1258	5	5	-5	-1.79769e+308					---NA---	5	370	5	5	226.274	5	0	370	0	0	0	0
1263	7	7	7	2.4					---NA---	5	941	5	5	88.9705	5	12	941	12	12	122.937	12
1265	5	5	-5	-1.79769e+308					---NA---	5	320	5	5	261.629	5	0	320	0	0	0	0
1287	5	5	-5	-1.79769e+308					---NA---	5	376	5	5	222.663	5	0	376	0	0	0	0
1292	4	4	-4	-5					---NA---	5	1022	5	5	81.919	5	1	1022	1	1	9.4328	1
1309	3	3	-3	-2.5					---NA---	5	1067	5	5	78.4641	5	2	1067	2	2	18.07	2
1349	5	5	-5	-1.79769e+308					---NA---	5	495	5	5	169.134	5	0	495	0	0	0	0
1378	1	1	1	1.2					---NA---	5	950	4	5	88.1276	5	6	950	6	6	60.8862	6
1446	1	1	-1	-1.25					---NA---	5	405	5	5	206.719	5	4	405	4	4	95.213	4
1467	8	8	8	2.6					---NA---	5	330	5	5	253.701	5	13	330	13	13	379.77	13
1486	5	5	-5	-1.79769e+308					---NA---	5	310	5	5	270.069	5	0	310	0	0	0	0
1590	13	13	13	3.6					---NA---	5	1071	5	5	78.1711	5	18	1071	18	18	162.022	18
1655	4	4	-4	-5					---NA---	5	383	4	5	218.593	5	1	383	1	1	25.1705	1
1683	3	3	-3	-2.5					---NA---	5	1327	5	5	63.0906	5	2	1327	2	2	14.5295	2
1744	5	5	-5	-1.79769e+308					---NA---	5	947	5	5	88.4068	5	0	947	0	0	0	0
1759	1	1	1	1.2					---NA---	5	248	5	5	337.586	5	6	248	6	6	233.234	6
1807	2	2	2	1.4					---NA---	5	399	5	5	209.828	5	7	399	7	7	169.128	7
1833	4	4	-4	-5					---NA---	5	433	5	5	193.352	5	1	433	1	1	22.264	1
1916	3	3	-3	-2.5					---NA---	5	347	5	5	241.272	5	2	347	2	2	55.5638	2
1921	3	3	-3	-2.5					---NA---	5	1340	5	5	62.4785	5	2	1340	2	2	14.3885	2
1959	4	4	4	1.8					---NA---	5	386	5	5	216.894	5	9	386	9	9	224.774	9
1998	5	5	-5	-1.79769e+308					---NA---	5	333	5	5	251.415	5	0	333	0	0	0	0
2035	3	3	-3	-2.5					---NA---	5	719	5	5	116.441	5	2	719	2	2	26.8159	2
2070	5	5	-5	-1.79769e+308					---NA---	5	200	5	5	418.606	5	0	200	0	0	0	0
2082	5	5	-5	-1.79769e+308					---NA---	5	923	5	5	90.7056	5	0	923	0	0	0	0
2088	0	0	0	-1					---NA---	5	257	4	5	325.764	5	5	257	4	5	187.555	5
2154	29	29	29	6.8					---NA---	5	1081	5	5	77.448	5	34	1081	34	34	303.211	34
2172	5	5	-5	-1.79769e+308					---NA---	5	409	5	5	204.697	5	0	409	0	0	0	0
2190	5	5	-5	-1.79769e+308					---NA---	5	374	5	5	223.854	5	0	374	0	0	0	0
2195	5	5	-5	-1.79769e+308					---NA---	5	545	5	5	153.617	5	0	545	0	0	0	0
2236	5	5	-5	-1.79769e+308					---NA---	5	317	5	5	264.105	5	0	317	0	0	0	0
2239	5	5	-5	-1.79769e+308					---NA---	5	237	5	5	353.254	5	0	237	0	0	0	0
2248	5	5	-5	-1.79769e+308					---NA---	5	621	3	5	134.817	5	0	621	0	0	0	0
2259	3	3	-3	-2.5					---NA---	5	291	5	5	287.702	5	2	291	2	2	66.2565	2
2311	5	5	-5	-1.79769e+308					---NA---	5	978	5	5	85.6045	5	0	978	0	0	0	0
2314	5	5	-5	-1.79769e+308					---NA---	5	297	5	5	281.89	5	0	297	0	0	0	0
2365	5	5	-5	-1.79769e+308					---NA---	5	333	5	5	251.415	5	0	333	0	0	0	0
2386	2	2	-2	-1.66667					---NA---	5	208	5	5	402.506	5	3	208	3	3	139.043	3
2408	1	1	-1	-1.25					---NA---	5	1019	5	5	82.1602	5	4	1019	4	4	37.8423	4
2429	5	5	-5	-1.79769e+308					---NA---	5	468	4	5	178.892	5	0	468	0	0	0	0
2449	5	5	-5	-1.79769e+308					---NA---	5	1261	4	5	66.3927	5	0	1261	0	0	0	0
2473	5	5	-5	-1.79769e+308					---NA---	5	679	5	5	123.301	5	0	679	0	0	0	0
2495	6	6	6	2.2					---NA---	5	349	5	5	239.889	5	11	349	11	11	303.85	11
2520	3	3	-3	-2.5					---NA---	5	607	5	5	137.926	5	2	607	2	2	31.7638	2
2552	4	4	4	1.8					---NA---	5	530	5	5	157.965	5	9	530	9	9	163.704	9
2555	5	5	-5	-1.79769e+308					---NA---	5	322	5	5	260.004	5	0	322	0	0	0	0
2612	3	3	-3	-2.5					---NA---	5	272	5	5	307.799	5	2	272	2	2	70.8847	2
2674	1	1	-1	-1.25					---NA---	5	1068	5	5	78.3907	5	4	1068	4	4	36.1061	4
2742	6	6	6	2.2					---NA---	5	2217	5	5	37.7633	5	11	2217	11	11	47.832	11
2782	5	5	-5	-1.79769e+308					---NA---	5	462	5	5	181.215	5	0	462	0	0	0	0
2792	5	5	-5	-1.79769e+308					---NA---	5	452	5	5	185.224	5	0	452	0	0	0	0
2898	5	5	-5	-1.79769e+308					---NA---	5	1050	5	5	79.7345	5	0	1050	0	0	0	0
2903	2	2	2	1.4					---NA---	5	259	5	5	323.248	5	7	259	7	7	260.549	7
2946	4	4	-4	-5					---NA---	5	305	5	5	274.496	5	1	305	1	1	31.6076	1
2969	2	2	-2	-1.66667					---NA---	5	1768	5	5	47.3536	5	3	1768	3	3	16.358	3
2977	1	1	-1	-1.25					---NA---	5	614	5	5	136.354	5	4	614	4	4	62.8034	4
3005	5	5	-5	-1.79769e+308					---NA---	5	505	5	5	165.785	5	0	505	0	0	0	0
3053	5	5	-5	-1.79769e+308					---NA---	5	420	5	5	199.336	5	0	420	0	0	0	0
3076	2	2	-2	-1.66667					---NA---	5	943	5	5	88.7818	5	3	943	3	3	30.6691	3
3095	5	5	-5	-1.79769e+308					---NA---	5	871	5	5	96.1208	5	0	871	0	0	0	0
3098	5	5	-5	-1.79769e+308					---NA---	5	546	5	5	153.336	5	0	546	0	0	0	0
3105	16	16	16	4.2					---NA---	5	1606	5	5	52.1303	5	21	1606	21	21	126.056	21
3116	5	5	5	2					---NA---	5	1633	5	5	51.2684	5	10	1633	10	10	59.0344	10
3171	2	2	-2	-1.66667					---NA---	5	617	5	5	135.691	5	3	617	3	3	46.8735	3
3181	2	2	2	1.4					---NA---	5	780	5	5	107.335	5	7	780	7	7	86.5157	7
3368	4	4	-4	-5					---NA---	5	250	5	5	334.885	5	1	250	1	1	38.5613	1
3427	5	5	-5	-1.79769e+308					---NA---	5	327	5	5	256.028	5	0	327	0	0	0	0
3447	3	3	-3	-2.5					---NA---	5	1680	5	5	49.8341	5	2	1680	2	2	11.4766	2
3453	3	3	3	1.6					---NA---	5	1946	5	5	43.0222	5	8	1946	8	8	39.6313	8
3514	5	5	-5	-1.79769e+308					---NA---	5	351	5	5	238.522	5	0	351	0	0	0	0
3583	5	5	-5	-1.79769e+308					---NA---	5	244	5	5	343.12	5	0	244	0	0	0	0
3584	5	5	-5	-1.79769e+308					---NA---	5	227	5	5	368.816	5	0	227	0	0	0	0
3602	2	2	2	1.4					---NA---	5	1806	5	5	46.3573	5	7	1806	7	7	37.3656	7
3647	4	4	-4	-5					---NA---	5	542	5	5	154.467	5	1	542	1	1	17.7866	1
3661	8	8	8	2.6					---NA---	5	230	5	5	364.005	5	13	230	13	13	544.888	13
3736	5	5	-5	-1.79769e+308					---NA---	5	575	5	5	145.602	5	0	575	0	0	0	0
3787	5	5	-5	-1.79769e+308					---NA---	5	313	5	5	267.48	5	0	313	0	0	0	0
3813	10	10	10	3					---NA---	5	484	5	5	172.978	5	15	484	15	15	298.77	15
3830	3	3	-3	-2.5					---NA---	5	242	5	5	345.956	5	2	242	2	2	79.6721	2
3851	2	2	-2	-1.66667					---NA---	5	734	5	5	114.062	5	3	734	3	3	39.4019	3
3910	5	5	-5	-1.79769e+308					---NA---	5	302	5	5	277.223	5	0	302	0	0	0	0
3913	5	5	-5	-1.79769e+308					---NA---	5	517	5	5	161.937	5	0	517	0	0	0	0
3919	5	5	-5	-1.79769e+308					---NA---	5	338	5	5	247.696	5	0	338	0	0	0	0
3971	4	4	-4	-5					---NA---	5	277	5	5	302.243	5	1	277	1	1	34.8026	1
3975	4	4	-4	-5					---NA---	5	283	5	5	295.835	5	1	283	1	1	34.0647	1
3983	2	2	2	1.4					---NA---	5	515	5	5	162.566	5	7	515	7	7	131.033	7
4002	2	2	-2	-1.66667					---NA---	5	619	5	5	135.252	5	3	619	3	3	46.7221	3
4014	7	7	7	2.4					---NA---	5	1335	5	5	62.7125	5	12	1335	12	12	86.6546	12
4017	5	5	-5	-1.79769e+308					---NA---	5	394	5	5	212.49	5	0	394	0	0	0	0
4145	0	0	0	-1					---NA---	5	891	5	5	93.9632	5	5	891	4	5	54.0983	5
4225	2	2	-2	-1.66667					---NA---	5	562	5	5	148.97	5	3	562	3	3	51.4608	3
4244	5	5	-5	-1.79769e+308					---NA---	5	442	5	5	189.415	5	0	442	0	0	0	0
4278	4	4	-4	-5					---NA---	5	835	5	5	100.265	5	1	835	1	1	11.5453	1
4336	4	4	-4	-5					---NA---	5	372	5	5	225.057	5	1	372	1	1	25.9148	1
4347	4	4	-4	-5					---NA---	5	230	5	5	364.005	5	1	230	1	1	41.9144	1
4387	5	5	-5	-1.79769e+308					---NA---	5	436	5	5	192.021	5	0	436	0	0	0	0
4419	4	4	4	1.8					---NA---	5	812	5	5	103.105	5	9	812	9	9	106.851	9
4643	5	5	-5	-1.79769e+308					---NA---	5	496	5	5	168.793	5	0	496	0	0	0	0
4657	5	5	-5	-1.79769e+308					---NA---	5	844	5	5	99.1958	5	0	844	0	0	0	0
4676	5	5	-5	-1.79769e+308					---NA---	5	525	3	5	159.469	5	0	525	0	0	0	0
4696	5	5	-5	-1.79769e+308					---NA---	5	730	5	5	114.687	5	0	730	0	0	0	0
4740	6	6	6	2.2					---NA---	5	1221	5	5	68.5678	5	11	1221	11	11	86.8497	11
4817	5	5	-5	-1.79769e+308					---NA---	5	477	5	5	175.516	5	0	477	0	0	0	0
4891	4	4	-4	-5					---NA---	5	1100	5	5	76.1102	5	1	1100	1	1	8.76393	1
4957	3	3	-3	-2.5					---NA---	5	278	5	5	301.156	5	2	278	2	2	69.3548	2
4959	1	1	-1	-1.25					---NA---	5	201	5	5	416.524	5	4	201	4	4	191.847	4
4967	9	9	9	2.8					---NA---	5	824	5	5	101.603	5	14	824	14	14	163.792	14
4971	1	1	-1	-1.25					---NA---	5	333	5	5	251.415	5	4	333	4	4	115.8	4
5005	0	0	0	-1					---NA---	5	317	5	5	264.105	5	5	317	5	5	152.056	5
5077	4	4	-4	-5					---NA---	5	931	5	5	89.9261	5	1	931	1	1	10.3548	1
5122	5	5	-5	-1.79769e+308					---NA---	5	302	5	5	277.223	5	0	302	0	0	0	0
5143	2	2	2	1.4					---NA---	5	489	5	5	171.209	5	7	489	7	7	138	7
5147	3	3	-3	-2.5					---NA---	5	431	5	5	194.249	5	2	431	2	2	44.7347	2
5180	5	5	-5	-1.79769e+308					---NA---	5	320	5	5	261.629	5	0	320	0	0	0	0
5204	4	4	-4	-5					---NA---	5	554	4	5	151.121	5	1	554	0	1	17.4013	1
5228	5	5	-5	-1.79769e+308					---NA---	5	432	5	5	193.799	5	0	432	0	0	0	0
5230	5	5	-5	-1.79769e+308					---NA---	5	416	5	5	201.253	5	0	416	0	0	0	0
5311	5	5	-5	-1.79769e+308					---NA---	5	503	5	5	166.444	5	0	503	0	0	0	0
5353	2	2	-2	-1.66667					---NA---	5	276	5	5	303.338	5	3	276	3	3	104.786	3
5419	0	0	0	-1					---NA---	5	639	4	5	131.019	5	5	639	4	5	75.4329	5
5448	5	5	-5	-1.79769e+308					---NA---	5	330	5	5	253.701	5	0	330	0	0	0	0
5449	5	5	-5	-1.79769e+308					---NA---	5	584	5	5	143.358	5	0	584	0	0	0	0
5613	3	3	-3	-2.5					---NA---	5	566	5	5	147.917	5	2	566	2	2	34.0647	2
5784	5	5	-5	-1.79769e+308					---NA---	5	425	2	5	196.991	5	0	425	0	0	0	0
5809	5	5	-5	-1.79769e+308					---NA---	5	1345	5	5	62.2463	5	0	1345	0	0	0	0
5917	3	3	-3	-2.5					---NA---	5	1642	5	5	50.9874	5	2	1642	2	2	11.7422	2
5990	1	1	1	1.2					---NA---	5	1897	4	5	44.1335	5	6	1897	6	6	30.4913	6
6107	8	8	8	2.6					---NA---	5	1263	5	5	66.2876	5	13	1263	13	13	99.2274	13
6133	5	5	-5	-1.79769e+308					---NA---	5	402	5	5	208.262	5	0	402	0	0	0	0
6474	2	2	2	1.4					---NA---	5	1362	5	5	61.4693	5	7	1362	7	7	49.5464	7
6762	2	2	-2	-1.66667					---NA---	5	640	5	5	130.814	5	3	640	3	3	45.189	3
6766	5	5	-5	-1.79769e+308					---NA---	5	532	5	5	157.371	5	0	532	0	0	0	0
6991	1	1	-1	-1.25					---NA---	5	385	5	5	217.458	5	4	385	4	4	100.159	4
7104	5	5	-5	-1.79769e+308					---NA---	5	522	5	5	160.386	5	0	522	0	0	0	0
7114	3	3	-3	-2.5					---NA---	5	475	5	5	176.255	5	2	475	2	2	40.5908	2
7200	5	5	-5	-1.79769e+308					---NA---	5	395	5	5	211.953	5	0	395	0	0	0	0
7290	1	1	-1	-1.25					---NA---	5	1045	5	5	80.116	5	4	1045	4	4	36.9007	4
7524	5	5	-5	-1.79769e+308					---NA---	5	157	4	5	533.256	5	0	157	0	0	0	0
7643	5	5	-5	-1.79769e+308					---NA---	5	580	5	5	144.347	5	0	580	0	0	0	0
7694	3	3	-3	-2.5					---NA---	5	475	1	5	176.255	5	2	475	1	2	40.5908	2
8093	5	5	-5	-1.79769e+308					---NA---	5	360	5	5	232.559	5	0	360	0	0	0	0
8385	3	3	-3	-2.5					---NA---	5	728	5	5	115.002	5	2	728	2	2	26.4844	2
8450	5	5	-5	-1.79769e+308					---NA---	5	315	4	5	265.782	5	0	315	0	0	0	0
8655	2	2	2	1.4					---NA---	5	331	4	5	252.934	5	7	331	5	7	203.874	7
9148	4	4	-4	-5					---NA---	5	425	3	5	196.991	5	1	425	0	1	22.6831	1
11017	3	3	-3	-2.5					---NA---	5	466	4	5	179.659	5	2	466	1	2	41.3748	2
13506	2	2	-2	-1.66667					---NA---	5	507	2	5	165.131	5	3	507	1	3	57.0433	3
14115	0	0	0	-1					---NA---	5	610	5	5	137.248	5	5	610	4	5	79.019	5
15958	0	0	0	-1					---NA---	5	690	0	5	121.335	5	5	690	0	5	69.8574	5
16694	5	5	-5	-1.79769e+308					---NA---	5	689	5	5	121.511	5	0	689	0	0	0	0
16707	2	2	-2	-1.66667					---NA---	5	942	1	5	88.8761	5	3	942	1	3	30.7017	3
17183	6	6	6	2.2					---NA---	5	633	5	5	132.261	5	11	633	11	11	167.525	11
17319	3	3	-3	-2.5					---NA---	5	727	3	5	115.16	5	2	727	2	2	26.5208	2
17707	2	2	2	1.4					---NA---	5	428	5	5	195.61	5	7	428	7	7	157.669	7
18734	4	4	-4	-5					---NA---	5	827	5	5	101.235	5	1	827	1	1	11.657	1
18898	5	5	-5	-1.79769e+308					---NA---	5	1124	5	5	74.4851	5	0	1124	0	0	0	0
20045	1	1	-1	-1.25					---NA---	5	485	3	5	172.621	5	4	485	4	4	79.5078	4
21617	5	5	-5	-1.79769e+308					---NA---	5	1129	3	5	74.1552	5	0	1129	0	0	0	0
25975	5	5	-5	-1.79769e+308					---NA---	5	539	4	5	155.327	5	0	539	0	0	0	0
26088	4	4	-4	-5					---NA---	5	513	3	5	163.199	5	1	513	0	1	18.792	1
26347	5	5	5	2					---NA---	5	898	5	5	93.2308	5	10	898	10	10	107.353	10
26454	3	3	-3	-2.5					---NA---	5	612	5	5	136.799	5	2	612	2	2	31.5043	2
27288	5	5	-5	-1.79769e+308					---NA---	5	773	1	5	108.307	5	0	773	0	0	0	0
27459	4	4	-4	-5					---NA---	5	629	5	5	133.102	5	1	629	1	1	15.3264	1
29387	3	3	-3	-2.5					---NA---	5	415	4	5	201.738	5	2	415	2	2	46.4594	2
15	8	8	8	3					---NA---	4	879	4	4	76.1968	4	12	879	12	12	131.608	12
27	4	4	-4	-1.79769e+308					---NA---	4	234	4	4	286.226	4	0	234	0	0	0	0
43	4	4	-4	-1.79769e+308					---NA---	4	297	3	4	225.512	4	0	297	0	0	0	0
68	4	4	-4	-1.79769e+308					---NA---	4	200	4	4	334.885	4	0	200	0	0	0	0
118	4	4	-4	-1.79769e+308					---NA---	4	291	4	4	230.161	4	0	291	0	0	0	0
137	4	4	-4	-1.79769e+308					---NA---	4	278	4	4	240.924	4	0	278	0	0	0	0
139	2	2	-2	-2					---NA---	4	982	4	4	68.2047	4	2	982	2	2	19.6341	2
190	4	4	-4	-1.79769e+308					---NA---	4	971	4	4	68.9773	4	0	971	0	0	0	0
317	7	7	7	2.75					---NA---	4	240	4	4	279.071	4	11	240	11	11	441.848	11
405	7	7	7	2.75					---NA---	4	380	4	4	176.255	4	11	380	10	11	279.062	11
420	4	4	-4	-1.79769e+308					---NA---	4	334	4	4	200.53	4	0	334	0	0	0	0
679	3	3	-3	-4					---NA---	4	311	3	4	215.36	4	1	311	1	1	30.9978	1
695	3	3	-3	-4					---NA---	4	546	4	4	122.668	4	1	546	1	1	17.6563	1
747	4	4	-4	-1.79769e+308					---NA---	4	277	4	4	241.794	4	0	277	0	0	0	0
765	4	4	-4	-1.79769e+308					---NA---	4	669	4	4	100.115	4	0	669	0	0	0	0
775	4	4	-4	-1.79769e+308					---NA---	4	281	4	4	238.352	4	0	281	0	0	0	0
864	9	9	9	3.25					---NA---	4	599	4	4	111.815	4	13	599	13	13	209.222	13
875	4	4	-4	-1.79769e+308					---NA---	4	536	4	4	124.957	4	0	536	0	0	0	0
1014	3	3	-3	-4					---NA---	4	334	4	4	200.53	4	1	334	1	1	28.8632	1
1022	4	4	-4	-1.79769e+308					---NA---	4	433	4	4	154.681	4	0	433	0	0	0	0
1031	4	4	-4	-1.79769e+308					---NA---	4	205	4	4	326.717	4	0	205	0	0	0	0
1049	4	4	-4	-1.79769e+308					---NA---	4	641	4	4	104.488	4	0	641	0	0	0	0
1051	1	1	1	1.25					---NA---	4	310	4	4	216.055	4	5	310	5	5	155.489	5
1145	1	1	-1	-1.33333					---NA---	4	2545	3	4	26.3171	4	3	2545	3	3	11.3638	3
1176	4	4	4	2					---NA---	4	260	4	4	257.604	4	8	260	8	8	296.625	8
1192	2	2	-2	-2					---NA---	4	255	4	4	262.655	4	2	255	2	2	75.6104	2
1278	1	1	-1	-1.33333					---NA---	4	325	4	4	206.083	4	3	325	3	3	88.9876	3
1282	4	4	-4	-1.79769e+308					---NA---	4	379	4	4	176.72	4	0	379	0	0	0	0
1290	4	4	-4	-1.79769e+308					---NA---	4	358	4	4	187.087	4	0	358	0	0	0	0
1312	1	1	-1	-1.33333					---NA---	4	808	4	4	82.8923	4	3	808	3	3	35.7933	3
1376	4	4	-4	-1.79769e+308					---NA---	4	511	4	4	131.07	4	0	511	0	0	0	0
1386	0	0	0	-1					---NA---	4	270	4	4	248.063	4	4	270	4	4	142.82	4
1532	4	4	-4	-1.79769e+308					---NA---	4	465	4	4	144.037	4	0	465	0	0	0	0
1537	4	4	-4	-1.79769e+308					---NA---	4	226	4	4	296.358	4	0	226	0	0	0	0
1576	1	1	1	1.25					---NA---	4	253	4	4	264.731	4	5	253	5	5	190.52	5
1579	3	3	-3	-4					---NA---	4	387	4	4	173.067	4	1	387	1	1	24.9104	1
1580	4	4	-4	-1.79769e+308					---NA---	4	420	4	4	159.469	4	0	420	0	0	0	0
1611	4	4	-4	-1.79769e+308					---NA---	4	235	4	4	285.008	4	0	235	0	0	0	0
1638	4	4	-4	-1.79769e+308					---NA---	4	275	4	4	243.553	4	0	275	0	0	0	0
1649	2	2	-2	-2					---NA---	4	708	4	4	94.6003	4	2	708	2	2	27.2325	2
1677	4	4	-4	-1.79769e+308					---NA---	4	226	4	4	296.358	4	0	226	0	0	0	0
1681	1	1	-1	-1.33333					---NA---	4	426	4	4	157.223	4	3	426	3	3	67.8896	3
1691	8	8	8	3					---NA---	4	592	4	4	113.137	4	12	592	11	12	195.412	12
1723	3	3	-3	-4					---NA---	4	858	4	4	78.0618	4	1	858	1	1	11.2358	1
1726	4	4	-4	-1.79769e+308					---NA---	4	615	4	4	108.906	4	0	615	0	0	0	0
1738	4	4	-4	-1.79769e+308					---NA---	4	624	4	4	107.335	4	0	624	0	0	0	0
1792	2	2	2	1.5					---NA---	4	313	4	4	213.984	4	6	313	6	6	184.798	6
1831	2	2	-2	-2					---NA---	4	364	4	4	184.003	4	2	364	2	2	52.9688	2
1837	2	2	-2	-2					---NA---	4	225	4	4	297.676	4	2	225	2	2	85.6917	2
1866	8	8	8	3					---NA---	4	859	4	4	77.9709	4	12	859	12	12	134.673	12
1888	4	4	-4	-1.79769e+308					---NA---	4	1027	4	4	65.2162	4	0	1027	0	0	0	0
1907	2	2	-2	-2					---NA---	4	410	4	4	163.359	4	2	410	2	2	47.0259	2
1920	4	4	-4	-1.79769e+308					---NA---	4	254	4	4	263.689	4	0	254	0	0	0	0
1922	4	4	4	2					---NA---	4	277	4	4	241.794	4	8	277	8	8	278.421	8
1927	4	4	-4	-1.79769e+308					---NA---	4	524	4	4	127.819	4	0	524	0	0	0	0
1965	2	2	2	1.5					---NA---	4	1294	4	4	51.7597	4	6	1294	6	6	44.7001	6
2030	2	2	2	1.5					---NA---	4	370	4	4	181.019	4	6	370	6	6	156.33	6
2045	2	2	-2	-2					---NA---	4	1746	4	4	38.3602	4	2	1746	2	2	11.0427	2
2068	7	7	7	2.75					---NA---	4	198	4	4	338.268	4	11	198	11	11	535.573	11
2069	12	12	12	4					---NA---	4	340	4	4	196.991	4	16	340	16	16	453.662	16
2132	13	13	13	4.25					---NA---	4	722	4	4	92.7659	4	17	722	17	17	226.988	17
2212	4	4	-4	-1.79769e+308					---NA---	4	481	4	4	139.245	4	0	481	0	0	0	0
2284	4	4	-4	-1.79769e+308					---NA---	4	316	4	4	211.953	4	0	316	0	0	0	0
2309	0	0	0	-1					---NA---	4	202	4	4	331.569	4	4	202	4	4	190.897	4
2325	4	4	4	2					---NA---	4	838	4	4	79.9248	4	8	838	8	8	92.0317	8
2342	4	4	-4	-1.79769e+308					---NA---	4	363	4	4	184.51	4	0	363	0	0	0	0
2363	2	2	-2	-2					---NA---	4	1398	4	4	47.9092	4	2	1398	2	2	13.7916	2
2368	0	0	0	-1					---NA---	4	216	4	4	310.079	4	4	216	4	4	178.524	4
2383	1	1	-1	-1.33333					---NA---	4	392	4	4	170.86	4	3	392	3	3	73.778	3
2428	1	1	1	1.25					---NA---	4	545	4	4	122.894	4	5	545	5	5	88.4433	5
2433	4	4	-4	-1.79769e+308					---NA---	4	357	4	4	187.611	4	0	357	0	0	0	0
2435	4	4	-4	-1.79769e+308					---NA---	4	423	4	4	158.338	4	0	423	0	0	0	0
2506	4	4	-4	-1.79769e+308					---NA---	4	393	4	4	170.425	4	0	393	0	0	0	0
2513	3	3	3	1.75					---NA---	4	1323	4	4	50.6251	4	7	1323	7	7	51.007	7
2551	4	4	-4	-1.79769e+308					---NA---	4	458	4	4	146.238	4	0	458	0	0	0	0
2631	35	35	35	9.75					---NA---	4	535	4	4	125.191	4	39	535	39	39	702.752	39
2632	1	1	-1	-1.33333					---NA---	4	379	4	4	176.72	4	3	379	3	3	76.3086	3
2708	4	4	-4	-1.79769e+308					---NA---	4	298	4	4	224.755	4	0	298	0	0	0	0
2779	3	3	-3	-4					---NA---	4	212	4	4	315.929	4	1	212	1	1	45.4732	1
2786	4	4	-4	-1.79769e+308					---NA---	4	459	4	4	145.919	4	0	459	0	0	0	0
2813	3	3	-3	-4					---NA---	4	515	4	4	130.052	4	1	515	1	1	18.7191	1
2853	2	2	-2	-2					---NA---	4	297	4	4	225.512	4	2	297	2	2	64.918	2
2876	4	4	-4	-1.79769e+308					---NA---	4	487	4	4	137.53	4	0	487	0	0	0	0
2909	3	3	-3	-4					---NA---	4	267	4	4	250.85	4	1	267	1	1	36.1061	1
2923	1	1	-1	-1.33333					---NA---	4	204	4	4	328.319	4	3	204	3	3	141.769	3
2937	7	7	7	2.75					---NA---	4	418	4	4	160.232	4	11	418	11	11	253.693	11
2949	3	3	-3	-4					---NA---	4	243	4	4	275.625	4	1	243	1	1	39.6721	1
2959	8	8	8	3					---NA---	4	707	4	4	94.7341	4	12	707	12	12	163.626	12
2967	4	4	-4	-1.79769e+308					---NA---	4	298	4	4	224.755	4	0	298	0	0	0	0
3039	1	1	-1	-1.33333					---NA---	4	715	4	4	93.6741	4	3	715	3	3	40.4489	3
3067	4	4	4	2					---NA---	4	403	4	4	166.196	4	8	403	8	8	191.371	8
3071	4	4	-4	-1.79769e+308					---NA---	4	572	4	4	117.093	4	0	572	0	0	0	0
3160	1	1	1	1.25					---NA---	4	1498	4	4	44.7109	4	5	1498	5	5	32.1773	5
3229	4	4	-4	-1.79769e+308					---NA---	4	327	4	4	204.823	4	0	327	0	0	0	0
3270	4	4	-4	-1.79769e+308					---NA---	4	280	4	4	239.204	4	0	280	0	0	0	0
3383	4	4	-4	-1.79769e+308					---NA---	4	500	4	4	133.954	4	0	500	0	0	0	0
3423	4	4	-4	-1.79769e+308					---NA---	4	510	4	4	131.327	4	0	510	0	0	0	0
3456	0	0	0	-1					---NA---	4	1361	4	4	49.2116	4	4	1361	4	4	28.333	4
3464	1	1	-1	-1.33333					---NA---	4	278	4	4	240.924	4	3	278	3	3	104.032	3
3498	4	4	-4	-1.79769e+308					---NA---	4	645	4	4	103.84	4	0	645	0	0	0	0
3501	4	4	-4	-1.79769e+308					---NA---	4	421	3	4	159.09	4	0	421	0	0	0	0
3513	3	3	-3	-4					---NA---	4	909	4	4	73.6821	4	1	909	1	1	10.6054	1
3538	2	2	2	1.5					---NA---	4	445	4	4	150.51	4	6	445	6	6	129.982	6
3548	4	4	-4	-1.79769e+308					---NA---	4	259	4	4	258.598	4	0	259	0	0	0	0
3562	4	4	-4	-1.79769e+308					---NA---	4	315	4	4	212.625	4	0	315	0	0	0	0
3575	6	6	6	2.5					---NA---	4	451	4	4	148.508	4	10	451	10	10	213.754	10
3624	12	12	12	4					---NA---	4	442	4	4	151.532	4	16	442	15	16	348.971	16
3635	2	2	-2	-2					---NA---	4	684	4	4	97.9196	4	2	684	2	2	28.1881	2
3636	3	3	-3	-4					---NA---	4	286	4	4	234.185	4	1	286	1	1	33.7074	1
3659	0	0	0	-1					---NA---	4	204	4	4	328.319	4	4	204	4	4	189.026	4
3677	4	4	4	2					---NA---	4	744	4	4	90.0228	4	8	744	8	8	103.659	8
3679	0	0	0	-1					---NA---	4	793	4	4	84.4603	4	4	793	4	4	48.6271	4
3683	5	5	5	2.25					---NA---	4	1792	4	4	37.3756	4	9	1792	9	9	48.4168	9
3727	4	4	-4	-1.79769e+308					---NA---	4	330	4	4	202.961	4	0	330	0	0	0	0
3771	4	4	-4	-1.79769e+308					---NA---	4	455	4	4	147.202	4	0	455	0	0	0	0
3814	4	4	-4	-1.79769e+308					---NA---	4	591	4	4	113.328	4	0	591	0	0	0	0
3877	4	4	-4	-1.79769e+308					---NA---	4	261	4	4	256.617	4	0	261	0	0	0	0
3884	4	4	-4	-1.79769e+308					---NA---	4	301	4	4	222.515	4	0	301	0	0	0	0
3914	2	2	-2	-2					---NA---	4	219	4	4	305.831	4	2	219	2	2	88.0394	2
3917	3	3	-3	-4					---NA---	4	410	2	4	163.359	4	1	410	1	1	23.513	1
3935	4	4	-4	-1.79769e+308					---NA---	4	444	4	4	150.849	4	0	444	0	0	0	0
3943	4	4	-4	-1.79769e+308					---NA---	4	1521	4	4	44.0348	4	0	1521	0	0	0	0
3974	2	2	-2	-2					---NA---	4	216	4	4	310.079	4	2	216	2	2	89.2622	2
4049	3	3	-3	-4					---NA---	4	736	4	4	91.0013	4	1	736	1	1	13.0983	1
4073	3	3	-3	-4					---NA---	4	303	4	4	221.046	4	1	303	1	1	31.8162	1
4080	2	2	-2	-2					---NA---	4	369	4	4	181.509	4	2	369	2	2	52.2511	2
4104	1	1	-1	-1.33333					---NA---	4	973	4	4	68.8356	4	3	973	3	3	29.7235	3
4108	4	4	-4	-1.79769e+308					---NA---	4	471	4	4	142.202	4	0	471	0	0	0	0
4127	2	2	2	1.5					---NA---	4	999	4	4	67.044	4	6	999	6	6	57.8998	6
4171	4	4	-4	-1.79769e+308					---NA---	4	294	4	4	227.813	4	0	294	0	0	0	0
4196	2	2	-2	-2					---NA---	4	906	4	4	73.926	4	2	906	2	2	21.2811	2
4237	4	4	-4	-1.79769e+308					---NA---	4	291	3	4	230.161	4	0	291	0	0	0	0
4276	4	4	-4	-1.79769e+308					---NA---	4	276	4	4	242.67	4	0	276	0	0	0	0
4283	3	3	-3	-4					---NA---	4	428	4	4	156.488	4	1	428	1	1	22.5241	1
4301	4	4	4	2					---NA---	4	1574	4	4	42.5521	4	8	1574	8	8	48.9978	8
4313	4	4	-4	-1.79769e+308					---NA---	4	364	4	4	184.003	4	0	364	0	0	0	0
4320	2	2	2	1.5					---NA---	4	761	4	4	88.0118	4	6	761	6	6	76.0078	6
4335	1	1	-1	-1.33333					---NA---	4	921	4	4	72.722	4	3	921	3	3	31.4017	3
4345	4	4	-4	-1.79769e+308					---NA---	4	436	4	4	153.617	4	0	436	0	0	0	0
4359	4	4	-4	-1.79769e+308					---NA---	4	334	4	4	200.53	4	0	334	0	0	0	0
4360	4	4	-4	-1.79769e+308					---NA---	4	417	4	4	160.616	4	0	417	0	0	0	0
4396	4	4	-4	-1.79769e+308					---NA---	4	282	4	4	237.507	4	0	282	0	0	0	0
4422	4	4	-4	-1.79769e+308					---NA---	4	612	4	4	109.44	4	0	612	0	0	0	0
4450	4	4	-4	-1.79769e+308					---NA---	4	632	4	4	105.976	4	0	632	0	0	0	0
4467	6	6	6	2.5					---NA---	4	1036	4	4	64.6496	4	10	1036	10	10	93.0533	10
4473	1	1	-1	-1.33333					---NA---	4	375	4	4	178.605	4	3	375	3	3	77.1226	3
4489	4	4	-4	-1.79769e+308					---NA---	4	267	4	4	250.85	4	0	267	0	0	0	0
4497	12	12	12	4					---NA---	4	1187	4	4	56.4254	4	16	1187	15	16	129.945	16
4536	3	3	-3	-4					---NA---	4	372	4	4	180.046	4	1	372	1	1	25.9148	1
4580	1	1	-1	-1.33333					---NA---	4	1844	4	4	36.3216	4	3	1844	3	3	15.6838	3
4595	4	4	-4	-1.79769e+308					---NA---	4	235	4	4	285.008	4	0	235	0	0	0	0
4602	4	4	-4	-1.79769e+308					---NA---	4	426	4	4	157.223	4	0	426	0	0	0	0
4616	0	0	0	-1					---NA---	4	1200	4	4	55.8142	4	4	1200	4	4	32.1344	4
4667	3	3	-3	-4					---NA---	4	276	2	4	242.67	4	1	276	1	1	34.9287	1
4695	4	4	-4	-1.79769e+308					---NA---	4	693	3	4	96.6479	4	0	693	0	0	0	0
4726	4	4	-4	-1.79769e+308					---NA---	4	259	4	4	258.598	4	0	259	0	0	0	0
4728	4	4	-4	-1.79769e+308					---NA---	4	1404	3	4	47.7044	4	0	1404	0	0	0	0
4754	7	7	7	2.75					---NA---	4	1895	4	4	35.3441	4	11	1895	11	11	55.9596	11
4771	11	11	11	3.75					---NA---	4	1242	4	4	53.9267	4	15	1242	15	15	116.429	15
4824	4	4	-4	-1.79769e+308					---NA---	4	529	4	4	126.611	4	0	529	0	0	0	0
4827	4	4	-4	-1.79769e+308					---NA---	4	574	4	4	116.685	4	0	574	0	0	0	0
4835	1	1	-1	-1.33333					---NA---	4	1051	4	4	63.7269	4	3	1051	3	3	27.5176	3
4844	1	1	1	1.25					---NA---	4	217	4	4	308.65	4	5	217	5	5	222.127	5
4848	4	4	-4	-1.79769e+308					---NA---	4	218	4	4	307.234	4	0	218	0	0	0	0
4913	4	4	4	2					---NA---	4	819	4	4	81.779	4	8	819	8	8	94.1667	8
4947	4	4	-4	-1.79769e+308					---NA---	4	813	4	4	82.3825	4	0	813	0	0	0	0
5034	4	4	-4	-1.79769e+308					---NA---	4	607	4	4	110.341	4	0	607	0	0	0	0
5120	4	4	-4	-1.79769e+308					---NA---	4	311	4	4	215.36	4	0	311	0	0	0	0
5135	4	4	4	2					---NA---	4	717	4	4	93.4128	4	8	717	8	8	107.563	8
5151	3	3	-3	-4					---NA---	4	409	4	4	163.758	4	1	409	1	1	23.5705	1
5169	1	1	-1	-1.33333					---NA---	4	754	4	4	88.8289	4	3	754	3	3	38.3567	3
5196	2	2	2	1.5					---NA---	4	816	4	4	82.0796	4	6	816	6	6	70.8847	6
5258	2	2	-2	-2					---NA---	4	721	4	4	92.8946	4	2	721	2	2	26.7415	2
5268	4	4	4	2					---NA---	4	287	4	4	233.369	4	8	287	8	8	268.72	8
5313	4	4	-4	-1.79769e+308					---NA---	4	791	4	4	84.6738	4	0	791	0	0	0	0
5374	4	4	-4	-1.79769e+308					---NA---	4	345	4	4	194.136	4	0	345	0	0	0	0
5413	2	2	-2	-2					---NA---	4	1093	4	4	61.2781	4	2	1093	2	2	17.6401	2
5500	4	4	-4	-1.79769e+308					---NA---	4	217	4	4	308.65	4	0	217	0	0	0	0
5501	4	4	-4	-1.79769e+308					---NA---	4	408	4	4	164.159	4	0	408	0	0	0	0
5506	4	4	-4	-1.79769e+308					---NA---	4	408	4	4	164.159	4	0	408	0	0	0	0
5518	0	0	0	-1					---NA---	4	999	4	4	67.044	4	4	999	4	4	38.5999	4
5547	40	40	40	11					---NA---	4	542	4	4	123.574	4	44	542	44	44	782.609	44
5565	3	3	3	1.75					---NA---	4	1407	4	4	47.6027	4	7	1407	7	7	47.9618	7
5628	4	4	-4	-1.79769e+308					---NA---	4	538	4	4	124.493	4	0	538	0	0	0	0
5644	0	0	0	-1					---NA---	4	324	4	4	206.719	4	4	324	4	4	119.016	4
5738	4	4	-4	-1.79769e+308					---NA---	4	1121	4	4	59.7475	4	0	1121	0	0	0	0
5812	4	4	-4	-1.79769e+308					---NA---	4	375	4	4	178.605	4	0	375	0	0	0	0
5813	4	4	-4	-1.79769e+308					---NA---	4	246	4	4	272.264	4	0	246	0	0	0	0
5951	4	4	-4	-1.79769e+308					---NA---	4	230	4	4	291.204	4	0	230	0	0	0	0
5965	1	1	-1	-1.33333					---NA---	4	797	4	4	84.0364	4	3	797	3	3	36.2873	3
5968	4	4	-4	-1.79769e+308					---NA---	4	345	4	4	194.136	4	0	345	0	0	0	0
5984	3	3	-3	-4					---NA---	4	518	4	4	129.299	4	1	518	1	1	18.6107	1
6030	2	2	-2	-2					---NA---	4	352	4	4	190.276	4	2	352	2	2	54.7745	2
6045	4	4	-4	-1.79769e+308					---NA---	4	649	3	4	103.2	4	0	649	0	0	0	0
6074	1	1	-1	-1.33333					---NA---	4	329	4	4	203.577	4	3	329	3	3	87.9057	3
6097	2	2	2	1.5					---NA---	4	336	4	4	199.336	4	6	336	6	6	172.149	6
6118	4	4	-4	-1.79769e+308					---NA---	4	367	4	4	182.499	4	0	367	0	0	0	0
6137	3	3	-3	-4					---NA---	4	837	3	4	80.0203	4	1	837	1	1	11.5177	1
6157	4	4	-4	-1.79769e+308					---NA---	4	632	4	4	105.976	4	0	632	0	0	0	0
6182	3	3	-3	-4					---NA---	4	258	4	4	259.601	4	1	258	1	1	37.3656	1
6189	0	0	0	-1					---NA---	4	1024	4	4	65.4072	4	4	1024	4	4	37.6575	4
6193	2	2	2	1.5					---NA---	4	520	3	4	128.802	4	6	520	6	6	111.234	6
6196	2	2	-2	-2					---NA---	4	307	2	4	218.166	4	2	307	2	2	62.8034	2
6236	4	4	-4	-1.79769e+308					---NA---	4	298	4	4	224.755	4	0	298	0	0	0	0
6318	4	4	-4	-1.79769e+308					---NA---	4	154	2	4	434.916	4	0	154	0	0	0	0
6348	1	1	-1	-1.33333					---NA---	4	1179	4	4	56.8083	4	3	1179	3	3	24.5301	3
6366	4	4	-4	-1.79769e+308					---NA---	4	463	4	4	144.659	4	0	463	0	0	0	0
6407	1	1	-1	-1.33333					---NA---	4	1302	4	4	51.4416	4	3	1302	3	3	22.2127	3
6486	4	4	-4	-1.79769e+308					---NA---	4	358	4	4	187.087	4	0	358	0	0	0	0
6494	2	2	-2	-2					---NA---	4	630	4	4	106.313	4	2	630	2	2	30.6042	2
6501	1	1	1	1.25					---NA---	4	859	4	4	77.9709	4	5	859	5	5	56.1136	5
6502	4	4	-4	-1.79769e+308					---NA---	4	447	4	4	149.837	4	0	447	0	0	0	0
6526	4	4	-4	-1.79769e+308					---NA---	4	688	4	4	97.3503	4	0	688	0	0	0	0
6530	1	1	-1	-1.33333					---NA---	4	470	4	4	142.504	4	3	470	3	3	61.534	3
6615	4	4	-4	-1.79769e+308					---NA---	4	363	4	4	184.51	4	0	363	0	0	0	0
6619	4	4	-4	-1.79769e+308					---NA---	4	381	4	4	175.793	4	0	381	0	0	0	0
6648	4	4	-4	-1.79769e+308					---NA---	4	418	4	4	160.232	4	0	418	0	0	0	0
6674	2	2	-2	-2					---NA---	4	512	4	4	130.814	4	2	512	2	2	37.6575	2
6703	7	7	7	2.75					---NA---	4	1450	4	4	46.191	4	11	1450	11	11	73.1335	11
6725	0	0	0	-1					---NA---	4	291	4	4	230.161	4	4	291	4	4	132.513	4
6745	4	4	-4	-1.79769e+308					---NA---	4	212	4	4	315.929	4	0	212	0	0	0	0
6783	3	3	-3	-4					---NA---	4	559	3	4	119.816	4	1	559	1	1	17.2457	1
6795	4	4	-4	-1.79769e+308					---NA---	4	310	4	4	216.055	4	0	310	0	0	0	0
6829	4	4	-4	-1.79769e+308					---NA---	4	287	4	4	233.369	4	0	287	0	0	0	0
6865	4	4	-4	-1.79769e+308					---NA---	4	443	4	4	151.19	4	0	443	0	0	0	0
6922	6	6	6	2.5					---NA---	4	843	4	4	79.4508	4	10	843	10	10	114.357	10
6950	4	4	-4	-1.79769e+308					---NA---	4	246	4	4	272.264	4	0	246	0	0	0	0
6953	1	1	-1	-1.33333					---NA---	4	678	1	4	98.7861	4	3	678	2	3	42.6563	3
6984	4	4	-4	-1.79769e+308					---NA---	4	247	4	4	271.162	4	0	247	0	0	0	0
7035	4	4	-4	-1.79769e+308					---NA---	4	334	3	4	200.53	4	0	334	0	0	0	0
7046	4	4	-4	-1.79769e+308					---NA---	4	290	4	4	230.955	4	0	290	0	0	0	0
7065	1	1	1	1.25					---NA---	4	1669	4	4	40.13	4	5	1669	5	5	28.8805	5
7077	1	1	1	1.25					---NA---	4	749	4	4	89.4219	4	5	749	5	5	64.3546	5
7080	1	1	-1	-1.33333					---NA---	4	366	2	4	182.997	4	3	366	1	3	79.019	3
7408	2	2	-2	-2					---NA---	4	840	2	4	79.7345	4	2	840	2	2	22.9531	2
7503	3	3	-3	-4					---NA---	4	268	2	4	249.914	4	1	268	1	1	35.9713	1
7780	0	0	0	-1					---NA---	4	812	1	4	82.484	4	4	812	1	4	47.4893	4
7838	3	3	-3	-4					---NA---	4	356	4	4	188.138	4	1	356	1	1	27.0795	1
8529	4	4	-4	-1.79769e+308					---NA---	4	584	2	4	114.687	4	0	584	0	0	0	0
8731	3	3	3	1.75					---NA---	4	198	1	4	338.268	4	7	198	2	7	340.819	7
8997	1	1	-1	-1.33333					---NA---	4	662	3	4	101.174	4	3	662	3	3	43.6872	3
11887	8	8	8	3					---NA---	4	899	0	4	74.5017	4	12	899	6	12	128.681	12
12103	2	2	-2	-2					---NA---	4	679	1	4	98.6406	4	2	679	1	2	28.3956	2
13320	4	4	-4	-1.79769e+308					---NA---	4	643	2	4	104.163	4	0	643	0	0	0	0
13402	4	4	-4	-1.79769e+308					---NA---	4	464	0	4	144.347	4	0	464	0	0	0	0
13698	2	2	-2	-2					---NA---	4	100	4	4	669.77	4	2	100	2	2	192.806	2
13966	4	4	-4	-1.79769e+308					---NA---	4	491	3	4	136.409	4	0	491	0	0	0	0
14679	2	2	-2	-2					---NA---	4	261	1	4	256.617	4	2	261	1	2	73.8722	2
15419	4	4	-4	-1.79769e+308					---NA---	4	259	4	4	258.598	4	0	259	0	0	0	0
15737	4	4	-4	-1.79769e+308					---NA---	4	596	3	4	112.378	4	0	596	0	0	0	0
16668	2	2	-2	-2					---NA---	4	465	0	4	144.037	4	2	465	2	2	41.4637	2
17333	3	3	-3	-4					---NA---	4	541	0	4	123.802	4	1	541	0	1	17.8194	1
17863	0	0	0	-1					---NA---	4	133	3	4	503.586	4	4	133	3	4	289.934	4
18490	3	3	-3	-4					---NA---	4	569	2	4	117.71	4	1	569	1	1	16.9426	1
18927	3	3	-3	-4					---NA---	4	408	3	4	164.159	4	1	408	1	1	23.6282	1
19519	3	3	-3	-4					---NA---	4	401	4	4	167.025	4	1	401	0	1	24.0407	1
19997	4	4	-4	-1.79769e+308					---NA---	4	474	2	4	141.302	4	0	474	0	0	0	0
20153	3	3	-3	-4					---NA---	4	644	2	4	104.002	4	1	644	1	1	14.9694	1
20857	3	3	3	1.75					---NA---	4	575	4	4	116.482	4	7	575	5	7	117.36	7
21929	3	3	-3	-4					---NA---	4	463	4	4	144.659	4	1	463	1	1	20.8214	1
23104	1	1	-1	-1.33333					---NA---	4	607	4	4	110.341	4	3	607	3	3	47.6457	3
23816	3	3	-3	-4					---NA---	4	449	3	4	149.169	4	1	449	1	1	21.4706	1
23849	3	3	-3	-4					---NA---	4	756	3	4	88.5939	4	1	756	1	1	12.7517	1
23896	0	0	0	-1					---NA---	4	1189	4	4	56.3305	4	4	1189	3	4	32.4317	4
24525	1	1	-1	-1.33333					---NA---	4	1282	2	4	52.2441	4	3	1282	2	3	22.5593	3
24935	2	2	2	1.5					---NA---	4	290	3	4	230.955	4	6	290	6	6	199.455	6
25305	4	4	-4	-1.79769e+308					---NA---	4	233	4	4	287.455	4	0	233	0	0	0	0
25525	4	4	-4	-1.79769e+308					---NA---	4	657	4	4	101.944	4	0	657	0	0	0	0
26184	1	1	-1	-1.33333					---NA---	4	536	0	4	124.957	4	3	536	1	3	53.957	3
27195	3	3	-3	-4					---NA---	4	520	2	4	128.802	4	1	520	1	1	18.5391	1
27759	4	4	-4	-1.79769e+308					---NA---	4	373	4	4	179.563	4	0	373	0	0	0	0
29444	3	3	-3	-4					---NA---	4	416	4	4	161.002	4	1	416	1	1	23.1738	1
29687	4	4	-4	-1.79769e+308					---NA---	4	510	0	4	131.327	4	0	510	0	0	0	0
29768	4	4	-4	-1.79769e+308					---NA---	4	504	1	4	132.891	4	0	504	0	0	0	0
6	3	3	3	2					---NA---	3	711	3	3	70.6508	3	6	711	6	6	81.3529	6
92	2	2	-2	-3					---NA---	3	229	3	3	219.357	3	1	229	1	1	42.0975	1
193	1	1	1	1.33333					---NA---	3	491	3	3	102.307	3	4	491	4	4	78.5362	4
225	3	3	-3	-1.79769e+308					---NA---	3	373	2	3	134.672	3	0	373	0	0	0	0
268	3	3	-3	-1.79769e+308					---NA---	3	581	3	3	86.4591	3	0	581	0	0	0	0
270	1	1	-1	-1.5					---NA---	3	802	3	3	62.6343	3	2	802	2	2	24.0407	2
391	3	3	-3	-1.79769e+308					---NA---	3	381	3	3	131.844	3	0	381	0	0	0	0
461	3	3	-3	-1.79769e+308					---NA---	3	525	3	3	95.6814	3	0	525	0	0	0	0
488	6	6	6	3					---NA---	3	532	1	3	94.4225	3	9	532	7	9	163.088	9
556	3	3	-3	-1.79769e+308					---NA---	3	411	3	3	122.221	3	0	411	0	0	0	0
560	3	3	-3	-1.79769e+308					---NA---	3	339	3	3	148.179	3	0	339	0	0	0	0
617	3	3	-3	-1.79769e+308					---NA---	3	258	3	3	194.701	3	0	258	0	0	0	0
694	2	2	-2	-3					---NA---	3	481	3	3	104.434	3	1	481	0	1	20.0422	1
718	3	3	-3	-1.79769e+308					---NA---	3	411	3	3	122.221	3	0	411	0	0	0	0
745	2	2	-2	-3					---NA---	3	1459	3	3	34.4296	3	1	1459	1	1	6.60748	1
757	3	3	-3	-1.79769e+308					---NA---	3	705	3	3	71.2521	3	0	705	0	0	0	0
847	7	7	7	3.33333					---NA---	3	244	3	3	205.872	3	10	244	10	10	395.095	10
910	2	2	-2	-3					---NA---	3	1201	3	3	41.8258	3	1	1201	1	1	8.02691	1
927	3	3	-3	-1.79769e+308					---NA---	3	561	3	3	89.5414	3	0	561	0	0	0	0
973	3	3	-3	-1.79769e+308					---NA---	3	228	3	3	220.319	3	0	228	0	0	0	0
994	1	1	1	1.33333					---NA---	3	1033	3	3	48.628	3	4	1033	4	4	37.3294	4
1023	3	3	-3	-1.79769e+308					---NA---	3	353	3	3	142.302	3	0	353	0	0	0	0
1050	3	3	-3	-1.79769e+308					---NA---	3	296	3	3	169.705	3	0	296	0	0	0	0
1073	5	5	5	2.66667					---NA---	3	1140	3	3	44.0638	3	8	1140	8	8	67.6514	8
1160	1	1	-1	-1.5					---NA---	3	782	3	3	64.2362	3	2	782	2	2	24.6555	2
1162	2	2	-2	-3					---NA---	3	262	3	3	191.728	3	1	262	1	1	36.7951	1
1170	3	3	-3	-1.79769e+308					---NA---	3	276	3	3	182.003	3	0	276	0	0	0	0
1175	3	3	-3	-1.79769e+308					---NA---	3	380	3	3	132.191	3	0	380	0	0	0	0
1194	0	0	0	-1					---NA---	3	601	3	3	83.5819	3	3	601	3	3	48.1214	3
1197	3	3	-3	-1.79769e+308					---NA---	3	330	2	3	152.22	3	0	330	0	0	0	0
1200	3	3	-3	-1.79769e+308					---NA---	3	911	3	3	55.1402	3	0	911	0	0	0	0
1205	3	3	-3	-1.79769e+308					---NA---	3	939	3	3	53.496	3	0	939	0	0	0	0
1233	39	39	39	14					---NA---	3	1155	3	3	43.4916	3	42	1155	42	42	350.557	42
1270	3	3	-3	-1.79769e+308					---NA---	3	409	3	3	122.818	3	0	409	0	0	0	0
1274	3	3	-3	-1.79769e+308					---NA---	3	351	3	3	143.113	3	0	351	0	0	0	0
1296	3	3	-3	-1.79769e+308					---NA---	3	432	3	3	116.28	3	0	432	0	0	0	0
1315	3	3	-3	-1.79769e+308					---NA---	3	284	3	3	176.876	3	0	284	0	0	0	0
1323	3	3	-3	-1.79769e+308					---NA---	3	400	3	3	125.582	3	0	400	0	0	0	0
1335	2	2	-2	-3					---NA---	3	496	3	3	101.276	3	1	496	1	1	19.4361	1
1448	1	1	-1	-1.5					---NA---	3	238	3	3	211.062	3	2	238	2	2	81.0111	2
1471	3	3	-3	-1.79769e+308					---NA---	3	342	3	3	146.879	3	0	342	0	0	0	0
1499	3	3	-3	-1.79769e+308					---NA---	3	387	3	3	129.8	3	0	387	0	0	0	0
1535	3	3	-3	-1.79769e+308					---NA---	3	256	3	3	196.222	3	0	256	0	0	0	0
1552	1	1	1	1.33333					---NA---	3	255	3	3	196.991	3	4	255	4	4	151.221	4
1554	3	3	-3	-1.79769e+308					---NA---	3	353	3	3	142.302	3	0	353	0	0	0	0
1608	1	1	1	1.33333					---NA---	3	466	3	3	107.796	3	4	466	4	4	82.7495	4
1609	1	1	1	1.33333					---NA---	3	684	3	3	73.4397	3	4	684	4	4	56.3761	4
1630	3	3	3	2					---NA---	3	840	3	3	59.8009	3	6	840	6	6	68.8594	6
1643	3	3	-3	-1.79769e+308					---NA---	3	282	3	3	178.13	3	0	282	0	0	0	0
1666	3	3	3	2					---NA---	3	426	3	3	117.917	3	6	426	6	6	135.779	6
1793	0	0	0	-1					---NA---	3	527	3	3	95.3183	3	3	527	3	3	54.8785	3
1832	3	3	3	2					---NA---	3	273	3	3	184.003	3	6	273	6	6	211.875	6
1859	12	12	12	5					---NA---	3	1943	3	3	25.8532	3	15	1943	15	15	74.4235	15
1892	3	3	-3	-1.79769e+308					---NA---	3	513	3	3	97.9196	3	0	513	0	0	0	0
1898	1	1	-1	-1.5					---NA---	3	210	3	3	239.204	3	2	210	2	2	91.8126	2
1915	2	2	-2	-3					---NA---	3	443	3	3	113.392	3	1	443	1	1	21.7614	1
1934	4	4	4	2.33333					---NA---	3	1193	3	3	42.1062	3	7	1193	7	7	56.5652	7
1940	1	1	1	1.33333					---NA---	3	375	3	3	133.954	3	4	375	4	4	102.83	4
1945	2	2	2	1.66667					---NA---	3	766	3	3	65.578	3	5	766	5	5	62.9264	5
1963	3	3	-3	-1.79769e+308					---NA---	3	526	3	3	95.4995	3	0	526	0	0	0	0
1970	3	3	-3	-1.79769e+308					---NA---	3	397	3	3	126.531	3	0	397	0	0	0	0
1996	3	3	-3	-1.79769e+308					---NA---	3	225	3	3	223.257	3	0	225	0	0	0	0
2036	0	0	0	-1					---NA---	3	711	3	3	70.6508	3	3	711	3	3	40.6765	3
2100	3	3	-3	-1.79769e+308					---NA---	3	494	3	3	101.686	3	0	494	0	0	0	0
2107	1	1	-1	-1.5					---NA---	3	842	3	3	59.6588	3	2	842	2	2	22.8986	2
2127	3	3	-3	-1.79769e+308					---NA---	3	792	3	3	63.4252	3	0	792	0	0	0	0
2142	2	2	-2	-3					---NA---	3	366	3	3	137.248	3	1	366	1	1	26.3397	1
2166	3	3	-3	-1.79769e+308					---NA---	3	238	3	3	211.062	3	0	238	0	0	0	0
2203	3	3	-3	-1.79769e+308					---NA---	3	540	3	3	93.0236	3	0	540	0	0	0	0
2215	3	3	-3	-1.79769e+308					---NA---	3	226	3	3	222.269	3	0	226	0	0	0	0
2250	3	3	-3	-1.79769e+308					---NA---	3	633	3	3	79.3566	3	0	633	0	0	0	0
2287	0	0	0	-1					---NA---	3	383	3	3	131.156	3	3	383	3	3	75.5116	3
2304	3	3	-3	-1.79769e+308					---NA---	3	339	3	3	148.179	3	0	339	0	0	0	0
2321	3	3	-3	-1.79769e+308					---NA---	3	713	3	3	70.4527	3	0	713	0	0	0	0
2323	3	3	-3	-1.79769e+308					---NA---	3	329	3	3	152.683	3	0	329	0	0	0	0
2341	1	1	-1	-1.5					---NA---	3	259	3	3	193.949	3	2	259	2	2	74.4426	2
2394	2	2	-2	-3					---NA---	3	308	3	3	163.093	3	1	308	1	1	31.2997	1
2406	2	2	-2	-3					---NA---	3	103	0	3	487.697	3	1	103	1	1	93.5953	1
2432	3	3	-3	-1.79769e+308					---NA---	3	702	3	3	71.5566	3	0	702	0	0	0	0
2477	3	3	-3	-1.79769e+308					---NA---	3	608	3	3	82.6196	3	0	608	0	0	0	0
2483	3	3	-3	-1.79769e+308					---NA---	3	705	3	3	71.2521	3	0	705	0	0	0	0
2522	1	1	-1	-1.5					---NA---	3	297	3	3	169.134	3	2	297	2	2	64.918	2
2530	1	1	-1	-1.5					---NA---	3	1027	3	3	48.9121	3	2	1027	2	2	18.7737	2
2594	3	3	-3	-1.79769e+308					---NA---	3	429	2	3	117.093	3	0	429	0	0	0	0
2599	1	1	-1	-1.5					---NA---	3	419	3	3	119.887	3	2	419	2	2	46.0158	2
2630	19	19	19	7.33333					---NA---	3	1059	3	3	47.4341	3	22	1059	21	22	200.271	22
2642	3	3	-3	-1.79769e+308					---NA---	3	200	3	3	251.164	3	0	200	0	0	0	0
2644	1	1	1	1.33333					---NA---	3	305	3	3	164.698	3	4	305	4	4	126.43	4
2648	2	2	2	1.66667					---NA---	3	327	3	3	153.617	3	5	327	5	5	147.405	5
2653	1	1	-1	-1.5					---NA---	3	543	3	3	92.5097	3	2	543	2	2	35.5076	2
2655	3	3	-3	-1.79769e+308					---NA---	3	347	3	3	144.763	3	0	347	0	0	0	0
2657	2	2	-2	-3					---NA---	3	453	3	3	110.889	3	1	453	1	1	21.2811	1
2706	3	3	-3	-1.79769e+308					---NA---	3	673	3	3	74.64	3	0	673	0	0	0	0
2710	2	2	-2	-3					---NA---	3	1367	3	3	36.7467	3	1	1367	1	1	7.05217	1
2717	3	3	-3	-1.79769e+308					---NA---	3	719	3	3	69.8647	3	0	719	0	0	0	0
2728	3	3	-3	-1.79769e+308					---NA---	3	387	3	3	129.8	3	0	387	0	0	0	0
2759	1	1	-1	-1.5					---NA---	3	749	3	3	67.0664	3	2	749	2	2	25.7418	2
2767	3	3	-3	-1.79769e+308					---NA---	3	605	3	3	83.0293	3	0	605	0	0	0	0
2817	3	3	-3	-1.79769e+308					---NA---	3	530	3	3	94.7788	3	0	530	0	0	0	0
2832	2	2	2	1.66667					---NA---	3	487	3	3	103.147	3	5	487	4	5	98.9766	5
2839	2	2	-2	-3					---NA---	3	665	3	3	75.538	3	1	665	1	1	14.4967	1
2846	3	3	-3	-1.79769e+308					---NA---	3	669	2	3	75.0863	3	0	669	0	0	0	0
2854	3	3	-3	-1.79769e+308					---NA---	3	439	3	3	114.425	3	0	439	0	0	0	0
2862	8	8	8	3.66667					---NA---	3	1219	3	3	41.2082	3	11	1219	11	11	86.9922	11
2884	3	3	-3	-1.79769e+308					---NA---	3	325	3	3	154.562	3	0	325	0	0	0	0
2888	3	3	-3	-1.79769e+308					---NA---	3	414	3	3	121.335	3	0	414	0	0	0	0
2889	14	14	14	5.66667					---NA---	3	811	3	3	61.9393	3	17	811	17	17	202.078	17
2899	2	2	-2	-3					---NA---	3	378	3	3	132.891	3	1	378	1	1	25.5035	1
2926	0	0	0	-1					---NA---	3	579	3	3	86.7578	3	3	579	3	3	49.9498	3
2945	2	2	-2	-3					---NA---	3	303	2	3	165.785	3	1	303	0	1	31.8162	1
2960	3	3	-3	-1.79769e+308					---NA---	3	1246	3	3	40.3152	3	0	1246	0	0	0	0
2975	3	3	-3	-1.79769e+308					---NA---	3	400	3	3	125.582	3	0	400	0	0	0	0
2983	3	3	-3	-1.79769e+308					---NA---	3	329	3	3	152.683	3	0	329	0	0	0	0
2985	3	3	-3	-1.79769e+308					---NA---	3	395	3	3	127.172	3	0	395	0	0	0	0
2986	0	0	0	-1					---NA---	3	686	3	3	73.2256	3	3	686	3	3	42.1588	3
2992	2	2	-2	-3					---NA---	3	587	3	3	85.5754	3	1	587	1	1	16.423	1
3013	3	3	-3	-1.79769e+308					---NA---	3	325	3	3	154.562	3	0	325	0	0	0	0
3031	3	3	-3	-1.79769e+308					---NA---	3	492	3	3	102.099	3	0	492	0	0	0	0
3034	1	1	1	1.33333					---NA---	3	577	2	3	87.0585	3	4	577	4	4	66.8306	4
3040	3	3	-3	-1.79769e+308					---NA---	3	468	3	3	107.335	3	0	468	0	0	0	0
3079	18	18	18	7					---NA---	3	713	3	3	70.4527	3	21	713	21	21	283.936	21
3081	1	1	-1	-1.5					---NA---	3	489	3	3	102.725	3	2	489	2	2	39.4287	2
3086	3	3	3	2					---NA---	3	247	3	3	203.371	3	6	247	6	6	234.178	6
3142	15	15	15	6					---NA---	3	1112	3	3	45.1733	3	18	1112	18	18	156.048	18
3170	1	1	-1	-1.5					---NA---	3	506	3	3	99.2742	3	2	506	2	2	38.104	2
3192	3	3	-3	-1.79769e+308					---NA---	3	995	3	3	50.4852	3	0	995	0	0	0	0
3198	3	3	-3	-1.79769e+308					---NA---	3	417	3	3	120.462	3	0	417	0	0	0	0
3204	6	6	6	3					---NA---	3	259	3	3	193.949	3	9	259	9	9	334.992	9
3216	3	3	-3	-1.79769e+308					---NA---	3	684	3	3	73.4397	3	0	684	0	0	0	0
3231	3	3	-3	-1.79769e+308					---NA---	3	434	3	3	115.744	3	0	434	0	0	0	0
3249	1	1	1	1.33333					---NA---	3	1575	3	3	31.8938	3	4	1575	4	4	24.4834	4
3254	3	3	-3	-1.79769e+308					---NA---	3	358	3	3	140.315	3	0	358	0	0	0	0
3261	3	3	-3	-1.79769e+308					---NA---	3	360	3	3	139.535	3	0	360	0	0	0	0
3307	4	4	4	2.33333					---NA---	3	464	0	3	108.26	3	7	464	2	7	145.436	7
3322	3	3	-3	-1.79769e+308					---NA---	3	241	3	3	208.435	3	0	241	0	0	0	0
3329	2	2	-2	-3					---NA---	3	328	3	3	153.149	3	1	328	1	1	29.3912	1
3342	1	1	-1	-1.5					---NA---	3	412	3	3	121.924	3	2	412	2	2	46.7977	2
3343	1	1	1	1.33333					---NA---	3	250	3	3	200.931	3	4	250	4	4	154.245	4
3391	1	1	-1	-1.5					---NA---	3	861	3	3	58.3423	3	2	861	2	2	22.3933	2
3399	3	3	-3	-1.79769e+308					---NA---	3	288	3	3	174.419	3	0	288	0	0	0	0
3419	3	3	-3	-1.79769e+308					---NA---	3	286	3	3	175.639	3	0	286	0	0	0	0
3430	3	3	-3	-1.79769e+308					---NA---	3	433	3	3	116.011	3	0	433	0	0	0	0
3446	6	6	6	3					---NA---	3	1190	3	3	42.2124	3	9	1190	9	9	72.91	9
3461	3	3	-3	-1.79769e+308					---NA---	3	452	3	3	111.134	3	0	452	0	0	0	0
3480	3	3	-3	-1.79769e+308					---NA---	3	356	3	3	141.103	3	0	356	0	0	0	0
3489	3	3	-3	-1.79769e+308					---NA---	3	273	3	3	184.003	3	0	273	0	0	0	0
3504	3	3	-3	-1.79769e+308					---NA---	3	451	3	3	111.381	3	0	451	0	0	0	0
3510	2	2	-2	-3					---NA---	3	223	3	3	225.259	3	1	223	1	1	43.2301	1
3525	1	1	-1	-1.5					---NA---	3	276	3	3	182.003	3	2	276	2	2	69.8574	2
3532	2	2	-2	-3					---NA---	3	396	3	3	126.85	3	1	396	0	1	24.3442	1
3533	3	3	-3	-1.79769e+308					---NA---	3	601	3	3	83.5819	3	0	601	0	0	0	0
3543	2	2	-2	-3					---NA---	3	255	3	3	196.991	3	1	255	1	1	37.8052	1
3579	3	3	-3	-1.79769e+308					---NA---	3	360	3	3	139.535	3	0	360	0	0	0	0
3633	3	3	-3	-1.79769e+308					---NA---	3	746	3	3	67.3361	3	0	746	0	0	0	0
3641	2	2	2	1.66667					---NA---	3	670	3	3	74.9742	3	5	670	5	5	71.9427	5
3642	9	9	9	4					---NA---	3	292	3	3	172.03	3	12	292	12	12	396.178	12
3731	3	3	-3	-1.79769e+308					---NA---	3	405	3	3	124.031	3	0	405	0	0	0	0
3734	3	3	-3	-1.79769e+308					---NA---	3	362	3	3	138.764	3	0	362	0	0	0	0
3748	3	3	-3	-1.79769e+308					---NA---	3	509	3	3	98.6891	3	0	509	0	0	0	0
3758	2	2	2	1.66667					---NA---	3	1666	3	3	30.1517	3	5	1666	5	5	28.9325	5
3764	3	3	-3	-1.79769e+308					---NA---	3	303	3	3	165.785	3	0	303	0	0	0	0
3792	3	3	-3	-1.79769e+308					---NA---	3	223	3	3	225.259	3	0	223	0	0	0	0
3799	2	2	-2	-3					---NA---	3	1315	3	3	38.1998	3	1	1315	1	1	7.33104	1
3803	0	0	0	-1					---NA---	3	1027	3	3	48.9121	3	3	1027	3	3	28.1606	3
3804	3	3	-3	-1.79769e+308					---NA---	3	984	3	3	51.0495	3	0	984	0	0	0	0
3810	3	3	-3	-1.79769e+308					---NA---	3	422	3	3	119.035	3	0	422	0	0	0	0
3829	1	1	1	1.33333					---NA---	3	132	3	3	380.551	3	4	132	3	4	292.131	4
3838	3	3	-3	-1.79769e+308					---NA---	3	690	3	3	72.8011	3	0	690	0	0	0	0
3870	1	1	-1	-1.5					---NA---	3	1854	3	3	27.0943	3	2	1854	2	2	10.3995	2
3886	3	3	-3	-1.79769e+308					---NA---	3	500	3	3	100.465	3	0	500	0	0	0	0
3896	1	1	-1	-1.5					---NA---	3	456	2	3	110.16	3	2	456	0	2	42.2821	2
3918	3	3	-3	-1.79769e+308					---NA---	3	481	3	3	104.434	3	0	481	0	0	0	0
3972	3	3	-3	-1.79769e+308					---NA---	3	121	1	3	415.147	3	0	121	0	0	0	0
3977	3	3	-3	-1.79769e+308					---NA---	3	686	3	3	73.2256	3	0	686	0	0	0	0
3984	3	3	-3	-1.79769e+308					---NA---	3	590	3	3	85.1402	3	0	590	0	0	0	0
3990	5	5	5	2.66667					---NA---	3	627	3	3	80.116	3	8	627	8	8	123.002	8
4061	3	3	-3	-1.79769e+308					---NA---	3	278	3	3	180.693	3	0	278	0	0	0	0
4083	3	3	-3	-1.79769e+308					---NA---	3	415	3	3	121.043	3	0	415	0	0	0	0
4103	3	3	-3	-1.79769e+308					---NA---	3	251	3	3	200.13	3	0	251	0	0	0	0
4111	2	2	-2	-3					---NA---	3	318	3	3	157.965	3	1	318	1	1	30.3155	1
4139	2	2	-2	-3					---NA---	3	410	3	3	122.519	3	1	410	1	1	23.513	1
4144	3	3	-3	-1.79769e+308					---NA---	3	329	3	3	152.683	3	0	329	0	0	0	0
4148	2	2	-2	-3					---NA---	3	367	3	3	136.874	3	1	367	1	1	26.2679	1
4160	1	1	-1	-1.5					---NA---	3	269	3	3	186.739	3	2	269	2	2	71.6752	2
4239	1	1	1	1.33333					---NA---	3	1209	3	3	41.549	3	4	1209	4	4	31.8952	4
4287	3	3	-3	-1.79769e+308					---NA---	3	375	3	3	133.954	3	0	375	0	0	0	0
4302	3	3	-3	-1.79769e+308					---NA---	3	1033	3	3	48.628	3	0	1033	0	0	0	0
4305	3	3	-3	-1.79769e+308					---NA---	3	344	3	3	146.025	3	0	344	0	0	0	0
4326	3	3	-3	-1.79769e+308					---NA---	3	355	3	3	141.501	3	0	355	0	0	0	0
4333	2	2	-2	-3					---NA---	3	356	3	3	141.103	3	1	356	1	1	27.0795	1
4338	2	2	-2	-3					---NA---	3	746	3	3	67.3361	3	1	746	1	1	12.9227	1
4342	3	3	-3	-1.79769e+308					---NA---	3	536	3	3	93.7178	3	0	536	0	0	0	0
4344	3	3	-3	-1.79769e+308					---NA---	3	425	3	3	118.195	3	0	425	0	0	0	0
4354	3	3	-3	-1.79769e+308					---NA---	3	268	3	3	187.436	3	0	268	0	0	0	0
4364	3	3	-3	-1.79769e+308					---NA---	3	223	3	3	225.259	3	0	223	0	0	0	0
4381	2	2	-2	-3					---NA---	3	685	3	3	73.3325	3	1	685	1	1	14.0735	1
4440	3	3	-3	-1.79769e+308					---NA---	3	350	3	3	143.522	3	0	350	0	0	0	0
4459	3	3	-3	-1.79769e+308					---NA---	3	350	3	3	143.522	3	0	350	0	0	0	0
4498	3	3	-3	-1.79769e+308					---NA---	3	220	3	3	228.331	3	0	220	0	0	0	0
4508	3	3	-3	-1.79769e+308					---NA---	3	489	3	3	102.725	3	0	489	0	0	0	0
4525	3	3	-3	-1.79769e+308					---NA---	3	393	3	3	127.819	3	0	393	0	0	0	0
4535	3	3	-3	-1.79769e+308					---NA---	3	441	3	3	113.906	3	0	441	0	0	0	0
4543	0	0	0	-1					---NA---	3	261	3	3	192.463	3	3	261	3	3	110.808	3
4547	0	0	0	-1					---NA---	3	1253	3	3	40.09	3	3	1253	3	3	23.0814	3
4615	1	1	1	1.33333					---NA---	3	710	3	3	70.7503	3	4	710	4	4	54.3117	4
4626	2	2	2	1.66667					---NA---	3	855	3	3	58.7517	3	5	855	5	5	56.3761	5
4638	2	2	-2	-3					---NA---	3	265	3	3	189.558	3	1	265	1	1	36.3786	1
4662	8	8	8	3.66667					---NA---	3	481	3	3	104.434	3	11	481	11	11	220.465	11
4746	3	3	-3	-1.79769e+308					---NA---	3	511	3	3	98.3028	3	0	511	0	0	0	0
4777	2	2	-2	-3					---NA---	3	1086	3	3	46.2548	3	1	1086	1	1	8.87691	1
4807	0	0	0	-1					---NA---	3	1113	3	3	45.1327	3	3	1113	3	3	25.9847	3
4820	2	2	2	1.66667					---NA---	3	294	3	3	170.86	3	5	294	5	5	163.951	5
4840	3	3	3	2					---NA---	3	277	3	3	181.346	3	6	277	6	6	208.816	6
4842	3	3	-3	-1.79769e+308					---NA---	3	986	3	3	50.946	3	0	986	0	0	0	0
4843	0	0	0	-1					---NA---	3	1715	3	3	29.2902	3	3	1715	3	3	16.8635	3
4847	3	3	-3	-1.79769e+308					---NA---	3	399	3	3	125.897	3	0	399	0	0	0	0
4854	2	2	-2	-3					---NA---	3	439	3	3	114.425	3	1	439	1	1	21.9597	1
4878	3	3	-3	-1.79769e+308					---NA---	3	367	3	3	136.874	3	0	367	0	0	0	0
4908	1	1	-1	-1.5					---NA---	3	462	3	3	108.729	3	2	462	2	2	41.733	2
4911	3	3	-3	-1.79769e+308					---NA---	3	369	3	3	136.132	3	0	369	0	0	0	0
4914	3	3	-3	-1.79769e+308					---NA---	3	928	3	3	54.1301	3	0	928	0	0	0	0
4916	18	18	18	7					---NA---	3	1252	3	3	40.122	3	21	1252	19	21	161.699	21
4920	1	1	1	1.33333					---NA---	3	707	3	3	71.0506	3	4	707	4	4	54.5421	4
4945	7	7	7	3.33333					---NA---	3	431	3	3	116.549	3	10	431	10	10	223.673	10
4954	4	4	4	2.33333					---NA---	3	1571	3	3	31.975	3	7	1571	7	7	42.955	7
4987	2	2	-2	-3					---NA---	3	285	3	3	176.255	3	1	285	1	1	33.8257	1
5064	3	3	3	2					---NA---	3	646	3	3	77.7597	3	6	646	6	6	89.5386	6
5085	1	1	-1	-1.5					---NA---	3	634	3	3	79.2315	3	2	634	2	2	30.4111	2
5089	0	0	0	-1					---NA---	3	526	3	3	95.4995	3	3	526	3	3	54.9828	3
5091	1	1	-1	-1.5					---NA---	3	1184	3	3	42.4263	3	2	1184	2	2	16.2843	2
5096	2	2	-2	-3					---NA---	3	729	3	3	68.9064	3	1	729	1	1	13.224	1
5107	3	3	-3	-1.79769e+308					---NA---	3	726	3	3	69.1911	3	0	726	0	0	0	0
5113	3	3	-3	-1.79769e+308					---NA---	3	953	3	3	52.7101	3	0	953	0	0	0	0
5114	3	3	-3	-1.79769e+308					---NA---	3	252	3	3	199.336	3	0	252	0	0	0	0
5136	3	3	-3	-1.79769e+308					---NA---	3	477	3	3	105.31	3	0	477	0	0	0	0
5142	1	1	1	1.33333					---NA---	3	1343	3	3	37.4034	3	4	1343	4	4	28.7128	4
5164	3	3	-3	-1.79769e+308					---NA---	3	372	3	3	135.034	3	0	372	0	0	0	0
5184	1	1	-1	-1.5					---NA---	3	480	3	3	104.652	3	2	480	2	2	40.168	2
5238	2	2	2	1.66667					---NA---	3	236	3	3	212.851	3	5	236	5	5	204.244	5
5244	4	4	4	2.33333					---NA---	3	501	3	3	100.265	3	7	501	6	7	134.695	7
5277	3	3	-3	-1.79769e+308					---NA---	3	388	3	3	129.466	3	0	388	0	0	0	0
5295	3	3	-3	-1.79769e+308					---NA---	3	1536	3	3	32.7036	3	0	1536	0	0	0	0
5302	3	3	-3	-1.79769e+308					---NA---	3	529	3	3	94.9579	3	0	529	0	0	0	0
5323	10	10	10	4.33333					---NA---	3	1048	3	3	47.932	3	13	1048	13	13	119.584	13
5332	1	1	-1	-1.5					---NA---	3	1010	1	3	49.7354	3	2	1010	1	2	19.0897	2
5362	3	3	-3	-1.79769e+308					---NA---	3	1250	2	3	40.1862	3	0	1250	0	0	0	0
5372	3	3	-3	-1.79769e+308					---NA---	3	429	3	3	117.093	3	0	429	0	0	0	0
5402	3	3	-3	-1.79769e+308					---NA---	3	774	2	3	64.9002	3	0	774	0	0	0	0
5410	0	0	0	-1					---NA---	3	1443	3	3	34.8113	3	3	1443	3	3	20.0422	3
5425	3	3	-3	-1.79769e+308					---NA---	3	341	3	3	147.31	3	0	341	0	0	0	0
5456	3	3	-3	-1.79769e+308					---NA---	3	473	3	3	106.2	3	0	473	0	0	0	0
5463	2	2	-2	-3					---NA---	3	948	3	3	52.9881	3	1	948	1	1	10.1691	1
5464	3	3	-3	-1.79769e+308					---NA---	3	1892	2	3	26.5501	3	0	1892	0	0	0	0
5474	3	3	-3	-1.79769e+308					---NA---	3	575	3	3	87.3613	3	0	575	0	0	0	0
5476	14	14	14	5.66667					---NA---	3	1121	3	3	44.8107	3	17	1121	17	17	146.196	17
5477	3	3	-3	-1.79769e+308					---NA---	3	359	3	3	139.924	3	0	359	0	0	0	0
5485	2	2	-2	-3					---NA---	3	705	3	3	71.2521	3	1	705	1	1	13.6742	1
5540	3	3	-3	-1.79769e+308					---NA---	3	463	3	3	108.494	3	0	463	0	0	0	0
5551	5	5	5	2.66667					---NA---	3	754	3	3	66.6217	3	8	754	8	8	102.285	8
5594	3	3	-3	-1.79769e+308					---NA---	3	447	3	3	112.378	3	0	447	0	0	0	0
5600	3	3	-3	-1.79769e+308					---NA---	3	319	3	3	157.469	3	0	319	0	0	0	0
5611	3	3	-3	-1.79769e+308					---NA---	3	469	3	3	107.106	3	0	469	0	0	0	0
5658	2	2	-2	-3					---NA---	3	619	3	3	81.1514	3	1	619	1	1	15.574	1
5688	3	3	-3	-1.79769e+308					---NA---	3	412	3	3	121.924	3	0	412	0	0	0	0
5700	3	3	-3	-1.79769e+308					---NA---	3	607	3	3	82.7558	3	0	607	0	0	0	0
5710	3	3	-3	-1.79769e+308					---NA---	3	210	3	3	239.204	3	0	210	0	0	0	0
5747	2	2	-2	-3					---NA---	3	370	3	3	135.764	3	1	370	1	1	26.0549	1
5757	3	3	-3	-1.79769e+308					---NA---	3	463	3	3	108.494	3	0	463	0	0	0	0
5759	3	3	-3	-1.79769e+308					---NA---	3	323	3	3	155.519	3	0	323	0	0	0	0
5772	0	0	0	-1					---NA---	3	349	3	3	143.933	3	3	349	3	3	82.8681	3
5781	3	3	-3	-1.79769e+308					---NA---	3	745	3	3	67.4265	3	0	745	0	0	0	0
5785	2	2	2	1.66667					---NA---	3	860	3	3	58.4102	3	5	860	5	5	56.0484	5
5791	3	3	-3	-1.79769e+308					---NA---	3	229	3	3	219.357	3	0	229	0	0	0	0
5816	3	3	-3	-1.79769e+308					---NA---	3	209	3	3	240.348	3	0	209	0	0	0	0
5837	1	1	-1	-1.5					---NA---	3	563	3	3	89.2233	3	2	563	2	2	34.2463	2
5840	2	2	-2	-3					---NA---	3	637	3	3	78.8583	3	1	637	1	1	15.1339	1
5855	3	3	-3	-1.79769e+308					---NA---	3	443	3	3	113.392	3	0	443	0	0	0	0
5895	3	3	-3	-1.79769e+308					---NA---	3	375	3	3	133.954	3	0	375	0	0	0	0
5966	1	1	-1	-1.5					---NA---	3	455	2	3	110.402	3	2	455	1	2	42.375	2
5980	3	3	-3	-1.79769e+308					---NA---	3	713	3	3	70.4527	3	0	713	0	0	0	0
5987	2	2	-2	-3					---NA---	3	374	3	3	134.312	3	1	374	1	1	25.7763	1
5991	3	3	-3	-1.79769e+308					---NA---	3	467	3	3	107.565	3	0	467	0	0	0	0
5994	1	1	1	1.33333					---NA---	3	1240	3	3	40.5103	3	4	1240	4	4	31.0978	4
6021	2	2	-2	-3					---NA---	3	803	3	3	62.5563	3	1	803	1	1	12.0054	1
6027	4	4	4	2.33333					---NA---	3	311	3	3	161.52	3	7	311	7	7	216.985	7
6032	2	2	-2	-3					---NA---	3	424	3	3	118.473	3	1	424	1	1	22.7366	1
6039	3	3	3	2					---NA---	3	768	3	3	65.4072	3	6	768	5	6	75.315	6
6041	2	2	-2	-3					---NA---	3	483	3	3	104.002	3	1	483	1	1	19.9593	1
6047	3	3	-3	-1.79769e+308					---NA---	3	656	3	3	76.5743	3	0	656	0	0	0	0
6051	1	1	1	1.33333					---NA---	3	453	3	3	110.889	3	4	453	4	4	85.1242	4
6063	3	3	-3	-1.79769e+308					---NA---	3	573	3	3	87.6662	3	0	573	0	0	0	0
6091	3	3	-3	-1.79769e+308					---NA---	3	442	3	3	113.649	3	0	442	0	0	0	0
6103	3	3	-3	-1.79769e+308					---NA---	3	613	3	3	81.9458	3	0	613	0	0	0	0
6138	2	2	-2	-3					---NA---	3	1744	3	3	28.8032	3	1	1744	1	1	5.52771	1
6143	4	4	4	2.33333					---NA---	3	1176	1	3	42.7149	3	7	1176	3	7	57.3829	7
6144	0	0	0	-1					---NA---	3	1027	3	3	48.9121	3	3	1027	3	3	28.1606	3
6159	3	3	-3	-1.79769e+308					---NA---	3	498	3	3	100.869	3	0	498	0	0	0	0
6165	3	3	-3	-1.79769e+308					---NA---	3	618	3	3	81.2828	3	0	618	0	0	0	0
6195	3	3	-3	-1.79769e+308					---NA---	3	214	3	3	234.732	3	0	214	0	0	0	0
6200	2	2	-2	-3					---NA---	3	594	3	3	84.5669	3	1	594	1	1	16.2295	1
6227	2	2	-2	-3					---NA---	3	363	0	3	138.382	3	1	363	0	1	26.5574	1
6279	3	3	-3	-1.79769e+308					---NA---	3	582	3	3	86.3106	3	0	582	0	0	0	0
6284	0	0	0	-1					---NA---	3	405	2	3	124.031	3	3	405	3	3	71.4098	3
6287	3	3	-3	-1.79769e+308					---NA---	3	387	3	3	129.8	3	0	387	0	0	0	0
6336	3	3	-3	-1.79769e+308					---NA---	3	151	3	3	332.667	3	0	151	0	0	0	0
6359	3	3	-3	-1.79769e+308					---NA---	3	224	3	3	224.253	3	0	224	0	0	0	0
6387	3	3	-3	-1.79769e+308					---NA---	3	499	3	3	100.667	3	0	499	0	0	0	0
6399	2	2	-2	-3					---NA---	3	400	2	3	125.582	3	1	400	1	1	24.1008	1
6421	1	1	1	1.33333					---NA---	3	1432	3	3	35.0787	3	4	1432	4	4	26.9283	4
6422	3	3	-3	-1.79769e+308					---NA---	3	525	3	3	95.6814	3	0	525	0	0	0	0
6489	3	3	-3	-1.79769e+308					---NA---	3	518	3	3	96.9744	3	0	518	0	0	0	0
6519	2	2	-2	-3					---NA---	3	420	3	3	119.602	3	1	420	1	1	22.9531	1
6523	2	2	-2	-3					---NA---	3	729	3	3	68.9064	3	1	729	1	1	13.224	1
6532	1	1	1	1.33333					---NA---	3	363	3	3	138.382	3	4	363	4	4	106.229	4
6563	2	2	-2	-3					---NA---	3	304	3	3	165.239	3	1	304	1	1	31.7116	1
6564	2	2	-2	-3					---NA---	3	479	2	3	104.87	3	1	479	0	1	20.1259	1
6571	0	0	0	-1					---NA---	3	658	3	3	76.3416	3	3	658	3	3	43.9528	3
6587	1	1	-1	-1.5					---NA---	3	309	2	3	162.566	3	2	309	2	2	62.3969	2
6597	3	3	-3	-1.79769e+308					---NA---	3	389	3	3	129.133	3	0	389	0	0	0	0
6605	3	3	-3	-1.79769e+308					---NA---	3	328	3	3	153.149	3	0	328	0	0	0	0
6610	3	3	3	2					---NA---	3	296	3	3	169.705	3	6	296	6	6	195.412	6
6616	2	2	2	1.66667					---NA---	3	1426	3	3	35.2263	3	5	1426	5	5	33.802	5
6622	3	3	-3	-1.79769e+308					---NA---	3	983	3	3	51.1015	3	0	983	0	0	0	0
6649	3	3	-3	-1.79769e+308					---NA---	3	989	3	3	50.7915	3	0	989	0	0	0	0
6681	3	3	-3	-1.79769e+308					---NA---	3	270	3	3	186.047	3	0	270	0	0	0	0
6704	3	3	-3	-1.79769e+308					---NA---	3	319	3	3	157.469	3	0	319	0	0	0	0
6729	0	0	0	-1					---NA---	3	279	3	3	180.046	3	3	279	3	3	103.659	3
6765	3	3	-3	-1.79769e+308					---NA---	3	347	3	3	144.763	3	0	347	0	0	0	0
6772	3	3	-3	-1.79769e+308					---NA---	3	446	3	3	112.629	3	0	446	0	0	0	0
6798	3	3	-3	-1.79769e+308					---NA---	3	649	3	3	77.4002	3	0	649	0	0	0	0
6806	4	4	4	2.33333					---NA---	3	301	3	3	166.886	3	7	301	7	7	224.193	7
6812	3	3	-3	-1.79769e+308					---NA---	3	431	3	3	116.549	3	0	431	0	0	0	0
6847	3	3	-3	-1.79769e+308					---NA---	3	279	3	3	180.046	3	0	279	0	0	0	0
6858	3	3	-3	-1.79769e+308					---NA---	3	228	2	3	220.319	3	0	228	0	0	0	0
6882	3	3	3	2					---NA---	3	849	3	3	59.167	3	6	849	6	6	68.1295	6
6888	3	3	-3	-1.79769e+308					---NA---	3	555	2	3	90.5095	3	0	555	0	0	0	0
6906	3	3	-3	-1.79769e+308					---NA---	3	330	3	3	152.22	3	0	330	0	0	0	0
6930	3	3	-3	-1.79769e+308					---NA---	3	497	3	3	101.072	3	0	497	0	0	0	0
6933	2	2	2	1.66667					---NA---	3	1479	3	3	33.964	3	5	1479	5	5	32.5907	5
6955	3	3	-3	-1.79769e+308					---NA---	3	275	3	3	182.665	3	0	275	0	0	0	0
6962	3	3	-3	-1.79769e+308					---NA---	3	806	3	3	62.3235	3	0	806	0	0	0	0
6995	2	2	-2	-3					---NA---	3	712	3	3	70.5516	3	1	712	1	1	13.5398	1
7016	0	0	0	-1					---NA---	3	316	3	3	158.964	3	3	316	3	3	91.522	3
7045	0	0	0	-1					---NA---	3	828	3	3	60.6676	3	3	828	3	3	34.9287	3
7062	2	2	-2	-3					---NA---	3	834	3	3	60.2311	3	1	834	1	1	11.5591	1
7079	3	3	-3	-1.79769e+308					---NA---	3	272	3	3	184.679	3	0	272	0	0	0	0
7091	3	3	-3	-1.79769e+308					---NA---	3	366	3	3	137.248	3	0	366	0	0	0	0
7116	1	1	-1	-1.5					---NA---	3	776	3	3	64.7329	3	2	776	2	2	24.8462	2
7133	2	2	-2	-3					---NA---	3	355	3	3	141.501	3	1	355	1	1	27.1558	1
7163	5	5	5	2.66667					---NA---	3	1045	3	3	48.0696	3	8	1045	7	8	73.8015	8
7182	2	2	2	1.66667					---NA---	3	1096	1	3	45.8328	3	5	1096	4	5	43.9796	5
7183	1	1	-1	-1.5					---NA---	3	351	1	3	143.113	3	2	351	2	2	54.9306	2
7228	3	3	-3	-1.79769e+308					---NA---	3	474	3	3	105.976	3	0	474	0	0	0	0
7248	3	3	-3	-1.79769e+308					---NA---	3	359	3	3	139.924	3	0	359	0	0	0	0
7276	2	2	-2	-3					---NA---	3	262	3	3	191.728	3	1	262	1	1	36.7951	1
7288	1	1	-1	-1.5					---NA---	3	342	3	3	146.879	3	2	342	2	2	56.3761	2
7418	3	3	-3	-1.79769e+308					---NA---	3	314	2	3	159.977	3	0	314	0	0	0	0
7426	3	3	-3	-1.79769e+308					---NA---	3	562	3	3	89.3821	3	0	562	0	0	0	0
7427	3	3	-3	-1.79769e+308					---NA---	3	486	3	3	103.36	3	0	486	0	0	0	0
7432	3	3	-3	-1.79769e+308					---NA---	3	623	3	3	80.6304	3	0	623	0	0	0	0
7455	3	3	-3	-1.79769e+308					---NA---	3	253	3	3	198.548	3	0	253	0	0	0	0
7517	3	3	-3	-1.79769e+308					---NA---	3	462	3	3	108.729	3	0	462	0	0	0	0
7559	2	2	-2	-3					---NA---	3	667	3	3	75.3115	3	1	667	1	1	14.4533	1
7591	0	0	0	-1					---NA---	3	211	3	3	238.07	3	3	211	3	3	137.066	3
7601	0	0	0	-1					---NA---	3	456	3	3	110.16	3	3	456	3	3	63.4232	3
7607	1	1	1	1.33333					---NA---	3	500	3	3	100.465	3	4	500	4	4	77.1226	4
7677	5	5	5	2.66667					---NA---	3	1220	3	3	41.1744	3	8	1220	8	8	63.2152	8
7721	3	3	-3	-1.79769e+308					---NA---	3	544	3	3	92.3396	3	0	544	0	0	0	0
7737	3	3	-3	-1.79769e+308					---NA---	3	414	3	3	121.335	3	0	414	0	0	0	0
7796	3	3	-3	-1.79769e+308					---NA---	3	462	3	3	108.729	3	0	462	0	0	0	0
7841	2	2	-2	-3					---NA---	3	566	2	3	88.7504	3	1	566	1	1	17.0324	1
7984	2	2	-2	-3					---NA---	3	521	2	3	96.416	3	1	521	1	1	18.5035	1
8016	3	3	-3	-1.79769e+308					---NA---	3	469	3	3	107.106	3	0	469	0	0	0	0
8021	3	3	-3	-1.79769e+308					---NA---	3	493	3	3	101.892	3	0	493	0	0	0	0
8097	1	1	-1	-1.5					---NA---	3	480	2	3	104.652	3	2	480	2	2	40.168	2
8127	2	2	-2	-3					---NA---	3	402	1	3	124.957	3	1	402	1	1	23.9809	1
8313	8	8	8	3.66667					---NA---	3	480	3	3	104.652	3	11	480	11	11	220.924	11
8483	2	2	2	1.66667					---NA---	3	506	3	3	99.2742	3	5	506	5	5	95.2601	5
8676	4	4	4	2.33333					---NA---	3	610	2	3	82.3488	3	7	610	5	7	110.627	7
8701	2	2	-2	-3					---NA---	3	443	2	3	113.392	3	1	443	1	1	21.7614	1
8874	2	2	-2	-3					---NA---	3	545	3	3	92.1702	3	1	545	1	1	17.6887	1
8895	3	3	-3	-1.79769e+308					---NA---	3	489	3	3	102.725	3	0	489	0	0	0	0
9028	2	2	-2	-3					---NA---	3	615	1	3	81.6793	3	1	615	1	1	15.6753	1
9342	2	2	-2	-3					---NA---	3	468	3	3	107.335	3	1	468	1	1	20.599	1
9986	2	2	-2	-3					---NA---	3	830	2	3	60.5214	3	1	830	1	1	11.6148	1
10306	3	3	-3	-1.79769e+308					---NA---	3	367	2	3	136.874	3	0	367	0	0	0	0
10363	1	1	1	1.33333					---NA---	3	304	3	3	165.239	3	4	304	2	4	126.846	4
10506	3	3	-3	-1.79769e+308					---NA---	3	369	2	3	136.132	3	0	369	0	0	0	0
10685	2	2	-2	-3					---NA---	3	475	3	3	105.753	3	1	475	1	1	20.2954	1
10716	3	3	-3	-1.79769e+308					---NA---	3	382	2	3	131.499	3	0	382	0	0	0	0
11907	3	3	3	2					---NA---	3	387	3	3	129.8	3	6	387	5	6	149.462	6
12011	3	3	-3	-1.79769e+308					---NA---	3	59	0	3	851.402	3	0	59	0	0	0	0
12177	6	6	6	3					---NA---	3	622	1	3	80.76	3	9	622	4	9	139.49	9
12269	2	2	-2	-3					---NA---	3	447	3	3	112.378	3	1	447	1	1	21.5667	1
12496	1	1	-1	-1.5					---NA---	3	437	3	3	114.949	3	2	437	2	2	44.1205	2
12522	2	2	-2	-3					---NA---	3	501	1	3	100.265	3	1	501	0	1	19.2422	1
12590	0	0	0	-1					---NA---	3	428	3	3	117.366	3	3	428	3	3	67.5723	3
12802	1	1	-1	-1.5					---NA---	3	344	1	3	146.025	3	2	344	2	2	56.0484	2
12910	3	3	-3	-1.79769e+308					---NA---	3	403	1	3	124.647	3	0	403	0	0	0	0
13113	3	3	-3	-1.79769e+308					---NA---	3	704	2	3	71.3533	3	0	704	0	0	0	0
13576	1	1	-1	-1.5					---NA---	3	486	0	3	103.36	3	2	486	0	2	39.6721	2
14278	3	3	-3	-1.79769e+308					---NA---	3	404	2	3	124.338	3	0	404	0	0	0	0
14763	4	4	4	2.33333					---NA---	3	317	3	3	158.463	3	7	317	7	7	212.878	7
14822	1	1	-1	-1.5					---NA---	3	1084	2	3	46.3402	3	2	1084	2	2	17.7866	2
15092	3	3	-3	-1.79769e+308					---NA---	3	532	2	3	94.4225	3	0	532	0	0	0	0
15538	3	3	3	2					---NA---	3	98	2	3	512.579	3	6	98	0	6	590.224	6
15921	2	2	-2	-3					---NA---	3	293	2	3	171.443	3	1	293	1	1	32.9021	1
16422	1	1	1	1.33333					---NA---	3	444	3	3	113.137	3	4	444	3	4	86.8497	4
16455	1	1	1	1.33333					---NA---	3	238	2	3	211.062	3	4	238	3	4	162.022	4
16468	1	1	-1	-1.5					---NA---	3	697	3	3	72.0699	3	2	697	2	2	27.6623	2
16623	3	3	-3	-1.79769e+308					---NA---	3	339	1	3	148.179	3	0	339	0	0	0	0
16729	3	3	-3	-1.79769e+308					---NA---	3	335	2	3	149.948	3	0	335	0	0	0	0
16734	8	8	8	3.66667					---NA---	3	705	1	3	71.2521	3	11	705	6	11	150.416	11
16747	2	2	-2	-3					---NA---	3	1477	3	3	34.01	3	1	1477	1	1	6.52696	1
16872	3	3	3	2					---NA---	3	512	3	3	98.1108	3	6	512	5	6	112.972	6
17378	3	3	-3	-1.79769e+308					---NA---	3	432	3	3	116.28	3	0	432	0	0	0	0
17532	3	3	-3	-1.79769e+308					---NA---	3	627	3	3	80.116	3	0	627	0	0	0	0
18219	2	2	-2	-3					---NA---	3	379	2	3	132.54	3	1	379	1	1	25.4362	1
18297	2	2	-2	-3					---NA---	3	868	3	3	57.8718	3	1	868	1	1	11.1064	1
19804	3	3	3	2					---NA---	3	488	2	3	102.936	3	6	488	4	6	118.529	6
20113	1	1	-1	-1.5					---NA---	3	492	3	3	102.099	3	2	492	0	2	39.1883	2
20188	3	3	-3	-1.79769e+308					---NA---	3	497	1	3	101.072	3	0	497	0	0	0	0
20208	5	5	5	2.66667					---NA---	3	588	3	3	85.4298	3	8	588	8	8	131.161	8
20880	1	1	-1	-1.5					---NA---	3	1094	1	3	45.9166	3	2	1094	2	2	17.624	2
21880	3	3	3	2					---NA---	3	773	3	3	64.9841	3	6	773	6	6	74.8278	6
21925	6	6	6	3					---NA---	3	477	2	3	105.31	3	9	477	7	9	181.893	9
22663	2	2	-2	-3					---NA---	3	801	3	3	62.7125	3	1	801	1	1	12.0354	1
23007	2	2	-2	-3					---NA---	3	442	3	3	113.649	3	1	442	1	1	21.8107	1
23267	2	2	-2	-3					---NA---	3	1012	2	3	49.6371	3	1	1012	1	1	9.52601	1
23288	2	2	-2	-3					---NA---	3	456	0	3	110.16	3	1	456	0	1	21.1411	1
23443	1	1	-1	-1.5					---NA---	3	268	2	3	187.436	3	2	268	1	2	71.9427	2
23739	3	3	-3	-1.79769e+308					---NA---	3	598	1	3	84.0012	3	0	598	0	0	0	0
23784	0	0	0	-1					---NA---	3	582	0	3	86.3106	3	3	582	0	3	49.6924	3
23971	1	1	1	1.33333					---NA---	3	414	3	3	121.335	3	4	414	4	4	93.1432	4
24608	0	0	0	-1					---NA---	3	932	3	3	53.8978	3	3	932	3	3	31.0311	3
24648	1	1	-1	-1.5					---NA---	3	439	3	3	114.425	3	2	439	2	2	43.9195	2
25256	0	0	0	-1					---NA---	3	711	3	3	70.6508	3	3	711	2	3	40.6765	3
25347	3	3	-3	-1.79769e+308					---NA---	3	436	2	3	115.213	3	0	436	0	0	0	0
26105	3	3	-3	-1.79769e+308					---NA---	3	103	3	3	487.697	3	0	103	0	0	0	0
26249	2	2	-2	-3					---NA---	3	56	0	3	897.013	3	1	56	0	1	172.149	1
26567	0	0	0	-1					---NA---	3	463	3	3	108.494	3	3	463	3	3	62.4643	3
26793	3	3	-3	-1.79769e+308					---NA---	3	478	1	3	105.089	3	0	478	0	0	0	0
27639	1	1	-1	-1.5					---NA---	3	635	1	3	79.1067	3	2	635	2	2	30.3632	2
27959	3	3	-3	-1.79769e+308					---NA---	3	496	3	3	101.276	3	0	496	0	0	0	0
27987	3	3	-3	-1.79769e+308					---NA---	3	425	3	3	118.195	3	0	425	0	0	0	0
28094	3	3	-3	-1.79769e+308					---NA---	3	497	3	3	101.072	3	0	497	0	0	0	0
28451	1	1	1	1.33333					---NA---	3	523	2	3	96.0473	3	4	523	0	4	73.7309	4
28638	2	2	-2	-3					---NA---	3	617	1	3	81.4145	3	1	617	0	1	15.6245	1
28897	3	3	-3	-1.79769e+308					---NA---	3	1224	0	3	41.0398	3	0	1224	0	0	0	0
28922	3	3	-3	-1.79769e+308					---NA---	3	552	3	3	91.0013	3	0	552	0	0	0	0
29064	1	1	1	1.33333					---NA---	3	400	2	3	125.582	3	4	400	3	4	96.4032	4
29067	2	2	2	1.66667					---NA---	3	553	2	3	90.8368	3	5	553	5	5	87.1638	5
29109	2	2	-2	-3					---NA---	3	508	1	3	98.8834	3	1	508	1	1	18.977	1
30059	3	3	-3	-1.79769e+308					---NA---	3	70	0	3	717.611	3	0	70	0	0	0	0
30085	3	3	-3	-1.79769e+308					---NA---	3	489	1	3	102.725	3	0	489	0	0	0	0
5	2	2	-2	-1.79769e+308					---NA---	2	309	2	2	108.377	2	0	309	0	0	0	0
40	2	2	-2	-1.79769e+308					---NA---	2	249	2	2	134.492	2	0	249	0	0	0	0
64	2	2	-2	-1.79769e+308					---NA---	2	292	2	2	114.687	2	0	292	0	0	0	0
65	2	2	2	2					---NA---	2	305	0	2	109.798	2	4	305	0	4	126.43	4
105	1	1	-1	-2					---NA---	2	694	2	2	48.2543	2	1	694	1	1	13.891	1
106	2	2	-2	-1.79769e+308					---NA---	2	374	2	2	89.5414	2	0	374	0	0	0	0
109	4	4	4	3					---NA---	2	1110	2	2	30.1698	2	6	1110	6	6	52.1098	6
163	2	2	-2	-1.79769e+308					---NA---	2	691	2	2	48.4638	2	0	691	0	0	0	0
221	1	1	-1	-2					---NA---	2	430	2	2	77.8802	2	1	430	1	1	22.4193	1
235	2	2	-2	-1.79769e+308					---NA---	2	205	2	2	163.359	2	0	205	0	0	0	0
253	2	2	-2	-1.79769e+308					---NA---	2	340	2	2	98.4956	2	0	340	0	0	0	0
266	0	0	0	-1					---NA---	2	817	2	2	40.9896	2	2	817	2	2	23.5993	2
337	2	2	-2	-1.79769e+308					---NA---	2	350	2	2	95.6814	2	0	350	0	0	0	0
374	1	1	-1	-2					---NA---	2	401	2	2	83.5125	2	1	401	1	1	24.0407	1
421	4	4	4	3					---NA---	2	619	2	2	54.101	2	6	619	6	6	93.4441	6
422	2	2	-2	-1.79769e+308					---NA---	2	441	2	2	75.9376	2	0	441	0	0	0	0
439	2	2	-2	-1.79769e+308					---NA---	2	488	2	2	68.624	2	0	488	0	0	0	0
469	2	2	-2	-1.79769e+308					---NA---	2	840	2	2	39.8673	2	0	840	0	0	0	0
485	0	0	0	-1					---NA---	2	249	2	2	134.492	2	2	249	2	2	77.4323	2
491	1	1	-1	-2					---NA---	2	514	2	2	65.1527	2	1	514	1	1	18.7555	1
507	3	3	3	2.5					---NA---	2	679	2	2	49.3203	2	5	679	5	5	70.9891	5
577	0	0	0	-1					---NA---	2	346	1	2	96.7876	2	2	346	0	2	55.7244	2
587	2	2	-2	-1.79769e+308					---NA---	2	338	2	2	99.0784	2	0	338	0	0	0	0
603	2	2	-2	-1.79769e+308					---NA---	2	442	2	2	75.7658	2	0	442	0	0	0	0
604	2	2	-2	-1.79769e+308					---NA---	2	400	2	2	83.7212	2	0	400	0	0	0	0
605	3	3	3	2.5					---NA---	2	332	2	2	100.869	2	5	332	5	5	145.186	5
665	2	2	-2	-1.79769e+308					---NA---	2	419	2	2	79.9248	2	0	419	0	0	0	0
702	2	2	2	2					---NA---	2	1322	2	2	25.3317	2	4	1322	4	4	29.1689	4
714	2	2	-2	-1.79769e+308					---NA---	2	322	2	2	104.002	2	0	322	0	0	0	0
722	1	1	-1	-2					---NA---	2	374	2	2	89.5414	2	1	374	1	1	25.7763	1
769	2	2	-2	-1.79769e+308					---NA---	2	469	2	2	71.404	2	0	469	0	0	0	0
772	2	2	-2	-1.79769e+308					---NA---	2	662	2	2	50.5869	2	0	662	0	0	0	0
781	0	0	0	-1					---NA---	2	307	2	2	109.083	2	2	307	2	2	62.8034	2
850	1	1	-1	-2					---NA---	2	619	2	2	54.101	2	1	619	1	1	15.574	1
895	2	2	-2	-1.79769e+308					---NA---	2	285	2	2	117.503	2	0	285	0	0	0	0
917	2	2	-2	-1.79769e+308					---NA---	2	480	2	2	69.7677	2	0	480	0	0	0	0
925	4	4	4	3					---NA---	2	373	2	2	89.7815	2	6	373	6	6	155.072	6
999	1	1	1	1.5					---NA---	2	266	1	2	125.897	2	3	266	3	3	108.725	3
1000	2	2	-2	-1.79769e+308					---NA---	2	654	2	2	51.2057	2	0	654	0	0	0	0
1075	2	2	-2	-1.79769e+308					---NA---	2	398	2	2	84.142	2	0	398	0	0	0	0
1084	1	1	-1	-2					---NA---	2	354	2	2	94.6003	2	1	354	1	1	27.2325	1
1090	3	3	3	2.5					---NA---	2	363	2	2	92.2548	2	5	363	4	5	132.787	5
1096	1	1	-1	-2					---NA---	2	332	2	2	100.869	2	1	332	1	1	29.0371	1
1131	0	0	0	-1					---NA---	2	283	2	2	118.334	2	2	283	2	2	68.1295	2
1184	2	2	-2	-1.79769e+308					---NA---	2	461	2	2	72.6432	2	0	461	0	0	0	0
1196	6	6	6	4					---NA---	2	423	2	2	79.169	2	8	423	8	8	182.323	8
1203	2	2	-2	-1.79769e+308					---NA---	2	406	2	2	82.484	2	0	406	0	0	0	0
1222	2	2	-2	-1.79769e+308					---NA---	2	396	2	2	84.5669	2	0	396	0	0	0	0
1236	4	4	4	3					---NA---	2	626	2	2	53.496	2	6	626	5	6	92.3992	6
1246	15	15	15	8.5					---NA---	2	1761	2	2	19.0167	2	17	1761	17	17	93.0638	17
1269	2	2	-2	-1.79769e+308					---NA---	2	459	2	2	72.9597	2	0	459	0	0	0	0
1277	3	3	3	2.5					---NA---	2	206	2	2	162.566	2	5	206	5	5	233.988	5
1329	2	2	-2	-1.79769e+308					---NA---	2	219	2	2	152.916	2	0	219	0	0	0	0
1367	1	1	-1	-2					---NA---	2	773	2	2	43.3228	2	1	773	1	1	12.4713	1
1380	0	0	0	-1					---NA---	2	658	2	2	50.8944	2	2	658	2	2	29.3019	2
1381	2	2	-2	-1.79769e+308					---NA---	2	252	2	2	132.891	2	0	252	0	0	0	0
1382	2	2	2	2					---NA---	2	259	2	2	129.299	2	4	259	4	4	148.885	4
1404	2	2	-2	-1.79769e+308					---NA---	2	355	2	2	94.3338	2	0	355	0	0	0	0
1417	2	2	-2	-1.79769e+308					---NA---	2	1195	2	2	28.0238	2	0	1195	0	0	0	0
1422	2	2	-2	-1.79769e+308					---NA---	2	407	2	2	82.2813	2	0	407	0	0	0	0
1432	8	8	8	5					---NA---	2	1068	2	2	31.3563	2	10	1068	10	10	90.2652	10
1440	2	2	-2	-1.79769e+308					---NA---	2	513	2	2	65.2797	2	0	513	0	0	0	0
1456	4	4	4	3					---NA---	2	250	2	2	133.954	2	6	250	6	6	231.368	6
1458	1	1	-1	-2					---NA---	2	442	2	2	75.7658	2	1	442	1	1	21.8107	1
1487	2	2	-2	-1.79769e+308					---NA---	2	419	2	2	79.9248	2	0	419	0	0	0	0
1489	1	1	-1	-2					---NA---	2	1102	2	2	30.3888	2	1	1102	1	1	8.74802	1
1523	2	2	-2	-1.79769e+308					---NA---	2	345	2	2	97.0681	2	0	345	0	0	0	0
1536	1	1	-1	-2					---NA---	2	302	2	2	110.889	2	1	302	0	1	31.9216	1
1553	1	1	1	1.5					---NA---	2	1575	2	2	21.2625	2	3	1575	2	3	18.3625	3
1586	1	1	-1	-2					---NA---	2	381	2	2	87.8963	2	1	381	1	1	25.3027	1
1659	1	1	1	1.5					---NA---	2	477	2	2	70.2065	2	3	477	3	3	60.6309	3
1674	2	2	-2	-1.79769e+308					---NA---	2	414	2	2	80.8901	2	0	414	0	0	0	0
1722	0	0	0	-1					---NA---	2	747	2	2	44.8307	2	2	747	2	2	25.8108	2
1775	2	2	-2	-1.79769e+308					---NA---	2	382	2	2	87.6662	2	0	382	0	0	0	0
1776	0	0	0	-1					---NA---	2	263	2	2	127.333	2	2	263	2	2	73.3104	2
1784	17	17	17	9.5					---NA---	2	634	2	2	52.821	2	19	634	18	19	288.905	19
1795	0	0	0	-1					---NA---	2	253	2	2	132.366	2	2	253	2	2	76.2081	2
1798	1	1	1	1.5					---NA---	2	428	2	2	78.2442	2	3	428	3	3	67.5723	3
1861	2	2	-2	-1.79769e+308					---NA---	2	316	2	2	105.976	2	0	316	0	0	0	0
1880	2	2	-2	-1.79769e+308					---NA---	2	473	2	2	70.8002	2	0	473	0	0	0	0
1889	6	6	6	4					---NA---	2	1342	2	2	24.9542	2	8	1342	8	8	57.4684	8
1890	1	1	1	1.5					---NA---	2	203	2	2	164.968	2	3	203	3	3	142.468	3
1895	2	2	-2	-1.79769e+308					---NA---	2	425	2	2	78.7965	2	0	425	0	0	0	0
1896	1	1	-1	-2					---NA---	2	369	2	2	90.7547	2	1	369	1	1	26.1255	1
1901	2	2	-2	-1.79769e+308					---NA---	2	268	2	2	124.957	2	0	268	0	0	0	0
1903	2	2	-2	-1.79769e+308					---NA---	2	254	2	2	131.844	2	0	254	0	0	0	0
1938	3	3	3	2.5					---NA---	2	238	2	2	140.708	2	5	238	5	5	202.528	5
1939	2	2	-2	-1.79769e+308					---NA---	2	303	2	2	110.523	2	0	303	0	0	0	0
1946	2	2	2	2					---NA---	2	539	2	2	62.1308	2	4	539	4	4	71.5423	4
1949	2	2	-2	-1.79769e+308					---NA---	2	307	2	2	109.083	2	0	307	0	0	0	0
1955	1	1	1	1.5					---NA---	2	957	2	2	34.9932	2	3	957	3	3	30.2204	3
1971	2	2	-2	-1.79769e+308					---NA---	2	304	2	2	110.16	2	0	304	0	0	0	0
1989	2	2	-2	-1.79769e+308					---NA---	2	267	2	2	125.425	2	0	267	0	0	0	0
2009	2	2	-2	-1.79769e+308					---NA---	2	256	2	2	130.814	2	0	256	0	0	0	0
2020	2	2	-2	-1.79769e+308					---NA---	2	305	2	2	109.798	2	0	305	0	0	0	0
2021	2	2	-2	-1.79769e+308					---NA---	2	293	2	2	114.295	2	0	293	0	0	0	0
2044	2	2	-2	-1.79769e+308					---NA---	2	800	2	2	41.8606	2	0	800	0	0	0	0
2085	2	2	-2	-1.79769e+308					---NA---	2	1353	2	2	24.7513	2	0	1353	0	0	0	0
2094	2	2	-2	-1.79769e+308					---NA---	2	240	2	2	139.535	2	0	240	0	0	0	0
2120	2	2	-2	-1.79769e+308					---NA---	2	396	2	2	84.5669	2	0	396	0	0	0	0
2125	1	1	-1	-2					---NA---	2	286	2	2	117.093	2	1	286	1	1	33.7074	1
2149	2	2	-2	-1.79769e+308					---NA---	2	273	2	2	122.668	2	0	273	0	0	0	0
2163	0	0	0	-1					---NA---	2	444	2	2	75.4245	2	2	444	2	2	43.4249	2
2173	0	0	0	-1					---NA---	2	765	2	2	43.7758	2	2	765	2	2	25.2035	2
2179	2	2	-2	-1.79769e+308					---NA---	2	461	2	2	72.6432	2	0	461	0	0	0	0
2204	1	1	-1	-2					---NA---	2	471	1	2	71.1008	2	1	471	0	1	20.4678	1
2209	1	1	-1	-2					---NA---	2	257	2	2	130.305	2	1	257	1	1	37.511	1
2223	2	2	-2	-1.79769e+308					---NA---	2	246	2	2	136.132	2	0	246	0	0	0	0
2258	6	6	6	4					---NA---	2	1742	2	2	19.2242	2	8	1742	7	8	44.2724	8
2292	0	0	0	-1					---NA---	2	321	2	2	104.326	2	2	321	2	2	60.0643	2
2299	2	2	-2	-1.79769e+308					---NA---	2	235	2	2	142.504	2	0	235	0	0	0	0
2300	2	2	-2	-1.79769e+308					---NA---	2	204	2	2	164.159	2	0	204	0	0	0	0
2312	2	2	-2	-1.79769e+308					---NA---	2	245	2	2	136.688	2	0	245	0	0	0	0
2322	2	2	-2	-1.79769e+308					---NA---	2	471	2	2	71.1008	2	0	471	0	0	0	0
2362	1	1	-1	-2					---NA---	2	382	2	2	87.6662	2	1	382	1	1	25.2364	1
2369	6	6	6	4					---NA---	2	542	2	2	61.7869	2	8	542	8	8	142.293	8
2395	1	1	-1	-2					---NA---	2	362	2	2	92.5097	2	1	362	1	1	26.6307	1
2425	2	2	-2	-1.79769e+308					---NA---	2	410	2	2	81.6793	2	0	410	0	0	0	0
2447	2	2	-2	-1.79769e+308					---NA---	2	424	2	2	78.9823	2	0	424	0	0	0	0
2450	2	2	-2	-1.79769e+308					---NA---	2	386	2	2	86.7578	2	0	386	0	0	0	0
2457	3	3	3	2.5					---NA---	2	497	2	2	67.3813	2	5	497	5	5	96.9851	5
2458	1	1	-1	-2					---NA---	2	693	2	2	48.3239	2	1	693	1	1	13.911	1
2487	0	0	0	-1					---NA---	2	482	2	2	69.4782	2	2	482	2	2	40.0013	2
2488	1	1	-1	-2					---NA---	2	449	2	2	74.5846	2	1	449	1	1	21.4706	1
2501	2	2	-2	-1.79769e+308					---NA---	2	140	2	2	239.204	2	0	140	0	0	0	0
2504	2	2	-2	-1.79769e+308					---NA---	2	230	2	2	145.602	2	0	230	0	0	0	0
2521	3	3	3	2.5					---NA---	2	2023	2	2	16.5539	2	5	2023	5	5	23.8268	5
2542	1	1	-1	-2					---NA---	2	283	2	2	118.334	2	1	283	0	1	34.0647	1
2554	2	2	-2	-1.79769e+308					---NA---	2	202	2	2	165.785	2	0	202	0	0	0	0
2558	1	1	-1	-2					---NA---	2	210	2	2	159.469	2	1	210	1	1	45.9063	1
2622	1	1	-1	-2					---NA---	2	500	2	2	66.977	2	1	500	1	1	19.2806	1
2643	1	1	1	1.5					---NA---	2	649	2	2	51.6001	2	3	649	1	3	44.5623	3
2663	2	2	-2	-1.79769e+308					---NA---	2	547	2	2	61.2221	2	0	547	0	0	0	0
2676	5	5	5	3.5					---NA---	2	412	2	2	81.2828	2	7	412	7	7	163.792	7
2691	1	1	1	1.5					---NA---	2	264	2	2	126.85	2	3	264	3	3	109.549	3
2770	1	1	-1	-2					---NA---	2	1035	2	2	32.356	2	1	1035	1	1	9.31432	1
2794	2	2	-2	-1.79769e+308					---NA---	2	252	2	2	132.891	2	0	252	0	0	0	0
2795	2	2	-2	-1.79769e+308					---NA---	2	549	2	2	60.9991	2	0	549	0	0	0	0
2811	0	0	0	-1					---NA---	2	269	2	2	124.493	2	2	269	2	2	71.6752	2
2815	1	1	-1	-2					---NA---	2	225	2	2	148.838	2	1	225	1	1	42.8459	1
2838	6	6	6	4					---NA---	2	714	2	2	46.9027	2	8	714	8	8	108.015	8
2859	0	0	0	-1					---NA---	2	281	2	2	119.176	2	2	281	2	2	68.6144	2
2873	2	2	-2	-1.79769e+308					---NA---	2	217	2	2	154.325	2	0	217	0	0	0	0
2915	1	1	1	1.5					---NA---	2	1045	2	2	32.0464	2	3	1045	3	3	27.6756	3
2918	0	0	0	-1					---NA---	2	677	2	2	49.466	2	2	677	2	2	28.4795	2
2921	1	1	1	1.5					---NA---	2	732	2	2	45.7493	2	3	732	3	3	39.5095	3
2927	2	2	-2	-1.79769e+308					---NA---	2	393	2	2	85.2125	2	0	393	0	0	0	0
2947	1	1	1	1.5					---NA---	2	295	1	2	113.52	2	3	295	2	3	98.0371	3
2954	2	2	-2	-1.79769e+308					---NA---	2	238	2	2	140.708	2	0	238	0	0	0	0
2956	2	2	-2	-1.79769e+308					---NA---	2	543	2	2	61.6731	2	0	543	0	0	0	0
2962	6	6	6	4					---NA---	2	436	2	2	76.8085	2	8	436	8	8	176.887	8
2963	2	2	-2	-1.79769e+308					---NA---	2	451	1	2	74.2539	2	0	451	0	0	0	0
3017	2	2	-2	-1.79769e+308					---NA---	2	278	2	2	120.462	2	0	278	0	0	0	0
3019	2	2	-2	-1.79769e+308					---NA---	2	200	2	2	167.442	2	0	200	0	0	0	0
3022	0	0	0	-1					---NA---	2	226	2	2	148.179	2	2	226	2	2	85.3126	2
3027	2	2	-2	-1.79769e+308					---NA---	2	572	2	2	58.5463	2	0	572	0	0	0	0
3030	2	2	2	2					---NA---	2	1002	2	2	33.4217	2	4	1002	4	4	38.4843	4
3048	2	2	-2	-1.79769e+308					---NA---	2	318	2	2	105.31	2	0	318	0	0	0	0
3055	1	1	-1	-2					---NA---	2	631	2	2	53.0721	2	1	631	1	1	15.2778	1
3069	3	3	3	2.5					---NA---	2	1189	2	2	28.1653	2	5	1189	5	5	40.5396	5
3080	6	6	6	4					---NA---	2	1501	2	2	22.3108	2	8	1501	8	8	51.3808	8
3087	1	1	-1	-2					---NA---	2	386	2	2	86.7578	2	1	386	1	1	24.9749	1
3094	2	2	-2	-1.79769e+308					---NA---	2	221	2	2	151.532	2	0	221	0	0	0	0
3101	2	2	-2	-1.79769e+308					---NA---	2	460	2	2	72.8011	2	0	460	0	0	0	0
3106	1	1	-1	-2					---NA---	2	778	2	2	43.0443	2	1	778	1	1	12.3912	1
3107	1	1	-1	-2					---NA---	2	348	2	2	96.2313	2	1	348	1	1	27.7021	1
3115	51	51	51	26.5					---NA---	2	1802	2	2	18.5841	2	53	1802	53	53	283.539	53
3117	8	8	8	5					---NA---	2	834	2	2	40.1541	2	10	834	9	10	115.591	10
3123	1	1	-1	-2					---NA---	2	434	2	2	77.1624	2	1	434	1	1	22.2127	1
3130	2	2	-2	-1.79769e+308					---NA---	2	477	2	2	70.2065	2	0	477	0	0	0	0
3131	2	2	-2	-1.79769e+308					---NA---	2	377	2	2	88.8289	2	0	377	0	0	0	0
3150	0	0	0	-1					---NA---	2	916	2	2	36.5595	2	2	916	2	2	21.0487	2
3153	2	2	-2	-1.79769e+308					---NA---	2	394	2	2	84.9962	2	0	394	0	0	0	0
3197	0	0	0	-1					---NA---	2	571	2	2	58.6489	2	2	571	1	2	33.7664	2
3208	1	1	-1	-2					---NA---	2	451	2	2	74.2539	2	1	451	1	1	21.3754	1
3211	2	2	-2	-1.79769e+308					---NA---	2	575	2	2	58.2409	2	0	575	0	0	0	0
3219	1	1	-1	-2					---NA---	2	587	1	2	57.0502	2	1	587	1	1	16.423	1
3223	2	2	-2	-1.79769e+308					---NA---	2	324	2	2	103.36	2	0	324	0	0	0	0
3233	0	0	0	-1					---NA---	2	754	2	2	44.4145	2	2	754	2	2	25.5711	2
3238	1	1	1	1.5					---NA---	2	424	2	2	78.9823	2	3	424	3	3	68.2098	3
3257	1	1	1	1.5					---NA---	2	273	2	2	122.668	2	3	273	3	3	105.938	3
3267	1	1	1	1.5					---NA---	2	375	2	2	89.3027	2	3	375	3	3	77.1226	3
3268	8	8	8	5					---NA---	2	1399	2	2	23.9375	2	10	1399	10	10	68.9086	10
3269	2	2	-2	-1.79769e+308					---NA---	2	241	2	2	138.956	2	0	241	0	0	0	0
3271	1	1	1	1.5					---NA---	2	772	2	2	43.3789	2	3	772	3	3	37.4624	3
3272	2	2	-2	-1.79769e+308					---NA---	2	528	2	2	63.4252	2	0	528	0	0	0	0
3282	2	2	-2	-1.79769e+308					---NA---	2	495	2	2	67.6535	2	0	495	0	0	0	0
3285	2	2	-2	-1.79769e+308					---NA---	2	302	2	2	110.889	2	0	302	0	0	0	0
3286	2	2	-2	-1.79769e+308					---NA---	2	368	2	2	91.0013	2	0	368	0	0	0	0
3297	1	1	-1	-2					---NA---	2	326	2	2	102.725	2	1	326	1	1	29.5715	1
3312	0	0	0	-1					---NA---	2	338	2	2	99.0784	2	2	338	2	2	57.0433	2
3319	1	1	-1	-2					---NA---	2	208	2	2	161.002	2	1	208	1	1	46.3477	1
3321	2	2	-2	-1.79769e+308					---NA---	2	236	2	2	141.9	2	0	236	0	0	0	0
3324	0	0	0	-1					---NA---	2	241	2	2	138.956	2	2	241	2	2	80.0027	2
3345	2	2	-2	-1.79769e+308					---NA---	2	401	2	2	83.5125	2	0	401	0	0	0	0
3346	2	2	-2	-1.79769e+308					---NA---	2	716	2	2	46.7716	2	0	716	0	0	0	0
3347	2	2	2	2					---NA---	2	1234	2	2	27.1382	2	4	1234	4	4	31.249	4
3358	2	2	-2	-1.79769e+308					---NA---	2	358	2	2	93.5433	2	0	358	0	0	0	0
3402	1	1	-1	-2					---NA---	2	659	2	2	50.8171	2	1	659	1	1	14.6287	1
3405	2	2	-2	-1.79769e+308					---NA---	2	652	2	2	51.3627	2	0	652	0	0	0	0
3408	2	2	-2	-1.79769e+308					---NA---	2	404	2	2	82.8923	2	0	404	0	0	0	0
3436	0	0	0	-1					---NA---	2	1626	2	2	20.5956	2	2	1626	2	2	11.8577	2
3437	2	2	-2	-1.79769e+308					---NA---	2	400	2	2	83.7212	2	0	400	0	0	0	0
3455	0	0	0	-1					---NA---	2	420	2	2	79.7345	2	2	420	2	2	45.9063	2
3494	2	2	-2	-1.79769e+308					---NA---	2	782	2	2	42.8242	2	0	782	0	0	0	0
3503	2	2	-2	-1.79769e+308					---NA---	2	246	2	2	136.132	2	0	246	0	0	0	0
3526	2	2	-2	-1.79769e+308					---NA---	2	496	2	2	67.5171	2	0	496	0	0	0	0
3527	2	2	2	2					---NA---	2	1691	2	2	19.804	2	4	1691	4	4	22.8038	4
3531	2	2	-2	-1.79769e+308					---NA---	2	226	2	2	148.179	2	0	226	0	0	0	0
3536	2	2	2	2					---NA---	2	355	2	2	94.3338	2	4	355	4	4	108.623	4
3547	2	2	-2	-1.79769e+308					---NA---	2	126	1	2	265.782	2	0	126	0	0	0	0
3563	0	0	0	-1					---NA---	2	375	2	2	89.3027	2	2	375	2	2	51.415	2
3589	1	1	-1	-2					---NA---	2	243	2	2	137.813	2	1	243	1	1	39.6721	1
3595	3	3	3	2.5					---NA---	2	414	2	2	80.8901	2	5	414	5	5	116.429	5
3629	1	1	1	1.5					---NA---	2	1234	2	2	27.1382	2	3	1234	3	3	23.4368	3
3638	1	1	-1	-2					---NA---	2	271	2	2	123.574	2	1	271	1	1	35.5731	1
3650	0	0	0	-1					---NA---	2	393	2	2	85.2125	2	2	393	2	2	49.0602	2
3654	1	1	-1	-2					---NA---	2	327	2	2	102.411	2	1	327	1	1	29.4811	1
3656	2	2	-2	-1.79769e+308					---NA---	2	770	2	2	43.4916	2	0	770	0	0	0	0
3658	1	1	-1	-2					---NA---	2	514	2	2	65.1527	2	1	514	1	1	18.7555	1
3665	12	12	12	7					---NA---	2	2958	2	2	11.3213	2	14	2958	14	14	45.6269	14
3689	4	4	4	3					---NA---	2	298	2	2	112.378	2	6	298	6	6	194.1	6
3704	2	2	-2	-1.79769e+308					---NA---	2	424	2	2	78.9823	2	0	424	0	0	0	0
3708	0	0	0	-1					---NA---	2	343	2	2	97.6341	2	2	343	2	2	56.2118	2
3720	3	3	3	2.5					---NA---	2	255	2	2	131.327	2	5	255	5	5	189.026	5
3735	8	8	8	5					---NA---	2	277	2	2	120.897	2	10	277	10	10	348.026	10
3737	7	7	7	4.5					---NA---	2	451	2	2	74.2539	2	9	451	9	9	192.379	9
3738	2	2	-2	-1.79769e+308					---NA---	2	264	2	2	126.85	2	0	264	0	0	0	0
3779	2	2	-2	-1.79769e+308					---NA---	2	781	2	2	42.879	2	0	781	0	0	0	0
3797	2	2	-2	-1.79769e+308					---NA---	2	264	2	2	126.85	2	0	264	0	0	0	0
3809	1	1	1	1.5					---NA---	2	278	2	2	120.462	2	3	278	3	3	104.032	3
3816	1	1	-1	-2					---NA---	2	344	2	2	97.3503	2	1	344	1	1	28.0242	1
3819	1	1	-1	-2					---NA---	2	222	2	2	150.849	2	1	222	1	1	43.4249	1
3820	0	0	0	-1					---NA---	2	210	2	2	159.469	2	2	210	2	2	91.8126	2
3827	2	2	-2	-1.79769e+308					---NA---	2	263	2	2	127.333	2	0	263	0	0	0	0
3835	2	2	-2	-1.79769e+308					---NA---	2	1197	2	2	27.977	2	0	1197	0	0	0	0
3871	1	1	1	1.5					---NA---	2	262	2	2	127.819	2	3	262	3	3	110.385	3
3887	1	1	-1	-2					---NA---	2	1178	2	2	28.4283	2	1	1178	1	1	8.18363	1
3888	1	1	-1	-2					---NA---	2	1005	2	2	33.3219	2	1	1005	1	1	9.59236	1
3909	1	1	-1	-2					---NA---	2	685	2	2	48.8883	2	1	685	1	1	14.0735	1
3923	3	3	3	2.5					---NA---	2	939	2	2	35.664	2	5	939	5	5	51.3329	5
3930	2	2	-2	-1.79769e+308					---NA---	2	348	2	2	96.2313	2	0	348	0	0	0	0
3931	1	1	-1	-2					---NA---	2	214	2	2	156.488	2	1	214	1	1	45.0482	1
3948	1	1	-1	-2					---NA---	2	1280	2	2	26.1629	2	1	1280	1	1	7.5315	1
3954	2	2	-2	-1.79769e+308					---NA---	2	335	2	2	99.9657	2	0	335	0	0	0	0
3962	2	2	-2	-1.79769e+308					---NA---	2	382	2	2	87.6662	2	0	382	0	0	0	0
4007	1	1	-1	-2					---NA---	2	268	2	2	124.957	2	1	268	1	1	35.9713	1
4034	2	2	-2	-1.79769e+308					---NA---	2	356	2	2	94.0688	2	0	356	0	0	0	0
4035	1	1	-1	-2					---NA---	2	1118	2	2	29.9539	2	1	1118	1	1	8.62283	1
4053	0	0	0	-1					---NA---	2	364	2	2	92.0014	2	2	364	2	2	52.9688	2
4058	2	2	-2	-1.79769e+308					---NA---	2	443	2	2	75.5948	2	0	443	0	0	0	0
4060	14	14	14	8					---NA---	2	1116	2	2	30.0076	2	16	1116	16	16	138.212	16
4068	2	2	-2	-1.79769e+308					---NA---	2	316	2	2	105.976	2	0	316	0	0	0	0
4069	2	2	-2	-1.79769e+308					---NA---	2	792	2	2	42.2835	2	0	792	0	0	0	0
4072	2	2	-2	-1.79769e+308					---NA---	2	355	2	2	94.3338	2	0	355	0	0	0	0
4088	1	1	1	1.5					---NA---	2	719	2	2	46.5765	2	3	719	3	3	40.2239	3
4090	2	2	-2	-1.79769e+308					---NA---	2	320	2	2	104.652	2	0	320	0	0	0	0
4096	5	5	5	3.5					---NA---	2	202	2	2	165.785	2	7	202	7	7	334.07	7
4099	3	3	3	2.5					---NA---	2	1254	2	2	26.7053	2	5	1254	5	5	38.4383	5
4154	2	2	-2	-1.79769e+308					---NA---	2	246	2	2	136.132	2	0	246	0	0	0	0
4172	0	0	0	-1					---NA---	2	665	2	2	50.3586	2	2	665	2	2	28.9934	2
4177	2	2	-2	-1.79769e+308					---NA---	2	399	2	2	83.9311	2	0	399	0	0	0	0
4179	2	2	-2	-1.79769e+308					---NA---	2	396	2	2	84.5669	2	0	396	0	0	0	0
4184	4	4	4	3					---NA---	2	978	2	2	34.2418	2	6	978	6	6	59.1431	6
4188	1	1	-1	-2					---NA---	2	298	2	2	112.378	2	1	298	1	1	32.3501	1
4200	0	0	0	-1					---NA---	2	539	2	2	62.1308	2	2	539	2	2	35.7711	2
4211	2	2	-2	-1.79769e+308					---NA---	2	604	2	2	55.4445	2	0	604	0	0	0	0
4212	2	2	-2	-1.79769e+308					---NA---	2	787	2	2	42.5521	2	0	787	0	0	0	0
4217	3	3	3	2.5					---NA---	2	445	2	2	75.255	2	5	445	5	5	108.318	5
4226	0	0	0	-1					---NA---	2	427	2	2	78.4274	2	2	427	2	2	45.1537	2
4227	2	2	-2	-1.79769e+308					---NA---	2	288	2	2	116.28	2	0	288	0	0	0	0
4228	2	2	-2	-1.79769e+308					---NA---	2	280	2	2	119.602	2	0	280	0	0	0	0
4231	2	2	-2	-1.79769e+308					---NA---	2	379	2	2	88.3601	2	0	379	0	0	0	0
4254	0	0	0	-1					---NA---	2	303	2	2	110.523	2	2	303	2	2	63.6325	2
4275	2	2	-2	-1.79769e+308					---NA---	2	493	2	2	67.928	2	0	493	0	0	0	0
4299	2	2	-2	-1.79769e+308					---NA---	2	253	2	2	132.366	2	0	253	0	0	0	0
4318	0	0	0	-1					---NA---	2	237	2	2	141.302	2	2	237	2	2	81.3529	2
4349	6	6	6	4					---NA---	2	1114	2	2	30.0615	2	8	1114	8	8	69.2303	8
4371	4	4	4	3					---NA---	2	428	2	2	78.2442	2	6	428	6	6	135.145	6
4413	2	2	-2	-1.79769e+308					---NA---	2	408	2	2	82.0796	2	0	408	0	0	0	0
4415	1	1	-1	-2					---NA---	2	457	2	2	73.279	2	1	457	1	1	21.0948	1
4425	0	0	0	-1					---NA---	2	680	2	2	49.2478	2	2	680	2	2	28.3539	2
4430	2	2	-2	-1.79769e+308					---NA---	2	297	2	2	112.756	2	0	297	0	0	0	0
4457	2	2	-2	-1.79769e+308					---NA---	2	691	2	2	48.4638	2	0	691	0	0	0	0
4463	6	6	6	4					---NA---	2	825	2	2	40.5921	2	8	825	8	8	93.4819	8
4468	2	2	-2	-1.79769e+308					---NA---	2	418	2	2	80.116	2	0	418	0	0	0	0
4477	2	2	-2	-1.79769e+308					---NA---	2	469	2	2	71.404	2	0	469	0	0	0	0
4523	2	2	-2	-1.79769e+308					---NA---	2	533	2	2	62.8302	2	0	533	0	0	0	0
4524	2	2	-2	-1.79769e+308					---NA---	2	251	2	2	133.42	2	0	251	0	0	0	0
4529	3	3	3	2.5					---NA---	2	649	2	2	51.6001	2	5	649	5	5	74.2706	5
4538	0	0	0	-1					---NA---	2	871	2	2	38.4483	2	2	871	1	2	22.1362	2
4544	1	1	-1	-2					---NA---	2	377	2	2	88.8289	2	1	377	1	1	25.5711	1
4553	0	0	0	-1					---NA---	2	757	2	2	44.2384	2	2	757	2	2	25.4698	2
4555	10	10	10	6					---NA---	2	260	2	2	128.802	2	12	260	12	12	444.938	12
4567	1	1	-1	-2					---NA---	2	412	2	2	81.2828	2	1	412	1	1	23.3988	1
4577	3	3	3	2.5					---NA---	2	878	2	2	38.1418	2	5	878	5	5	54.8993	5
4605	2	2	2	2					---NA---	2	412	2	2	81.2828	2	4	412	4	4	93.5953	4
4608	2	2	-2	-1.79769e+308					---NA---	2	609	2	2	54.9893	2	0	609	0	0	0	0
4623	1	1	-1	-2					---NA---	2	1103	2	2	30.3613	2	1	1103	1	1	8.74009	1
4636	1	1	-1	-2					---NA---	2	1158	2	2	28.9193	2	1	1158	1	1	8.32497	1
4672	1	1	-1	-2					---NA---	2	1154	2	2	29.0195	2	1	1154	1	1	8.35383	1
4700	2	2	-2	-1.79769e+308					---NA---	2	444	2	2	75.4245	2	0	444	0	0	0	0
4703	14	14	14	8					---NA---	2	1554	2	2	21.5499	2	16	1554	15	16	99.2568	16
4722	1	1	-1	-2					---NA---	2	332	2	2	100.869	2	1	332	1	1	29.0371	1
4731	1	1	-1	-2					---NA---	2	366	2	2	91.4986	2	1	366	1	1	26.3397	1
4745	2	2	-2	-1.79769e+308					---NA---	2	239	2	2	140.119	2	0	239	0	0	0	0
4759	1	1	-1	-2					---NA---	2	446	2	2	75.0863	2	1	446	1	1	21.6151	1
4760	2	2	2	2					---NA---	2	230	2	2	145.602	2	4	230	4	4	167.658	4
4763	2	2	-2	-1.79769e+308					---NA---	2	1402	2	2	23.8862	2	0	1402	0	0	0	0
4764	2	2	2	2					---NA---	2	244	2	2	137.248	2	4	244	4	4	158.038	4
4772	2	2	-2	-1.79769e+308					---NA---	2	537	2	2	62.3622	2	0	537	0	0	0	0
4790	2	2	-2	-1.79769e+308					---NA---	2	692	2	2	48.3938	2	0	692	0	0	0	0
4823	2	2	-2	-1.79769e+308					---NA---	2	435	2	2	76.985	2	0	435	0	0	0	0
4826	3	3	3	2.5					---NA---	2	411	2	2	81.4805	2	5	411	5	5	117.279	5
4829	2	2	-2	-1.79769e+308					---NA---	2	483	2	2	69.3344	2	0	483	0	0	0	0
4832	3	3	3	2.5					---NA---	2	1239	2	2	27.0286	2	5	1239	5	5	38.9036	5
4856	0	0	0	-1					---NA---	2	535	2	2	62.5953	2	2	535	2	2	36.0386	2
4861	0	0	0	-1					---NA---	2	1161	2	2	28.8445	2	2	1161	2	2	16.6069	2
4864	2	2	-2	-1.79769e+308					---NA---	2	827	2	2	40.494	2	0	827	0	0	0	0
4867	1	1	1	1.5					---NA---	2	234	2	2	143.113	2	3	234	3	3	123.594	3
4876	2	2	-2	-1.79769e+308					---NA---	2	358	2	2	93.5433	2	0	358	0	0	0	0
4896	2	2	-2	-1.79769e+308					---NA---	2	225	2	2	148.838	2	0	225	0	0	0	0
4898	6	6	6	4					---NA---	2	862	2	2	38.8498	2	8	862	8	8	89.4693	8
4909	1	1	-1	-2					---NA---	2	318	2	2	105.31	2	1	318	1	1	30.3155	1
4926	8	8	8	5					---NA---	2	980	2	2	34.1719	2	10	980	10	10	98.3706	10
4927	2	2	-2	-1.79769e+308					---NA---	2	421	2	2	79.5451	2	0	421	0	0	0	0
4948	1	1	-1	-2					---NA---	2	596	2	2	56.1888	2	1	596	1	1	16.175	1
4964	2	2	-2	-1.79769e+308					---NA---	2	391	2	2	85.6483	2	0	391	0	0	0	0
4980	1	1	-1	-2					---NA---	2	518	2	2	64.6496	2	1	518	1	1	18.6107	1
4994	2	2	-2	-1.79769e+308					---NA---	2	185	2	2	181.019	2	0	185	0	0	0	0
5004	2	2	-2	-1.79769e+308					---NA---	2	243	2	2	137.813	2	0	243	0	0	0	0
5027	2	2	-2	-1.79769e+308					---NA---	2	344	2	2	97.3503	2	0	344	0	0	0	0
5035	2	2	-2	-1.79769e+308					---NA---	2	560	2	2	59.8009	2	0	560	0	0	0	0
5044	2	2	-2	-1.79769e+308					---NA---	2	622	2	2	53.84	2	0	622	0	0	0	0
5060	2	2	-2	-1.79769e+308					---NA---	2	503	2	2	66.5775	2	0	503	0	0	0	0
5066	0	0	0	-1					---NA---	2	454	2	2	73.7632	2	2	454	2	2	42.4684	2
5083	2	2	-2	-1.79769e+308					---NA---	2	1987	2	2	16.8538	2	0	1987	0	0	0	0
5119	2	2	-2	-1.79769e+308					---NA---	2	893	2	2	37.5011	2	0	893	0	0	0	0
5121	2	2	-2	-1.79769e+308					---NA---	2	464	2	2	72.1735	2	0	464	0	0	0	0
5129	2	2	-2	-1.79769e+308					---NA---	2	369	2	2	90.7547	2	0	369	0	0	0	0
5153	2	2	-2	-1.79769e+308					---NA---	2	436	2	2	76.8085	2	0	436	0	0	0	0
5159	2	2	-2	-1.79769e+308					---NA---	2	283	2	2	118.334	2	0	283	0	0	0	0
5168	2	2	-2	-1.79769e+308					---NA---	2	258	2	2	129.8	2	0	258	0	0	0	0
5170	1	1	-1	-2					---NA---	2	327	2	2	102.411	2	1	327	1	1	29.4811	1
5174	2	2	-2	-1.79769e+308					---NA---	2	510	2	2	65.6637	2	0	510	0	0	0	0
5185	2	2	-2	-1.79769e+308					---NA---	2	491	2	2	68.2047	2	0	491	0	0	0	0
5199	2	2	-2	-1.79769e+308					---NA---	2	340	2	2	98.4956	2	0	340	0	0	0	0
5217	2	2	-2	-1.79769e+308					---NA---	2	316	2	2	105.976	2	0	316	0	0	0	0
5226	5	5	5	3.5					---NA---	2	956	2	2	35.0298	2	7	956	7	7	70.5881	7
5241	0	0	0	-1					---NA---	2	216	2	2	155.039	2	2	216	2	2	89.2622	2
5250	2	2	-2	-1.79769e+308					---NA---	2	292	1	2	114.687	2	0	292	0	0	0	0
5262	2	2	-2	-1.79769e+308					---NA---	2	228	2	2	146.879	2	0	228	0	0	0	0
5264	2	2	-2	-1.79769e+308					---NA---	2	277	2	2	120.897	2	0	277	0	0	0	0
5267	1	1	-1	-2					---NA---	2	269	2	2	124.493	2	1	269	1	1	35.8376	1
5272	2	2	-2	-1.79769e+308					---NA---	2	409	2	2	81.879	2	0	409	0	0	0	0
5278	2	2	-2	-1.79769e+308					---NA---	2	211	2	2	158.713	2	0	211	0	0	0	0
5289	2	2	-2	-1.79769e+308					---NA---	2	248	2	2	135.034	2	0	248	0	0	0	0
5293	2	2	-2	-1.79769e+308					---NA---	2	659	2	2	50.8171	2	0	659	0	0	0	0
5296	1	1	-1	-2					---NA---	2	586	2	2	57.1476	2	1	586	1	1	16.4511	1
5298	2	2	-2	-1.79769e+308					---NA---	2	438	2	2	76.4578	2	0	438	0	0	0	0
5309	1	1	-1	-2					---NA---	2	71	0	2	471.669	2	1	71	1	1	135.779	1
5325	4	4	4	3					---NA---	2	1168	2	2	28.6717	2	6	1168	5	6	49.5222	6
5329	1	1	-1	-2					---NA---	2	306	1	2	109.44	2	1	306	1	1	31.5043	1
5340	3	3	3	2.5					---NA---	2	865	2	2	38.715	2	5	865	5	5	55.7244	5
5357	2	2	-2	-1.79769e+308					---NA---	2	313	2	2	106.992	2	0	313	0	0	0	0
5365	2	2	2	2					---NA---	2	216	2	2	155.039	2	4	216	4	4	178.524	4
5381	1	1	-1	-2					---NA---	2	326	2	2	102.725	2	1	326	1	1	29.5715	1
5385	1	1	-1	-2					---NA---	2	707	2	2	47.367	2	1	707	1	1	13.6355	1
5387	1	1	-1	-2					---NA---	2	265	2	2	126.372	2	1	265	1	1	36.3786	1
5391	0	0	0	-1					---NA---	2	678	2	2	49.3931	2	2	678	2	2	28.4375	2
5418	2	2	-2	-1.79769e+308					---NA---	2	624	2	2	53.6675	2	0	624	0	0	0	0
5426	2	2	-2	-1.79769e+308					---NA---	2	460	2	2	72.8011	2	0	460	0	0	0	0
5427	2	2	-2	-1.79769e+308					---NA---	2	1094	2	2	30.6111	2	0	1094	0	0	0	0
5428	1	1	-1	-2					---NA---	2	941	2	2	35.5882	2	1	941	1	1	10.2448	1
5432	2	2	-2	-1.79769e+308					---NA---	2	262	2	2	127.819	2	0	262	0	0	0	0
5437	1	1	-1	-2					---NA---	2	597	2	2	56.0946	2	1	597	1	1	16.1479	1
5441	2	2	-2	-1.79769e+308					---NA---	2	466	2	2	71.8637	2	0	466	0	0	0	0
5451	4	4	4	3					---NA---	2	1026	0	2	32.6399	2	6	1026	1	6	56.3761	6
5460	2	2	-2	-1.79769e+308					---NA---	2	287	2	2	116.685	2	0	287	0	0	0	0
5490	11	11	11	6.5					---NA---	2	313	2	2	106.992	2	13	313	13	13	400.397	13
5491	1	1	-1	-2					---NA---	2	643	2	2	52.0816	2	1	643	1	1	14.9927	1
5492	0	0	0	-1					---NA---	2	629	2	2	53.2409	2	2	629	2	2	30.6528	2
5513	2	2	-2	-1.79769e+308					---NA---	2	236	2	2	141.9	2	0	236	0	0	0	0
5514	1	1	-1	-2					---NA---	2	558	2	2	60.0152	2	1	558	1	1	17.2766	1
5528	2	2	-2	-1.79769e+308					---NA---	2	351	2	2	95.4088	2	0	351	0	0	0	0
5532	0	0	0	-1					---NA---	2	1308	2	2	25.6028	2	2	1308	2	2	14.7405	2
5535	2	2	2	2					---NA---	2	783	2	2	42.7695	2	4	783	4	4	49.2481	4
5550	6	6	6	4					---NA---	2	1354	2	2	24.733	2	8	1354	8	8	56.9591	8
5564	2	2	-2	-1.79769e+308					---NA---	2	242	2	2	138.382	2	0	242	0	0	0	0
5578	2	2	-2	-1.79769e+308					---NA---	2	405	2	2	82.6876	2	0	405	0	0	0	0
5592	1	1	-1	-2					---NA---	2	359	2	2	93.2827	2	1	359	1	1	26.8533	1
5610	2	2	-2	-1.79769e+308					---NA---	2	686	2	2	48.8171	2	0	686	0	0	0	0
5623	2	2	-2	-1.79769e+308					---NA---	2	477	2	2	70.2065	2	0	477	0	0	0	0
5626	3	3	3	2.5					---NA---	2	893	2	2	37.5011	2	5	893	5	5	53.9772	5
5632	2	2	-2	-1.79769e+308					---NA---	2	331	2	2	101.174	2	0	331	0	0	0	0
5635	2	2	-2	-1.79769e+308					---NA---	2	557	2	2	60.123	2	0	557	0	0	0	0
5653	2	2	-2	-1.79769e+308					---NA---	2	322	2	2	104.002	2	0	322	0	0	0	0
5655	0	0	0	-1					---NA---	2	514	2	2	65.1527	2	2	514	2	2	37.511	2
5663	2	2	-2	-1.79769e+308					---NA---	2	296	2	2	113.137	2	0	296	0	0	0	0
[truncated: 28,109 more rows]

## Sheet: Gill
Feature ID	Experiment - Range (original values)	Experiment - IQR (original values)	Experiment - Difference (original values)	Experiment - Fold Change (original values)	Annotations - GO biological process	Annotations - GO cellular component	Annotations - GO molecular function	Annotations - Database object name	BLAST Result	Gill Control - GillC_Exp - Expression values	Gill Control - GillC_Exp - Gene length	Gill Control - GillC_Exp - Unique gene reads	Gill Control - GillC_Exp - Total gene reads	Gill Control - GillC_Exp - RPKM	Gill Control - Means	Gill Elevated Temperature - GillX_Exp - Expression values	Gill Elevated Temperature - GillX_Exp - Gene length	Gill Elevated Temperature - GillX_Exp - Unique gene reads	Gill Elevated Temperature - GillX_Exp - Total gene reads	Gill Elevated Temperature - GillX_Exp - RPKM	Gill Elevated Temperature - Means
27401	4	4	4	1.79769e+308					10	0	386	0	0	0	0	4	386	4	4	145.299	4
7403	204	204	204	2.82143					---NA---	112	323	111	112	3954.71	112	316	323	314	316	13717.4	316
3406	59	59	-59	-1.39865					---NA---	207	820	205	207	2879.09	207	148	820	145	148	2530.68	148
385	97	97	97	2.94					---NA---	50	391	50	50	1458.45	50	147	391	144	147	5271.44	147
13009	89	89	89	8.41667					---NA---	12	572	12	12	239.268	12	101	572	101	101	2475.79	101
1787	37	37	37	1.59677					---NA---	62	671	62	62	1053.83	62	99	671	99	99	2068.72	99
285	81	81	81	7.23077					---NA---	13	372	13	13	398.566	13	94	372	94	94	3543.02	94
27963	61	61	-61	-1.69318					---NA---	149	489	139	149	3475.18	149	88	489	82	88	2523.26	88
637	31	31	31	1.60784					---NA---	51	852	51	51	682.7	51	82	852	81	82	1349.47	82
386	61	61	61	3.90476					---NA---	21	308	21	21	777.621	21	82	308	62	82	3732.95	82
8589	6	6	-6	-1.08824					---NA---	74	360	74	74	2344.38	74	68	360	67	68	2648.47	68
6130	3	3	3	1.04615					---NA---	65	555	65	65	1335.73	65	68	555	66	68	1717.93	68
19	5	5	-5	-1.07463					---NA---	72	918	70	72	894.518	72	67	918	67	67	1023.34	67
20133	52	52	52	4.71429					---NA---	14	578	14	14	276.248	14	66	578	66	66	1601.05	66
3103	1	1	1	1.01587					---NA---	63	890	63	63	807.328	63	64	890	64	64	1008.27	64
27302	3	3	3	1.05172					---NA---	58	418	52	58	1582.53	58	61	418	49	61	2046.17	61
9607	30	30	30	2.07143					---NA---	28	441	21	28	724.134	28	58	441	50	58	1844.07	58
14549	24	24	24	1.72727					---NA---	33	1286	5	33	292.666	33	57	1286	9	57	621.473	57
3566	27	27	27	2.03846					---NA---	26	978	26	26	303.203	26	53	978	53	53	759.846	53
1185	30	30	30	2.36364					---NA---	22	597	22	22	420.289	22	52	597	52	52	1221.29	52
9077	46	46	46	10.2					---NA---	5	369	4	5	154.541	5	51	369	43	51	1937.9	51
29095	32	32	32	2.77778					---NA---	18	446	13	18	460.296	18	50	446	40	50	1571.9	50
19443	6	6	6	1.14634					---NA---	41	212	37	41	2205.71	41	47	212	39	47	3108.5	47
8059	18	18	18	1.64286					---NA---	28	300	15	28	1064.48	28	46	300	39	46	2149.93	46
7616	77	77	-77	-2.83333					---NA---	119	577	118	119	2352.18	119	42	577	41	42	1020.62	42
301	9	9	-9	-1.21429					---NA---	51	2547	51	51	228.371	51	42	2547	42	42	231.211	42
6680	11	11	11	1.35484					---NA---	31	1216	31	31	290.755	31	42	1216	42	42	484.289	42
26684	37	37	37	8.4					---NA---	5	218	4	5	261.585	5	42	218	32	42	2701.35	42
5490	94	94	-94	-3.29268					---NA---	135	313	135	135	4919.14	135	41	313	41	41	1836.66	41
28649	6	6	-6	-1.15					---NA---	46	544	37	46	964.403	46	40	544	28	40	1030.98	40
11281	0	0	0	-1					---NA---	39	560	39	39	794.284	39	39	560	39	39	976.484	39
1180	36	36	36	13					---NA---	3	226	3	3	151.395	3	39	226	39	39	2419.61	39
14463	20	20	20	2.11111					---NA---	18	970	18	18	211.641	18	38	970	38	38	549.289	38
7609	29	29	29	5.14286					---NA---	7	555	7	7	143.848	7	36	555	36	36	909.491	36
4014	10	10	10	1.4					---NA---	25	1335	25	25	213.579	25	35	1335	35	35	367.6	35
2973	9	9	-9	-1.26471					---NA---	43	2653	42	43	184.855	43	34	2653	34	34	179.693	34
4585	19	19	-19	-1.57576					---NA---	52	1260	52	52	470.687	52	33	1260	33	33	367.225	33
317	19	19	19	2.35714					---NA---	14	240	14	14	665.298	14	33	240	33	33	1927.93	33
961	23	23	23	3.3					---NA---	10	356	8	10	320.368	10	33	356	32	33	1299.73	33
513	73	73	-73	-3.28125					---NA---	105	425	104	105	2817.73	105	32	425	31	32	1055.72	32
21745	17	17	-17	-1.53125					---NA---	49	739	48	49	756.225	49	32	739	32	32	607.147	32
2464	16	16	-16	-1.5					---NA---	48	646	48	48	847.438	48	32	646	32	32	694.554	32
28891	20	20	20	2.66667					---NA---	12	410	12	12	333.808	12	32	410	32	32	1094.35	32
1033	26	26	-26	-1.83871					---NA---	57	1522	55	57	427.13	57	31	1522	31	31	285.585	31
18934	5	5	-5	-1.16129					---NA---	36	982	24	36	418.11	36	31	982	24	31	442.628	31
2832	0	0	0	-1					---NA---	31	487	30	31	725.993	31	31	487	30	31	892.527	31
3447	5	5	5	1.19231					---NA---	26	1680	26	26	176.508	26	31	1680	31	31	258.727	31
2150	15	15	15	1.9375					---NA---	16	378	16	16	482.756	16	31	378	31	31	1149.9	31
7555	17	17	17	2.21429					---NA---	14	339	8	14	471.007	14	31	339	23	31	1282.18	31
669	25	25	25	5.16667					---NA---	6	434	6	6	157.674	6	31	434	31	31	1001.52	31
2164	23	23	23	4.28571					---NA---	7	515	6	7	155.021	7	30	515	30	30	816.775	30
6920	71	71	-71	-3.44828					---NA---	100	1779	100	100	641.097	100	29	1779	29	29	228.566	29
8027	18	18	-18	-1.62069					---NA---	47	1224	47	47	437.941	47	29	1224	29	29	332.204	29
6883	9	9	-9	-1.31034					---NA---	38	606	38	38	715.172	38	29	606	29	29	670.987	29
5748	5	5	-5	-1.17241					---NA---	34	898	33	34	431.819	34	29	898	29	29	452.804	29
17183	3	3	3	1.11538					---NA---	26	633	26	26	468.456	26	29	633	29	29	642.367	29
3478	7	7	7	1.31818					---NA---	22	884	22	22	283.838	22	29	884	29	29	459.975	29
5332	12	12	12	1.70588					---NA---	17	1010	9	17	191.967	17	29	1010	11	29	402.592	29
4335	16	16	16	2.23077					---NA---	13	921	11	13	160.984	13	29	921	25	29	441.496	29
11140	2	2	2	1.07692					---NA---	26	1160	26	26	255.632	26	28	1160	28	28	338.445	28
20678	13	13	13	1.86667					---NA---	15	612	12	15	279.537	15	28	612	24	28	641.498	28
21776	13	13	13	1.86667					---NA---	15	498	14	15	343.527	15	28	498	28	28	788.347	28
10661	17	17	17	2.54545					---NA---	11	1226	11	11	102.33	11	28	1226	28	28	320.226	28
11479	15	15	15	2.25					---NA---	12	2485	12	12	55.075	12	27	2485	27	27	152.344	27
10248	20	20	20	3.85714					---NA---	7	484	5	7	164.95	7	27	484	21	27	782.181	27
488	25	25	25	13.5					---NA---	2	532	1	2	42.8764	2	27	532	14	27	711.608	27
8049	27	27	27	1.79769e+308					---NA---	0	293	0	0	0	0	27	293	27	27	1292.07	27
4130	0	0	0	-1					---NA---	26	768	26	26	386.11	26	26	768	26	26	474.68	26
5911	10	10	10	1.625					---NA---	16	1342	16	16	135.977	16	26	1342	26	26	271.65	26
10378	14	14	14	2.16667					---NA---	12	717	12	12	190.88	12	26	717	26	26	508.444	26
8951	15	15	15	2.36364					---NA---	11	391	9	11	320.86	11	26	391	21	26	932.363	26
5083	26	26	26	1.79769e+308					---NA---	0	1987	0	0	0	0	26	1987	26	26	183.47	26
11877	21	21	21	6.25					---NA---	4	216	4	4	211.206	4	25	216	25	25	1622.84	25
2216	23	23	23	12.5					---NA---	2	248	2	2	91.9767	2	25	248	25	25	1413.44	25
479	14	14	-14	-1.58333					---NA---	38	910	38	38	476.257	38	24	910	24	24	369.793	24
6874	0	0	0	-1					---NA---	24	1207	24	24	226.779	24	24	1207	24	24	278.8	24
7321	2	2	2	1.09091					---NA---	22	399	20	22	628.853	22	24	399	24	24	843.387	24
1003	17	17	17	3.42857					---NA---	7	1983	7	7	40.2601	7	24	1983	24	24	169.698	24
260	20	20	20	6					---NA---	4	1978	4	4	23.0639	4	24	1978	24	24	170.127	24
1818	11	11	-11	-1.47826					---NA---	34	1758	34	34	220.577	34	23	1758	23	23	183.442	23
3387	3	3	-3	-1.13043					---NA---	26	1053	26	26	281.608	26	23	1053	23	23	306.258	23
6192	12	12	12	2.09091					---NA---	11	1627	11	11	77.1089	11	23	1627	23	23	198.212	23
733	13	13	13	2.3					---NA---	10	312	10	10	365.548	10	23	312	23	23	1033.62	23
4157	16	16	16	3.28571					---NA---	7	334	7	7	239.029	7	23	334	23	23	965.539	23
6385	19	19	19	5.75					---NA---	4	360	4	4	126.723	4	23	360	23	23	895.806	23
12895	20	20	20	7.66667					---NA---	3	252	3	3	135.775	3	23	252	23	23	1279.72	23
2681	23	23	23	1.79769e+308					---NA---	0	390	0	0	0	0	23	390	23	23	826.898	23
26186	23	23	23	1.79769e+308					---NA---	0	1550	0	0	0	0	23	1550	23	23	208.058	23
9364	41	41	-41	-2.86364					---NA---	63	797	63	63	901.533	63	22	797	22	22	387.037	22
26461	29	29	-29	-2.31818					---NA---	51	594	38	51	979.227	51	22	594	18	22	519.308	22
3083	20	20	-20	-1.90909					---NA---	42	1391	42	42	344.367	42	22	1391	22	22	221.761	22
4403	16	16	-16	-1.72727					---NA---	38	1825	38	38	237.476	38	22	1825	22	22	169.024	22
13399	4	4	-4	-1.18182					---NA---	26	1649	26	26	179.826	26	22	1649	22	22	187.064	22
13518	4	4	4	1.22222					---NA---	18	328	16	18	625.89	18	22	328	21	22	940.454	22
1694	12	12	12	2.2					---NA---	10	311	10	10	366.724	10	22	311	22	22	991.861	22
5726	19	19	19	7.33333					---NA---	3	529	2	3	64.6793	3	22	529	22	22	583.117	22
22534	22	22	22	1.79769e+308					---NA---	0	1017	0	0	0	0	22	1017	22	22	303.313	22
27105	22	22	22	1.79769e+308					---NA---	0	1172	0	0	0	0	22	1172	22	22	263.199	22
3753	12	12	-12	-1.57143					---NA---	33	896	33	33	420.054	33	21	896	20	21	328.625	21
3078	7	7	7	1.5					---NA---	14	231	14	14	691.219	14	21	231	21	21	1274.66	21
12325	7	7	7	1.5					---NA---	14	420	13	14	380.17	14	21	420	21	21	701.066	21
5853	16	16	16	4.2					---NA---	5	332	5	5	171.764	5	21	332	21	21	886.89	21
15000	16	16	16	4.2					---NA---	5	255	5	5	223.63	5	21	255	21	21	1154.7	21
8548	17	17	17	5.25					---NA---	4	469	4	4	97.2717	4	21	469	21	21	627.82	21
19288	18	18	18	7					---NA---	3	635	3	3	53.8824	3	21	635	21	21	463.697	21
27406	21	21	21	1.79769e+308					---NA---	0	446	0	0	0	0	21	446	21	21	660.196	21
3778	53	53	-53	-3.65					---NA---	73	376	1	73	2214.29	73	20	376	0	20	745.814	20
8884	13	13	-13	-1.65					---NA---	33	1089	33	33	345.609	33	20	1089	20	20	257.508	20
5451	11	11	-11	-1.55					---NA---	31	1026	10	31	344.599	31	20	1026	7	20	273.32	20
6111	11	11	-11	-1.55					---NA---	31	261	31	31	1354.63	31	20	261	20	20	1074.43	20
3352	4	4	-4	-1.2					---NA---	24	313	24	24	874.513	24	20	313	20	20	895.931	20
14044	2	2	-2	-1.1					---NA---	22	517	11	22	485.324	22	20	517	10	20	542.411	20
1811	1	1	1	1.05263					---NA---	19	80	18	19	2708.71	19	20	80	19	20	3505.33	20
1964	3	3	3	1.17647					---NA---	17	350	17	17	553.962	17	20	350	20	20	801.218	20
8888	3	3	3	1.17647					---NA---	17	252	17	17	769.392	17	20	252	20	20	1112.8	20
2631	5	5	5	1.33333					---NA---	15	535	15	15	319.769	15	20	535	20	20	524.161	20
9852	7	7	7	1.53846					---NA---	13	620	13	13	239.139	13	20	620	18	20	452.3	20
14998	9	9	9	1.81818					---NA---	11	617	11	11	203.333	11	20	617	20	20	454.5	20
5279	10	10	10	2					---NA---	10	976	10	10	116.856	10	20	976	20	20	287.322	20
3079	17	17	17	6.66667					---NA---	3	713	3	3	47.9878	3	20	713	20	20	393.305	20
26574	20	20	20	1.79769e+308					---NA---	0	2475	0	0	0	0	20	2475	20	20	113.304	20
9813	14	14	-14	-1.73684					---NA---	33	1505	33	33	250.079	33	19	1505	19	19	177.013	19
6474	10	10	-10	-1.52632					---NA---	29	1362	29	29	242.84	29	19	1362	19	19	195.598	19
6144	2	2	-2	-1.10526					---NA---	21	1027	21	21	233.211	21	19	1027	19	19	259.401	19
6185	2	2	-2	-1.10526					---NA---	21	265	21	21	903.801	21	19	265	19	19	1005.3	19
10247	2	2	-2	-1.10526					---NA---	21	483	15	21	495.874	21	19	483	15	19	551.563	19
1590	3	3	3	1.1875					---NA---	16	1071	16	16	170.384	16	19	1071	19	19	248.744	19
2758	6	6	6	1.46154					---NA---	13	1563	13	13	94.8602	13	19	1563	19	19	170.445	19
8334	8	8	8	1.72727					---NA---	11	331	11	11	379.022	11	19	331	19	19	804.849	19
27493	9	9	9	1.9					---NA---	10	664	10	10	171.764	10	19	664	16	19	401.212	19
9173	10	10	10	2.11111					---NA---	9	260	9	9	394.792	9	19	260	19	19	1024.63	19
10097	16	16	16	6.33333					---NA---	3	1071	3	3	31.9471	3	19	1071	19	19	248.744	19
6637	17	17	17	9.5					---NA---	2	281	2	2	81.1752	2	19	281	19	19	948.06	19
4432	19	19	19	1.79769e+308					---NA---	0	664	0	0	0	0	19	664	19	19	401.212	19
2732	10	10	-10	-1.55556					---NA---	28	1140	28	28	280.125	28	18	1140	18	18	221.389	18
10921	9	9	-9	-1.5					---NA---	27	1379	27	27	223.305	27	18	1379	18	18	183.019	18
2145	5	5	-5	-1.27778					---NA---	23	234	23	23	1121.02	23	18	234	18	18	1078.56	18
9769	2	2	-2	-1.11111					---NA---	20	1397	20	20	163.28	20	18	1397	18	18	180.661	18
22505	2	2	2	1.125					---NA---	16	697	16	16	261.81	16	18	697	18	18	362.1	18
18940	3	3	3	1.2					---NA---	15	1093	15	15	156.52	15	18	1093	18	18	230.909	18
4050	8	8	8	1.8					---NA---	10	1072	9	10	106.391	10	18	1072	18	18	235.432	18
1574	10	10	10	2.25					---NA---	8	939	8	8	97.1681	8	18	939	18	18	268.779	18
1157	17	17	17	18					---NA---	1	523	1	1	21.8071	1	18	523	18	18	482.569	18
26810	18	18	18	1.79769e+308					---NA---	0	287	0	0	0	0	18	287	18	18	879.385	18
27659	18	18	18	1.79769e+308					---NA---	0	355	0	0	0	0	18	355	18	18	710.94	18
7182	56	56	-56	-4.29412					---NA---	73	1096	67	73	759.647	73	17	1096	17	17	217.484	17
2356	22	22	-22	-2.29412					---NA---	39	2512	39	39	177.07	39	17	2512	17	17	94.8895	17
8162	7	7	-7	-1.41176					---NA---	24	686	23	24	399.013	24	17	686	16	17	347.467	17
7163	5	5	-5	-1.29412					---NA---	22	1045	22	22	240.108	22	17	1045	15	17	228.098	17
28875	2	2	-2	-1.11765					---NA---	19	399	18	19	543.1	19	17	399	17	17	597.399	17
1705	1	1	-1	-1.05882					---NA---	18	1278	18	18	160.635	18	17	1278	17	17	186.512	17
567	0	0	0	-1					---NA---	17	1599	17	17	121.255	17	17	1599	17	17	149.07	17
1404	2	2	2	1.13333					---NA---	15	355	15	15	481.906	15	17	355	17	17	671.443	17
9951	4	4	4	1.30769					---NA---	13	292	8	13	507.762	13	17	292	10	17	816.309	17
12195	5	5	5	1.41667					---NA---	12	1739	12	12	78.7012	12	17	1739	15	17	137.069	17
15113	6	6	6	1.54545					---NA---	11	682	10	11	183.953	11	17	682	17	17	349.505	17
5410	7	7	7	1.7					---NA---	10	1443	10	10	79.0375	10	17	1443	17	17	165.185	17
5858	7	7	7	1.7					---NA---	10	841	10	10	135.614	10	17	841	17	17	283.427	17
24351	15	15	15	8.5					---NA---	2	55	0	2	414.731	2	17	55	2	17	4333.86	17
11957	16	16	16	17					---NA---	1	219	1	1	52.0781	1	17	219	17	17	1088.41	17
10516	17	17	17	1.79769e+308					---NA---	0	383	0	0	0	0	17	383	16	17	622.356	17
27506	17	17	17	1.79769e+308					---NA---	0	681	0	0	0	0	17	681	17	17	350.018	17
27968	17	17	17	1.79769e+308					---NA---	0	334	0	0	0	0	17	334	17	17	713.66	17
5826	30	30	-30	-2.875					---NA---	46	2509	45	46	209.101	46	16	2509	16	16	89.4145	16
3268	23	23	-23	-2.4375					---NA---	39	1399	39	39	317.941	39	16	1399	16	16	160.358	16
1187	17	17	-17	-2.0625					---NA---	33	82	25	33	4589.86	33	16	82	11	16	2735.87	16
10735	12	12	-12	-1.75					---NA---	28	1307	28	28	244.333	28	16	1307	16	16	171.646	16
2408	10	10	-10	-1.625					---NA---	26	1019	26	26	291.004	26	16	1019	16	16	220.158	16
2373	8	8	-8	-1.5					---NA---	24	1051	24	24	260.44	24	16	1051	16	16	213.455	16
4754	7	7	-7	-1.4375					---NA---	23	1895	23	23	138.426	23	16	1895	16	16	118.386	16
9340	3	3	-3	-1.1875					---NA---	19	1176	19	19	184.266	19	16	1176	16	16	190.766	16
29064	0	0	0	-1					---NA---	16	400	13	16	456.204	16	16	400	16	16	560.852	16
11904	2	2	2	1.14286					---NA---	14	1063	14	14	150.208	14	16	1063	16	16	211.045	16
4771	3	3	3	1.23077					---NA---	13	1242	13	13	119.377	13	16	1242	16	16	180.629	16
2935	5	5	5	1.45455					---NA---	11	1266	11	11	99.0965	11	16	1266	15	16	177.205	16
22284	5	5	5	1.45455					---NA---	11	887	10	11	141.439	11	16	887	16	16	252.921	16
764	10	10	10	2.66667					---NA---	6	438	6	6	156.234	6	16	438	16	16	512.194	16
16293	10	10	10	2.66667					---NA---	6	345	6	6	198.35	6	16	345	16	16	650.264	16
24994	14	14	14	8					---NA---	2	513	0	2	44.4644	2	16	513	15	16	437.312	16
857	15	15	15	16					---NA---	1	408	0	1	27.9537	1	16	408	13	16	549.855	16
20899	15	15	15	16					---NA---	1	719	1	1	15.8625	1	16	719	15	16	312.018	16
1732	16	16	16	1.79769e+308					---NA---	0	377	0	0	0	0	16	377	15	16	595.069	16
3200	16	16	16	1.79769e+308					---NA---	0	644	0	0	0	0	16	644	16	16	348.356	16
20120	16	16	16	1.79769e+308					---NA---	0	225	0	0	0	0	16	225	16	16	997.071	16
27293	16	16	16	1.79769e+308					---NA---	0	724	0	0	0	0	16	724	16	16	309.863	16
4864	14	14	-14	-1.93333					---NA---	29	827	29	29	399.937	29	15	827	15	15	254.316	15
1253	13	13	-13	-1.86667					---NA---	28	355	28	28	899.558	28	15	355	15	15	592.45	15
6116	12	12	-12	-1.8					---NA---	27	1417	27	27	217.317	27	15	1417	15	15	148.426	15
266	7	7	-7	-1.46667					---NA---	22	817	22	22	307.114	22	15	817	15	15	257.429	15
4124	7	7	-7	-1.46667					---NA---	22	759	22	22	330.583	22	15	759	15	15	277.101	15
2959	0	0	0	-1					---NA---	15	707	15	15	241.975	15	15	707	14	15	297.482	15
3201	1	1	1	1.07143					---NA---	14	534	14	14	299.01	14	15	534	14	15	393.857	15
17032	1	1	1	1.07143					---NA---	14	509	5	14	313.697	14	15	509	3	15	413.202	15
11818	2	2	2	1.15385					---NA---	13	1448	13	13	102.394	13	15	1448	15	15	145.248	15
5917	3	3	3	1.25					---NA---	12	1642	12	12	83.3504	12	15	1642	15	15	128.088	15
811	5	5	5	1.5					---NA---	10	469	10	10	243.179	10	15	469	15	15	448.443	15
27818	6	6	6	1.66667					---NA---	9	922	4	9	111.33	9	15	922	12	15	228.112	15
12590	7	7	7	1.875					---NA---	8	428	7	8	213.18	8	15	428	15	15	491.401	15
3116	9	9	9	2.5					---NA---	6	1633	6	6	41.9049	6	15	1633	15	15	128.793	15
3661	9	9	9	2.5					---NA---	6	230	6	6	297.525	6	15	230	15	15	914.433	15
4623	9	9	9	2.5					---NA---	6	1103	6	6	62.0405	6	15	1103	15	15	190.68	15
8729	9	9	9	2.5					---NA---	6	1732	6	6	39.5096	6	15	1732	15	15	121.432	15
12006	12	12	12	5					---NA---	3	392	2	3	87.284	3	15	392	14	15	536.53	15
6965	14	14	14	15					---NA---	1	507	1	1	22.4953	1	15	507	15	15	414.832	15
6110	15	15	15	1.79769e+308					---NA---	0	499	0	0	0	0	15	499	15	15	421.482	15
26851	15	15	15	1.79769e+308					---NA---	0	377	0	0	0	0	15	377	15	15	557.877	15
4861	18	18	-18	-2.28571					---NA---	32	1161	31	32	314.353	32	14	1161	14	14	169.077	14
1750	6	6	-6	-1.42857					---NA---	20	1377	20	20	165.652	20	14	1377	14	14	142.555	14
15253	3	3	-3	-1.21429					---NA---	17	770	17	17	251.801	17	14	770	14	14	254.933	14
6241	2	2	-2	-1.14286					---NA---	16	431	16	16	423.392	16	14	431	14	14	455.449	14
6189	0	0	0	-1					---NA---	14	1024	14	14	155.929	14	14	1024	14	14	191.698	14
3072	3	3	3	1.27273					---NA---	11	968	10	11	129.604	11	14	968	12	14	202.788	14
1459	4	4	4	1.4					---NA---	10	1454	10	10	78.4395	10	14	1454	14	14	135.006	14
3227	4	4	4	1.4					---NA---	10	1453	10	10	78.4935	10	14	1453	14	14	135.099	14
4843	4	4	4	1.4					---NA---	10	1715	10	10	66.5021	10	14	1715	14	14	114.46	14
2110	6	6	6	1.75					---NA---	8	548	8	8	166.498	8	14	548	14	14	358.209	14
2595	6	6	6	1.75					---NA---	8	1649	6	8	55.331	8	14	1649	12	14	119.041	14
4348	7	7	7	2					---NA---	7	293	7	7	272.477	7	14	293	14	14	669.96	14
6995	8	8	8	2.33333					---NA---	6	712	6	6	96.1105	6	14	712	14	14	275.7	14
8535	11	11	11	4.66667					---NA---	3	756	2	3	45.2584	3	14	756	10	14	259.654	14
4097	13	13	13	14					---NA---	1	1503	1	1	7.58823	1	14	1503	14	14	130.604	14
9700	14	14	14	1.79769e+308					---NA---	0	475	0	0	0	0	14	475	14	14	413.26	14
24796	14	14	14	1.79769e+308					---NA---	0	1026	0	0	0	0	14	1026	14	14	191.324	14
26350	14	14	14	1.79769e+308					---NA---	0	382	0	0	0	0	14	382	14	14	513.87	14
27752	14	14	14	1.79769e+308					---NA---	0	452	0	0	0	0	14	452	14	14	434.288	14
8153	19	19	-19	-2.46154					---NA---	32	1076	32	32	339.185	32	13	1076	13	13	169.402	13
9272	19	19	-19	-2.46154					---NA---	32	1580	32	32	230.99	32	13	1580	13	13	115.365	13
9008	18	18	-18	-2.38462					---NA---	31	1224	31	31	288.855	31	13	1224	13	13	148.919	13
4728	11	11	-11	-1.84615					---NA---	24	1404	23	24	194.959	24	13	1404	13	13	129.827	13
9238	11	11	-11	-1.84615					---NA---	24	328	24	24	834.52	24	13	328	13	13	555.723	13
2015	10	10	-10	-1.76923					---NA---	23	1062	23	23	247.003	23	13	1062	13	13	171.636	13
5904	5	5	-5	-1.38462					---NA---	18	590	18	18	347.952	18	13	590	13	13	308.944	13
677	4	4	-4	-1.30769					---NA---	17	1085	17	17	178.698	17	13	1085	13	13	167.997	13
333	3	3	-3	-1.23077					---NA---	16	1310	15	16	139.299	16	13	1310	13	13	139.143	13
12438	3	3	-3	-1.23077					---NA---	16	1761	16	16	103.624	16	13	1761	13	13	103.508	13
2341	2	2	-2	-1.15385					---NA---	15	259	15	15	660.528	15	13	259	13	13	703.772	13
13977	1	1	1	1.08333					---NA---	12	1436	12	12	95.3073	12	13	1436	13	13	126.934	13
9624	4	4	4	1.44444					---NA---	9	343	9	9	299.259	9	13	343	13	13	531.42	13
10266	4	4	4	1.44444					---NA---	9	425	9	9	241.52	9	13	425	13	13	428.887	13
11117	4	4	4	1.44444					---NA---	9	1155	9	9	88.871	9	13	1155	13	13	157.816	13
11360	4	4	4	1.44444					---NA---	9	658	7	9	155.997	9	13	658	13	13	277.017	13
17124	5	5	5	1.625					---NA---	8	776	8	8	117.578	8	13	776	11	13	234.893	13
3202	6	6	6	1.85714					---NA---	7	556	7	7	143.59	7	13	556	12	13	327.836	13
11917	6	6	6	1.85714					---NA---	7	1175	5	7	67.9453	7	13	1175	11	13	155.129	13
14393	9	9	9	3.25					---NA---	4	540	4	4	84.4823	4	13	540	13	13	337.55	13
6662	10	10	10	4.33333					---NA---	3	543	3	3	63.0117	3	13	543	13	13	335.685	13
1278	11	11	11	6.5					---NA---	2	325	2	2	70.1853	2	13	325	13	13	560.852	13
8006	12	12	12	13					---NA---	1	315	1	1	36.2067	1	13	315	13	13	578.657	13
11081	12	12	12	13					---NA---	1	325	0	1	35.0926	1	13	325	13	13	560.852	13
26250	13	13	13	1.79769e+308					---NA---	0	434	0	0	0	0	13	434	13	13	419.993	13
27392	13	13	13	1.79769e+308					---NA---	0	496	0	0	0	0	13	496	13	13	367.494	13
27492	13	13	13	1.79769e+308					---NA---	0	671	0	0	0	0	13	671	13	13	271.65	13
27736	13	13	13	1.79769e+308					---NA---	0	579	0	0	0	0	13	579	13	13	314.814	13
27852	13	13	13	1.79769e+308					---NA---	0	469	0	0	0	0	13	469	13	13	388.65	13
6807	34	34	-34	-3.83333					---NA---	46	544	28	46	964.403	46	12	544	3	12	309.294	12
2332	29	29	-29	-3.41667					---NA---	41	889	40	41	525.995	41	12	889	12	12	189.264	12
4377	24	24	-24	-3					---NA---	36	2485	36	36	165.225	36	12	2485	12	12	67.7086	12
9805	18	18	-18	-2.5					---NA---	30	1864	30	30	183.559	30	12	1864	12	12	90.266	12
2133	13	13	-13	-2.08333					---NA---	25	1126	25	25	253.222	25	12	1126	12	12	149.428	12
910	12	12	-12	-2					---NA---	24	1201	24	24	227.912	24	12	1201	12	12	140.096	12
12425	11	11	-11	-1.91667					---NA---	23	1714	23	23	153.044	23	12	1714	12	12	98.1655	12
11665	10	10	-10	-1.83333					---NA---	22	1088	22	22	230.618	22	12	1088	12	12	154.647	12
1425	8	8	-8	-1.66667					---NA---	20	1755	20	20	129.973	20	12	1755	12	12	95.8722	12
9066	7	7	-7	-1.58333					---NA---	19	1182	18	19	183.331	19	12	1182	12	12	142.348	12
30033	5	5	-5	-1.41667					---NA---	17	38	0	17	5102.29	17	12	38	0	12	4427.78	12
692	3	3	-3	-1.25					---NA---	15	1768	15	15	96.7628	15	12	1768	12	12	95.1673	12
3665	3	3	-3	-1.25					---NA---	15	2958	15	15	57.8352	15	12	2958	12	12	56.8816	12
9250	3	3	-3	-1.25					---NA---	15	403	15	15	424.508	15	12	403	12	12	417.508	12
9910	3	3	-3	-1.25					---NA---	15	1288	15	15	132.823	15	12	1288	12	12	130.633	12
11414	3	3	-3	-1.25					---NA---	15	980	15	15	174.568	15	12	980	12	12	171.69	12
2197	2	2	-2	-1.16667					---NA---	14	2435	14	14	65.5735	14	12	2435	12	12	69.0989	12
4530	2	2	-2	-1.16667					---NA---	14	852	14	14	187.408	14	12	852	12	12	197.483	12
2889	1	1	-1	-1.08333					---NA---	13	811	13	13	182.819	13	12	811	12	12	207.467	12
11907	1	1	-1	-1.08333					---NA---	13	387	12	13	383.117	13	12	387	10	12	434.769	12
8661	0	0	0	-1					---NA---	12	2233	12	12	61.2903	12	12	2233	12	12	75.3496	12
14475	0	0	0	-1					---NA---	12	266	12	12	514.516	12	12	266	12	12	632.54	12
7748	1	1	1	1.09091					---NA---	11	1136	11	11	110.437	11	12	1136	12	12	148.112	12
8101	1	1	1	1.09091					---NA---	11	687	11	11	182.615	11	12	687	12	12	244.914	12
653	2	2	2	1.2					---NA---	10	730	10	10	156.234	10	12	730	12	12	230.487	12
5547	2	2	2	1.2					---NA---	10	542	10	10	210.426	10	12	542	12	12	310.435	12
10827	2	2	2	1.2					---NA---	10	1026	10	10	111.161	10	12	1026	12	12	163.992	12
5514	4	4	4	1.5					---NA---	8	558	8	8	163.514	8	12	558	11	12	301.534	12
9640	4	4	4	1.5					---NA---	8	339	7	8	269.147	8	12	339	8	12	496.33	12
14506	4	4	4	1.5					---NA---	8	1035	8	8	88.1554	8	12	1035	12	12	162.566	12
1171	6	6	6	2					---NA---	6	726	6	6	94.2571	6	12	726	12	12	231.757	12
2124	6	6	6	2					---NA---	6	600	6	6	114.051	6	12	600	12	12	280.426	12
7516	6	6	6	2					---NA---	6	908	4	6	75.3642	6	12	908	10	12	185.304	12
2676	7	7	7	2.4					---NA---	5	412	5	5	138.412	5	12	412	12	12	408.388	12
7287	7	7	7	2.4					---NA---	5	855	5	5	66.6965	5	12	855	12	12	196.79	12
12815	8	8	8	3					---NA---	4	389	4	4	117.276	4	12	389	12	12	432.534	12
18460	8	8	8	3					---NA---	4	946	4	4	48.2246	4	12	946	12	12	177.86	12
2937	9	9	9	4					---NA---	3	418	3	3	81.8549	3	12	418	12	12	402.526	12
1658	11	11	11	12					---NA---	1	1238	1	1	9.21253	1	12	1238	12	12	135.909	12
18494	11	11	11	12					---NA---	1	941	1	1	12.1202	1	12	941	12	12	178.805	12
19677	11	11	11	12					---NA---	1	1023	1	1	11.1487	1	12	1023	12	12	164.473	12
27936	11	11	11	12					---NA---	1	783	1	1	14.5659	1	12	783	11	12	214.886	12
17786	12	12	12	1.79769e+308					---NA---	0	337	0	0	0	0	12	337	12	12	499.275	12
19753	12	12	12	1.79769e+308					---NA---	0	221	0	0	0	0	12	221	12	12	761.338	12
27124	12	12	12	1.79769e+308					---NA---	0	359	0	0	0	0	12	359	12	12	468.679	12
27386	12	12	12	1.79769e+308					---NA---	0	677	0	0	0	0	12	677	12	12	248.531	12
27537	12	12	12	1.79769e+308					---NA---	0	545	0	0	0	0	12	545	12	12	308.726	12
27703	12	12	12	1.79769e+308					---NA---	0	381	0	0	0	0	12	381	12	12	441.616	12
27745	12	12	12	1.79769e+308					---NA---	0	501	0	0	0	0	12	501	12	12	335.84	12
27948	12	12	12	1.79769e+308					---NA---	0	1065	0	0	0	0	12	1065	12	12	157.987	12
91	41	41	-41	-4.72727					---NA---	52	1484	52	52	399.64	52	11	1484	11	11	103.932	11
3850	39	39	-39	-4.54545					---NA---	50	302	50	50	1888.26	50	11	302	11	11	510.71	11
7906	23	23	-23	-3.09091					---NA---	34	1405	34	34	275.996	34	11	1405	11	11	109.775	11
3283	18	18	-18	-2.63636					---NA---	29	1604	27	29	206.202	29	11	1604	11	11	96.1561	11
6173	13	13	-13	-2.18182					---NA---	24	757	24	24	361.589	24	11	757	11	11	203.744	11
14382	12	12	-12	-2.09091					---NA---	23	465	15	23	564.124	23	11	465	5	11	331.687	11
4616	10	10	-10	-1.90909					---NA---	21	1200	21	21	199.589	21	11	1200	11	11	128.529	11
2272	9	9	-9	-1.81818					---NA---	20	598	15	20	381.442	20	11	598	8	11	257.917	11
4104	8	8	-8	-1.72727					---NA---	19	973	18	19	222.71	19	11	973	11	11	158.514	11
7934	6	6	-6	-1.54545					---NA---	17	414	17	17	468.326	17	11	414	11	11	372.547	11
1475	5	5	-5	-1.45455					---NA---	16	429	16	16	425.365	16	11	429	11	11	359.521	11
19922	4	4	-4	-1.36364					---NA---	15	1209	12	15	141.503	15	11	1209	8	11	127.572	11
5350	3	3	-3	-1.27273					---NA---	14	1611	14	14	99.1133	14	11	1611	11	11	95.7383	11
8200	3	3	-3	-1.27273					---NA---	14	237	14	14	673.72	14	11	237	11	11	650.778	11
10739	3	3	-3	-1.27273					---NA---	14	277	14	14	576.432	14	11	277	11	11	556.803	11
7233	2	2	-2	-1.18182					---NA---	13	1017	13	13	145.788	13	11	1017	11	11	151.656	11
8732	2	2	-2	-1.18182					---NA---	13	278	13	13	533.332	13	11	278	11	11	554.8	11
5994	1	1	-1	-1.09091					---NA---	12	1240	12	12	110.372	12	11	1240	11	11	124.383	11
18017	1	1	-1	-1.09091					---NA---	12	345	2	12	396.699	12	11	345	5	11	447.056	11
6254	2	2	2	1.22222					---NA---	9	300	9	9	342.153	9	11	300	11	11	514.115	11
11384	2	2	2	1.22222					---NA---	9	927	9	9	110.729	9	11	927	11	11	166.38	11
14694	2	2	2	1.22222					---NA---	9	351	9	9	292.439	9	11	351	11	11	439.414	11
9748	3	3	3	1.375					---NA---	8	684	8	8	133.393	8	11	684	11	11	225.489	11
10905	5	5	5	1.83333					---NA---	6	765	6	6	89.4518	6	11	765	11	11	201.614	11
3983	6	6	6	2.2					---NA---	5	515	5	5	110.729	5	11	515	11	11	299.484	11
14164	6	6	6	2.2					---NA---	5	1498	4	5	38.0678	5	11	1498	10	11	102.96	11
1837	7	7	7	2.75					---NA---	4	225	4	4	202.758	4	11	225	11	11	685.486	11
5143	8	8	8	3.66667					---NA---	3	489	3	3	69.97	3	11	489	11	11	315.408	11
9802	8	8	8	3.66667					---NA---	3	920	3	3	37.1906	3	11	920	11	11	167.646	11
10777	8	8	8	3.66667					---NA---	3	1091	1	3	31.3614	3	11	1091	11	11	141.37	11
18148	8	8	8	3.66667					---NA---	3	574	3	3	59.6086	3	11	574	9	11	268.701	11
15582	9	9	9	5.5					---NA---	2	227	2	2	100.486	2	11	227	11	11	679.447	11
18210	9	9	9	5.5					---NA---	2	378	2	2	60.3445	2	11	378	10	11	408.028	11
6290	11	11	11	1.79769e+308					---NA---	0	456	0	0	0	0	11	456	11	11	338.233	11
8830	11	11	11	1.79769e+308					---NA---	0	727	0	0	0	0	11	727	9	11	212.152	11
9064	11	11	11	1.79769e+308					---NA---	0	370	0	0	0	0	11	370	11	11	416.85	11
17690	11	11	11	1.79769e+308					---NA---	0	636	0	0	0	0	11	636	11	11	242.507	11
27125	11	11	11	1.79769e+308					---NA---	0	357	0	0	0	0	11	357	11	11	432.029	11
27228	11	11	11	1.79769e+308					---NA---	0	395	0	0	0	0	11	395	11	11	390.467	11
27257	11	11	11	1.79769e+308					---NA---	0	332	0	0	0	0	11	332	11	11	464.562	11
27459	11	11	11	1.79769e+308					---NA---	0	629	0	0	0	0	11	629	11	11	245.206	11
27469	11	11	11	1.79769e+308					---NA---	0	380	0	0	0	0	11	380	11	11	405.88	11
11722	61	61	-61	-7.1					---NA---	71	638	6	71	1269.22	71	10	638	0	10	219.77	10
250	30	30	-30	-4					---NA---	40	1026	40	40	444.644	40	10	1026	10	10	136.66	10
5242	21	21	-21	-3.1					---NA---	31	1135	31	31	311.505	31	10	1135	10	10	123.536	10
3184	18	18	-18	-2.8					---NA---	28	530	0	28	602.534	28	10	530	0	10	264.553	10
9550	18	18	-18	-2.8					---NA---	28	1150	27	28	277.69	28	10	1150	10	10	121.924	10
9444	16	16	-16	-2.6					---NA---	26	1164	26	26	254.753	26	10	1164	10	10	120.458	10
7194	15	15	-15	-2.5					---NA---	25	555	24	25	513.744	25	10	555	10	10	252.636	10
4419	13	13	-13	-2.3					---NA---	23	812	23	23	323.051	23	10	812	10	10	172.676	10
4206	12	12	-12	-2.2					---NA---	22	1409	22	22	178.078	22	10	1409	10	10	99.5125	10
2456	11	11	-11	-2.1					---NA---	21	1322	21	21	181.17	21	10	1322	10	10	106.061	10
8731	10	10	-10	-2					---NA---	20	198	7	20	1152.03	20	10	198	5	10	708.147	10
11872	8	8	-8	-1.8					---NA---	18	1068	18	18	192.221	18	10	1068	10	10	131.286	10
1058	7	7	-7	-1.7					---NA---	17	712	17	17	272.313	17	10	712	10	10	196.929	10
5665	7	7	-7	-1.7					---NA---	17	1266	16	17	153.149	17	10	1266	10	10	110.753	10
8331	7	7	-7	-1.7					---NA---	17	1417	17	17	136.829	17	10	1417	10	10	98.9507	10
3057	6	6	-6	-1.6					---NA---	16	1412	16	16	129.236	16	10	1412	10	10	99.3011	10
6627	6	6	-6	-1.6					---NA---	16	727	16	16	251.007	16	10	727	10	10	192.865	10
7724	6	6	-6	-1.6					---NA---	16	1903	16	16	95.8916	16	10	1903	10	10	73.68	10
9391	6	6	-6	-1.6					---NA---	16	266	16	16	686.022	16	10	266	10	10	527.117	10
10568	5	5	-5	-1.5					---NA---	15	260	15	15	657.987	15	10	260	10	10	539.281	10
6585	4	4	-4	-1.4					---NA---	14	597	14	14	267.457	14	10	597	10	10	234.863	10
7894	4	4	-4	-1.4					---NA---	14	331	14	14	482.391	14	10	331	10	10	423.605	10
9922	4	4	-4	-1.4					---NA---	14	602	14	14	265.235	14	10	602	10	10	232.912	10
10953	4	4	-4	-1.4					---NA---	14	247	14	14	646.443	14	10	247	10	10	567.664	10
1940	3	3	-3	-1.3					---NA---	13	375	13	13	395.377	13	10	375	10	10	373.902	10
2336	3	3	-3	-1.3					---NA---	13	661	13	13	224.306	13	10	661	10	10	212.123	10
5908	3	3	-3	-1.3					---NA---	13	818	13	13	181.255	13	10	818	10	10	171.41	10
10294	2	2	-2	-1.2					---NA---	12	767	12	12	178.437	12	10	767	10	10	182.807	10
2539	1	1	-1	-1.1					---NA---	11	556	11	11	225.641	11	10	556	10	10	252.182	10
1342	0	0	0	-1					---NA---	10	664	10	10	171.764	10	10	664	10	10	211.164	10
8398	0	0	0	-1					---NA---	10	1295	10	10	88.0703	10	10	1295	10	10	108.273	10
9853	0	0	0	-1					---NA---	10	1061	10	10	107.494	10	10	1061	10	10	132.152	10
2307	1	1	1	1.11111					---NA---	9	246	9	9	417.26	9	10	246	10	10	569.972	10
13	2	2	2	1.25					---NA---	8	576	8	8	158.404	8	10	576	10	10	243.426	10
5837	2	2	2	1.25					---NA---	8	563	8	8	162.062	8	10	563	10	10	249.046	10
1355	3	3	3	1.42857					---NA---	7	1318	7	7	60.5734	7	10	1318	10	10	106.383	10
4959	3	3	3	1.42857					---NA---	7	201	7	7	397.193	7	10	201	10	10	697.578	10
6377	3	3	3	1.42857					---NA---	7	754	7	7	105.883	7	10	754	10	10	185.959	10
6571	3	3	3	1.42857					---NA---	7	658	7	7	121.331	7	10	658	10	10	213.09	10
19438	3	3	3	1.42857					---NA---	7	366	7	7	218.131	7	10	366	10	10	383.096	10
4172	4	4	4	1.66667					---NA---	6	665	6	6	102.903	6	10	665	10	10	210.847	10
7503	4	4	4	1.66667					---NA---	6	268	6	6	255.338	6	10	268	9	10	523.183	10
7712	4	4	4	1.66667					---NA---	6	942	6	6	72.644	6	10	942	10	10	148.846	10
10760	4	4	4	1.66667					---NA---	6	311	6	6	220.034	6	10	311	10	10	450.846	10
11609	4	4	4	1.66667					---NA---	6	290	6	6	235.968	6	10	290	10	10	483.494	10
17685	4	4	4	1.66667					---NA---	6	1359	6	6	50.3537	6	10	1359	10	10	103.174	10
29959	4	4	4	1.66667					---NA---	6	586	4	6	116.776	6	10	586	6	10	239.272	10
423	5	5	5	2					---NA---	5	639	5	5	89.2419	5	10	639	10	10	219.426	10
5795	5	5	5	2					---NA---	5	286	5	5	199.39	5	10	286	10	10	490.256	10
10686	5	5	5	2					---NA---	5	228	5	5	250.112	5	10	228	10	10	614.97	10
13334	6	6	6	2.5					---NA---	4	535	4	4	85.2718	4	10	535	10	10	262.081	10
17535	6	6	6	2.5					---NA---	4	864	4	4	52.8014	4	10	864	10	10	162.284	10
28126	6	6	6	2.5					---NA---	4	792	4	4	57.6016	4	10	792	10	10	177.037	10
12600	7	7	7	3.33333					---NA---	3	815	3	3	41.982	3	10	815	10	10	172.041	10
28374	7	7	7	3.33333					---NA---	3	604	2	3	56.6479	3	10	604	9	10	232.141	10
1136	8	8	8	5					---NA---	2	728	2	2	31.3327	2	10	728	10	10	192.6	10
49	9	9	9	10					---NA---	1	711	1	1	16.0409	1	10	711	8	10	197.206	10
15681	9	9	9	10					---NA---	1	417	1	1	27.3504	1	10	417	10	10	336.243	10
27276	9	9	9	10					---NA---	1	610	0	1	18.6969	1	10	610	8	10	229.858	10
7523	10	10	10	1.79769e+308					---NA---	0	603	0	0	0	0	10	603	10	10	232.526	10
8416	10	10	10	1.79769e+308					---NA---	0	407	0	0	0	0	10	407	10	10	344.504	10
27277	10	10	10	1.79769e+308					---NA---	0	419	0	0	0	0	10	419	10	10	334.638	10
27316	10	10	10	1.79769e+308					---NA---	0	427	0	0	0	0	10	427	10	10	328.368	10
27530	10	10	10	1.79769e+308					---NA---	0	419	0	0	0	0	10	419	10	10	334.638	10
27786	10	10	10	1.79769e+308					---NA---	0	435	0	0	0	0	10	435	10	10	322.329	10
27800	10	10	10	1.79769e+308					---NA---	0	458	0	0	0	0	10	458	10	10	306.142	10
28358	10	10	10	1.79769e+308					---NA---	0	806	0	0	0	0	10	806	10	10	173.962	10
28235	37	37	-37	-5.11111					---NA---	46	490	45	46	1070.68	46	9	490	9	9	257.534	9
9855	19	19	-19	-3.11111					---NA---	28	1325	28	28	241.014	28	9	1325	9	9	95.2391	9
12208	14	14	-14	-2.55556					---NA---	23	610	23	23	430.029	23	9	610	9	9	206.872	9
1704	11	11	-11	-2.22222					---NA---	20	213	20	20	1070.9	20	9	213	9	9	592.45	9
777	10	10	-10	-2.11111					---NA---	19	643	19	19	337.009	19	9	643	9	9	196.255	9
2249	10	10	-10	-2.11111					---NA---	19	1986	19	19	109.112	19	9	1986	9	9	63.5407	9
2793	9	9	-9	-2					---NA---	18	415	18	18	494.679	18	9	415	9	9	304.077	9
3178	9	9	-9	-2					---NA---	18	1273	18	18	161.266	18	9	1273	9	9	99.1295	9
8426	9	9	-9	-2					---NA---	18	1998	18	18	102.749	18	9	1998	9	9	63.1591	9
13023	7	7	-7	-1.77778					---NA---	16	1323	16	16	137.93	16	9	1323	9	9	95.3831	9
8342	5	5	-5	-1.55556					---NA---	14	744	14	14	214.612	14	9	744	9	9	169.613	9
9858	5	5	-5	-1.55556					---NA---	14	1117	14	14	142.947	14	9	1117	9	9	112.974	9
10637	5	5	-5	-1.55556					---NA---	14	924	14	14	172.805	14	9	924	9	9	136.571	9
4729	3	3	-3	-1.33333					---NA---	12	1644	12	12	83.249	12	9	1644	9	9	76.759	9
7135	3	3	-3	-1.33333					---NA---	12	1198	12	12	114.241	12	9	1198	9	9	105.335	9
12352	3	3	-3	-1.33333					---NA---	12	1835	11	12	74.5838	12	9	1835	9	9	68.7694	9
1196	2	2	-2	-1.22222					---NA---	11	423	11	11	296.587	11	9	423	9	9	298.326	9
2199	2	2	-2	-1.22222					---NA---	11	1059	11	11	118.467	11	9	1059	9	9	119.161	9
4456	2	2	-2	-1.22222					---NA---	11	1091	11	11	114.992	11	9	1091	9	9	115.666	9
9604	2	2	-2	-1.22222					---NA---	11	511	11	11	245.511	11	9	511	9	9	246.951	9
3443	1	1	-1	-1.11111					---NA---	10	257	10	10	443.779	10	9	257	9	9	491.019	9
5778	0	0	0	-1					---NA---	9	507	9	9	202.458	9	9	507	9	9	248.899	9
8508	0	0	0	-1					---NA---	9	1219	9	9	84.2051	9	9	1219	9	9	103.521	9
9913	0	0	0	-1					---NA---	9	381	9	9	269.412	9	9	381	9	9	331.212	9
4837	1	1	1	1.125					---NA---	8	1165	8	8	78.3183	8	9	1165	9	9	108.319	9
8599	1	1	1	1.125					---NA---	8	284	8	8	321.271	8	9	284	8	9	444.337	9
8685	1	1	1	1.125					---NA---	8	835	8	8	109.271	8	9	835	9	9	151.128	9
11404	1	1	1	1.125					---NA---	8	1789	8	8	51.001	8	9	1789	9	9	70.5376	9
1312	2	2	2	1.28571					---NA---	7	808	7	7	98.8066	7	9	808	9	9	156.178	9
12400	2	2	2	1.28571					---NA---	7	574	7	7	139.087	7	9	574	8	9	219.846	9
27682	2	2	2	1.28571					---NA---	7	613	7	7	130.238	7	9	613	8	9	205.859	9
10576	3	3	3	1.5					---NA---	6	948	6	6	72.1842	6	9	948	9	9	133.114	9
12220	3	3	3	1.5					---NA---	6	1923	6	6	35.5854	6	9	1923	9	9	65.6224	9
15813	3	3	3	1.5					---NA---	6	501	6	6	136.588	6	9	501	9	9	251.88	9
17338	3	3	3	1.5					---NA---	6	434	4	6	157.674	6	9	434	6	9	290.765	9
28640	3	3	3	1.5					---NA---	6	475	6	6	144.065	6	9	475	9	9	265.667	9
2925	4	4	4	1.8					---NA---	5	573	5	5	99.521	5	9	573	9	9	220.23	9
3244	4	4	4	1.8					---NA---	5	344	5	5	165.772	5	9	344	9	9	366.837	9
10078	4	4	4	1.8					---NA---	5	300	5	5	190.085	5	9	300	9	9	420.639	9
11244	4	4	4	1.8					---NA---	5	1441	5	5	39.5736	5	9	1441	9	9	87.5724	9
2372	5	5	5	2.25					---NA---	4	2034	4	4	22.4289	4	9	2034	9	9	62.0412	9
7773	5	5	5	2.25					---NA---	4	874	4	4	52.1973	4	9	874	9	9	144.384	9
1142	6	6	6	3					---NA---	3	1468	3	3	23.3074	3	9	1468	9	9	85.9617	9
1923	6	6	6	3					---NA---	3	419	3	3	81.6595	3	9	419	9	9	301.174	9
7669	6	6	6	3					---NA---	3	245	3	3	139.654	3	9	245	9	9	515.069	9
10788	6	6	6	3					---NA---	3	1631	3	3	20.9781	3	9	1631	9	9	77.3708	9
11039	6	6	6	3					---NA---	3	1388	3	3	24.6508	3	9	1388	9	9	90.9163	9
19233	6	6	6	3					---NA---	3	507	3	3	67.4859	3	9	507	8	9	248.899	9
3513	7	7	7	4.5					---NA---	2	909	2	2	25.0938	2	9	909	9	9	138.825	9
7701	7	7	7	4.5					---NA---	2	996	2	2	22.9018	2	9	996	9	9	126.699	9
17496	7	7	7	4.5					---NA---	2	313	2	2	72.8761	2	9	313	9	9	403.169	9
246	8	8	8	9					---NA---	1	225	1	1	50.6894	1	9	225	9	9	560.852	9
999	8	8	8	9					---NA---	1	266	1	1	42.8764	1	9	266	9	9	474.405	9
5871	8	8	8	9					---NA---	1	567	0	1	20.1148	1	9	567	2	9	222.561	9
11855	8	8	8	9					---NA---	1	1099	1	1	10.3777	1	9	1099	9	9	114.824	9
11883	8	8	8	9					---NA---	1	231	1	1	49.3728	1	9	231	9	9	546.285	9
12469	9	9	9	1.79769e+308					---NA---	0	322	0	0	0	0	9	322	9	9	391.9	9
16078	9	9	9	1.79769e+308					---NA---	0	312	0	0	0	0	9	312	9	9	404.461	9
25707	9	9	9	1.79769e+308					---NA---	0	357	0	0	0	0	9	357	9	9	353.478	9
27216	9	9	9	1.79769e+308					---NA---	0	333	0	0	0	0	9	333	9	9	378.954	9
27238	9	9	9	1.79769e+308					---NA---	0	244	0	0	0	0	9	244	9	9	517.18	9
27426	9	9	9	1.79769e+308					---NA---	0	473	0	0	0	0	9	473	9	9	266.79	9
27780	9	9	9	1.79769e+308					---NA---	0	341	0	0	0	0	9	341	9	9	370.064	9
27813	9	9	9	1.79769e+308					---NA---	0	767	0	0	0	0	9	767	9	9	164.526	9
27911	9	9	9	1.79769e+308					---NA---	0	552	0	0	0	0	9	552	9	9	228.608	9
28324	9	9	9	1.79769e+308					---NA---	0	785	0	0	0	0	9	785	9	9	160.754	9
28379	9	9	9	1.79769e+308					---NA---	0	206	0	0	0	0	9	206	9	9	612.582	9
28451	9	9	9	1.79769e+308					---NA---	0	523	0	0	0	0	9	523	2	9	241.285	9
7283	51	51	-51	-7.375					---NA---	59	861	59	59	781.535	59	8	861	8	8	130.279	8
8956	24	24	-24	-4					---NA---	32	1131	32	32	322.691	32	8	1131	8	8	99.1782	8
3758	21	21	-21	-3.625					---NA---	29	1666	29	29	198.528	29	8	1666	8	8	67.3292	8
7819	18	18	-18	-3.25					---NA---	26	1094	26	26	271.054	26	8	1094	8	8	102.532	8
6849	17	17	-17	-3.125					---NA---	25	1864	25	25	152.966	25	8	1864	8	8	60.1773	8
8620	17	17	-17	-3.125					---NA---	25	562	24	25	507.345	25	8	562	8	8	199.592	8
3527	16	16	-16	-3					---NA---	24	1691	24	24	161.87	24	8	1691	8	8	66.3338	8
2357	14	14	-14	-2.75					---NA---	22	511	22	22	491.022	22	8	511	8	8	219.512	8
4842	13	13	-13	-2.625					---NA---	21	986	21	21	242.908	21	8	986	8	8	113.763	8
1241	12	12	-12	-2.5					---NA---	20	368	20	20	619.843	20	8	368	8	8	304.811	8
1186	11	11	-11	-2.375					---NA---	19	419	18	19	517.177	19	8	419	7	8	267.71	8
3325	11	11	-11	-2.375					---NA---	19	1341	19	19	161.594	19	8	1341	8	8	83.6469	8
2707	10	10	-10	-2.25					---NA---	18	861	18	18	238.434	18	8	861	8	8	130.279	8
7393	8	8	-8	-2					---NA---	16	1001	15	16	182.299	16	8	1001	8	8	112.058	8
8848	8	8	-8	-2					---NA---	16	779	16	16	234.251	16	8	779	8	8	143.993	8
9209	8	8	-8	-2					---NA---	16	1467	16	16	124.391	16	8	1467	8	8	76.4625	8
1799	7	7	-7	-1.875					---NA---	15	1175	15	15	145.597	15	8	1175	8	8	95.4643	8
1922	7	7	-7	-1.875					---NA---	15	277	15	15	617.605	15	8	277	8	8	404.948	8
4672	7	7	-7	-1.875					---NA---	15	1154	15	15	148.247	15	8	1154	8	8	97.2015	8
5612	7	7	-7	-1.875					---NA---	15	1391	15	15	122.988	15	8	1391	8	8	80.6402	8
3683	6	6	-6	-1.75					---NA---	14	1792	14	14	89.1024	14	8	1792	8	8	62.5951	8
11349	6	6	-6	-1.75					---NA---	14	276	14	14	578.52	14	8	276	7	8	406.415	8
14763	6	6	-6	-1.75					---NA---	14	317	14	14	503.696	14	8	317	8	8	353.85	8
289	5	5	-5	-1.625					---NA---	13	981	13	13	151.138	13	8	981	8	8	114.343	8
8944	5	5	-5	-1.625					---NA---	13	1356	13	13	109.341	13	8	1356	8	8	82.7216	8
10386	5	5	-5	-1.625					---NA---	13	524	13	13	282.951	13	8	524	8	8	214.066	8
1702	4	4	-4	-1.5					---NA---	12	1714	11	12	79.8491	12	8	1714	7	8	65.4437	8
10936	4	4	-4	-1.5					---NA---	12	1474	12	12	92.8503	12	8	1474	8	8	76.0994	8
2107	3	3	-3	-1.375					---NA---	11	842	11	11	148.998	11	8	842	7	8	133.219	8
6100	3	3	-3	-1.375					---NA---	11	2303	11	11	54.4751	11	8	2303	8	8	48.7063	8
6501	3	3	-3	-1.375					---NA---	11	859	11	11	146.049	11	8	859	8	8	130.583	8
19518	3	3	-3	-1.375					---NA---	11	1802	11	11	69.6205	11	8	1802	8	8	62.2478	8
20065	3	3	-3	-1.375					---NA---	11	491	11	11	255.512	11	8	491	8	8	228.453	8
2386	2	2	-2	-1.25					---NA---	10	208	10	10	548.323	10	8	208	8	8	539.281	8
2862	2	2	-2	-1.25					---NA---	10	1219	10	10	93.5612	10	8	1219	8	8	92.0185	8
6270	2	2	-2	-1.25					---NA---	10	1031	9	10	110.622	10	8	1031	8	8	108.798	8
6943	2	2	-2	-1.25					---NA---	10	703	10	10	162.235	10	8	703	8	8	159.56	8
9396	2	2	-2	-1.25					---NA---	10	1577	10	10	72.3216	10	8	1577	8	8	71.129	8
1919	1	1	-1	-1.125					---NA---	9	783	6	9	131.093	9	8	783	4	8	143.257	8
10462	1	1	-1	-1.125					---NA---	9	882	9	9	116.379	9	8	882	8	8	127.177	8
14147	1	1	-1	-1.125					---NA---	9	309	9	9	332.188	9	8	309	8	8	363.011	8
14693	1	1	-1	-1.125					---NA---	9	533	8	9	192.582	9	8	533	8	8	210.451	8
1330	0	0	0	-1					---NA---	8	1211	8	8	75.3434	8	8	1211	8	8	92.6263	8
2151	0	0	0	-1					---NA---	8	429	8	8	212.683	8	8	429	8	8	261.47	8
5276	0	0	0	-1					---NA---	8	521	8	8	175.126	8	8	521	8	8	215.298	8
6758	0	0	0	-1					---NA---	8	790	7	8	115.495	8	8	790	8	8	141.988	8
7538	0	0	0	-1					---NA---	8	381	8	8	239.477	8	8	381	8	8	294.411	8
7957	0	0	0	-1					---NA---	8	1718	8	8	53.1088	8	8	1718	8	8	65.2913	8
13294	0	0	0	-1					---NA---	8	691	8	8	132.042	8	8	691	8	8	162.331	8
4315	1	1	1	1.14286					---NA---	7	467	7	7	170.955	7	8	467	8	8	240.194	8
7641	1	1	1	1.14286					---NA---	7	992	7	7	80.4796	7	8	992	8	8	113.075	8
10544	1	1	1	1.14286					---NA---	7	256	7	7	311.858	7	8	256	8	8	438.166	8
11693	1	1	1	1.14286					---NA---	7	879	7	7	90.8257	7	8	879	8	8	127.611	8
2035	2	2	2	1.33333					---NA---	6	719	6	6	95.1748	6	8	719	8	8	156.009	8
3347	2	2	2	1.33333					---NA---	6	1234	6	6	55.4543	6	8	1234	8	8	90.8999	8
6587	2	2	2	1.33333					---NA---	6	309	6	6	221.458	6	8	309	8	8	363.011	8
7928	2	2	2	1.33333					---NA---	6	1082	6	6	63.2446	6	8	1082	8	8	103.67	8
14072	2	2	2	1.33333					---NA---	6	753	6	6	90.8774	6	8	753	8	8	148.965	8
4523	3	3	3	1.6					---NA---	5	533	5	5	106.99	5	8	533	8	8	210.451	8
9777	3	3	3	1.6					---NA---	5	538	5	5	105.995	5	8	538	8	8	208.495	8
10648	3	3	3	1.6					---NA---	5	1441	5	5	39.5736	5	8	1441	8	8	77.8421	8
11991	3	3	3	1.6					---NA---	5	207	2	5	275.486	5	8	207	1	8	541.886	8
19953	3	3	3	1.6					---NA---	5	1086	2	5	52.5097	5	8	1086	7	8	103.288	8
20208	3	3	3	1.6					---NA---	5	588	5	5	96.9822	5	8	588	4	8	190.766	8
26279	3	3	3	1.6					---NA---	5	632	5	5	90.2303	5	8	632	8	8	177.485	8
222	4	4	4	2					---NA---	4	530	4	4	86.0763	4	8	530	8	8	211.642	8
6143	4	4	4	2					---NA---	4	1176	3	4	38.7929	4	8	1176	3	8	95.3831	8
1792	5	5	5	2.66667					---NA---	3	313	3	3	109.314	3	8	313	8	8	358.372	8
2119	5	5	5	2.66667					---NA---	3	902	3	3	37.9327	3	8	902	8	8	124.358	8
4659	5	5	5	2.66667					---NA---	3	2674	3	3	12.7956	3	8	2674	8	8	41.9486	8
5742	5	5	5	2.66667					---NA---	3	793	3	3	43.1467	3	8	793	8	8	141.451	8
7032	5	5	5	2.66667					---NA---	3	749	3	3	45.6813	3	8	749	8	8	149.76	8
8493	5	5	5	2.66667					---NA---	3	854	3	3	40.0648	3	8	854	8	8	131.347	8
10697	5	5	5	2.66667					---NA---	3	1460	3	3	23.4352	3	8	1460	8	8	76.8291	8
11108	5	5	5	2.66667					---NA---	3	819	3	3	41.777	3	8	819	8	8	136.96	8
481	6	6	6	4					---NA---	2	553	2	2	41.2481	2	8	553	8	8	202.84	8
6688	6	6	6	4					---NA---	2	300	1	2	76.0341	2	8	300	6	8	373.902	8
6806	6	6	6	4					---NA---	2	301	2	2	75.7815	2	8	301	8	8	372.659	8
7232	6	6	6	4					---NA---	2	278	1	2	82.0511	2	8	278	3	8	403.491	8
7873	6	6	6	4					---NA---	2	402	2	2	56.7418	2	8	402	8	8	279.031	8
12064	6	6	6	4					---NA---	2	956	2	2	23.8601	2	8	956	8	8	117.333	8
17894	6	6	6	4					---NA---	2	412	2	2	55.3646	2	8	412	8	8	272.258	8
29736	6	6	6	4					---NA---	2	377	2	2	60.5046	2	8	377	5	8	297.534	8
2322	7	7	7	8					---NA---	1	471	1	1	24.2147	1	8	471	8	8	238.154	8
2547	7	7	7	8					---NA---	1	387	1	1	29.4706	1	8	387	4	8	289.846	8
4945	7	7	7	8					---NA---	1	431	1	1	26.462	1	8	431	8	8	260.256	8
14780	7	7	7	8					---NA---	1	303	1	1	37.6406	1	8	303	6	8	370.2	8
21753	7	7	7	8					---NA---	1	401	1	1	28.4417	1	8	401	8	8	279.727	8
27639	7	7	7	8					---NA---	1	635	0	1	17.9608	1	8	635	8	8	176.646	8
28908	7	7	7	8					---NA---	1	542	1	1	21.0426	1	8	542	7	8	206.957	8
1087	8	8	8	1.79769e+308					---NA---	0	417	0	0	0	0	8	417	8	8	268.994	8
3257	8	8	8	1.79769e+308					---NA---	0	273	0	0	0	0	8	273	8	8	410.881	8
3730	8	8	8	1.79769e+308					---NA---	0	704	0	0	0	0	8	704	8	8	159.333	8
4553	8	8	8	1.79769e+308					---NA---	0	757	0	0	0	0	8	757	8	8	148.178	8
6357	8	8	8	1.79769e+308					---NA---	0	268	0	0	0	0	8	268	8	8	418.547	8
6790	8	8	8	1.79769e+308					---NA---	0	396	0	0	0	0	8	396	8	8	283.259	8
8621	8	8	8	1.79769e+308					---NA---	0	396	0	0	0	0	8	396	8	8	283.259	8
12976	8	8	8	1.79769e+308					---NA---	0	468	0	0	0	0	8	468	8	8	239.681	8
13933	8	8	8	1.79769e+308					---NA---	0	275	0	0	0	0	8	275	8	8	407.893	8
19618	8	8	8	1.79769e+308					---NA---	0	501	0	0	0	0	8	501	3	8	223.893	8
20295	8	8	8	1.79769e+308					---NA---	0	509	0	0	0	0	8	509	8	8	220.374	8
23759	8	8	8	1.79769e+308					---NA---	0	640	0	0	0	0	8	640	8	8	175.266	8
25690	8	8	8	1.79769e+308					---NA---	0	566	0	0	0	0	8	566	8	8	198.181	8
26253	8	8	8	1.79769e+308					---NA---	0	216	0	0	0	0	8	216	8	8	519.308	8
26306	8	8	8	1.79769e+308					---NA---	0	852	0	0	0	0	8	852	8	8	131.656	8
26516	8	8	8	1.79769e+308					---NA---	0	1053	0	0	0	0	8	1053	8	8	106.525	8
26836	8	8	8	1.79769e+308					---NA---	0	241	0	0	0	0	8	241	8	8	465.438	8
27202	8	8	8	1.79769e+308					---NA---	0	397	0	0	0	0	8	397	8	8	282.545	8
27248	8	8	8	1.79769e+308					---NA---	0	448	0	0	0	0	8	448	8	8	250.381	8
27307	8	8	8	1.79769e+308					---NA---	0	291	0	0	0	0	8	291	7	8	385.466	8
27362	8	8	8	1.79769e+308					---NA---	0	1155	0	0	0	0	8	1155	8	8	97.1173	8
27368	8	8	8	1.79769e+308					---NA---	0	1113	0	0	0	0	8	1113	8	8	100.782	8
27371	8	8	8	1.79769e+308					---NA---	0	414	0	0	0	0	8	414	8	8	270.943	8
27449	8	8	8	1.79769e+308					---NA---	0	878	0	0	0	0	8	878	8	8	127.757	8
27494	8	8	8	1.79769e+308					---NA---	0	521	0	0	0	0	8	521	8	8	215.298	8
27504	8	8	8	1.79769e+308					---NA---	0	719	0	0	0	0	8	719	8	8	156.009	8
27618	8	8	8	1.79769e+308					---NA---	0	447	0	0	0	0	8	447	8	8	250.941	8
27634	8	8	8	1.79769e+308					---NA---	0	514	0	0	0	0	8	514	8	8	218.231	8
27638	8	8	8	1.79769e+308					---NA---	0	385	0	0	0	0	8	385	8	8	291.352	8
27676	8	8	8	1.79769e+308					---NA---	0	323	0	0	0	0	8	323	8	8	347.277	8
27714	8	8	8	1.79769e+308					---NA---	0	469	0	0	0	0	8	469	8	8	239.17	8
27785	8	8	8	1.79769e+308					---NA---	0	713	0	0	0	0	8	713	8	8	157.322	8
27799	8	8	8	1.79769e+308					---NA---	0	485	0	0	0	0	8	485	8	8	231.279	8
27827	8	8	8	1.79769e+308					---NA---	0	458	0	0	0	0	8	458	8	8	244.914	8
27828	8	8	8	1.79769e+308					---NA---	0	865	0	0	0	0	8	865	8	8	129.677	8
27903	8	8	8	1.79769e+308					---NA---	0	479	0	0	0	0	8	479	8	8	234.176	8
27959	8	8	8	1.79769e+308					---NA---	0	496	0	0	0	0	8	496	8	8	226.15	8
28044	8	8	8	1.79769e+308					---NA---	0	350	0	0	0	0	8	350	8	8	320.487	8
28050	8	8	8	1.79769e+308					---NA---	0	273	0	0	0	0	8	273	8	8	410.881	8
28071	8	8	8	1.79769e+308					---NA---	0	476	0	0	0	0	8	476	8	8	235.652	8
28175	8	8	8	1.79769e+308					---NA---	0	382	0	0	0	0	8	382	8	8	293.64	8
29073	8	8	8	1.79769e+308					---NA---	0	382	0	0	0	0	8	382	5	8	293.64	8
13504	25	25	-25	-4.57143					---NA---	32	2454	22	32	148.722	32	7	2454	4	7	39.9956	7
8322	22	22	-22	-4.14286					---NA---	29	1835	29	29	180.244	29	7	1835	7	7	53.4873	7
6521	17	17	-17	-3.42857					---NA---	24	991	24	24	276.209	24	7	991	7	7	99.0406	7
2578	16	16	-16	-3.28571					---NA---	23	760	23	23	345.155	23	7	760	7	7	129.144	7
6703	16	16	-16	-3.28571					---NA---	23	1450	23	23	180.909	23	7	1450	7	7	67.6891	7
4784	15	15	-15	-3.14286					---NA---	22	1894	22	22	132.478	22	7	1894	7	7	51.8211	7
7848	14	14	-14	-3					---NA---	21	924	21	21	259.207	21	7	924	7	7	106.222	7
9316	13	13	-13	-2.85714					---NA---	20	1061	19	20	214.988	20	7	1061	7	7	92.5063	7
5550	12	12	-12	-2.71429					---NA---	19	1354	19	19	160.042	19	7	1354	7	7	72.4883	7
7469	12	12	-12	-2.71429					---NA---	19	502	18	19	431.667	19	7	502	7	7	195.516	7
417	11	11	-11	-2.57143					---NA---	18	1431	18	18	143.46	18	7	1431	7	7	68.5878	7
2653	11	11	-11	-2.57143					---NA---	18	543	18	18	378.07	18	7	543	7	7	180.754	7
2742	10	10	-10	-2.42857					---NA---	17	2217	17	17	87.4546	17	7	2217	7	7	44.2712	7
3392	10	10	-10	-2.42857					---NA---	17	1022	16	17	189.713	17	7	1022	7	7	96.0364	7
5571	10	10	-10	-2.42857					---NA---	17	648	17	17	299.208	17	7	648	7	7	151.465	7
6458	10	10	-10	-2.42857					---NA---	17	958	17	17	202.387	17	7	958	7	7	102.452	7
10112	10	10	-10	-2.42857					---NA---	17	1354	17	17	143.196	17	7	1354	7	7	72.4883	7
7299	9	9	-9	-2.28571					---NA---	16	1278	16	16	142.787	16	7	1278	7	7	76.7991	7
8602	9	9	-9	-2.28571					---NA---	16	566	16	16	322.406	16	7	566	7	7	173.408	7
4925	8	8	-8	-2.14286					---NA---	15	444	15	15	385.308	15	7	444	7	7	221.057	7
5106	8	8	-8	-2.14286					---NA---	15	1497	15	15	114.28	15	7	1497	7	7	65.5639	7
5478	8	8	-8	-2.14286					---NA---	15	1737	15	15	98.4897	15	7	1737	7	7	56.505	7
5567	8	8	-8	-2.14286					---NA---	15	1937	15	15	88.3204	15	7	1937	7	7	50.6707	7
376	7	7	-7	-2					---NA---	14	350	14	14	456.204	14	7	350	7	7	280.426	7
2770	7	7	-7	-2					---NA---	14	1035	14	14	154.272	14	7	1035	7	7	94.8301	7
1446	6	6	-6	-1.85714					---NA---	13	405	13	13	366.09	13	7	405	7	7	242.344	7
6068	6	6	-6	-1.85714					---NA---	13	444	13	13	333.933	13	7	444	7	7	221.057	7
8075	6	6	-6	-1.85714					---NA---	13	1239	13	13	119.666	13	7	1239	7	7	79.2165	7
9779	6	6	-6	-1.85714					---NA---	13	836	13	13	177.352	13	7	836	7	7	117.403	7
4606	5	5	-5	-1.71429					---NA---	12	1482	12	12	92.3491	12	7	1482	7	7	66.2275	7
5880	5	5	-5	-1.71429					---NA---	12	488	12	12	280.454	12	7	488	7	7	201.125	7
3922	4	4	-4	-1.57143					---NA---	11	1027	11	11	122.158	11	7	1027	7	7	95.5688	7
7043	4	4	-4	-1.57143					---NA---	11	1838	11	11	68.2569	11	7	1838	7	7	53.4	7
7832	4	4	-4	-1.57143					---NA---	11	686	11	11	182.881	11	7	686	7	7	143.075	7
8463	4	4	-4	-1.57143					---NA---	11	1108	11	11	113.228	11	7	1108	7	7	88.5823	7
9048	4	4	-4	-1.57143					---NA---	11	253	11	11	495.874	11	7	253	7	7	387.941	7
5064	3	3	-3	-1.42857					---NA---	10	646	9	10	176.55	10	7	646	6	7	151.934	7
14442	3	3	-3	-1.42857					---NA---	10	1441	10	10	79.1472	10	7	1441	7	7	68.1119	7
6077	2	2	-2	-1.28571					---NA---	9	258	9	9	397.853	9	7	258	7	7	380.423	7
7298	2	2	-2	-1.28571					---NA---	9	1076	9	9	95.3959	9	7	1076	7	7	91.2167	7
8516	2	2	-2	-1.28571					---NA---	9	318	9	9	322.786	9	7	318	7	7	308.645	7
1362	1	1	-1	-1.14286					---NA---	8	1316	8	8	69.332	8	7	1316	7	7	74.5814	7
12835	1	1	-1	-1.14286					---NA---	8	1208	8	8	75.5305	8	7	1208	7	7	81.2493	7
1493	0	0	0	-1					---NA---	7	891	7	7	89.6024	7	7	891	7	7	110.156	7
2550	0	0	0	-1					---NA---	7	853	7	7	93.5941	7	7	853	7	7	115.064	7
4862	0	0	0	-1					---NA---	7	199	7	7	401.185	7	7	199	7	7	493.212	7
8553	0	0	0	-1					---NA---	7	550	7	7	145.156	7	7	550	7	7	178.453	7
26544	0	0	0	-1					---NA---	7	486	6	7	164.271	7	7	486	7	7	201.953	7
2363	1	1	1	1.16667					---NA---	6	1398	6	6	48.949	6	7	1398	7	7	70.2069	7
3999	1	1	1	1.16667					---NA---	6	261	6	6	262.186	6	7	261	7	7	376.051	7
4777	1	1	1	1.16667					---NA---	6	1086	6	6	63.0117	6	7	1086	7	7	90.3768	7
5965	1	1	1	1.16667					---NA---	6	797	6	6	85.8603	6	7	797	7	7	123.148	7
6276	1	1	1	1.16667					---NA---	6	477	6	6	143.46	6	7	477	7	7	205.763	7
6737	1	1	1	1.16667					---NA---	6	931	6	6	73.5023	6	7	931	7	7	105.423	7
12772	1	1	1	1.16667					---NA---	6	827	6	6	82.7457	6	7	827	7	7	118.681	7
15958	1	1	1	1.16667					---NA---	6	690	1	6	99.1749	6	7	690	5	7	142.245	7
18126	1	1	1	1.16667					---NA---	6	31	0	6	2207.44	6	7	31	0	7	3166.1	7
20857	1	1	1	1.16667					---NA---	6	575	5	6	119.01	6	7	575	6	7	170.694	7
1037	2	2	2	1.4					---NA---	5	527	5	5	108.208	5	7	527	7	7	186.241	7
2572	2	2	2	1.4					---NA---	5	212	5	5	268.988	5	7	212	7	7	462.968	7
3160	2	2	2	1.4					---NA---	5	1498	5	5	38.0678	5	7	1498	7	7	65.5202	7
3808	2	2	2	1.4					---NA---	5	611	5	5	93.3315	5	7	611	7	7	160.637	7
4418	2	2	2	1.4					---NA---	5	305	5	5	186.969	5	7	305	7	7	321.801	7
4807	2	2	2	1.4					---NA---	5	1113	5	5	51.2359	5	7	1113	7	7	88.1844	7
8442	2	2	2	1.4					---NA---	5	1234	5	5	46.212	5	7	1234	7	7	79.5374	7
9899	2	2	2	1.4					---NA---	5	906	5	5	62.9421	5	7	906	7	7	108.332	7
13693	2	2	2	1.4					---NA---	5	766	5	5	74.4459	5	7	766	7	7	128.132	7
2599	3	3	3	1.75					---NA---	4	419	4	4	108.879	4	7	419	7	7	234.246	7
4437	3	3	3	1.75					---NA---	4	1339	2	4	34.0705	4	7	1339	5	7	73.3004	7
5039	3	3	3	1.75					---NA---	4	1352	4	4	33.7429	4	7	1352	7	7	72.5956	7
11309	3	3	3	1.75					---NA---	4	817	4	4	55.839	4	7	817	6	7	120.134	7
11681	3	3	3	1.75					---NA---	4	1192	4	4	38.2722	4	7	1192	7	7	82.3399	7
13483	3	3	3	1.75					---NA---	4	914	4	4	49.913	4	7	914	7	7	107.384	7
14555	3	3	3	1.75					---NA---	4	398	4	4	114.624	4	7	398	7	7	246.606	7
25285	3	3	3	1.75					---NA---	4	277	0	4	164.695	4	7	277	2	7	354.329	7
3204	4	4	4	2.33333					---NA---	3	259	3	3	132.106	3	7	259	7	7	378.954	7
6709	4	4	4	2.33333					---NA---	3	563	3	3	60.7732	3	7	563	7	7	174.332	7
6882	4	4	4	2.33333					---NA---	3	849	3	3	40.3007	3	7	849	7	7	115.606	7
6913	4	4	4	2.33333					---NA---	3	852	3	3	40.1588	3	7	852	7	7	115.199	7
7872	4	4	4	2.33333					---NA---	3	409	3	3	83.6561	3	7	409	7	7	239.974	7
7995	4	4	4	2.33333					---NA---	3	459	3	3	74.5432	3	7	459	6	7	213.833	7
8151	4	4	4	2.33333					---NA---	3	1181	3	3	28.9715	3	7	1181	7	7	83.1068	7
10558	4	4	4	2.33333					---NA---	3	700	3	3	48.879	3	7	700	7	7	140.213	7
11671	4	4	4	2.33333					---NA---	3	1123	3	3	30.4678	3	7	1123	7	7	87.3991	7
19464	4	4	4	2.33333					---NA---	3	461	3	3	74.2198	3	7	461	7	7	212.905	7
146	5	5	5	3.5					---NA---	2	251	2	2	90.8774	2	7	251	7	7	391.033	7
749	5	5	5	3.5					---NA---	2	241	2	2	94.6482	2	7	241	7	7	407.258	7
1172	5	5	5	3.5					---NA---	2	505	2	2	45.1688	2	7	505	7	7	194.355	7
3845	5	5	5	3.5					---NA---	2	1204	2	2	18.9454	2	7	1204	7	7	81.5193	7
5128	5	5	5	3.5					---NA---	2	833	2	2	27.3832	2	7	833	7	7	117.826	7
5358	5	5	5	3.5					---NA---	2	521	2	2	43.7816	2	7	521	7	7	188.386	7
7680	5	5	5	3.5					---NA---	2	1090	2	2	20.9268	2	7	1090	7	7	90.0451	7
10989	5	5	5	3.5					---NA---	2	247	2	2	92.3491	2	7	247	7	7	397.365	7
11282	5	5	5	3.5					---NA---	2	1324	2	2	17.2283	2	7	1324	7	7	74.1308	7
11566	5	5	5	3.5					---NA---	2	489	2	2	46.6467	2	7	489	7	7	200.714	7
13257	5	5	5	3.5					---NA---	2	317	2	2	71.9565	2	7	317	7	7	309.619	7
16045	5	5	5	3.5					---NA---	2	280	2	2	81.4651	2	7	280	7	7	350.533	7
17948	5	5	5	3.5					---NA---	2	727	2	2	31.3758	2	7	727	7	7	135.006	7
19903	5	5	5	3.5					---NA---	2	692	2	2	32.9627	2	7	692	7	7	141.834	7
21056	5	5	5	3.5					---NA---	2	889	2	2	25.6583	2	7	889	7	7	110.404	7
28284	5	5	5	3.5					---NA---	2	419	2	2	54.4397	2	7	419	7	7	234.246	7
3203	6	6	6	7					---NA---	1	290	1	1	39.328	1	7	290	7	7	338.445	7
13622	6	6	6	7					---NA---	1	1135	1	1	10.0486	1	7	1135	7	7	86.4751	7
13741	6	6	6	7					---NA---	1	420	0	1	27.155	1	7	420	7	7	233.689	7
15508	6	6	6	7					---NA---	1	772	1	1	14.7735	1	7	772	7	7	127.136	7
15809	6	6	6	7					---NA---	1	1043	1	1	10.9349	1	7	1043	7	7	94.1028	7
17098	6	6	6	7					---NA---	1	250	1	1	45.6204	1	7	250	7	7	392.597	7
19961	6	6	6	7					---NA---	1	652	1	1	17.4925	1	7	652	7	7	150.536	7
27397	6	6	6	7					---NA---	1	346	1	1	32.9627	1	7	346	7	7	283.668	7
28729	6	6	6	7					---NA---	1	494	1	1	23.0873	1	7	494	5	7	198.683	7
3385	7	7	7	1.79769e+308					---NA---	0	319	0	0	0	0	7	319	7	7	307.678	7
6163	7	7	7	1.79769e+308					---NA---	0	323	0	0	0	0	7	323	7	7	303.867	7
6268	7	7	7	1.79769e+308					---NA---	0	604	0	0	0	0	7	604	7	7	162.499	7
9262	7	7	7	1.79769e+308					---NA---	0	288	0	0	0	0	7	288	7	7	340.796	7
11498	7	7	7	1.79769e+308					---NA---	0	401	0	0	0	0	7	401	7	7	244.761	7
11598	7	7	7	1.79769e+308					---NA---	0	505	0	0	0	0	7	505	7	7	194.355	7
14679	7	7	7	1.79769e+308					---NA---	0	261	0	0	0	0	7	261	6	7	376.051	7
21955	7	7	7	1.79769e+308					---NA---	0	405	0	0	0	0	7	405	7	7	242.344	7
24013	7	7	7	1.79769e+308					---NA---	0	668	0	0	0	0	7	668	7	7	146.93	7
24284	7	7	7	1.79769e+308					---NA---	0	330	0	0	0	0	7	330	7	7	297.422	7
25254	7	7	7	1.79769e+308					---NA---	0	243	0	0	0	0	7	243	7	7	403.906	7
25294	7	7	7	1.79769e+308					---NA---	0	569	0	0	0	0	7	569	7	7	172.494	7
25696	7	7	7	1.79769e+308					---NA---	0	247	0	0	0	0	7	247	7	7	397.365	7
26394	7	7	7	1.79769e+308					---NA---	0	894	0	0	0	0	7	894	7	7	109.787	7
27278	7	7	7	1.79769e+308					---NA---	0	1046	0	0	0	0	7	1046	7	7	93.8329	7
27333	7	7	7	1.79769e+308					---NA---	0	712	0	0	0	0	7	712	7	7	137.85	7
27347	7	7	7	1.79769e+308					---NA---	0	263	0	0	0	0	7	263	7	7	373.191	7
27379	7	7	7	1.79769e+308					---NA---	0	737	0	0	0	0	7	737	7	7	133.174	7
27444	7	7	7	1.79769e+308					---NA---	0	346	0	0	0	0	7	346	7	7	283.668	7
27445	7	7	7	1.79769e+308					---NA---	0	446	0	0	0	0	7	446	7	7	220.065	7
27519	7	7	7	1.79769e+308					---NA---	0	542	0	0	0	0	7	542	7	7	181.087	7
27540	7	7	7	1.79769e+308					---NA---	0	427	0	0	0	0	7	427	7	7	229.858	7
27606	7	7	7	1.79769e+308					---NA---	0	882	0	0	0	0	7	882	7	7	111.28	7
27640	7	7	7	1.79769e+308					---NA---	0	1156	0	0	0	0	7	1156	7	7	84.9041	7
27817	7	7	7	1.79769e+308					---NA---	0	708	0	0	0	0	7	708	7	7	138.629	7
27839	7	7	7	1.79769e+308					---NA---	0	1461	0	0	0	0	7	1461	7	7	67.1795	7
27856	7	7	7	1.79769e+308					---NA---	0	263	0	0	0	0	7	263	7	7	373.191	7
27975	7	7	7	1.79769e+308					---NA---	0	442	0	0	0	0	7	442	7	7	222.057	7
28113	7	7	7	1.79769e+308					---NA---	0	428	0	0	0	0	7	428	7	7	229.321	7
28157	7	7	7	1.79769e+308					---NA---	0	484	0	0	0	0	7	484	7	7	202.788	7
28230	7	7	7	1.79769e+308					---NA---	0	315	0	0	0	0	7	315	7	7	311.585	7
28232	7	7	7	1.79769e+308					---NA---	0	368	0	0	0	0	7	368	7	7	266.71	7
28441	7	7	7	1.79769e+308					---NA---	0	1058	0	0	0	0	7	1058	7	7	92.7686	7
28566	7	7	7	1.79769e+308					---NA---	0	596	0	0	0	0	7	596	7	7	164.68	7
28760	7	7	7	1.79769e+308					---NA---	0	271	0	0	0	0	7	271	7	7	362.174	7
28772	7	7	7	1.79769e+308					---NA---	0	385	0	0	0	0	7	385	7	7	254.933	7
668	40	40	-40	-7.66667					---NA---	46	340	46	46	1543.04	46	6	340	6	6	247.435	6
1681	39	39	-39	-7.5					---NA---	45	426	45	45	1204.77	45	6	426	6	6	197.483	6
8726	26	26	-26	-5.33333					---NA---	32	1199	32	32	304.39	32	6	1199	6	6	70.165	6
8329	25	25	-25	-5.16667					---NA---	31	1765	31	31	200.316	31	6	1765	6	6	47.6645	6
3115	23	23	-23	-4.83333					---NA---	29	1802	29	29	183.545	29	6	1802	6	6	46.6858	6
259	21	21	-21	-4.5					---NA---	27	1216	23	27	253.238	27	6	1216	6	6	69.1841	6
4365	17	17	-17	-3.83333					---NA---	23	1243	22	23	211.036	23	6	1243	6	6	67.6813	6
4580	16	16	-16	-3.66667					---NA---	22	1844	22	22	136.07	22	6	1844	6	6	45.6225	6
1767	12	12	-12	-3					---NA---	18	1148	18	18	178.826	18	6	1148	6	6	73.2821	6
1965	12	12	-12	-3					---NA---	18	1294	18	18	158.649	18	6	1294	6	6	65.0138	6
2034	12	12	-12	-3					---NA---	18	708	18	18	289.96	18	6	708	6	6	118.825	6
9481	11	11	-11	-2.83333					---NA---	17	1242	17	17	156.109	17	6	1242	6	6	67.7358	6
13086	11	11	-11	-2.83333					---NA---	17	1078	17	17	179.858	17	6	1078	6	6	78.0407	6
9559	10	10	-10	-2.66667					---NA---	16	1774	16	16	102.865	16	6	1774	6	6	47.4227	6
2651	9	9	-9	-2.5					---NA---	15	1678	14	15	101.953	15	6	1678	6	6	50.1358	6
5413	9	9	-9	-2.5					---NA---	15	1093	15	15	156.52	15	6	1093	5	6	76.9697	6
10290	9	9	-9	-2.5					---NA---	15	857	15	15	199.623	15	6	857	6	6	98.1655	6
649	8	8	-8	-2.33333					---NA---	14	725	14	14	220.237	14	6	725	6	6	116.038	6
4158	8	8	-8	-2.33333					---NA---	14	1177	14	14	135.66	14	6	1177	6	6	71.4765	6
4891	8	8	-8	-2.33333					---NA---	14	1100	14	14	145.156	14	6	1100	6	6	76.4799	6
6840	8	8	-8	-2.33333					---NA---	14	1196	14	14	133.505	14	6	1196	6	6	70.341	6
10159	8	8	-8	-2.33333					---NA---	14	260	14	14	614.121	14	6	260	6	6	323.569	6
13195	8	8	-8	-2.33333					---NA---	14	1287	14	14	124.065	14	6	1287	6	6	65.3674	6
678	7	7	-7	-2.16667					---NA---	13	1581	12	13	93.7802	13	6	1581	6	6	53.2118	6
1764	7	7	-7	-2.16667					---NA---	13	2815	13	13	52.6701	13	6	2815	6	6	29.8856	6
3662	7	7	-7	-2.16667					---NA---	13	498	13	13	297.724	13	6	498	6	6	168.931	6
8855	7	7	-7	-2.16667					---NA---	13	1188	11	13	124.803	13	6	1188	5	6	70.8147	6
16249	7	7	-7	-2.16667					---NA---	13	614	13	13	241.476	13	6	614	6	6	137.016	6
4410	6	6	-6	-2					---NA---	12	682	12	12	200.676	12	6	682	5	6	123.355	6
524	5	5	-5	-1.83333					---NA---	11	1077	11	11	116.487	11	6	1077	6	6	78.1132	6
845	5	5	-5	-1.83333					---NA---	11	987	11	11	127.109	11	6	987	6	6	85.2359	6
2220	5	5	-5	-1.83333					---NA---	11	806	11	11	155.653	11	6	806	6	6	104.377	6
3629	5	5	-5	-1.83333					---NA---	11	1234	11	11	101.666	11	6	1234	6	6	68.1749	6
4926	5	5	-5	-1.83333					---NA---	11	980	11	11	128.017	11	6	980	6	6	85.8448	6
4937	5	5	-5	-1.83333					---NA---	11	1067	11	11	117.578	11	6	1067	6	6	78.8452	6
5204	5	5	-5	-1.83333					---NA---	11	554	8	11	226.455	11	6	554	4	6	151.855	6
6304	5	5	-5	-1.83333					---NA---	11	536	10	11	234.06	11	6	536	6	6	156.955	6
18894	5	5	-5	-1.83333					---NA---	11	1176	11	11	106.68	11	6	1176	6	6	71.5373	6
4058	4	4	-4	-1.66667					---NA---	10	443	10	10	257.452	10	6	443	6	6	189.905	6
5325	4	4	-4	-1.66667					---NA---	10	1168	10	10	97.6465	10	6	1168	6	6	72.0273	6
1600	3	3	-3	-1.5					---NA---	9	1238	9	9	82.9128	9	6	1238	6	6	67.9547	6
2716	3	3	-3	-1.5					---NA---	9	326	9	9	314.865	9	6	326	6	6	258.061	6
4169	3	3	-3	-1.5					---NA---	9	1747	9	9	58.7556	9	6	1747	6	6	48.1556	6
4463	3	3	-3	-1.5					---NA---	9	825	9	9	124.419	9	6	825	6	6	101.973	6
4551	3	3	-3	-1.5					---NA---	9	952	9	9	107.821	9	6	952	6	6	88.3696	6
7327	3	3	-3	-1.5					---NA---	9	862	9	9	119.079	9	6	862	6	6	97.5961	6
7356	3	3	-3	-1.5					---NA---	9	1271	9	9	80.76	9	6	1271	6	6	66.1903	6
8550	3	3	-3	-1.5					---NA---	9	619	9	9	165.826	9	6	619	6	6	135.909	6
11324	3	3	-3	-1.5					---NA---	9	1200	9	9	85.5383	9	6	1200	6	6	70.1066	6
13261	3	3	-3	-1.5					---NA---	9	621	9	9	165.291	9	6	621	6	6	135.472	6
14933	3	3	-3	-1.5					---NA---	9	969	3	9	105.93	9	6	969	1	6	86.8193	6
18020	3	3	-3	-1.5					---NA---	9	844	9	9	121.618	9	6	844	6	6	99.6776	6
310	2	2	-2	-1.33333					---NA---	8	1060	8	8	86.0763	8	6	1060	6	6	79.3659	6
2374	2	2	-2	-1.33333					---NA---	8	292	8	8	312.469	8	6	292	6	6	288.109	6
15565	2	2	-2	-1.33333					---NA---	8	478	6	8	190.88	8	6	478	6	6	176	6
28387	2	2	-2	-1.33333					---NA---	8	507	8	8	179.962	8	6	507	6	6	165.933	6
1314	1	1	-1	-1.16667					---NA---	7	464	7	7	172.06	7	6	464	6	6	181.31	6
4615	1	1	-1	-1.16667					---NA---	7	710	7	7	112.445	7	6	710	6	6	118.49	6
9479	1	1	-1	-1.16667					---NA---	7	205	7	7	389.443	7	6	205	6	6	410.38	6
10470	1	1	-1	-1.16667					---NA---	7	888	7	7	89.9051	7	6	888	6	6	94.7386	6
12245	1	1	-1	-1.16667					---NA---	7	1132	7	7	70.5263	7	6	1132	6	6	74.3179	6
12702	1	1	-1	-1.16667					---NA---	7	886	7	7	90.1081	7	6	886	6	6	94.9525	6
14870	1	1	-1	-1.16667					---NA---	7	258	7	7	309.441	7	6	258	5	6	326.077	6
28681	1	1	-1	-1.16667					---NA---	7	786	6	7	101.572	7	6	786	6	6	107.033	6
1309	0	0	0	-1					---NA---	6	1067	6	6	64.1337	6	6	1067	6	6	78.8452	6
1795	0	0	0	-1					---NA---	6	253	6	6	270.477	6	6	253	6	6	332.521	6
2259	0	0	0	-1					---NA---	6	291	6	6	235.157	6	6	291	6	6	289.099	6
2697	0	0	0	-1					---NA---	6	253	6	6	270.477	6	6	253	6	6	332.521	6
3764	0	0	0	-1					---NA---	6	303	6	6	225.844	6	6	303	6	6	277.65	6
3953	0	0	0	-1					---NA---	6	642	6	6	106.59	6	6	642	6	6	131.04	6
7184	0	0	0	-1					---NA---	6	977	5	6	70.0416	6	6	977	6	6	86.1084	6
8475	0	0	0	-1					---NA---	6	566	6	6	120.902	6	6	566	6	6	148.636	6
11600	0	0	0	-1					---NA---	6	1037	6	6	65.9891	6	6	1037	6	6	81.1262	6
11622	0	0	0	-1					---NA---	6	350	6	6	195.516	6	6	350	6	6	240.365	6
12274	0	0	0	-1					---NA---	6	528	6	6	129.604	6	6	528	6	6	159.333	6
17814	0	0	0	-1					---NA---	6	118	6	6	579.921	6	6	118	6	6	712.948	6
3438	1	1	1	1.2					---NA---	5	293	5	5	194.626	5	6	293	6	6	287.126	6
3989	1	1	1	1.2					---NA---	5	906	5	5	62.9421	5	6	906	6	6	92.8564	6
4338	1	1	1	1.2					---NA---	5	746	5	5	76.4418	5	6	746	6	6	112.772	6
7965	1	1	1	1.2					---NA---	5	1001	5	5	56.9686	5	6	1001	6	6	84.0438	6
8116	1	1	1	1.2					---NA---	5	985	5	5	57.894	5	6	985	6	6	85.409	6
8847	1	1	1	1.2					---NA---	5	430	5	5	132.618	5	6	430	6	6	195.646	6
9765	1	1	1	1.2					---NA---	5	653	5	5	87.3286	5	6	653	6	6	128.833	6
10835	1	1	1	1.2					---NA---	5	726	5	5	78.5476	5	6	726	6	6	115.879	6
11148	1	1	1	1.2					---NA---	5	553	5	5	103.12	5	6	553	6	6	152.13	6
11468	1	1	1	1.2					---NA---	5	643	5	5	88.6867	5	6	643	6	6	130.837	6
11849	1	1	1	1.2					---NA---	5	400	4	5	142.564	5	6	400	5	6	210.32	6
13722	1	1	1	1.2					---NA---	5	649	5	5	87.8668	5	6	649	6	6	129.627	6
399	2	2	2	1.5					---NA---	4	965	4	4	47.2751	4	6	965	6	6	87.1791	6
802	2	2	2	1.5					---NA---	4	1100	4	4	41.4731	4	6	1100	6	6	76.4799	6
2393	2	2	2	1.5					---NA---	4	224	4	4	203.663	4	6	224	6	6	375.571	6
6210	2	2	2	1.5					---NA---	4	719	4	4	63.4498	4	6	719	6	6	117.007	6
6764	2	2	2	1.5					---NA---	4	655	4	4	69.6495	4	6	655	6	6	128.44	6
7237	2	2	2	1.5					---NA---	4	292	4	4	156.234	4	6	292	6	6	288.109	6
8503	2	2	2	1.5					---NA---	4	587	4	4	77.718	4	6	587	6	6	143.318	6
9087	2	2	2	1.5					---NA---	4	537	4	4	84.9543	4	6	537	6	6	156.663	6
11967	2	2	2	1.5					---NA---	4	501	4	4	91.0588	4	6	501	6	6	167.92	6
12205	2	2	2	1.5					---NA---	4	227	4	4	200.971	4	6	227	6	6	370.607	6
14038	2	2	2	1.5					---NA---	4	848	4	4	53.7977	4	6	848	6	6	99.2074	6
14709	2	2	2	1.5					---NA---	4	1175	4	4	38.8259	4	6	1175	6	6	71.5982	6
14970	2	2	2	1.5					---NA---	4	643	4	4	70.9494	4	6	643	6	6	130.837	6
17675	2	2	2	1.5					---NA---	4	888	4	4	51.3744	4	6	888	6	6	94.7386	6
17730	2	2	2	1.5					---NA---	4	263	4	4	173.462	4	6	263	6	6	319.878	6
17950	2	2	2	1.5					---NA---	4	1090	4	4	41.8536	4	6	1090	6	6	77.1815	6
28030	2	2	2	1.5					---NA---	4	771	3	4	59.1705	4	6	771	5	6	109.115	6
969	3	3	3	2					---NA---	3	269	3	3	127.195	3	6	269	6	6	312.743	6
1250	3	3	3	2					---NA---	3	454	3	3	75.3642	3	6	454	6	6	185.304	6
2165	3	3	3	2					---NA---	3	1034	3	3	33.0903	3	6	1034	5	6	81.3616	6
3105	3	3	3	2					---NA---	3	1606	3	3	21.3047	3	6	1606	6	6	52.3835	6
7294	3	3	3	2					---NA---	3	994	3	3	34.4219	3	6	994	6	6	84.6357	6
7544	3	3	3	2					---NA---	3	1148	3	3	29.8043	3	6	1148	6	6	73.2821	6
8917	3	3	3	2					---NA---	3	511	3	3	66.9576	3	6	511	6	6	164.634	6
9564	3	3	3	2					---NA---	3	1141	3	3	29.9871	3	6	1141	6	6	73.7317	6
10187	3	3	3	2					---NA---	3	933	3	3	36.6724	3	6	933	5	6	90.1692	6
12232	3	3	3	2					---NA---	3	289	3	3	118.392	3	6	289	6	6	291.1	6
12763	3	3	3	2					---NA---	3	1141	2	3	29.9871	3	6	1141	5	6	73.7317	6
13056	3	3	3	2					---NA---	3	492	3	3	69.5434	3	6	492	6	6	170.992	6
14298	3	3	3	2					---NA---	3	470	3	3	72.7986	3	6	470	6	6	178.995	6
17399	3	3	3	2					---NA---	3	448	3	3	76.3735	3	6	448	6	6	187.785	6
17763	3	3	3	2					---NA---	3	569	3	3	60.1324	3	6	569	3	6	147.852	6
18734	3	3	3	2					---NA---	3	827	3	3	41.3728	3	6	827	6	6	101.727	6
20143	3	3	3	2					---NA---	3	479	3	3	71.4307	3	6	479	6	6	175.632	6
204	4	4	4	3					---NA---	2	408	2	2	55.9074	2	6	408	5	6	206.196	6
346	4	4	4	3					---NA---	2	551	2	2	41.3979	2	6	551	6	6	152.682	6
1008	4	4	4	3					---NA---	2	543	2	2	42.0078	2	6	543	6	6	154.932	6
1907	4	4	4	3					---NA---	2	410	2	2	55.6347	2	6	410	6	6	205.19	6
5534	4	4	4	3					---NA---	2	542	1	2	42.0853	2	6	542	4	6	155.217	6
7732	4	4	4	3					---NA---	2	826	2	2	27.6153	2	6	826	6	6	101.85	6
9290	4	4	4	3					---NA---	2	834	2	2	27.3504	2	6	834	6	6	100.873	6
9686	4	4	4	3					---NA---	2	1326	2	2	17.2023	2	6	1326	6	6	63.4449	6
10111	4	4	4	3					---NA---	2	227	2	2	100.486	2	6	227	6	6	370.607	6
11762	4	4	4	3					---NA---	2	335	2	2	68.0902	2	6	335	6	6	251.128	6
12255	4	4	4	3					---NA---	2	427	2	2	53.4197	2	6	427	2	6	197.021	6
14623	4	4	4	3					---NA---	2	273	2	2	83.5539	2	6	273	6	6	308.161	6
16674	4	4	4	3					---NA---	2	657	2	2	34.7188	2	6	657	6	6	128.049	6
16734	4	4	4	3					---NA---	2	705	2	2	32.3549	2	6	705	6	6	119.33	6
17110	4	4	4	3					---NA---	2	490	2	2	46.5515	2	6	490	6	6	171.69	6
17683	4	4	4	3					---NA---	2	1430	2	2	15.9512	2	6	1430	6	6	58.8307	6
17711	4	4	4	3					---NA---	2	530	2	2	43.0381	2	6	530	6	6	158.732	6
21281	4	4	4	3					---NA---	2	843	2	2	27.0584	2	6	843	6	6	99.7958	6
28897	4	4	4	3					---NA---	2	1224	1	2	18.6358	2	6	1224	3	6	68.7319	6
139	5	5	5	6					---NA---	1	982	1	1	11.6142	1	6	982	6	6	85.6699	6
1014	5	5	5	6					---NA---	1	334	1	1	34.147	1	6	334	6	6	251.88	6
1090	5	5	5	6					---NA---	1	363	1	1	31.419	1	6	363	6	6	231.757	6
6036	5	5	5	6					---NA---	1	551	1	1	20.6989	1	6	551	6	6	152.682	6
6630	5	5	5	6					---NA---	1	526	1	1	21.6827	1	6	526	6	6	159.939	6
7870	5	5	5	6					---NA---	1	308	1	1	37.0296	1	6	308	6	6	273.142	6
9881	5	5	5	6					---NA---	1	318	1	1	35.8651	1	6	318	6	6	264.553	6
10259	5	5	5	6					---NA---	1	334	1	1	34.147	1	6	334	6	6	251.88	6
11596	5	5	5	6					---NA---	1	290	1	1	39.328	1	6	290	6	6	290.096	6
12254	5	5	5	6					---NA---	1	717	1	1	15.9067	1	6	717	6	6	117.333	6
12272	5	5	5	6					---NA---	1	725	1	1	15.7312	1	6	725	6	6	116.038	6
16374	5	5	5	6					---NA---	1	268	1	1	42.5564	1	6	268	6	6	313.91	6
17058	5	5	5	6					---NA---	1	989	1	1	11.532	1	6	989	6	6	85.0636	6
17223	5	5	5	6					---NA---	1	385	1	1	29.6237	1	6	385	6	6	218.514	6
17483	5	5	5	6					---NA---	1	423	1	1	26.9624	1	6	423	6	6	198.884	6
17596	5	5	5	6					---NA---	1	385	1	1	29.6237	1	6	385	6	6	218.514	6
18879	5	5	5	6					---NA---	1	1337	1	1	8.53037	1	6	1337	5	6	62.9229	6
19428	5	5	5	6					---NA---	1	1578	1	1	7.22757	1	6	1578	6	6	53.313	6
19549	5	5	5	6					---NA---	1	623	1	1	18.3068	1	6	623	5	6	135.037	6
20105	5	5	5	6					---NA---	1	525	1	1	21.724	1	6	525	6	6	160.244	6
20833	5	5	5	6					---NA---	1	1047	1	1	10.8931	1	6	1047	6	6	80.3514	6
23838	5	5	5	6					---NA---	1	492	1	1	23.1811	1	6	492	3	6	170.992	6
25430	5	5	5	6					---NA---	1	496	1	1	22.9942	1	6	496	5	6	169.613	6
1384	6	6	6	1.79769e+308					---NA---	0	431	0	0	0	0	6	431	6	6	195.192	6
2656	6	6	6	1.79769e+308					---NA---	0	704	0	0	0	0	6	704	6	6	119.5	6
4558	6	6	6	1.79769e+308					---NA---	0	359	0	0	0	0	6	359	6	6	234.339	6
6102	6	6	6	1.79769e+308					---NA---	0	691	0	0	0	0	6	691	6	6	121.748	6
6411	6	6	6	1.79769e+308					---NA---	0	535	0	0	0	0	6	535	6	6	157.248	6
7239	6	6	6	1.79769e+308					---NA---	0	320	0	0	0	0	6	320	6	6	262.9	6
8631	6	6	6	1.79769e+308					---NA---	0	1008	0	0	0	0	6	1008	6	6	83.4602	6
8775	6	6	6	1.79769e+308					---NA---	0	344	0	0	0	0	6	344	6	6	244.558	6
8780	6	6	6	1.79769e+308					---NA---	0	1058	0	0	0	0	6	1058	5	6	79.5159	6
11031	6	6	6	1.79769e+308					---NA---	0	234	0	0	0	0	6	234	6	6	359.521	6
15703	6	6	6	1.79769e+308					---NA---	0	454	0	0	0	0	6	454	6	6	185.304	6
17295	6	6	6	1.79769e+308					---NA---	0	344	0	0	0	0	6	344	6	6	244.558	6
17785	6	6	6	1.79769e+308					---NA---	0	245	0	0	0	0	6	245	6	6	343.379	6
21660	6	6	6	1.79769e+308					---NA---	0	212	0	0	0	0	6	212	6	6	396.83	6
22525	6	6	6	1.79769e+308					---NA---	0	410	0	0	0	0	6	410	6	6	205.19	6
22616	6	6	6	1.79769e+308					---NA---	0	249	0	0	0	0	6	249	6	6	337.863	6
22710	6	6	6	1.79769e+308					---NA---	0	539	0	0	0	0	6	539	6	6	156.081	6
23139	6	6	6	1.79769e+308					---NA---	0	1405	0	0	0	0	6	1405	6	6	59.8775	6
25283	6	6	6	1.79769e+308					---NA---	0	700	0	0	0	0	6	700	6	6	120.183	6
25572	6	6	6	1.79769e+308					---NA---	0	465	0	0	0	0	6	465	6	6	180.92	6
26403	6	6	6	1.79769e+308					---NA---	0	872	0	0	0	0	6	872	6	6	96.4769	6
26519	6	6	6	1.79769e+308					---NA---	0	331	0	0	0	0	6	331	6	6	254.163	6
26899	6	6	6	1.79769e+308					---NA---	0	498	0	0	0	0	6	498	6	6	168.931	6
26965	6	6	6	1.79769e+308					---NA---	0	681	0	0	0	0	6	681	6	6	123.536	6
27008	6	6	6	1.79769e+308					---NA---	0	1170	0	0	0	0	6	1170	6	6	71.9042	6
27059	6	6	6	1.79769e+308					---NA---	0	521	0	0	0	0	6	521	6	6	161.474	6
27236	6	6	6	1.79769e+308					---NA---	0	222	0	0	0	0	6	222	6	6	378.954	6
27241	6	6	6	1.79769e+308					---NA---	0	439	0	0	0	0	6	439	6	6	191.635	6
27262	6	6	6	1.79769e+308					---NA---	0	424	0	0	0	0	6	424	6	6	198.415	6
27271	6	6	6	1.79769e+308					---NA---	0	376	0	0	0	0	6	376	6	6	223.744	6
27335	6	6	6	1.79769e+308					---NA---	0	746	0	0	0	0	6	746	6	6	112.772	6
27373	6	6	6	1.79769e+308					---NA---	0	468	0	0	0	0	6	468	6	6	179.76	6
27375	6	6	6	1.79769e+308					---NA---	0	391	0	0	0	0	6	391	6	6	215.161	6
27385	6	6	6	1.79769e+308					---NA---	0	1205	0	0	0	0	6	1205	6	6	69.8157	6
27410	6	6	6	1.79769e+308					---NA---	0	781	0	0	0	0	6	781	6	6	107.718	6
27479	6	6	6	1.79769e+308					---NA---	0	505	0	0	0	0	6	505	6	6	166.59	6
27511	6	6	6	1.79769e+308					---NA---	0	753	0	0	0	0	6	753	6	6	111.724	6
27524	6	6	6	1.79769e+308					---NA---	0	881	0	0	0	0	6	881	6	6	95.4913	6
27570	6	6	6	1.79769e+308					---NA---	0	396	0	0	0	0	6	396	6	6	212.444	6
27586	6	6	6	1.79769e+308					---NA---	0	922	0	0	0	0	6	922	6	6	91.245	6
27596	6	6	6	1.79769e+308					---NA---	0	595	0	0	0	0	6	595	6	6	141.391	6
27652	6	6	6	1.79769e+308					---NA---	0	483	0	0	0	0	6	483	6	6	174.178	6
27657	6	6	6	1.79769e+308					---NA---	0	464	0	0	0	0	6	464	6	6	181.31	6
27679	6	6	6	1.79769e+308					---NA---	0	296	0	0	0	0	6	296	6	6	284.216	6
27707	6	6	6	1.79769e+308					---NA---	0	479	0	0	0	0	6	479	6	6	175.632	6
27733	6	6	6	1.79769e+308					---NA---	0	675	0	0	0	0	6	675	6	6	124.634	6
27747	6	6	6	1.79769e+308					---NA---	0	355	0	0	0	0	6	355	6	6	236.98	6
27791	6	6	6	1.79769e+308					---NA---	0	748	0	0	0	0	6	748	6	6	112.47	6
27792	6	6	6	1.79769e+308					---NA---	0	791	0	0	0	0	6	791	6	6	106.356	6
27801	6	6	6	1.79769e+308					---NA---	0	1263	0	0	0	0	6	1263	6	6	66.6096	6
27849	6	6	6	1.79769e+308					---NA---	0	752	0	0	0	0	6	752	6	6	111.872	6
27947	6	6	6	1.79769e+308					---NA---	0	558	0	0	0	0	6	558	6	6	150.767	6
28013	6	6	6	1.79769e+308					---NA---	0	656	0	0	0	0	6	656	6	6	128.244	6
28049	6	6	6	1.79769e+308					---NA---	0	543	0	0	0	0	6	543	5	6	154.932	6
28077	6	6	6	1.79769e+308					---NA---	0	460	0	0	0	0	6	460	6	6	182.887	6
28078	6	6	6	1.79769e+308					---NA---	0	321	0	0	0	0	6	321	6	6	262.081	6
28090	6	6	6	1.79769e+308					---NA---	0	563	0	0	0	0	6	563	6	6	149.428	6
28125	6	6	6	1.79769e+308					---NA---	0	404	0	0	0	0	6	404	6	6	208.237	6
28145	6	6	6	1.79769e+308					---NA---	0	605	0	0	0	0	6	605	6	6	139.054	6
28154	6	6	6	1.79769e+308					---NA---	0	471	0	0	0	0	6	471	6	6	178.615	6
28166	6	6	6	1.79769e+308					---NA---	0	783	0	0	0	0	6	783	6	6	107.443	6
28170	6	6	6	1.79769e+308					---NA---	0	857	0	0	0	0	6	857	6	6	98.1655	6
28217	6	6	6	1.79769e+308					---NA---	0	485	0	0	0	0	6	485	6	6	173.46	6
28460	6	6	6	1.79769e+308					---NA---	0	652	0	0	0	0	6	652	6	6	129.03	6
28487	6	6	6	1.79769e+308					---NA---	0	327	0	0	0	0	6	327	6	6	257.272	6
28621	6	6	6	1.79769e+308					---NA---	0	483	0	0	0	0	6	483	6	6	174.178	6
28638	6	6	6	1.79769e+308					---NA---	0	617	0	0	0	0	6	617	4	6	136.35	6
10443	33	33	-33	-7.6					---NA---	38	340	38	38	1274.69	38	5	340	5	5	206.196	5
5065	28	28	-28	-6.6					---NA---	33	1918	32	33	196.23	33	5	1918	5	5	36.5519	5
1198	21	21	-21	-5.2					---NA---	26	1254	26	26	236.47	26	5	1254	5	5	55.9063	5
11205	21	21	-21	-5.2					---NA---	26	1455	26	26	203.803	26	5	1455	5	5	48.1832	5
965	19	19	-19	-4.8					---NA---	24	880	24	24	311.048	24	5	880	5	5	79.6665	5
355	18	18	-18	-4.6					---NA---	23	576	23	23	455.412	23	5	576	5	5	121.713	5
4099	17	17	-17	-4.4					---NA---	22	1254	22	22	200.09	22	5	1254	5	5	55.9063	5
1263	16	16	-16	-4.2					---NA---	21	941	21	21	254.524	21	5	941	5	5	74.5022	5
10103	15	15	-15	-4					---NA---	20	873	20	20	261.285	20	5	873	5	5	80.3053	5
10772	15	15	-15	-4					---NA---	20	1098	20	20	207.743	20	5	1098	5	5	63.8493	5
3007	14	14	-14	-3.8					---NA---	19	909	19	19	238.391	19	5	909	5	5	77.1249	5
6933	14	14	-14	-3.8					---NA---	19	1479	19	19	146.516	19	5	1479	5	5	47.4013	5
9567	14	14	-14	-3.8					---NA---	19	1455	18	19	148.933	19	5	1455	5	5	48.1832	5
11700	14	14	-14	-3.8					---NA---	19	809	19	19	267.858	19	5	809	5	5	86.6583	5
1741	13	13	-13	-3.6					---NA---	18	1811	18	18	113.358	18	5	1811	5	5	38.7115	5
5244	13	13	-13	-3.6					---NA---	18	501	13	18	409.764	18	5	501	4	5	139.933	5
1889	12	12	-12	-3.4					---NA---	17	1342	17	17	144.476	17	5	1342	5	5	52.2404	5
2619	12	12	-12	-3.4					---NA---	17	1068	14	17	181.542	17	5	1068	5	5	65.6428	5
4145	12	12	-12	-3.4					---NA---	17	891	17	17	217.606	17	5	891	5	5	78.683	5
5565	12	12	-12	-3.4					---NA---	17	1407	17	17	137.802	17	5	1407	5	5	49.827	5
9216	12	12	-12	-3.4					---NA---	17	987	16	17	196.441	17	5	987	5	5	71.03	5
1145	11	11	-11	-3.2					---NA---	16	2545	14	16	71.7021	16	5	2545	4	5	27.5468	5
1857	11	11	-11	-3.2					---NA---	16	1583	13	16	115.276	16	5	1583	4	5	44.2872	5
14163	11	11	-11	-3.2					---NA---	16	1164	16	16	156.771	16	5	1164	5	5	60.229	5
210	10	10	-10	-3					---NA---	15	1983	15	15	86.2716	15	5	1983	5	5	35.3538	5
3453	10	10	-10	-3					---NA---	15	1946	15	15	87.9119	15	5	1946	5	5	36.026	5
9334	10	10	-10	-3					---NA---	15	835	15	15	204.882	15	5	835	5	5	83.96	5
14398	10	10	-10	-3					---NA---	15	2152	15	15	79.4966	15	5	2152	5	5	32.5774	5
683	9	9	-9	-2.8					---NA---	14	265	14	14	602.534	14	5	265	5	5	264.553	5
4740	8	8	-8	-2.6					---NA---	13	1221	13	13	121.43	13	5	1221	5	5	57.4173	5
6358	8	8	-8	-2.6					---NA---	13	515	13	13	287.896	13	5	515	5	5	136.129	5
11509	8	8	-8	-2.6					---NA---	13	558	13	13	265.71	13	5	558	5	5	125.639	5
502	7	7	-7	-2.4					---NA---	12	561	10	12	243.96	12	5	561	4	5	124.967	5
3307	7	7	-7	-2.4					---NA---	12	464	6	12	294.96	12	5	464	1	5	151.092	5
3726	7	7	-7	-2.4					---NA---	12	1302	12	12	105.116	12	5	1302	5	5	53.8453	5
7065	7	7	-7	-2.4					---NA---	12	1669	12	12	82.002	12	5	1669	5	5	42.0051	5
7207	7	7	-7	-2.4					---NA---	12	1158	12	12	118.188	12	5	1158	5	5	60.5411	5
7938	7	7	-7	-2.4					---NA---	12	1527	12	12	89.6276	12	5	1527	5	5	45.9113	5
11751	7	7	-7	-2.4					---NA---	12	1164	12	12	117.578	12	5	1164	5	5	60.229	5
2887	6	6	-6	-2.2					---NA---	11	1377	11	11	91.1084	11	5	1377	5	5	50.9125	5
3595	6	6	-6	-2.2					---NA---	11	414	11	11	303.034	11	5	414	5	5	169.34	5
3737	6	6	-6	-2.2					---NA---	11	451	11	11	278.173	11	5	451	5	5	155.447	5
5331	6	6	-6	-2.2					---NA---	11	1689	11	11	74.2784	11	5	1689	5	5	41.5077	5
7290	6	6	-6	-2.2					---NA---	11	1045	11	11	120.054	11	5	1045	5	5	67.0876	5
12113	6	6	-6	-2.2					---NA---	11	811	11	11	154.693	11	5	811	5	5	86.4446	5
18850	6	6	-6	-2.2					---NA---	11	697	11	11	179.995	11	5	697	5	5	100.583	5
2317	5	5	-5	-2					---NA---	10	1423	6	10	80.1483	10	5	1423	5	5	49.2667	5
9878	5	5	-5	-2					---NA---	10	230	10	10	495.874	10	5	230	5	5	304.811	5
10228	5	5	-5	-2					---NA---	10	240	10	10	475.213	10	5	240	5	5	292.111	5
12768	5	5	-5	-2					---NA---	10	1128	10	10	101.109	10	5	1128	5	5	62.1512	5
13943	5	5	-5	-2					---NA---	10	699	10	10	163.163	10	5	699	5	5	100.296	5
190	4	4	-4	-1.8					---NA---	9	971	9	9	105.712	9	5	971	5	5	72.2004	5
866	4	4	-4	-1.8					---NA---	9	799	9	9	128.468	9	5	799	5	5	87.7429	5
3432	4	4	-4	-1.8					---NA---	9	873	9	9	117.578	9	5	873	5	5	80.3053	5
6107	4	4	-4	-1.8					---NA---	9	1263	9	9	81.2716	9	5	1263	5	5	55.508	5
9270	4	4	-4	-1.8					---NA---	9	372	9	9	275.93	9	5	372	5	5	188.458	5
9478	4	4	-4	-1.8					---NA---	9	1119	9	9	91.7301	9	5	1119	5	5	62.6511	5
1173	3	3	-3	-1.6					---NA---	8	395	8	8	230.99	8	5	395	5	5	177.485	5
1311	3	3	-3	-1.6					---NA---	8	522	8	8	174.791	8	5	522	5	5	134.304	5
1642	3	3	-3	-1.6					---NA---	8	1481	6	8	61.6076	8	5	1481	5	5	47.3373	5
2449	3	3	-3	-1.6					---NA---	8	1261	8	8	72.356	8	5	1261	5	5	55.596	5
6464	3	3	-3	-1.6					---NA---	8	1100	8	8	82.9463	8	5	1100	5	5	63.7332	5
10863	3	3	-3	-1.6					---NA---	8	756	8	8	120.689	8	5	756	5	5	92.7335	5
11757	3	3	-3	-1.6					---NA---	8	1237	8	8	73.7598	8	5	1237	5	5	56.6747	5
14531	3	3	-3	-1.6					---NA---	8	755	8	8	120.849	8	5	755	5	5	92.8564	5
27609	3	3	-3	-1.6					---NA---	8	467	7	8	195.377	8	5	467	5	5	150.121	5
2781	2	2	-2	-1.4					---NA---	7	317	7	7	251.848	7	5	317	5	5	221.156	5
2945	2	2	-2	-1.4					---NA---	7	303	3	7	263.484	7	5	303	4	5	231.375	5
3139	2	2	-2	-1.4					---NA---	7	895	7	7	89.202	7	5	895	5	5	78.3314	5
5042	2	2	-2	-1.4					---NA---	7	257	7	7	310.645	7	5	257	5	5	272.788	5
5196	2	2	-2	-1.4					---NA---	7	816	7	7	97.8379	7	5	816	5	5	85.9149	5
7396	2	2	-2	-1.4					---NA---	7	1275	7	7	62.6163	7	5	1275	5	5	54.9855	5
9890	2	2	-2	-1.4					---NA---	7	464	7	7	172.06	7	5	464	5	5	151.092	5
10732	2	2	-2	-1.4					---NA---	7	936	7	7	85.2946	7	5	936	5	5	74.9002	5
13576	2	2	-2	-1.4					---NA---	7	486	5	7	164.271	7	5	486	1	5	144.252	5
20348	2	2	-2	-1.4					---NA---	7	358	7	7	223.005	7	5	358	5	5	195.828	5
1925	1	1	-1	-1.2					---NA---	6	250	6	6	273.723	6	5	250	5	5	280.426	5
2128	1	1	-1	-1.2					---NA---	6	1024	6	6	66.8268	6	5	1024	5	5	68.4634	5
2288	1	1	-1	-1.2					---NA---	6	1071	6	6	63.8942	6	5	1071	5	5	65.459	5
5226	1	1	-1	-1.2					---NA---	6	956	6	6	71.5802	6	5	956	5	5	73.3332	5
7623	1	1	-1	-1.2					---NA---	6	385	6	6	177.742	6	5	385	5	5	182.095	5
8186	1	1	-1	-1.2					---NA---	6	1190	6	6	57.5048	6	5	1190	5	5	58.9131	5
8211	1	1	-1	-1.2					---NA---	6	606	6	6	112.922	6	5	606	5	5	115.687	5
11298	1	1	-1	-1.2					---NA---	6	541	6	6	126.489	6	5	541	4	5	129.587	5
11510	1	1	-1	-1.2					---NA---	6	840	6	6	81.4651	6	5	840	5	5	83.4602	5
11894	1	1	-1	-1.2					---NA---	6	784	6	6	87.284	6	5	784	5	5	89.4216	5
13035	1	1	-1	-1.2					---NA---	6	666	6	6	102.749	6	5	666	5	5	105.265	5
13347	1	1	-1	-1.2					---NA---	6	250	6	6	273.723	6	5	250	5	5	280.426	5
14991	1	1	-1	-1.2					---NA---	6	225	6	6	304.136	6	5	225	5	5	311.585	5
15862	1	1	-1	-1.2					---NA---	6	1279	5	6	53.5033	6	5	1279	5	5	54.8136	5
15913	1	1	-1	-1.2					---NA---	6	1012	6	6	67.6192	6	5	1012	5	5	69.2753	5
3600	0	0	0	-1					---NA---	5	553	5	5	103.12	5	5	553	5	5	126.775	5
4787	0	0	0	-1					---NA---	5	594	5	5	96.0026	5	5	594	5	5	118.025	5
7177	0	0	0	-1					---NA---	5	511	3	5	111.596	5	5	511	4	5	137.195	5
7398	0	0	0	-1					---NA---	5	498	5	5	114.509	5	5	498	5	5	140.776	5
8385	0	0	0	-1					---NA---	5	728	5	5	78.3318	5	5	728	5	5	96.3002	5
8845	0	0	0	-1					---NA---	5	873	5	5	65.3214	5	5	873	5	5	80.3053	5
9679	0	0	0	-1					---NA---	5	731	5	5	78.0103	5	5	731	5	5	95.905	5
9839	0	0	0	-1					---NA---	5	1647	5	5	34.6239	5	5	1647	5	5	42.5662	5
13174	0	0	0	-1					---NA---	5	926	4	5	61.5827	5	5	926	5	5	75.709	5
13593	0	0	0	-1					---NA---	5	504	5	5	113.146	5	5	504	5	5	139.1	5
13908	0	0	0	-1					---NA---	5	647	5	5	88.1384	5	5	647	5	5	108.356	5
14080	0	0	0	-1					---NA---	5	1944	5	5	29.3341	5	5	1944	5	5	36.063	5
15059	0	0	0	-1					---NA---	5	1260	5	5	45.2584	5	5	1260	5	5	55.6401	5
16186	0	0	0	-1					---NA---	5	1221	5	5	46.704	5	5	1221	5	5	57.4173	5
548	1	1	1	1.25					---NA---	4	399	4	4	114.337	4	5	399	5	5	175.706	5
1439	1	1	1	1.25					---NA---	4	749	4	4	60.9085	4	5	749	5	5	93.6002	5
1883	1	1	1	1.25					---NA---	4	393	1	4	116.083	4	5	393	2	5	178.388	5
3666	1	1	1	1.25					---NA---	4	905	4	4	50.4093	4	5	905	5	5	77.4658	5
3720	1	1	1	1.25					---NA---	4	255	4	4	178.904	4	5	255	5	5	274.928	5
7004	1	1	1	1.25					---NA---	4	845	4	4	53.9887	4	5	845	5	5	82.9663	5
8558	1	1	1	1.25					---NA---	4	2230	4	4	20.4576	4	5	2230	5	5	31.4379	5
10887	1	1	1	1.25					---NA---	4	431	4	4	105.848	4	5	431	5	5	162.66	5
11756	1	1	1	1.25					---NA---	4	700	4	4	65.1721	4	5	700	5	5	100.152	5
12795	1	1	1	1.25					---NA---	4	797	4	4	57.2402	4	5	797	5	5	87.9631	5
13408	1	1	1	1.25					---NA---	4	476	4	4	95.8413	4	5	476	5	5	147.283	5
16312	1	1	1	1.25					---NA---	4	541	4	4	84.3261	4	5	541	5	5	129.587	5
19146	1	1	1	1.25					---NA---	4	424	4	4	107.595	4	5	424	5	5	165.346	5
19936	1	1	1	1.25					---NA---	4	1519	4	4	30.0332	4	5	1519	4	5	46.1531	5
25168	1	1	1	1.25					---NA---	4	380	4	4	120.054	4	5	380	4	5	184.491	5
27525	1	1	1	1.25					---NA---	4	871	4	4	52.3771	4	5	871	4	5	80.4897	5
844	2	2	2	1.66667					---NA---	3	227	3	3	150.728	3	5	227	5	5	308.839	5
4537	2	2	2	1.66667					---NA---	3	1558	3	3	21.9611	3	5	1558	5	5	44.9978	5
8980	2	2	2	1.66667					---NA---	3	763	3	3	44.8432	3	5	763	5	5	91.8828	5
9344	2	2	2	1.66667					---NA---	3	415	3	3	82.4466	3	5	415	4	5	168.931	5
9355	2	2	2	1.66667					---NA---	3	1237	3	3	27.6599	3	5	1237	5	5	56.6747	5
10002	2	2	2	1.66667					---NA---	3	765	3	3	44.7259	3	5	765	5	5	91.6426	5
10270	2	2	2	1.66667					---NA---	3	758	3	3	45.139	3	5	758	5	5	92.4889	5
10439	2	2	2	1.66667					---NA---	3	228	3	3	150.067	3	5	228	5	5	307.485	5
10888	2	2	2	1.66667					---NA---	3	267	3	3	128.147	3	5	267	5	5	262.571	5
11100	2	2	2	1.66667					---NA---	3	390	3	3	87.7316	3	5	390	5	5	179.76	5
11279	2	2	2	1.66667					---NA---	3	870	3	3	39.328	3	5	870	5	5	80.5823	5
11526	2	2	2	1.66667					---NA---	3	1060	3	3	32.2786	3	5	1060	5	5	66.1383	5
13405	2	2	2	1.66667					---NA---	3	566	3	3	60.4511	3	5	566	5	5	123.863	5
14148	2	2	2	1.66667					---NA---	3	623	3	3	54.9203	3	5	623	5	5	112.531	5
14873	2	2	2	1.66667					---NA---	3	419	3	3	81.6595	3	5	419	5	5	167.319	5
17594	2	2	2	1.66667					---NA---	3	506	3	3	67.6192	3	5	506	5	5	138.551	5
19803	2	2	2	1.66667					---NA---	3	611	3	3	55.9989	3	5	611	5	5	114.741	5
27632	2	2	2	1.66667					---NA---	3	455	3	3	75.1985	3	5	455	5	5	154.08	5
28202	2	2	2	1.66667					---NA---	3	708	3	3	48.3267	3	5	708	5	5	99.0206	5
892	3	3	3	2.5					---NA---	2	873	2	2	26.1285	2	5	873	5	5	80.3053	5
984	3	3	3	2.5					---NA---	2	563	2	2	40.5155	2	5	563	5	5	124.523	5
5150	3	3	3	2.5					---NA---	2	1182	2	2	19.298	2	5	1182	3	5	59.3118	5
5711	3	3	3	2.5					---NA---	2	1043	2	2	21.8698	2	5	1043	5	5	67.2163	5
6250	3	3	3	2.5					---NA---	2	241	2	2	94.6482	2	5	241	5	5	290.899	5
8668	3	3	3	2.5					---NA---	2	1166	2	2	19.5628	2	5	1166	5	5	60.1257	5
8874	3	3	3	2.5					---NA---	2	545	2	2	41.8536	2	5	545	5	5	128.636	5
10361	3	3	3	2.5					---NA---	2	518	2	2	44.0352	2	5	518	5	5	135.341	5
10962	3	3	3	2.5					---NA---	2	441	2	2	51.7239	2	5	441	5	5	158.972	5
12959	3	3	3	2.5					---NA---	2	702	2	2	32.4932	2	5	702	5	5	99.8669	5
13859	3	3	3	2.5					---NA---	2	418	2	2	54.5699	2	5	418	5	5	167.719	5
14387	3	3	3	2.5					---NA---	2	769	2	2	29.6622	2	5	769	5	5	91.1659	5
17999	3	3	3	2.5					---NA---	2	1087	2	2	20.9846	2	5	1087	5	5	64.4955	5
18463	3	3	3	2.5					---NA---	2	609	2	2	37.4552	2	5	609	5	5	115.118	5
18624	3	3	3	2.5					---NA---	2	252	2	2	90.5167	2	5	252	5	5	278.201	5
19142	3	3	3	2.5					---NA---	2	683	2	2	33.3971	2	5	683	5	5	102.645	5
19398	3	3	3	2.5					---NA---	2	354	2	2	64.4356	2	5	354	5	5	198.041	5
19431	3	3	3	2.5					---NA---	2	861	2	2	26.4927	2	5	861	5	5	81.4246	5
20221	3	3	3	2.5					---NA---	2	243	2	2	93.8692	2	5	243	5	5	288.504	5
27184	3	3	3	2.5					---NA---	2	456	2	2	50.0224	2	5	456	5	5	153.742	5
27288	3	3	3	2.5					---NA---	2	773	0	2	29.5087	2	5	773	3	5	90.6941	5
1452	4	4	4	5					---NA---	1	315	1	1	36.2067	1	5	315	5	5	222.561	5
3689	4	4	4	5					---NA---	1	298	1	1	38.2722	1	5	298	5	5	235.257	5
3748	4	4	4	5					---NA---	1	509	1	1	22.4069	1	5	509	4	5	137.734	5
6611	4	4	4	5					---NA---	1	376	1	1	30.3327	1	5	376	5	5	186.454	5
7080	4	4	4	5					---NA---	1	366	1	1	31.1615	1	5	366	4	5	191.548	5
9055	4	4	4	5					---NA---	1	403	1	1	28.3005	1	5	403	5	5	173.962	5
11241	4	4	4	5					---NA---	1	457	1	1	24.9565	1	5	457	5	5	153.406	5
11481	4	4	4	5					---NA---	1	950	1	1	12.0054	1	5	950	5	5	73.7964	5
12298	4	4	4	5					---NA---	1	278	1	1	41.0256	1	5	278	5	5	252.182	5
12664	4	4	4	5					---NA---	1	557	1	1	20.476	1	5	557	5	5	125.865	5
13406	4	4	4	5					---NA---	1	502	1	1	22.7193	1	5	502	5	5	139.655	5
14705	4	4	4	5					---NA---	1	666	1	1	17.1248	1	5	666	4	5	105.265	5
16215	4	4	4	5					---NA---	1	764	1	1	14.9282	1	5	764	3	5	91.7625	5
16623	4	4	4	5					---NA---	1	339	1	1	33.6434	1	5	339	4	5	206.804	5
17303	4	4	4	5					---NA---	1	1155	1	1	9.87455	1	5	1155	5	5	60.6983	5
17704	4	4	4	5					---NA---	1	257	1	1	44.3779	1	5	257	4	5	272.788	5
18208	4	4	4	5					---NA---	1	1242	1	1	9.18286	1	5	1242	5	5	56.4465	5
19495	4	4	4	5					---NA---	1	530	1	1	21.5191	1	5	530	5	5	132.277	5
21147	4	4	4	5					---NA---	1	611	1	1	18.6663	1	5	611	5	5	114.741	5
21150	4	4	4	5					---NA---	1	727	1	1	15.6879	1	5	727	5	5	96.4327	5
23045	4	4	4	5					---NA---	1	1049	1	1	10.8724	1	5	1049	5	5	66.8318	5
25905	4	4	4	5					---NA---	1	446	0	1	25.572	1	5	446	5	5	157.19	5
27605	4	4	4	5					---NA---	1	403	1	1	28.3005	1	5	403	5	5	173.962	5
29114	4	4	4	5					---NA---	1	443	1	1	25.7452	1	5	443	5	5	158.254	5
30050	4	4	4	5					---NA---	1	216	1	1	52.8014	1	5	216	5	5	324.567	5
1708	5	5	5	1.79769e+308					---NA---	0	254	0	0	0	0	5	254	5	5	276.01	5
2091	5	5	5	1.79769e+308					---NA---	0	482	0	0	0	0	5	482	5	5	145.449	5
2233	5	5	5	1.79769e+308					---NA---	0	338	0	0	0	0	5	338	5	5	207.416	5
3582	5	5	5	1.79769e+308					---NA---	0	344	0	0	0	0	5	344	5	5	203.798	5
3937	5	5	5	1.79769e+308					---NA---	0	374	0	0	0	0	5	374	5	5	187.451	5
5500	5	5	5	1.79769e+308					---NA---	0	217	0	0	0	0	5	217	5	5	323.072	5
5686	5	5	5	1.79769e+308					---NA---	0	401	0	0	0	0	5	401	5	5	174.829	5
6419	5	5	5	1.79769e+308					---NA---	0	311	0	0	0	0	5	311	5	5	225.423	5
6676	5	5	5	1.79769e+308					---NA---	0	356	0	0	0	0	5	356	5	5	196.929	5
7386	5	5	5	1.79769e+308					---NA---	0	488	0	0	0	0	5	488	5	5	143.661	5
7423	5	5	5	1.79769e+308					---NA---	0	423	0	0	0	0	5	423	5	5	165.737	5
7723	5	5	5	1.79769e+308					---NA---	0	350	0	0	0	0	5	350	5	5	200.304	5
8911	5	5	5	1.79769e+308					---NA---	0	369	0	0	0	0	5	369	4	5	189.991	5
10046	5	5	5	1.79769e+308					---NA---	0	312	0	0	0	0	5	312	5	5	224.701	5
11194	5	5	5	1.79769e+308					---NA---	0	256	0	0	0	0	5	256	5	5	273.854	5
13335	5	5	5	1.79769e+308					---NA---	0	447	0	0	0	0	5	447	5	5	156.838	5
13646	5	5	5	1.79769e+308					---NA---	0	727	0	0	0	0	5	727	5	5	96.4327	5
13774	5	5	5	1.79769e+308					---NA---	0	211	0	0	0	0	5	211	5	5	332.259	5
15096	5	5	5	1.79769e+308					---NA---	0	276	0	0	0	0	5	276	5	5	254.009	5
16382	5	5	5	1.79769e+308					---NA---	0	365	0	0	0	0	5	365	5	5	192.073	5
16819	5	5	5	1.79769e+308					---NA---	0	252	0	0	0	0	5	252	5	5	278.201	5
18149	5	5	5	1.79769e+308					---NA---	0	526	0	0	0	0	5	526	5	5	133.282	5
19906	5	5	5	1.79769e+308					---NA---	0	501	0	0	0	0	5	501	5	5	139.933	5
20080	5	5	5	1.79769e+308					---NA---	0	397	0	0	0	0	5	397	5	5	176.591	5
21203	5	5	5	1.79769e+308					---NA---	0	361	0	0	0	0	5	361	5	5	194.201	5
22526	5	5	5	1.79769e+308					---NA---	0	263	0	0	0	0	5	263	5	5	266.565	5
22547	5	5	5	1.79769e+308					---NA---	0	789	0	0	0	0	5	789	5	5	88.855	5
22648	5	5	5	1.79769e+308					---NA---	0	396	0	0	0	0	5	396	5	5	177.037	5
23999	5	5	5	1.79769e+308					---NA---	0	363	0	0	0	0	5	363	5	5	193.131	5
24180	5	5	5	1.79769e+308					---NA---	0	597	0	0	0	0	5	597	5	5	117.431	5
25163	5	5	5	1.79769e+308					---NA---	0	538	0	0	0	0	5	538	5	5	130.31	5
25244	5	5	5	1.79769e+308					---NA---	0	506	0	0	0	0	5	506	5	5	138.551	5
25533	5	5	5	1.79769e+308					---NA---	0	436	0	0	0	0	5	436	5	5	160.795	5
25586	5	5	5	1.79769e+308					---NA---	0	506	0	0	0	0	5	506	5	5	138.551	5
25748	5	5	5	1.79769e+308					---NA---	0	286	0	0	0	0	5	286	5	5	245.128	5
26322	5	5	5	1.79769e+308					---NA---	0	207	0	0	0	0	5	207	5	5	338.679	5
26421	5	5	5	1.79769e+308					---NA---	0	651	0	0	0	0	5	651	5	5	107.691	5
27067	5	5	5	1.79769e+308					---NA---	0	279	0	0	0	0	5	279	5	5	251.278	5
27109	5	5	5	1.79769e+308					---NA---	0	391	0	0	0	0	5	391	5	5	179.301	5
27313	5	5	5	1.79769e+308					---NA---	0	1298	0	0	0	0	5	1298	5	5	54.0112	5
27367	5	5	5	1.79769e+308					---NA---	0	555	0	0	0	0	5	555	5	5	126.318	5
27369	5	5	5	1.79769e+308					---NA---	0	586	0	0	0	0	5	586	5	5	119.636	5
27382	5	5	5	1.79769e+308					---NA---	0	346	0	0	0	0	5	346	5	5	202.62	5
27424	5	5	5	1.79769e+308					---NA---	0	728	0	0	0	0	5	728	5	5	96.3002	5
27499	5	5	5	1.79769e+308					---NA---	0	423	0	0	0	0	5	423	5	5	165.737	5
27521	5	5	5	1.79769e+308					---NA---	0	291	0	0	0	0	5	291	5	5	240.916	5
27556	5	5	5	1.79769e+308					---NA---	0	552	0	0	0	0	5	552	5	5	127.005	5
27559	5	5	5	1.79769e+308					---NA---	0	621	0	0	0	0	5	621	5	5	112.893	5
27584	5	5	5	1.79769e+308					---NA---	0	1153	0	0	0	0	5	1153	5	5	60.8036	5
27615	5	5	5	1.79769e+308					---NA---	0	839	0	0	0	0	5	839	5	5	83.5597	5
27677	5	5	5	1.79769e+308					---NA---	0	488	0	0	0	0	5	488	5	5	143.661	5
27685	5	5	5	1.79769e+308					---NA---	0	481	0	0	0	0	5	481	5	5	145.752	5
27694	5	5	5	1.79769e+308					---NA---	0	260	0	0	0	0	5	260	5	5	269.641	5
27710	5	5	5	1.79769e+308					---NA---	0	662	0	0	0	0	5	662	5	5	105.901	5
27715	5	5	5	1.79769e+308					---NA---	0	672	0	0	0	0	5	672	5	5	104.325	5
27754	5	5	5	1.79769e+308					---NA---	0	851	0	0	0	0	5	851	5	5	82.3814	5
27777	5	5	5	1.79769e+308					---NA---	0	341	0	0	0	0	5	341	5	5	205.591	5
27782	5	5	5	1.79769e+308					---NA---	0	469	0	0	0	0	5	469	5	5	149.481	5
27783	5	5	5	1.79769e+308					---NA---	0	502	0	0	0	0	5	502	5	5	139.655	5
27803	5	5	5	1.79769e+308					---NA---	0	384	0	0	0	0	5	384	4	5	182.569	5
27812	5	5	5	1.79769e+308					---NA---	0	300	0	0	0	0	5	300	5	5	233.689	5
27815	5	5	5	1.79769e+308					---NA---	0	363	0	0	0	0	5	363	5	5	193.131	5
27821	5	5	5	1.79769e+308					---NA---	0	495	0	0	0	0	5	495	5	5	141.629	5
27841	5	5	5	1.79769e+308					---NA---	0	561	0	0	0	0	5	561	5	5	124.967	5
27877	5	5	5	1.79769e+308					---NA---	0	605	0	0	0	0	5	605	5	5	115.879	5
27880	5	5	5	1.79769e+308					---NA---	0	451	0	0	0	0	5	451	5	5	155.447	5
27887	5	5	5	1.79769e+308					---NA---	0	611	0	0	0	0	5	611	5	5	114.741	5
27961	5	5	5	1.79769e+308					---NA---	0	480	0	0	0	0	5	480	5	5	146.055	5
28092	5	5	5	1.79769e+308					---NA---	0	460	0	0	0	0	5	460	5	5	152.406	5
28103	5	5	5	1.79769e+308					---NA---	0	639	0	0	0	0	5	639	5	5	109.713	5
28134	5	5	5	1.79769e+308					---NA---	0	506	0	0	0	0	5	506	5	5	138.551	5
28167	5	5	5	1.79769e+308					---NA---	0	401	0	0	0	0	5	401	5	5	174.829	5
28178	5	5	5	1.79769e+308					---NA---	0	927	0	0	0	0	5	927	5	5	75.6274	5
28242	5	5	5	1.79769e+308					---NA---	0	315	0	0	0	0	5	315	5	5	222.561	5
28299	5	5	5	1.79769e+308					---NA---	0	464	0	0	0	0	5	464	5	5	151.092	5
28352	5	5	5	1.79769e+308					---NA---	0	449	0	0	0	0	5	449	5	5	156.139	5
28376	5	5	5	1.79769e+308					---NA---	0	826	0	0	0	0	5	826	5	5	84.8748	5
28406	5	5	5	1.79769e+308					---NA---	0	467	0	0	0	0	5	467	5	5	150.121	5
28449	5	5	5	1.79769e+308					---NA---	0	623	0	0	0	0	5	623	5	5	112.531	5
28477	5	5	5	1.79769e+308					---NA---	0	793	0	0	0	0	5	793	5	5	88.4068	5
28510	5	5	5	1.79769e+308					---NA---	0	503	0	0	0	0	5	503	5	5	139.377	5
28606	5	5	5	1.79769e+308					---NA---	0	464	0	0	0	0	5	464	5	5	151.092	5
28641	5	5	5	1.79769e+308					---NA---	0	288	0	0	0	0	5	288	5	5	243.426	5
28697	5	5	5	1.79769e+308					---NA---	0	433	0	0	0	0	5	433	5	5	161.909	5
28734	5	5	5	1.79769e+308					---NA---	0	466	0	0	0	0	5	466	5	5	150.443	5
28755	5	5	5	1.79769e+308					---NA---	0	338	0	0	0	0	5	338	5	5	207.416	5
28823	5	5	5	1.79769e+308					---NA---	0	354	0	0	0	0	5	354	5	5	198.041	5
28941	5	5	5	1.79769e+308					---NA---	0	398	0	0	0	0	5	398	5	5	176.147	5
28990	5	5	5	1.79769e+308					---NA---	0	357	0	0	0	0	5	357	5	5	196.377	5
26249	28	28	-28	-8					---NA---	32	56	1	32	6517.21	32	4	56	0	4	1001.52	4
4278	26	26	-26	-7.5					---NA---	30	835	30	30	409.764	30	4	835	4	4	67.168	4
2521	22	22	-22	-6.5					---NA---	26	2023	26	26	146.581	26	4	2023	4	4	27.7238	4
12914	18	18	-18	-5.5					---NA---	22	1319	22	22	190.229	22	4	1319	4	4	42.521	4
25518	18	18	-18	-5.5					---NA---	22	165	14	22	1520.68	22	4	165	3	4	339.911	4
4196	17	17	-17	-5.25					---NA---	21	906	21	21	264.357	21	4	906	4	4	61.9042	4
721	16	16	-16	-5					---NA---	20	972	20	20	234.673	20	4	972	4	4	57.7009	4
1954	16	16	-16	-5					---NA---	20	2165	20	20	105.359	20	4	2165	4	4	25.9054	4
8299	16	16	-16	-5					---NA---	20	1655	20	20	137.826	20	4	1655	4	4	33.8884	4
10884	16	16	-16	-5					---NA---	20	1086	20	20	210.039	20	4	1086	4	4	51.6439	4
7363	15	15	-15	-4.75					---NA---	19	1616	18	19	134.095	19	4	1616	4	4	34.7062	4
11228	15	15	-15	-4.75					---NA---	19	1004	17	19	215.834	19	4	1004	3	4	55.8618	4
5502	14	14	-14	-4.5					---NA---	18	402	18	18	510.677	18	4	402	4	4	139.516	4
8252	14	14	-14	-4.5					---NA---	18	1034	18	18	198.542	18	4	1034	4	4	54.2411	4
8482	14	14	-14	-4.5					---NA---	18	1224	18	18	167.722	18	4	1224	4	4	45.8213	4
8988	14	14	-14	-4.5					---NA---	18	952	18	18	215.643	18	4	952	4	4	58.9131	4
618	13	13	-13	-4.25					---NA---	17	537	17	17	361.056	17	4	537	4	4	104.442	4
6255	13	13	-13	-4.25					---NA---	17	459	17	17	422.411	17	4	459	4	4	122.19	4
7581	13	13	-13	-4.25					---NA---	17	407	17	17	476.38	17	4	407	4	4	137.802	4
11587	13	13	-13	-4.25					---NA---	17	988	17	17	196.242	17	4	988	4	4	56.7664	4
13276	13	13	-13	-4.25					---NA---	17	1813	17	17	106.943	17	4	1813	4	4	30.9351	4
2848	12	12	-12	-4					---NA---	16	1071	16	16	170.384	16	4	1071	4	4	52.3672	4
12287	12	12	-12	-4					---NA---	16	713	16	16	255.935	16	4	713	4	4	78.6609	4
1219	11	11	-11	-3.75					---NA---	15	1933	15	15	88.5032	15	4	1933	4	4	29.0146	4
3624	11	11	-11	-3.75					---NA---	15	442	14	15	387.051	15	4	442	4	4	126.89	4
6421	11	11	-11	-3.75					---NA---	15	1432	15	15	119.467	15	4	1432	4	4	39.1657	4
9665	11	11	-11	-3.75					---NA---	15	1272	15	15	134.494	15	4	1272	4	4	44.0922	4
18898	11	11	-11	-3.75					---NA---	15	1124	15	15	152.203	15	4	1124	4	4	49.8979	4
6638	10	10	-10	-3.5					---NA---	14	293	6	14	544.954	14	4	293	4	4	191.417	4
8667	10	10	-10	-3.5					---NA---	14	1325	14	14	120.507	14	4	1325	4	4	42.3285	4
10273	10	10	-10	-3.5					---NA---	14	1151	14	14	138.724	14	4	1151	4	4	48.7274	4
10537	10	10	-10	-3.5					---NA---	14	1100	14	14	145.156	14	4	1100	4	4	50.9866	4
12734	10	10	-10	-3.5					---NA---	14	1007	14	14	158.562	14	4	1007	4	4	55.6954	4
15805	10	10	-10	-3.5					---NA---	14	762	10	14	209.543	14	4	762	4	4	73.6027	4
30023	10	10	-10	-3.5					---NA---	14	370	2	14	431.545	14	4	370	2	4	151.582	4
4122	9	9	-9	-3.25					---NA---	13	427	12	13	347.228	13	4	427	4	4	131.347	4
4416	9	9	-9	-3.25					---NA---	13	967	13	13	153.326	13	4	967	3	4	57.9992	4
6105	9	9	-9	-3.25					---NA---	13	829	13	13	178.85	13	4	829	4	4	67.6541	4
11511	9	9	-9	-3.25					---NA---	13	504	13	13	294.179	13	4	504	4	4	111.28	4
1158	8	8	-8	-3					---NA---	12	333	12	12	410.995	12	4	333	4	4	168.424	4
3996	8	8	-8	-3					---NA---	12	468	12	12	292.439	12	4	468	4	4	119.84	4
5610	8	8	-8	-3					---NA---	12	686	12	12	199.506	12	4	686	4	4	81.7569	4
7813	8	8	-8	-3					---NA---	12	1076	12	12	127.195	12	4	1076	4	4	52.1238	4
10394	8	8	-8	-3					---NA---	12	1214	12	12	112.736	12	4	1214	4	4	46.1987	4
12328	8	8	-8	-3					---NA---	12	767	12	12	178.437	12	4	767	4	4	73.1229	4
12467	8	8	-8	-3					---NA---	12	1839	8	12	74.4216	12	4	1839	4	4	30.4977	4
5775	7	7	-7	-2.75					---NA---	11	839	11	11	149.531	11	4	839	4	4	66.8477	4
6444	7	7	-7	-2.75					---NA---	11	474	11	11	264.676	11	4	474	4	4	118.323	4
7849	7	7	-7	-2.75					---NA---	11	460	11	11	272.731	11	4	460	4	4	121.924	4
11821	7	7	-7	-2.75					---NA---	11	541	11	11	231.897	11	4	541	4	4	103.67	4
11846	7	7	-7	-2.75					---NA---	11	1185	11	11	105.87	11	4	1185	3	4	47.3293	4
24935	7	7	-7	-2.75					---NA---	11	290	10	11	432.608	11	4	290	4	4	193.397	4
770	6	6	-6	-2.5					---NA---	10	207	10	10	550.971	10	4	207	4	4	270.943	4
1341	6	6	-6	-2.5					---NA---	10	1142	10	10	99.8696	10	4	1142	4	4	49.1114	4
3305	6	6	-6	-2.5					---NA---	10	261	10	10	436.977	10	4	261	4	4	214.886	4
3888	6	6	-6	-2.5					---NA---	10	1005	10	10	113.484	10	4	1005	4	4	55.8062	4
3948	6	6	-6	-2.5					---NA---	10	1280	10	10	89.1024	10	4	1280	4	4	43.8166	4
6303	6	6	-6	-2.5					---NA---	10	1727	10	10	66.04	10	4	1727	4	4	32.4755	4
6335	6	6	-6	-2.5					---NA---	10	2002	10	10	56.9686	10	4	2002	4	4	28.0146	4
8219	6	6	-6	-2.5					---NA---	10	493	10	10	231.341	10	4	493	3	4	113.763	4
9986	6	6	-6	-2.5					---NA---	10	830	9	10	137.411	10	4	830	4	4	67.5726	4
11887	6	6	-6	-2.5					---NA---	10	899	6	10	126.864	10	4	899	4	4	62.3863	4
12521	6	6	-6	-2.5					---NA---	10	723	10	10	157.747	10	4	723	4	4	77.573	4
15188	6	6	-6	-2.5					---NA---	10	1364	10	10	83.6152	10	4	1364	4	4	41.1182	4
702	5	5	-5	-2.25					---NA---	9	1322	9	9	77.6445	9	4	1322	4	4	42.4245	4
1959	5	5	-5	-2.25					---NA---	9	386	9	9	265.922	9	4	386	4	4	145.299	4
2055	5	5	-5	-2.25					---NA---	9	1964	9	9	52.2637	9	4	1964	4	4	28.5566	4
2267	5	5	-5	-2.25					---NA---	9	661	9	9	155.289	9	4	661	4	4	84.8491	4
3969	5	5	-5	-2.25					---NA---	9	426	9	9	240.953	9	4	426	4	4	131.656	4
5009	5	5	-5	-2.25					---NA---	9	700	9	9	146.637	9	4	700	4	4	80.1218	4
6565	5	5	-5	-2.25					---NA---	9	979	9	9	104.848	9	4	979	4	4	57.2883	4
7264	5	5	-5	-2.25					---NA---	9	671	4	9	152.975	9	4	671	2	4	83.5846	4
8699	5	5	-5	-2.25					---NA---	9	347	9	9	295.81	9	4	347	4	4	161.629	4
8975	5	5	-5	-2.25					---NA---	9	541	9	9	189.734	9	4	541	4	4	103.67	4
9260	5	5	-5	-2.25					---NA---	9	1265	9	9	81.1431	9	4	1265	4	4	44.3362	4
9510	5	5	-5	-2.25					---NA---	9	1436	9	9	71.4805	9	4	1436	4	4	39.0566	4
12262	5	5	-5	-2.25					---NA---	9	1317	9	9	77.9392	9	4	1317	4	4	42.5856	4
13308	5	5	-5	-2.25					---NA---	9	584	9	9	175.764	9	4	584	4	4	96.0364	4
13320	5	5	-5	-2.25					---NA---	9	643	9	9	159.636	9	4	643	4	4	87.2243	4
15074	5	5	-5	-2.25					---NA---	9	537	9	9	191.147	9	4	537	4	4	104.442	4
21633	5	5	-5	-2.25					---NA---	9	638	9	9	160.887	9	4	638	4	4	87.9079	4
35	4	4	-4	-2					---NA---	8	311	8	8	293.379	8	4	311	4	4	180.338	4
176	4	4	-4	-2					---NA---	8	434	8	8	210.232	8	4	434	4	4	129.229	4
1485	4	4	-4	-2					---NA---	8	645	8	8	141.459	8	4	645	4	4	86.9539	4
2733	4	4	-4	-2					---NA---	8	748	8	8	121.98	8	4	748	4	4	74.9803	4
3558	4	4	-4	-2					---NA---	8	422	6	8	216.211	8	4	422	4	4	132.903	4
5463	4	4	-4	-2					---NA---	8	948	8	8	96.2456	8	4	948	4	4	59.1617	4
5910	4	4	-4	-2					---NA---	8	515	2	8	177.167	8	4	515	1	4	108.903	4
6687	4	4	-4	-2					---NA---	8	218	8	8	418.536	8	4	218	4	4	257.272	4
7211	4	4	-4	-2					---NA---	8	1624	8	8	56.1828	8	4	1624	4	4	34.5353	4
8094	4	4	-4	-2					---NA---	8	984	8	8	92.7245	8	4	984	4	4	56.9972	4
8396	4	4	-4	-2					---NA---	8	1397	8	8	65.312	8	4	1397	4	4	40.1469	4
8765	4	4	-4	-2					---NA---	8	572	8	8	159.512	8	4	572	4	4	98.0511	4
10955	4	4	-4	-2					---NA---	8	424	8	8	215.191	8	4	424	4	4	132.277	4
16422	4	4	-4	-2					---NA---	8	444	7	8	205.497	8	4	444	3	4	126.318	4
[truncated: 28,748 more rows]

## Sheet: Brain
Feature ID	Experiment - Range (original values)	Experiment - IQR (original values)	Experiment - Difference (original values)	Experiment - Fold Change (original values)	Annotations - GO biological process	Annotations - GO cellular component	Annotations - GO molecular function	Annotations - Database object name	BLAST Result	Brain Control - BrainC_Exp - Expression values	Brain Control - BrainC_Exp - Gene length	Brain Control - BrainC_Exp - Unique gene reads	Brain Control - BrainC_Exp - Total gene reads	Brain Control - BrainC_Exp - RPKM	Brain Control - Means	Brain Elevated Temperature - BrainX_Exp - Expression values	Brain Elevated Temperature - BrainX_Exp - Gene length	Brain Elevated Temperature - BrainX_Exp - Unique gene reads	Brain Elevated Temperature - BrainX_Exp - Total gene reads	Brain Elevated Temperature - BrainX_Exp - RPKM	Brain Elevated Temperature - Means
[truncated: 30,108 more rows]
